# Supplementary material for: Full-length transcriptome sequencing provides insights into alternative splicing under cold stress in peanut
Source: Front Plant Sci. 2024 Mar 7;15:1362277. doi: 10.3389/fpls.2024.1362277 (PMC10954824; doi:10.3389/fpls.2024.1362277)
Supplement: Supplementary file 2 [file DataSheet_2.csv]

Table S1. Primers in this study
Gene names	Gene ID	Forward primer sequence (5'-3')	Reverse primer sequence (5'-3')	Product size (bp)	Purpose
AhDREB3	Arahy.SE8WTS	TTGAAGCATTGGAGGGAA	AACACCAGAGCCAGAACA	176	qRT-PCR analysis
AhDREB27	arahy.KQL0FY	GAACTTCCCTCACCATCA	CCTCACATTCCATCTCCA	218	qRT-PCR analysis
AhDREB35	arahy.5KI8FH	TTCAACGGCTACAACTAC?	TTATGACAGGCAACAACA	162	qRT-PCR analysis
AhDREB39	arahy.L5HMHT	GGGGAGTGAGGCAGAGAA	TGAGGCGGGCACAAGAAC	159	qRT-PCR analysis
RNA polymerase	arahy..77AFJV	ACACCAAGACAAAACGAT	TCCAGTCCAAACTAACAA	156	qRT-PCR analysis
RNA helicase	arahy.A4T2A7	CGATCCCAAGCTCCTCAG	TCCTCGTCGCCACCATTA	170	qRT-PCR analysis
Splicing factor 35	arahy.3M2LT7	GTCCTGCTTATGGGCGTA	CATTTTGGGGGCTTGTCT	168	qRT-PCR analysis
Splicing factor RSP41	arahy.TVN6NC	GCGCGTCAATCTGATGTT	?TTCTGCTGTCCCGTTCTT	202	qRT-PCR analysis
AhMYB	arahy.NWRG9K	TCTGACGGTGTAGAATGC	TCTGACGGTGTAGAATGC	228	qRT-PCR analysis
ERF RAP2-7	arahy.YSN9W3	GACTCGCCCGTGCTGCTC	TGTCGCTCCCGCCTTCCA	196	qRT-PCR analysis
AhDREB3	arahy.SE8WTS	AAACCTCTCTAGAACCCT	GAATCACTTCCACACCTG	706 or 196	validation of alternative splicing
AhDREB35	arahy.5KI8FH	CCCTAGTTTCTATTCCCA	AACGATTCAACAATGTTC	453 or 90	validation of alternative splicing
Splicing factor RSP41	arahy.TVN6NC	TTCCCCCAAATCCTCACT	GCAAAACACGGGTCTCAT	318 or 150	validation of alternative splicing
Splicing factor 35	arahy.3M2LT7	AGCCGTAGTCGTAGCCAT	TCCACAGACCGGAATCAT	561 or 461	validation of alternative splicing
RNA polymerase	arahy.77AFJV	CTACGGATTGTTTTGGAT	CTACGGATTGTTTTGGAT	360 or 240	validation of alternative splicing
ERF RAP2-7	arahy.YSN9W3	GTTCAAAATACCGAGGAG	TCGAAGTTAGTGACTGCC	524 or 120	validation of alternative splicing
