# Supplementary material for: Full-length transcriptome sequencing provides insights into alternative splicing under cold stress in peanut
Source: Front Plant Sci. 2024 Mar 7;15:1362277. doi: 10.3389/fpls.2024.1362277 (PMC10954824; doi:10.3389/fpls.2024.1362277)
Supplement: Supplementary file 3 [file DataSheet_3.csv]

Table S2. Statistics of ONT clean reads.
Sample name	Read Number	Base Number	N50	Mean Length	Max Length	Mean Q-score
SLH-0h-A	6490738	8375356516	1461	1290	41564	Q10
SLH-0h-B	6881368	8413588826	1337	1222	12093	Q10
SLH-0h-C	7119602	8948929026	1388	1256	10862	Q10
SLH-3h-A	8220385	9421567889	1237	1146	46290	Q10
SLH-3h-B	6983681	7720601708	1162	1105	10426	Q10
SLH-3h-C	7724577	8749533689	1211	1132	11498	Q10
SLH-12h-A	8639997	10880712991	1374	1259	13255	Q10
SLH-12h-B	9226304	9600423789	1073	1040	16309	Q10
SLH-12h-C	7439955	9384702955	1423	1261	10326	Q10
SLH-24h-A	8337090	9846374912	1297	1181	28281	Q10
SLH-24h-B	8193881	9044990138	1180	1103	10022	Q10
SLH-24h-C	7646409	10652537939	1597	1393	11170	Q10
ZH12-0-A	5561422	7607972388	1580	1367	12839	Q11
ZH12-0-B	6775384	8780833627	1481	1295	85385	Q10
ZH12-0-C	4755495	6065441109	1449	1275	12514	Q11
ZH12-3h-A	7951409	9457871503	1303	1189	16710	Q10
ZH12-3h-B	6792230	8156722088	1340	1200	14848	Q10
ZH12-3h-C	7866631	9444507525	1337	1200	13808	Q10
ZH12-12h-A	6142381	6840712671	1130	1113	89555	Q10
ZH12-12h-B	6236933	7497365706	1258	1202	13528	Q10
ZH12-12h-C	4977235	6075363642	1324	1220	9805	Q11
ZH12-24h-A	6015373	7321795105	1369	1217	10398	Q10
ZH12-24h-B	6979653	8777797309	1415	1257	11657	Q10
ZH12-24h-C	5837013	7432639305	1438	1273	16279	Q10
