# Supplementary material for: Full-length transcriptome sequencing provides insights into alternative splicing under cold stress in peanut
Source: Front Plant Sci. 2024 Mar 7;15:1362277. doi: 10.3389/fpls.2024.1362277 (PMC10954824; doi:10.3389/fpls.2024.1362277)
Supplement: Supplementary file 4 [file Table_1.xlsx]

## Sheet: Table S2. Full-length sequences
Table S3. Statistics of full-length transcripts
Sample	Clean Read Number (except rRNA)	Full-length Read Number	Full-length Read Ratio	Base Number	N50	Mean Length	Maximum Length
SLH-0-A	6188075	5237094	0.8463	6116410292	1359	1167	8734
SLH-0-B	6557616	5598844	0.8538	6145626373	1226	1097	9583
SLH-0-C	6799764	5896430	0.8672	6636508904	1272	1125	8444
SLH-3-A	7827411	6724432	0.8591	6919504730	1138	1029	8463
SLH-3-B	6642950	5757763	0.8667	5663305875	1057	983	8923
SLH-3-C	7356736	6359786	0.8645	6379707989	1099	1003	9235
SLH-12-A	8181706	7190444	0.8788	8155846681	1257	1134	11365
SLH-12-B	8690386	7536540	0.8672	6950127276	973	922	7128
SLH-12-C	7041506	5997213	0.8517	6807251361	1314	1135	8636
SLH-24-A	7929953	6796350	0.857	7180231953	1189	1056	7436
SLH-24-B	7765904	6738345	0.8677	6636901704	1081	984	8051
SLH-24-C	7246592	6124749	0.8452	7777386500	1496	1269	9718
ZH12-0-A	5351077	4676152	0.8739	5861559407	1500	1253	9324
ZH12-0-B	6470516	5686704	0.8789	6720920976	1392	1181	10680
ZH12-0-C	4555092	4010358	0.8804	4645465433	1357	1158	8328
ZH12-3-A	7587268	6650569	0.8765	7112608917	1200	1069	9814
ZH12-3-B	6493158	5744904	0.8848	6229627102	1249	1084	9642
ZH12-3-C	7539013	6621882	0.8783	7152291622	1238	1080	9821
ZH12-12-A	5890970	5237248	0.889	5223297615	1031	997	10741
ZH12-12-B	5970893	5259686	0.8809	5681038788	1142	1080	8613
ZH12-12-C	4774813	4215965	0.883	4594816048	1204	1089	8410
ZH12-24-A	5731671	4861762	0.8482	5325542405	1270	1095	9565
ZH12-24-B	6613084	5611411	0.8485	6417580743	1323	1143	9115
ZH12-24-C	5540089	4676549	0.8441	5380036740	1335	1150	9890
