# Supplementary material for: Full-length transcriptome sequencing provides insights into alternative splicing under cold stress in peanut
Source: Front Plant Sci. 2024 Mar 7;15:1362277. doi: 10.3389/fpls.2024.1362277 (PMC10954824; doi:10.3389/fpls.2024.1362277)
Supplement: Supplementary file 5 [file Table_2.xlsx]

## Sheet: known genes or loci
Table S4. Identification of known genes or loci.
#loci_id	location	Reference gene ID	Isoform id	NR_annotation	Swiss-Prot_annotation	GO_annotation	KEGG_annotation	KEGG_pathway_annotation	Pfam_annotation	SLH-0-A_CPM	SLH-0-B_CPM	SLH-0-C_CPM	SLH-12-A_CPM	SLH-12-B_CPM	SLH-12-C_CPM	SLH-24-A_CPM	SLH-24-B_CPM	SLH-24-C_CPM	SLH-3-A_CPM	SLH-3-B_CPM	SLH-3-C_CPM	ZH12-0-A_CPM	ZH12-0-B_CPM	ZH12-0-C_CPM	ZH12-12-A_CPM	ZH12-12-B_CPM	ZH12-12-C_CPM	ZH12-24-A_CPM	ZH12-24-B_CPM	ZH12-24-C_CPM	ZH12-3-A_CPM	ZH12-3-B_CPM	ZH12-3-C_CPM	GO_annotation	KEGG_annotation	KEGG_pathway_annotation	Pfam_annotation	Swiss-Prot_annotation	NR_annotation
XLOC_021179	arahy.Tifrunner.gnm2.Arahy.12[+]104545442-104551192	arahy.Tifrunner.gnm2.ann1.0003EL	ONT.21679.1,ONT.21679.2,ONT.21679.3,ONT.21679.4,ONT.21679.5,ONT.21679.6,ONT.21679.7,ONT.21679.8,ONT.21679.9,ONT.21679.10	hypothetical protein Ahy_A02g006716 isoform A [Arachis hypogaea]	Acyl-coenzyme A oxidase 4, peroxisomal OS=Arabidopsis thaliana OX=3702 GN=ACX4 PE=1 SV=1	Molecular Function: acyl-CoA dehydrogenase activity (GO:0003995);; Molecular Function: flavin adenine dinucleotide binding (GO:0050660);;	K00232|4.2e-251|adu:107475147|K00232 acyl-CoA oxidase [EC:1.3.3.6] | (RefSeq) acyl-coenzyme A oxidase 4, peroxisomal	Fatty acid degradation (ko00071);; beta-Alanine metabolism (ko00410);; alpha-Linolenic acid metabolism (ko00592);; Propanoate metabolism (ko00640);; Biosynthesis of unsaturated fatty acids (ko01040);; Carbon metabolism (ko01200);; Fatty acid metabolism (ko01212);; Peroxisome (ko04146)	Acyl-CoA dehydrogenase, C-terminal domain	26.8	14.9	16.4	5.3	12.9	13	34.8	49.6	54.7	15.6	21.4	14.5	48	28.9	21.2	4.3	2.8	4.9	31.9	23.4	23.4	14.3	14.1	20.1	Molecular Function: acyl-CoA dehydrogenase activity (GO:0003995);; Molecular Function: flavin adenine dinucleotide binding (GO:0050660);;	K00232|4.2e-251|adu:107475147|K00232 acyl-CoA oxidase [EC:1.3.3.6] | (RefSeq) acyl-coenzyme A oxidase 4, peroxisomal	Fatty acid degradation (ko00071);; beta-Alanine metabolism (ko00410);; alpha-Linolenic acid metabolism (ko00592);; Propanoate metabolism (ko00640);; Biosynthesis of unsaturated fatty acids (ko01040);; Carbon metabolism (ko01200);; Fatty acid metabolism (ko01212);; Peroxisome (ko04146)	Acyl-CoA dehydrogenase, C-terminal domain	Acyl-coenzyme A oxidase 4, peroxisomal OS=Arabidopsis thaliana OX=3702 GN=ACX4 PE=1 SV=1	hypothetical protein Ahy_A02g006716 isoform A [Arachis hypogaea]
XLOC_026801	arahy.Tifrunner.gnm2.Arahy.14[-]139905612-139908377	arahy.Tifrunner.gnm2.ann1.0034KJ	ONT.27455.1,ONT.27455.2	S-adenosylmethionine decarboxylase proenzyme [Arachis ipaensis]	S-adenosylmethionine decarboxylase proenzyme OS=Ipomoea nil OX=35883 GN=SAMDC PE=3 SV=1	Molecular Function: adenosylmethionine decarboxylase activity (GO:0004014);; Biological Process: S-adenosylmethioninamine biosynthetic process (GO:0006557);; Biological Process: spermine biosynthetic process (GO:0006597);; Biological Process: spermidine biosynthetic process (GO:0008295);;	K01611|5.3e-202|aip:107635512|K01611 S-adenosylmethionine decarboxylase [EC:4.1.1.50] | (RefSeq) S-adenosylmethionine decarboxylase proenzyme	Cysteine and methionine metabolism (ko00270);; Arginine and proline metabolism (ko00330)	Adenosylmethionine decarboxylase	7.4	3.3	3.4	3.3	20.8	12	30.8	40.4	35.9	3.4	12	12.4	0	0.2	0	0	0.2	0	0	0	0.2	0	0.9	0	Molecular Function: adenosylmethionine decarboxylase activity (GO:0004014);; Biological Process: S-adenosylmethioninamine biosynthetic process (GO:0006557);; Biological Process: spermine biosynthetic process (GO:0006597);; Biological Process: spermidine biosynthetic process (GO:0008295);;	K01611|5.3e-202|aip:107635512|K01611 S-adenosylmethionine decarboxylase [EC:4.1.1.50] | (RefSeq) S-adenosylmethionine decarboxylase proenzyme	Cysteine and methionine metabolism (ko00270);; Arginine and proline metabolism (ko00330)	Adenosylmethionine decarboxylase	S-adenosylmethionine decarboxylase proenzyme OS=Ipomoea nil OX=35883 GN=SAMDC PE=3 SV=1	S-adenosylmethionine decarboxylase proenzyme [Arachis ipaensis]
XLOC_024600	arahy.Tifrunner.gnm2.Arahy.13[-]125143119-125152303	arahy.Tifrunner.gnm2.ann1.004CIH	ONT.25190.1,ONT.25190.2,ONT.25190.3,ONT.25190.4,ONT.25190.5,ONT.25190.6,ONT.25190.7,ONT.25190.8	hypothetical protein Ahy_B03g063583 [Arachis hypogaea]	--	--	--	--	--	38.4	33.4	31.1	31.3	56.3	38.7	53.1	77.4	61.4	39.9	41.1	38.9	39.2	40.9	36.6	24.8	28.9	27	46.2	34.7	52.2	25.4	33.3	44.2	--	--	--	--	--	hypothetical protein Ahy_B03g063583 [Arachis hypogaea]
XLOC_014495	arahy.Tifrunner.gnm2.Arahy.08[-]27611163-27612743	arahy.Tifrunner.gnm2.ann1.004J0D	ONT.14860.1,ONT.14860.2	hypothetical protein Ahy_A08g039208 isoform A [Arachis hypogaea]	60S ribosomal protein L23a OS=Nicotiana tabacum OX=4097 GN=RPL23A PE=2 SV=1	Molecular Function: structural constituent of ribosome (GO:0003735);; Cellular Component: ribosome (GO:0005840);; Biological Process: translation (GO:0006412);; Cellular Component: integral component of membrane (GO:0016021);;	K02893|2.7e-75|adu:107461609|K02893 large subunit ribosomal protein L23Ae | (RefSeq) 60S ribosomal protein L23a	Ribosome (ko03010)	Ribosomal protein L23, N-terminal domain	29.6	34.9	34.6	41.6	28.9	28.6	39.5	27.9	12	30.8	40.8	34.9	29.5	26.3	26.7	27.6	36.4	22.4	21.8	21.5	27	20.9	19	27.9	Molecular Function: structural constituent of ribosome (GO:0003735);; Cellular Component: ribosome (GO:0005840);; Biological Process: translation (GO:0006412);; Cellular Component: integral component of membrane (GO:0016021);;	K02893|2.7e-75|adu:107461609|K02893 large subunit ribosomal protein L23Ae | (RefSeq) 60S ribosomal protein L23a	Ribosome (ko03010)	Ribosomal protein L23, N-terminal domain	60S ribosomal protein L23a OS=Nicotiana tabacum OX=4097 GN=RPL23A PE=2 SV=1	hypothetical protein Ahy_A08g039208 isoform A [Arachis hypogaea]
XLOC_034579	arahy.Tifrunner.gnm2.Arahy.19[+]24325656-24329570	arahy.Tifrunner.gnm2.ann1.005C3Q	ONT.35395.1,ONT.35395.2,ONT.35395.3,ONT.35395.4	vacuolar-processing enzyme-like [Arachis duranensis]	Legumain OS=Canavalia ensiformis OX=3823 PE=1 SV=1	Molecular Function: hydrolase activity (GO:0016787);;	K22544|7.3e-26|adu:107481318|K22544 deoxynucleoside triphosphate triphosphohydrolase SAMHD1 [EC:3.1.5.-] | (RefSeq) deoxynucleoside triphosphate triphosphohydrolase SAMHD1 homolog	--	HD domain	0.2	0.2	0	0.9	0.1	0.2	0.5	0.5	1.2	0	0	0.3	33.1	15.8	13.9	2.2	3.5	3.2	2.6	4.1	3.8	3.7	5.8	4.4	Molecular Function: hydrolase activity (GO:0016787);;	K22544|7.3e-26|adu:107481318|K22544 deoxynucleoside triphosphate triphosphohydrolase SAMHD1 [EC:3.1.5.-] | (RefSeq) deoxynucleoside triphosphate triphosphohydrolase SAMHD1 homolog	--	HD domain	Legumain OS=Canavalia ensiformis OX=3823 PE=1 SV=1	vacuolar-processing enzyme-like [Arachis duranensis]
XLOC_013085	arahy.Tifrunner.gnm2.Arahy.07[-]76256375-76260322	arahy.Tifrunner.gnm2.ann1.0067NC	ONT.13411.1,ONT.13411.2	bidirectional sugar transporter SWEET2 [Arachis hypogaea]	Bidirectional sugar transporter SWEET2 OS=Arabidopsis thaliana OX=3702 GN=SWEET2 PE=1 SV=1	Cellular Component: plasma membrane (GO:0005886);; Biological Process: carbohydrate transport (GO:0008643);; Cellular Component: integral component of membrane (GO:0016021);;	K15382|2.0e-124|adu:107459692|K15382 solute carrier family 50 (sugar transporter) | (RefSeq) bidirectional sugar transporter SWEET2	--	Sugar efflux transporter for intercellular exchange	11.8	6.7	19.3	6.1	3.6	4	3.7	3.9	2.7	6.2	24.6	18.1	32	14.9	16.7	2	3.1	3.7	3.2	3.5	2.2	24	18.6	12.2	Cellular Component: plasma membrane (GO:0005886);; Biological Process: carbohydrate transport (GO:0008643);; Cellular Component: integral component of membrane (GO:0016021);;	K15382|2.0e-124|adu:107459692|K15382 solute carrier family 50 (sugar transporter) | (RefSeq) bidirectional sugar transporter SWEET2	--	Sugar efflux transporter for intercellular exchange	Bidirectional sugar transporter SWEET2 OS=Arabidopsis thaliana OX=3702 GN=SWEET2 PE=1 SV=1	bidirectional sugar transporter SWEET2 [Arachis hypogaea]
XLOC_022243	arahy.Tifrunner.gnm2.Arahy.13[+]3025392-3029863	arahy.Tifrunner.gnm2.ann1.006XS9	ONT.22767.1	protein SDA1 homolog isoform X1 [Arachis ipaensis]	--	Biological Process: ribosomal large subunit export from nucleus (GO:0000055);; Cellular Component: nucleolus (GO:0005730);; Biological Process: actin cytoskeleton organization (GO:0030036);; Biological Process: ribosomal large subunit biogenesis (GO:0042273);;	K14856|0.0e+00|aip:107629254|K14856 protein SDA1 | (RefSeq) protein SDA1 homolog isoform X1	--	SDA1	1.8	1.1	3.2	1.6	1	1.9	5.5	2.9	5.1	2.3	3.1	3.3	2.5	3.9	3.1	1	1.6	1.5	3.2	1.9	1.3	1.4	2	2.7	Biological Process: ribosomal large subunit export from nucleus (GO:0000055);; Cellular Component: nucleolus (GO:0005730);; Biological Process: actin cytoskeleton organization (GO:0030036);; Biological Process: ribosomal large subunit biogenesis (GO:0042273);;	K14856|0.0e+00|aip:107629254|K14856 protein SDA1 | (RefSeq) protein SDA1 homolog isoform X1	--	SDA1	--	protein SDA1 homolog isoform X1 [Arachis ipaensis]
XLOC_010080	arahy.Tifrunner.gnm2.Arahy.06[+]9751646-9755318	arahy.Tifrunner.gnm2.ann1.0079YX	ONT.10339.1,ONT.10339.2	uncharacterized protein LOC107492544 isoform X3 [Arachis duranensis]	--	Biological Process: glycogen biosynthetic process (GO:0005978);; Molecular Function: glucose-1-phosphate adenylyltransferase activity (GO:0008878);;	--	--	--	2.6	1.9	2.1	2.2	2.2	3.5	1.5	2.2	2.2	2	0.9	1.3	3.2	1.8	1.8	2	1.4	1	1.3	1.3	1.1	2	2.2	3	Biological Process: glycogen biosynthetic process (GO:0005978);; Molecular Function: glucose-1-phosphate adenylyltransferase activity (GO:0008878);;	--	--	--	--	uncharacterized protein LOC107492544 isoform X3 [Arachis duranensis]
XLOC_017165	arahy.Tifrunner.gnm2.Arahy.10[+]9062284-9065091	arahy.Tifrunner.gnm2.ann1.0093F6	ONT.17605.1,ONT.17605.2,ONT.17605.3	E3 ubiquitin-protein ligase AIRP2 [Arachis hypogaea]	E3 ubiquitin-protein ligase AIRP2 OS=Arabidopsis thaliana OX=3702 GN=AIRP2 PE=1 SV=1	--	--	--	Ring finger domain	8.2	6.5	7.1	4.5	5.8	17.2	6.7	7.3	5.5	5.7	5.8	3.3	15.5	10.9	8.9	3.9	4.5	4.4	7.3	9.3	8.7	9.7	8.1	9.9	--	--	--	Ring finger domain	E3 ubiquitin-protein ligase AIRP2 OS=Arabidopsis thaliana OX=3702 GN=AIRP2 PE=1 SV=1	E3 ubiquitin-protein ligase AIRP2 [Arachis hypogaea]
XLOC_007446	arahy.Tifrunner.gnm2.Arahy.04[-]21924245-21927410	arahy.Tifrunner.gnm2.ann1.00A31M	ONT.7635.1,ONT.7635.2,ONT.7635.3,ONT.7635.4,ONT.7635.5,ONT.7635.6,ONT.7635.7,ONT.7635.8,ONT.7635.9,ONT.7635.10,ONT.7635.11	hypothetical protein Ahy_A04g020627 [Arachis hypogaea]	--	Molecular Function: methyltransferase activity (GO:0008168);;	K22857|2.3e-101|pmum:103323250|K22857 EEF1A lysine methyltransferase 4 [EC:2.1.1.-] | (RefSeq) methyltransferase-like protein 13	--	Methyltransferase domain	12.4	6.7	9.9	6.1	10.3	14.6	8.9	10.8	11.8	14.9	9.4	11.1	14.6	14.5	14.1	5.5	4.7	4.9	12.6	9.8	10.9	11.8	3.3	8	Molecular Function: methyltransferase activity (GO:0008168);;	K22857|2.3e-101|pmum:103323250|K22857 EEF1A lysine methyltransferase 4 [EC:2.1.1.-] | (RefSeq) methyltransferase-like protein 13	--	Methyltransferase domain	--	hypothetical protein Ahy_A04g020627 [Arachis hypogaea]
XLOC_015162	arahy.Tifrunner.gnm2.Arahy.09[+]5731777-5738350	arahy.Tifrunner.gnm2.ann1.00B185	ONT.15541.1,ONT.15541.2,ONT.15541.3,ONT.15541.4,ONT.15541.5,ONT.15541.6,ONT.15541.7	beta-galactosidase 1 [Arachis hypogaea]	Beta-galactosidase 1 OS=Arabidopsis thaliana OX=3702 GN=BGAL1 PE=2 SV=1	Molecular Function: beta-galactosidase activity (GO:0004565);; Biological Process: carbohydrate metabolic process (GO:0005975);; Molecular Function: carbohydrate binding (GO:0030246);;	K12309|0.0e+00|brp:103872148|K12309 beta-galactosidase [EC:3.2.1.23] | (RefSeq) beta-galactosidase 2	Galactose metabolism (ko00052);; Other glycan degradation (ko00511);; Glycosaminoglycan degradation (ko00531);; Sphingolipid metabolism (ko00600);; Glycosphingolipid biosynthesis - ganglio series (ko00604)	Glycosyl hydrolases family 35	110.3	70	90.1	24.1	25.9	16.1	7.4	12.1	14.2	73.7	183.5	144.5	64	122.4	19.3	10.8	10.8	15	3.2	4.3	7.8	148	99.6	92.7	Molecular Function: beta-galactosidase activity (GO:0004565);; Biological Process: carbohydrate metabolic process (GO:0005975);; Molecular Function: carbohydrate binding (GO:0030246);;	K12309|0.0e+00|brp:103872148|K12309 beta-galactosidase [EC:3.2.1.23] | (RefSeq) beta-galactosidase 2	Galactose metabolism (ko00052);; Other glycan degradation (ko00511);; Glycosaminoglycan degradation (ko00531);; Sphingolipid metabolism (ko00600);; Glycosphingolipid biosynthesis - ganglio series (ko00604)	Glycosyl hydrolases family 35	Beta-galactosidase 1 OS=Arabidopsis thaliana OX=3702 GN=BGAL1 PE=2 SV=1	beta-galactosidase 1 [Arachis hypogaea]
XLOC_016203	arahy.Tifrunner.gnm2.Arahy.09[-]12116289-12120139	arahy.Tifrunner.gnm2.ann1.00DB5A	ONT.16609.1,ONT.16609.2,ONT.16609.3,ONT.16609.4,ONT.16609.5,ONT.16609.6,ONT.16609.7	F-box protein At2g02240 [Arachis duranensis]	F-box protein At2g02240 OS=Arabidopsis thaliana OX=3702 GN=At2g02240 PE=2 SV=1	Biological Process: reproduction (GO:0000003);; Biological Process: developmental process involved in reproduction (GO:0003006);; Molecular Function: molecular_function (GO:0003674);; Molecular Function: binding (GO:0005488);; Biological Process: multicellular organism development (GO:0007275);; Biological Process: biological_process (GO:0008150);; Biological Process: embryo development (GO:00097…	K03188|4.7e-45|dcr:108224146|K03188 urease accessory protein | (RefSeq) uncharacterized protein LOC108224146 isoform X1	--	Phloem protein 2	2.6	0.7	0.9	2.2	17.2	45.3	15.3	23.5	49.6	62.4	31.5	41	0.7	2.8	0.3	8.3	8.5	16	29.3	24.3	22.7	24.8	32.7	53	Biological Process: reproduction (GO:0000003);; Biological Process: developmental process involved in reproduction (GO:0003006);; Molecular Function: molecular_function (GO:0003674);; Molecular Function: binding (GO:0005488);; Biological Process: multicellular organism development (GO:0007275);; Biological Process: biological_process (GO:0008150);; Biological Process: embryo development (GO:00097…	K03188|4.7e-45|dcr:108224146|K03188 urease accessory protein | (RefSeq) uncharacterized protein LOC108224146 isoform X1	--	Phloem protein 2	F-box protein At2g02240 OS=Arabidopsis thaliana OX=3702 GN=At2g02240 PE=2 SV=1	F-box protein At2g02240 [Arachis duranensis]
XLOC_036785	arahy.Tifrunner.gnm2.Arahy.20[+]27779960-27784198	arahy.Tifrunner.gnm2.ann1.00G2U6	ONT.37667.1	hypothetical protein Ahy_A10g049890 [Arachis hypogaea]	ABC transporter F family member 4 OS=Arabidopsis thaliana OX=3702 GN=ABCF4 PE=2 SV=1	Molecular Function: ATP binding (GO:0005524);; Molecular Function: ATPase activity (GO:0016887);;	K06184|0.0e+00|aip:107623005|K06184 ATP-binding cassette, subfamily F, member 1 | (RefSeq) ABC transporter F family member 4	--	ABC transporter	9.2	8.5	9	8.1	9.1	8.7	15.2	17.8	19.2	6.5	6	6	10.4	8.8	11	6.7	9.4	7.1	12.8	12.6	19.8	7.5	7.8	7.7	Molecular Function: ATP binding (GO:0005524);; Molecular Function: ATPase activity (GO:0016887);;	K06184|0.0e+00|aip:107623005|K06184 ATP-binding cassette, subfamily F, member 1 | (RefSeq) ABC transporter F family member 4	--	ABC transporter	ABC transporter F family member 4 OS=Arabidopsis thaliana OX=3702 GN=ABCF4 PE=2 SV=1	hypothetical protein Ahy_A10g049890 [Arachis hypogaea]
XLOC_035629	arahy.Tifrunner.gnm2.Arahy.19[-]22840438-22845937	arahy.Tifrunner.gnm2.ann1.00HR05	ONT.36475.1,ONT.36476.1	probable pre-mRNA-splicing factor ATP-dependent RNA helicase DEAH5 isoform X2 [Arachis ipaensis]	Probable pre-mRNA-splicing factor ATP-dependent RNA helicase DEAH5 OS=Arabidopsis thaliana OX=3702 GN=At3g26560 PE=1 SV=2	Molecular Function: nucleic acid binding (GO:0003676);; Molecular Function: helicase activity (GO:0004386);; Molecular Function: ATP binding (GO:0005524);;	K12818|0.0e+00|aip:107617683|K12818 ATP-dependent RNA helicase DHX8/PRP22 [EC:3.6.4.13] | (RefSeq) probable pre-mRNA-splicing factor ATP-dependent RNA helicase DEAH5 isoform X2	Spliceosome (ko03040)	Helicase associated domain (HA2)	12.6	5.2	7.4	8.1	10.3	8.3	17.2	15.3	15.4	5	3.6	7.3	8.8	7.7	8.9	6.1	6.1	8.1	19.3	15.8	14.9	4.7	5.1	6	Molecular Function: nucleic acid binding (GO:0003676);; Molecular Function: helicase activity (GO:0004386);; Molecular Function: ATP binding (GO:0005524);;	K12818|0.0e+00|aip:107617683|K12818 ATP-dependent RNA helicase DHX8/PRP22 [EC:3.6.4.13] | (RefSeq) probable pre-mRNA-splicing factor ATP-dependent RNA helicase DEAH5 isoform X2	Spliceosome (ko03040)	Helicase associated domain (HA2)	Probable pre-mRNA-splicing factor ATP-dependent RNA helicase DEAH5 OS=Arabidopsis thaliana OX=3702 GN=At3g26560 PE=1 SV=2	probable pre-mRNA-splicing factor ATP-dependent RNA helicase DEAH5 isoform X2 [Arachis ipaensis]
XLOC_015012	arahy.Tifrunner.gnm2.Arahy.08[-]51166221-51175072	arahy.Tifrunner.gnm2.ann1.00I77L	ONT.15386.1,ONT.15387.1	uncharacterized protein LOC112708223 [Arachis hypogaea]	Transcription factor MYB106 OS=Arabidopsis thaliana OX=3702 GN=MYB106 PE=2 SV=1	Cellular Component: integral component of membrane (GO:0016021);;	K09422|1.4e-120|adu:107463556|K09422 transcription factor MYB, plant | (RefSeq) transcription repressor MYB6 isoform X1	--	Myb-like DNA-binding domain	18.2	29.9	28.8	5.5	4	3.6	1.4	1.5	1.4	14.9	24.1	26.3	7.7	6.8	5.5	3.7	2.9	5.4	0.6	1.7	1.1	28.5	21.3	17.7	Cellular Component: integral component of membrane (GO:0016021);;	K09422|1.4e-120|adu:107463556|K09422 transcription factor MYB, plant | (RefSeq) transcription repressor MYB6 isoform X1	--	Myb-like DNA-binding domain	Transcription factor MYB106 OS=Arabidopsis thaliana OX=3702 GN=MYB106 PE=2 SV=1	uncharacterized protein LOC112708223 [Arachis hypogaea]
XLOC_022872	arahy.Tifrunner.gnm2.Arahy.13[+]46305598-46307048	arahy.Tifrunner.gnm2.ann1.00I7KW	ONT.23414.1,ONT.23414.2	peptidyl-prolyl cis-trans isomerase CYP26-2, chloroplastic [Arachis ipaensis]	Peptidyl-prolyl cis-trans isomerase CYP26-2, chloroplastic OS=Arabidopsis thaliana OX=3702 GN=CYP26-2 PE=2 SV=1	Molecular Function: peptidyl-prolyl cis-trans isomerase activity (GO:0003755);;	K03768|3.7e-180|aip:107630397|K03768 peptidyl-prolyl cis-trans isomerase B (cyclophilin B) [EC:5.2.1.8] | (RefSeq) peptidyl-prolyl cis-trans isomerase CYP26-2, chloroplastic	--	Cyclophilin type peptidyl-prolyl cis-trans isomerase/CLD	0	0	0	0	0.1	0	0	0	0	0	0	0	0	0	0	0	0	0	0	0	0	0	0	0	Molecular Function: peptidyl-prolyl cis-trans isomerase activity (GO:0003755);;	K03768|3.7e-180|aip:107630397|K03768 peptidyl-prolyl cis-trans isomerase B (cyclophilin B) [EC:5.2.1.8] | (RefSeq) peptidyl-prolyl cis-trans isomerase CYP26-2, chloroplastic	--	Cyclophilin type peptidyl-prolyl cis-trans isomerase/CLD	Peptidyl-prolyl cis-trans isomerase CYP26-2, chloroplastic OS=Arabidopsis thaliana OX=3702 GN=CYP26-2 PE=2 SV=1	peptidyl-prolyl cis-trans isomerase CYP26-2, chloroplastic [Arachis ipaensis]
XLOC_034593	arahy.Tifrunner.gnm2.Arahy.19[+]26274449-26277983	arahy.Tifrunner.gnm2.ann1.00JV9G	ONT.35409.1,ONT.35409.2,ONT.35409.3,ONT.35409.4	transcription factor PIF3 [Arachis ipaensis]	Transcription factor PHYTOCHROME INTERACTING FACTOR-LIKE 15 OS=Oryza sativa subsp. japonica OX=39947 GN=PIL15 PE=1 SV=2	Molecular Function: protein dimerization activity (GO:0046983);;	K12126|5.9e-174|aip:107619574|K12126 phytochrome-interacting factor 3 | (RefSeq) transcription factor PIF3	Plant hormone signal transduction (ko04075);; Circadian rhythm - plant (ko04712)	Helix-loop-helix DNA-binding domain	1	1.9	4.8	37.8	12.8	16	7.5	1.2	1.5	2.2	2.5	1.8	0	0	0	31.5	26.5	30.2	5.1	8.5	7.4	3.1	0.5	1.6	Molecular Function: protein dimerization activity (GO:0046983);;	K12126|5.9e-174|aip:107619574|K12126 phytochrome-interacting factor 3 | (RefSeq) transcription factor PIF3	Plant hormone signal transduction (ko04075);; Circadian rhythm - plant (ko04712)	Helix-loop-helix DNA-binding domain	Transcription factor PHYTOCHROME INTERACTING FACTOR-LIKE 15 OS=Oryza sativa subsp. japonica OX=39947 GN=PIL15 PE=1 SV=2	transcription factor PIF3 [Arachis ipaensis]
XLOC_021639	arahy.Tifrunner.gnm2.Arahy.12[-]19721423-19726914	arahy.Tifrunner.gnm2.ann1.00JXB8	ONT.22150.1,ONT.22150.2,ONT.22150.3,ONT.22150.4,ONT.22150.5,ONT.22150.6,ONT.22150.7,ONT.22150.8,ONT.22150.9	ribosomal RNA small subunit methyltransferase nep-1 isoform X1 [Arachis ipaensis]	--	Molecular Function: methyltransferase activity (GO:0008168);;	K14568|4.1e-167|aip:107625027|K14568 rRNA small subunit pseudouridine methyltransferase Nep1 [EC:2.1.1.260] | (RefSeq) ribosomal RNA small subunit methyltransferase nep-1 isoform X1	Ribosome biogenesis in eukaryotes (ko03008)	EMG1/NEP1 methyltransferase	19.8	24.9	20.5	27.3	33.8	41.8	49.2	64	68.7	24.9	15.8	19.8	18.7	19	19.6	20.9	18.5	20.6	47.5	46.9	49.5	15.7	22.8	19.6	Molecular Function: methyltransferase activity (GO:0008168);;	K14568|4.1e-167|aip:107625027|K14568 rRNA small subunit pseudouridine methyltransferase Nep1 [EC:2.1.1.260] | (RefSeq) ribosomal RNA small subunit methyltransferase nep-1 isoform X1	Ribosome biogenesis in eukaryotes (ko03008)	EMG1/NEP1 methyltransferase	--	ribosomal RNA small subunit methyltransferase nep-1 isoform X1 [Arachis ipaensis]
XLOC_017538	arahy.Tifrunner.gnm2.Arahy.10[+]106059388-106070508	arahy.Tifrunner.gnm2.ann1.00L7NP	ONT.17981.1,ONT.17981.2,ONT.17981.3	hypothetical protein Ahy_A10g047812 isoform A [Arachis hypogaea]	Pantothenate kinase 2 OS=Arabidopsis thaliana OX=3702 GN=PANK2 PE=1 SV=2	Molecular Function: pantothenate kinase activity (GO:0004594);; Molecular Function: ATP binding (GO:0005524);; Biological Process: coenzyme A biosynthetic process (GO:0015937);;	K09680|0.0e+00|adu:107471072|K09680 type II pantothenate kinase [EC:2.7.1.33] | (RefSeq) pantothenate kinase 2	Pantothenate and CoA biosynthesis (ko00770)	Fumble	7.6	10.2	5.8	5.2	10.7	7.6	7.4	8.2	5.8	11.6	11.2	13.7	10.1	13.8	7.6	4.7	6.3	9.3	7.3	5.4	6.2	8.3	10.5	6.6	Molecular Function: pantothenate kinase activity (GO:0004594);; Molecular Function: ATP binding (GO:0005524);; Biological Process: coenzyme A biosynthetic process (GO:0015937);;	K09680|0.0e+00|adu:107471072|K09680 type II pantothenate kinase [EC:2.7.1.33] | (RefSeq) pantothenate kinase 2	Pantothenate and CoA biosynthesis (ko00770)	Fumble	Pantothenate kinase 2 OS=Arabidopsis thaliana OX=3702 GN=PANK2 PE=1 SV=2	hypothetical protein Ahy_A10g047812 isoform A [Arachis hypogaea]
XLOC_024452	arahy.Tifrunner.gnm2.Arahy.13[-]88437873-88446972	arahy.Tifrunner.gnm2.ann1.00M5T5	ONT.25040.1	hypothetical protein Ahy_A03g013176 isoform A [Arachis hypogaea]	Zinc protease PQQL-like OS=Arabidopsis thaliana OX=3702 GN=At5g56730 PE=1 SV=1	Molecular Function: metalloendopeptidase activity (GO:0004222);; Cellular Component: integral component of membrane (GO:0016021);; Molecular Function: metal ion binding (GO:0046872);;	--	--	Peptidase M16 inactive domain	3.2	3.3	2.8	2.2	1.1	2.6	3.8	2.3	1.9	1.5	2	3.4	3.2	3.9	3.1	2.8	1.4	2.9	1.7	1.1	3.6	3.1	2.2	2.5	Molecular Function: metalloendopeptidase activity (GO:0004222);; Cellular Component: integral component of membrane (GO:0016021);; Molecular Function: metal ion binding (GO:0046872);;	--	--	Peptidase M16 inactive domain	Zinc protease PQQL-like OS=Arabidopsis thaliana OX=3702 GN=At5g56730 PE=1 SV=1	hypothetical protein Ahy_A03g013176 isoform A [Arachis hypogaea]
XLOC_021099	arahy.Tifrunner.gnm2.Arahy.12[+]94913682-94919506	arahy.Tifrunner.gnm2.ann1.00N95T	ONT.21598.1,ONT.21598.2,ONT.21598.3	Putative E3 ubiquitin-protein ligase [Arachis hypogaea]	Putative E3 ubiquitin-protein ligase XBAT31 OS=Arabidopsis thaliana OX=3702 GN=XBAT31 PE=2 SV=1	Molecular Function: protein binding (GO:0005515);;	K19044|9.0e-126|obr:102716869|K19044 E3 ubiquitin-protein ligase XBAT32/33 [EC:2.3.2.27] | (RefSeq) E3 ubiquitin-protein ligase XB3	--	Ankyrin repeats (3 copies)	2.2	1.1	1.9	3.6	4.1	5.9	4.1	5.3	3.4	3.7	3.8	3.3	3.2	3.1	4.2	3.2	6.1	5.4	4.7	3.5	5.4	2	3.4	2.7	Molecular Function: protein binding (GO:0005515);;	K19044|9.0e-126|obr:102716869|K19044 E3 ubiquitin-protein ligase XBAT32/33 [EC:2.3.2.27] | (RefSeq) E3 ubiquitin-protein ligase XB3	--	Ankyrin repeats (3 copies)	Putative E3 ubiquitin-protein ligase XBAT31 OS=Arabidopsis thaliana OX=3702 GN=XBAT31 PE=2 SV=1	Putative E3 ubiquitin-protein ligase [Arachis hypogaea]
XLOC_036791	arahy.Tifrunner.gnm2.Arahy.20[+]29628298-29632563	arahy.Tifrunner.gnm2.ann1.00PPME	ONT.37673.1,ONT.37673.2,ONT.37673.3,ONT.37673.4	eukaryotic translation initiation factor 2 subunit alpha homolog [Arachis ipaensis]	Eukaryotic translation initiation factor 2 subunit alpha homolog OS=Arabidopsis thaliana OX=3702 GN=At2g40290 PE=1 SV=2	Molecular Function: translation initiation factor activity (GO:0003743);;	K03237|5.2e-190|aip:107622772|K03237 translation initiation factor 2 subunit 1 | (RefSeq) eukaryotic translation initiation factor 2 subunit alpha homolog	RNA transport (ko03013);; Protein processing in endoplasmic reticulum (ko04141)	Eukaryotic translation initiation factor 2 alpha subunit	36.6	25.8	24.9	43.4	33.4	30.4	39.7	41.7	28.6	25.5	38.6	27.8	80.9	58.7	44.5	21.5	22.4	23.1	33.2	29.5	43.9	32.6	39.2	49.1	Molecular Function: translation initiation factor activity (GO:0003743);;	K03237|5.2e-190|aip:107622772|K03237 translation initiation factor 2 subunit 1 | (RefSeq) eukaryotic translation initiation factor 2 subunit alpha homolog	RNA transport (ko03013);; Protein processing in endoplasmic reticulum (ko04141)	Eukaryotic translation initiation factor 2 alpha subunit	Eukaryotic translation initiation factor 2 subunit alpha homolog OS=Arabidopsis thaliana OX=3702 GN=At2g40290 PE=1 SV=2	eukaryotic translation initiation factor 2 subunit alpha homolog [Arachis ipaensis]
XLOC_012085	arahy.Tifrunner.gnm2.Arahy.07[+]14376338-14379885	arahy.Tifrunner.gnm2.ann1.00Q11I	ONT.12394.1	protein OPI10 homolog isoform X2 [Arachis hypogaea]	--	--	K23327|1.3e-105|aip:107609651|K23327 protein Hikeshi | (RefSeq) protein OPI10 homolog	--	Protein of unknown function (DUF775)	5.4	5.6	4.2	5.9	6.1	7.8	8.3	5.9	8.4	3.6	2.9	1.8	4.3	7.2	5.8	6.5	8.3	6.4	5.4	4.6	4.9	2.6	1.6	3.5	--	K23327|1.3e-105|aip:107609651|K23327 protein Hikeshi | (RefSeq) protein OPI10 homolog	--	Protein of unknown function (DUF775)	--	protein OPI10 homolog isoform X2 [Arachis hypogaea]
XLOC_026332	arahy.Tifrunner.gnm2.Arahy.14[-]28666464-28676131	arahy.Tifrunner.gnm2.ann1.00QPSW	ONT.26978.1,ONT.26978.2,ONT.26978.3	uncharacterized protein DS421_16g566080 [Arachis hypogaea]	--	--	K02952|4.4e-19|adu:107457666|K02952 small subunit ribosomal protein S13 | (RefSeq) uncharacterized protein LOC107457666	Ribosome (ko03010)	--	11.4	7.2	7.1	8.1	7.2	9.5	11.8	8.7	5.3	9.3	14.7	8.7	16.4	12	11.2	3	2.8	2.9	6.4	5.4	8	8.1	8.9	10.8	--	K02952|4.4e-19|adu:107457666|K02952 small subunit ribosomal protein S13 | (RefSeq) uncharacterized protein LOC107457666	Ribosome (ko03010)	--	--	uncharacterized protein DS421_16g566080 [Arachis hypogaea]
XLOC_002663	arahy.Tifrunner.gnm2.Arahy.02[+]96683533-96691357	arahy.Tifrunner.gnm2.ann1.00QVML	ONT.2721.1	Putative acyl-activating enzyme [Arachis hypogaea]	Putative acyl-activating enzyme 19 OS=Arabidopsis thaliana OX=3702 GN=At5g35930 PE=2 SV=1	Molecular Function: catalytic activity (GO:0003824);;	K00142|0.0e+00|adu:107475737|K00142 acyl-CoA synthetase [EC:6.2.1.-] | (RefSeq) putative acyl-activating enzyme 19 isoform X1	--	AMP-binding enzyme	5.4	3	2.6	3.9	5.4	6.2	4.4	3.3	4.6	5.3	2.5	3.4	9.9	7.9	6	3	2	2	4.1	3.5	2	3.7	4.5	6.4	Molecular Function: catalytic activity (GO:0003824);;	K00142|0.0e+00|adu:107475737|K00142 acyl-CoA synthetase [EC:6.2.1.-] | (RefSeq) putative acyl-activating enzyme 19 isoform X1	--	AMP-binding enzyme	Putative acyl-activating enzyme 19 OS=Arabidopsis thaliana OX=3702 GN=At5g35930 PE=2 SV=1	Putative acyl-activating enzyme [Arachis hypogaea]
XLOC_006575	arahy.Tifrunner.gnm2.Arahy.04[+]14413698-14415750	arahy.Tifrunner.gnm2.ann1.00QZ3I	ONT.6747.1	GTP-binding protein SAR1A [Arachis duranensis]	GTP-binding protein SAR1A OS=Arabidopsis thaliana OX=3702 GN=SAR1A PE=2 SV=1	Molecular Function: GTP binding (GO:0005525);; Cellular Component: endoplasmic reticulum (GO:0005783);; Cellular Component: Golgi apparatus (GO:0005794);; Biological Process: intracellular protein transport (GO:0006886);; Biological Process: vesicle-mediated transport (GO:0016192);;	K07953|8.2e-108|adu:107483467|K07953 GTP-binding protein SAR1 [EC:3.6.5.-] | (RefSeq) GTP-binding protein SAR1A	Protein processing in endoplasmic reticulum (ko04141)	ADP-ribosylation factor family	0	1.1	2.6	10	21.9	8.7	18.5	27.9	13.2	21.7	24.3	11.1	18.3	7.2	2.1	3.3	1.8	6.9	12.8	12.2	13.6	9.3	5.6	7.8	Molecular Function: GTP binding (GO:0005525);; Cellular Component: endoplasmic reticulum (GO:0005783);; Cellular Component: Golgi apparatus (GO:0005794);; Biological Process: intracellular protein transport (GO:0006886);; Biological Process: vesicle-mediated transport (GO:0016192);;	K07953|8.2e-108|adu:107483467|K07953 GTP-binding protein SAR1 [EC:3.6.5.-] | (RefSeq) GTP-binding protein SAR1A	Protein processing in endoplasmic reticulum (ko04141)	ADP-ribosylation factor family	GTP-binding protein SAR1A OS=Arabidopsis thaliana OX=3702 GN=SAR1A PE=2 SV=1	GTP-binding protein SAR1A [Arachis duranensis]
XLOC_019285	arahy.Tifrunner.gnm2.Arahy.11[+]131916729-131922085	arahy.Tifrunner.gnm2.ann1.00R4IN	ONT.19752.1	uncharacterized protein LOC110270807 [Arachis ipaensis]	--	--	K02218|5.6e-45|sbi:8069780|K02218 casein kinase 1 [EC:2.7.11.1] | (RefSeq) uncharacterized protein LOC8069780	--	DDE superfamily endonuclease	0	0	0	0	0	0	0	0	0	0	0	0	2.7	4	1.8	0.6	1	0.7	0.6	0.4	1.1	0.9	2	1.9	--	K02218|5.6e-45|sbi:8069780|K02218 casein kinase 1 [EC:2.7.11.1] | (RefSeq) uncharacterized protein LOC8069780	--	DDE superfamily endonuclease	--	uncharacterized protein LOC110270807 [Arachis ipaensis]
XLOC_009108	arahy.Tifrunner.gnm2.Arahy.05[-]29021767-29025093	arahy.Tifrunner.gnm2.ann1.00SZA6	ONT.9327.1	uncharacterized protein LOC112801055 [Arachis hypogaea]	DCC family protein At1g52590, chloroplastic OS=Arabidopsis thaliana OX=3702 GN=At1g52590 PE=2 SV=1	--	--	--	Protein of unknown function, DUF393	1.8	1.3	1.1	2.2	1.8	3	3.5	1.7	0.7	0.9	0.9	0.8	1.1	2.4	2.6	2	0.6	0.5	3.6	0.6	2	0	0.4	0.3	--	--	--	Protein of unknown function, DUF393	DCC family protein At1g52590, chloroplastic OS=Arabidopsis thaliana OX=3702 GN=At1g52590 PE=2 SV=1	uncharacterized protein LOC112801055 [Arachis hypogaea]
XLOC_001799	arahy.Tifrunner.gnm2.Arahy.01[-]102326234-102330533	arahy.Tifrunner.gnm2.ann1.00UVWE	ONT.1837.1,ONT.1837.2,ONT.1837.3	probable 1-deoxy-D-xylulose-5-phosphate synthase, chloroplastic [Arachis hypogaea]	Probable 1-deoxy-D-xylulose-5-phosphate synthase, chloroplastic OS=Capsicum annuum OX=4072 GN=TKT2 PE=2 SV=1	Molecular Function: 1-deoxy-D-xylulose-5-phosphate synthase activity (GO:0008661);; Biological Process: terpenoid biosynthetic process (GO:0016114);;	K01662|0.0e+00|adu:107464675|K01662 1-deoxy-D-xylulose-5-phosphate synthase [EC:2.2.1.7] | (RefSeq) LOW QUALITY PROTEIN: probable 1-deoxy-D-xylulose-5-phosphate synthase, chloroplastic	Thiamine metabolism (ko00730);; Terpenoid backbone biosynthesis (ko00900)	1-deoxy-D-xylulose-5-phosphate synthase	15.4	21.9	23.1	10.2	6.2	5.9	5.8	2.5	1.5	15	19.6	20.7	8.1	15.6	20.4	10.8	11.2	13.3	5.6	5.2	4.2	22.7	17.7	14.4	Molecular Function: 1-deoxy-D-xylulose-5-phosphate synthase activity (GO:0008661);; Biological Process: terpenoid biosynthetic process (GO:0016114);;	K01662|0.0e+00|adu:107464675|K01662 1-deoxy-D-xylulose-5-phosphate synthase [EC:2.2.1.7] | (RefSeq) LOW QUALITY PROTEIN: probable 1-deoxy-D-xylulose-5-phosphate synthase, chloroplastic	Thiamine metabolism (ko00730);; Terpenoid backbone biosynthesis (ko00900)	1-deoxy-D-xylulose-5-phosphate synthase	Probable 1-deoxy-D-xylulose-5-phosphate synthase, chloroplastic OS=Capsicum annuum OX=4072 GN=TKT2 PE=2 SV=1	probable 1-deoxy-D-xylulose-5-phosphate synthase, chloroplastic [Arachis hypogaea]
XLOC_027053	arahy.Tifrunner.gnm2.Arahy.15[+]19887248-19890019	arahy.Tifrunner.gnm2.ann1.00V3DL	ONT.27716.1,ONT.27716.2	lactoylglutathione lyase [Arachis ipaensis]	--	--	--	--	Glyoxalase/Bleomycin resistance protein/Dioxygenase superfamily	45.6	23.4	27.7	9.1	17.6	21	28.3	45.8	41.5	35.9	24.1	18.6	46	38.1	48.6	6.9	9	6.6	17.3	13.2	19.2	11.5	25.9	25.9	--	--	--	Glyoxalase/Bleomycin resistance protein/Dioxygenase superfamily	--	lactoylglutathione lyase [Arachis ipaensis]
XLOC_001933	arahy.Tifrunner.gnm2.Arahy.01[-]107705511-107710098	arahy.Tifrunner.gnm2.ann1.00VL53	ONT.1977.1,ONT.1977.2,ONT.1977.3	probable inactive receptor kinase At2g26730 [Arachis hypogaea]	Probable inactive receptor kinase At2g26730 OS=Arabidopsis thaliana OX=3702 GN=At2g26730 PE=1 SV=1	Molecular Function: protein kinase activity (GO:0004672);; Molecular Function: ATP binding (GO:0005524);; Cellular Component: integral component of membrane (GO:0016021);;	K20359|4.2e-47|eus:EUTSA_v10006389mg|K20359 PRA1 family protein 1 | (RefSeq) hypothetical protein	--	Protein kinase domain	15	20.4	24.4	54	57.9	80.9	15.5	13.6	16.2	57.4	29.9	31.2	4.5	7.9	6.8	46.5	42.1	55.5	31	31.3	26.3	28.7	41.1	35.8	Molecular Function: protein kinase activity (GO:0004672);; Molecular Function: ATP binding (GO:0005524);; Cellular Component: integral component of membrane (GO:0016021);;	K20359|4.2e-47|eus:EUTSA_v10006389mg|K20359 PRA1 family protein 1 | (RefSeq) hypothetical protein	--	Protein kinase domain	Probable inactive receptor kinase At2g26730 OS=Arabidopsis thaliana OX=3702 GN=At2g26730 PE=1 SV=1	probable inactive receptor kinase At2g26730 [Arachis hypogaea]
XLOC_016198	arahy.Tifrunner.gnm2.Arahy.09[-]11650780-11652102	arahy.Tifrunner.gnm2.ann1.00VVAL	ONT.16604.1	11 kDa late embryogenesis abundant protein [Arachis duranensis]	18 kDa seed maturation protein OS=Glycine max OX=3847 GN=GMPM1 PE=2 SV=1	Biological Process: embryo development ending in seed dormancy (GO:0009793);;	--	--	Late embryogenesis abundant (LEA) group 1	0.4	0.4	1.1	0	0.1	0.2	0.6	1.9	0.9	0	0.4	0.5	0.7	3.1	1.6	0.6	0.8	0.5	0.9	0.4	0	0.6	1.3	1.3	Biological Process: embryo development ending in seed dormancy (GO:0009793);;	--	--	Late embryogenesis abundant (LEA) group 1	18 kDa seed maturation protein OS=Glycine max OX=3847 GN=GMPM1 PE=2 SV=1	11 kDa late embryogenesis abundant protein [Arachis duranensis]
XLOC_026947	arahy.Tifrunner.gnm2.Arahy.15[+]13264649-13269307	arahy.Tifrunner.gnm2.ann1.00WUVK	ONT.27607.1,ONT.27607.2,ONT.27607.3,ONT.27607.4,ONT.27607.5,ONT.27607.6,ONT.27607.7,ONT.27607.8,ONT.27607.9,ONT.27607.10	plant UBX domain-containing protein 8 isoform X2 [Arachis ipaensis]	Plant UBX domain-containing protein 8 OS=Arabidopsis thaliana OX=3702 GN=PUX8 PE=1 SV=1	Molecular Function: protein binding (GO:0005515);; Cellular Component: cellular_component (GO:0005575);; Cellular Component: intracellular (GO:0005622);; Cellular Component: cell (GO:0005623);; Cellular Component: nucleus (GO:0005634);; Cellular Component: cytoplasm (GO:0005737);; Cellular Component: cytosol (GO:0005829);; Biological Process: transport (GO:0006810);; Biological Process: biologica…	K18726|1.9e-70|lang:109360768|K18726 FAS-associated factor 2 | (RefSeq) plant UBX domain-containing protein 13-like	--	UBX domain	26.6	13.4	15	19.1	20.8	23.4	41.3	52	72.8	14.4	12.5	13.7	26.1	20.8	17.5	19.1	20	24.6	46.2	55.4	37.2	15.6	14.6	16	Molecular Function: protein binding (GO:0005515);; Cellular Component: cellular_component (GO:0005575);; Cellular Component: intracellular (GO:0005622);; Cellular Component: cell (GO:0005623);; Cellular Component: nucleus (GO:0005634);; Cellular Component: cytoplasm (GO:0005737);; Cellular Component: cytosol (GO:0005829);; Biological Process: transport (GO:0006810);; Biological Process: biologica…	K18726|1.9e-70|lang:109360768|K18726 FAS-associated factor 2 | (RefSeq) plant UBX domain-containing protein 13-like	--	UBX domain	Plant UBX domain-containing protein 8 OS=Arabidopsis thaliana OX=3702 GN=PUX8 PE=1 SV=1	plant UBX domain-containing protein 8 isoform X2 [Arachis ipaensis]
XLOC_034842	arahy.Tifrunner.gnm2.Arahy.19[+]132244613-132250725	arahy.Tifrunner.gnm2.ann1.00X5DN	ONT.35661.1	uncharacterized protein LOC107618118 [Arachis ipaensis]	--	Biological Process: male meiosis II (GO:0007142);;	--	--	--	1.4	1.1	4.4	2.7	2.2	1	3.8	1.5	1.2	8.5	6	7.7	1.4	0.9	0.5	1.8	2	0.7	1.3	1.7	0.7	1.6	3.8	7.2	Biological Process: male meiosis II (GO:0007142);;	--	--	--	--	uncharacterized protein LOC107618118 [Arachis ipaensis]
XLOC_008014	arahy.Tifrunner.gnm2.Arahy.05[+]7862831-7866802	arahy.Tifrunner.gnm2.ann1.00XS3D	ONT.8213.1,ONT.8213.2,ONT.8213.3,ONT.8213.4	floral homeotic protein APETALA 2 [Arachis duranensis]	Floral homeotic protein APETALA 2 OS=Arabidopsis thaliana OX=3702 GN=AP2 PE=1 SV=1	Molecular Function: DNA binding (GO:0003677);; Molecular Function: transcription factor activity, sequence-specific DNA binding (GO:0003700);; Cellular Component: nucleus (GO:0005634);;	K09284|2.1e-204|adu:107487722|K09284 AP2-like factor, euAP2 lineage | (RefSeq) floral homeotic protein APETALA 2	--	AP2 domain	22.8	9.3	13.1	25.5	11.1	29.9	20.8	12.5	10.8	11.6	9.4	13.1	55.9	43.3	48.4	18.7	19.5	25.6	17.1	16.9	24.5	12.1	21.7	21.2	Molecular Function: DNA binding (GO:0003677);; Molecular Function: transcription factor activity, sequence-specific DNA binding (GO:0003700);; Cellular Component: nucleus (GO:0005634);;	K09284|2.1e-204|adu:107487722|K09284 AP2-like factor, euAP2 lineage | (RefSeq) floral homeotic protein APETALA 2	--	AP2 domain	Floral homeotic protein APETALA 2 OS=Arabidopsis thaliana OX=3702 GN=AP2 PE=1 SV=1	floral homeotic protein APETALA 2 [Arachis duranensis]
XLOC_012905	arahy.Tifrunner.gnm2.Arahy.07[-]47951716-47961024	arahy.Tifrunner.gnm2.ann1.00YXRD	ONT.13231.1,ONT.13231.2,ONT.13231.3	uncharacterized protein LOC107458856 [Arachis duranensis]	--	--	--	--	--	4.8	5.8	6.5	5.3	1.7	5.9	5.1	4.2	6.7	3.9	5.8	4.6	14	6.4	11.5	3.3	2.8	5.2	4.9	3.2	4.9	5.3	6.1	4.4	--	--	--	--	--	uncharacterized protein LOC107458856 [Arachis duranensis]
XLOC_029913	arahy.Tifrunner.gnm2.Arahy.16[-]14826589-14831341	arahy.Tifrunner.gnm2.ann1.00ZDTM	ONT.30633.1,ONT.30633.2,ONT.30633.3,ONT.30633.4,ONT.30633.5,ONT.30633.6,ONT.30633.7,ONT.30633.8,ONT.30633.9	cathepsin B-like protease 2 [Arachis ipaensis]	Cathepsin B-like protease 2 OS=Arabidopsis thaliana OX=3702 GN=CATHB2 PE=2 SV=1	Molecular Function: cysteine-type endopeptidase activity (GO:0004197);; Biological Process: regulation of catalytic activity (GO:0050790);;	K01363|9.0e-192|aip:107646004|K01363 cathepsin B [EC:3.4.22.1] | (RefSeq) cathepsin B-like protease 2	--	Papain family cysteine protease	274.2	112.2	113.2	22.2	95.1	123.2	121	144.2	158.7	72.9	88	60.4	417.6	162	338.6	17.7	19.5	33.9	50.5	47.6	77.8	59.8	107.2	104.5	Molecular Function: cysteine-type endopeptidase activity (GO:0004197);; Biological Process: regulation of catalytic activity (GO:0050790);;	K01363|9.0e-192|aip:107646004|K01363 cathepsin B [EC:3.4.22.1] | (RefSeq) cathepsin B-like protease 2	--	Papain family cysteine protease	Cathepsin B-like protease 2 OS=Arabidopsis thaliana OX=3702 GN=CATHB2 PE=2 SV=1	cathepsin B-like protease 2 [Arachis ipaensis]
XLOC_032752	arahy.Tifrunner.gnm2.Arahy.18[+]8213322-8220026	arahy.Tifrunner.gnm2.ann1.011VCX	ONT.33530.1,ONT.33530.2,ONT.33530.3,ONT.33530.4	syntaxin-132 isoform X1 [Arachis duranensis]	Syntaxin-132 OS=Arabidopsis thaliana OX=3702 GN=SYP132 PE=1 SV=1	Cellular Component: integral component of membrane (GO:0016021);; Biological Process: vesicle-mediated transport (GO:0016192);;	K08486|3.8e-159|adu:107462010|K08486 syntaxin 1B/2/3 | (RefSeq) syntaxin-132 isoform X1	SNARE interactions in vesicular transport (ko04130)	Syntaxin	14.4	16	16.4	5.1	5.9	3.1	6.7	8.4	4.8	14.7	13.4	15.5	16.4	16.8	13.1	3.3	4.3	4.4	3	3.5	4.2	11.7	13.6	13.2	Cellular Component: integral component of membrane (GO:0016021);; Biological Process: vesicle-mediated transport (GO:0016192);;	K08486|3.8e-159|adu:107462010|K08486 syntaxin 1B/2/3 | (RefSeq) syntaxin-132 isoform X1	SNARE interactions in vesicular transport (ko04130)	Syntaxin	Syntaxin-132 OS=Arabidopsis thaliana OX=3702 GN=SYP132 PE=1 SV=1	syntaxin-132 isoform X1 [Arachis duranensis]
XLOC_006087	arahy.Tifrunner.gnm2.Arahy.03[-]136297242-136300661	arahy.Tifrunner.gnm2.ann1.011XRQ	ONT.6247.1,ONT.6247.2,ONT.6247.3,ONT.6247.4,ONT.6247.5,ONT.6247.6,ONT.6247.7,ONT.6247.8,ONT.6247.9,ONT.6247.10	small nuclear ribonucleoprotein Sm D2 isoform X1 [Arachis ipaensis]	--	Biological Process: mRNA processing (GO:0006397);; Biological Process: RNA splicing (GO:0008380);; Cellular Component: small nuclear ribonucleoprotein complex (GO:0030532);;	K11096|4.1e-55|adu:107481438|K11096 small nuclear ribonucleoprotein D2 | (RefSeq) small nuclear ribonucleoprotein Sm D2 isoform X2	Spliceosome (ko03040)	LSM domain	88.9	78	92.6	117.3	100.2	108.7	242.7	236.7	155.4	91.7	73.9	69.1	70.8	105.7	83.7	98.1	123	73.5	192.2	175.7	233.1	35.8	62.9	94.8	Biological Process: mRNA processing (GO:0006397);; Biological Process: RNA splicing (GO:0008380);; Cellular Component: small nuclear ribonucleoprotein complex (GO:0030532);;	K11096|4.1e-55|adu:107481438|K11096 small nuclear ribonucleoprotein D2 | (RefSeq) small nuclear ribonucleoprotein Sm D2 isoform X2	Spliceosome (ko03040)	LSM domain	--	small nuclear ribonucleoprotein Sm D2 isoform X1 [Arachis ipaensis]
XLOC_024697	arahy.Tifrunner.gnm2.Arahy.13[-]130976078-130979508	arahy.Tifrunner.gnm2.ann1.012SKZ	ONT.25291.1,ONT.25291.2,ONT.25291.3,ONT.25291.4,ONT.25291.5	hypothetical protein Ahy_B03g063173 [Arachis hypogaea]	Triose phosphate/phosphate translocator, chloroplastic OS=Pisum sativum OX=3888 PE=1 SV=1	Cellular Component: integral component of membrane (GO:0016021);; Molecular Function: transmembrane transporter activity (GO:0022857);;	K15283|4.1e-221|aip:107631199|K15283 solute carrier family 35, member E1 | (RefSeq) triose phosphate/phosphate translocator, chloroplastic isoform X1	--	Triose-phosphate Transporter family	80.5	129.2	134.9	124.3	76.4	83.8	43.9	13.9	16.2	100.3	119	123.6	52.5	77.3	95.2	128.7	132.5	140	49	65.2	41.5	129.1	110.1	82.4	Cellular Component: integral component of membrane (GO:0016021);; Molecular Function: transmembrane transporter activity (GO:0022857);;	K15283|4.1e-221|aip:107631199|K15283 solute carrier family 35, member E1 | (RefSeq) triose phosphate/phosphate translocator, chloroplastic isoform X1	--	Triose-phosphate Transporter family	Triose phosphate/phosphate translocator, chloroplastic OS=Pisum sativum OX=3888 PE=1 SV=1	hypothetical protein Ahy_B03g063173 [Arachis hypogaea]
XLOC_022217	arahy.Tifrunner.gnm2.Arahy.13[+]2447409-2451532	arahy.Tifrunner.gnm2.ann1.013JYW	ONT.22739.1,ONT.22739.2,ONT.22739.3,ONT.22739.4	hypothetical protein Ahy_B03g068628 isoform A [Arachis hypogaea]	tRNA dimethylallyltransferase 2 OS=Arabidopsis thaliana OX=3702 GN=IPT2 PE=1 SV=2	Molecular Function: ATP binding (GO:0005524);; Biological Process: tRNA processing (GO:0008033);; Molecular Function: transferase activity (GO:0016740);;	K00791|7.4e-278|aip:107629308|K00791 tRNA dimethylallyltransferase [EC:2.5.1.75] | (RefSeq) tRNA dimethylallyltransferase 2	Zeatin biosynthesis (ko00908)	IPP transferase	12.2	8.9	6.9	8.2	6.9	10.2	7	7	9.1	8.7	7.2	7	11.9	16.9	11.5	5.1	4.5	6.9	7.9	7	7.6	7	7.4	7.1	Molecular Function: ATP binding (GO:0005524);; Biological Process: tRNA processing (GO:0008033);; Molecular Function: transferase activity (GO:0016740);;	K00791|7.4e-278|aip:107629308|K00791 tRNA dimethylallyltransferase [EC:2.5.1.75] | (RefSeq) tRNA dimethylallyltransferase 2	Zeatin biosynthesis (ko00908)	IPP transferase	tRNA dimethylallyltransferase 2 OS=Arabidopsis thaliana OX=3702 GN=IPT2 PE=1 SV=2	hypothetical protein Ahy_B03g068628 isoform A [Arachis hypogaea]
XLOC_016144	arahy.Tifrunner.gnm2.Arahy.09[-]8068020-8073115	arahy.Tifrunner.gnm2.ann1.0142CX	ONT.16550.1,ONT.16550.2	hypothetical protein Ahy_A07g036464 isoform A [Arachis hypogaea]	--	Cellular Component: DNA-directed RNA polymerase III complex (GO:0005666);; Biological Process: transcription from RNA polymerase III promoter (GO:0006383);;	--	--	--	5.6	2.6	4.6	1	1.2	1	2.8	2.3	5.3	2.6	1.3	2.6	6.5	8.3	6.8	0.6	1.6	1.2	2.6	1.1	2.5	4.5	2.4	4.1	Cellular Component: DNA-directed RNA polymerase III complex (GO:0005666);; Biological Process: transcription from RNA polymerase III promoter (GO:0006383);;	--	--	--	--	hypothetical protein Ahy_A07g036464 isoform A [Arachis hypogaea]
XLOC_015719	arahy.Tifrunner.gnm2.Arahy.09[+]112111542-112118523	arahy.Tifrunner.gnm2.ann1.014EBR	ONT.16111.1,ONT.16111.2,ONT.16111.3	hypothetical protein Ahy_A09g042196 isoform B [Arachis hypogaea]	Pathogenesis-related homeodomain protein OS=Petroselinum crispum OX=4043 GN=PRH PE=2 SV=1	Molecular Function: DNA binding (GO:0003677);; Cellular Component: nucleus (GO:0005634);; Molecular Function: metal ion binding (GO:0046872);;	K16732|1.7e-22|cann:107864807|K16732 protein regulator of cytokinesis 1 | (RefSeq) 65-kDa microtubule-associated protein 5-like	--	PHD-finger	5.6	3.7	3.7	7.8	4.7	7.3	12.1	13.3	21.7	2.9	2	4.1	5	4	2.1	5.1	5.5	4.2	12.4	8.3	9.8	1.6	2.5	4.6	Molecular Function: DNA binding (GO:0003677);; Cellular Component: nucleus (GO:0005634);; Molecular Function: metal ion binding (GO:0046872);;	K16732|1.7e-22|cann:107864807|K16732 protein regulator of cytokinesis 1 | (RefSeq) 65-kDa microtubule-associated protein 5-like	--	PHD-finger	Pathogenesis-related homeodomain protein OS=Petroselinum crispum OX=4043 GN=PRH PE=2 SV=1	hypothetical protein Ahy_A09g042196 isoform B [Arachis hypogaea]
XLOC_030717	arahy.Tifrunner.gnm2.Arahy.17[+]861977-866097	arahy.Tifrunner.gnm2.ann1.015YF3	ONT.31456.1	uncharacterized WD repeat-containing protein C17D11.16 isoform X1 [Arachis duranensis]	THO complex subunit 3 OS=Arabidopsis thaliana OX=3702 GN=THO3 PE=1 SV=1	Biological Process: regulation of protein phosphorylation (GO:0001932);; Biological Process: negative regulation of protein phosphorylation (GO:0001933);; Molecular Function: molecular_function (GO:0003674);; Molecular Function: binding (GO:0005488);; Molecular Function: protein binding (GO:0005515);; Cellular Component: cellular_component (GO:0005575);; Cellular Component: intracellular (GO:0005…	K14791|7.1e-209|adu:107496152|K14791 periodic tryptophan protein 1 | (RefSeq) uncharacterized WD repeat-containing protein C17D11.16 isoform X1	--	WD domain, G-beta repeat	0	4.8	5.5	10.1	1	0.5	0.3	0.2	0.2	0.2	0	2	0.5	0	0.5	0	0	0	0	0	0	0	0	0.6	Biological Process: regulation of protein phosphorylation (GO:0001932);; Biological Process: negative regulation of protein phosphorylation (GO:0001933);; Molecular Function: molecular_function (GO:0003674);; Molecular Function: binding (GO:0005488);; Molecular Function: protein binding (GO:0005515);; Cellular Component: cellular_component (GO:0005575);; Cellular Component: intracellular (GO:0005…	K14791|7.1e-209|adu:107496152|K14791 periodic tryptophan protein 1 | (RefSeq) uncharacterized WD repeat-containing protein C17D11.16 isoform X1	--	WD domain, G-beta repeat	THO complex subunit 3 OS=Arabidopsis thaliana OX=3702 GN=THO3 PE=1 SV=1	uncharacterized WD repeat-containing protein C17D11.16 isoform X1 [Arachis duranensis]
XLOC_018317	arahy.Tifrunner.gnm2.Arahy.10[-]93112253-93113870	arahy.Tifrunner.gnm2.ann1.016HCI	ONT.18769.1,ONT.18769.2,ONT.18769.3	uncharacterized protein LOC112717735 [Arachis hypogaea]	--	--	--	--	--	484.2	49	106.5	267.3	624	1305.3	1257.1	2223.1	2907.4	1076.7	724	642.1	298.6	372.2	151.4	260.7	164.7	488.9	1710.8	1511.5	1443.2	773.2	1109.9	1222.5	--	--	--	--	--	uncharacterized protein LOC112717735 [Arachis hypogaea]
XLOC_030097	arahy.Tifrunner.gnm2.Arahy.16[-]25985918-25993672	arahy.Tifrunner.gnm2.ann1.016YCC	ONT.30821.1,ONT.30821.2,ONT.30821.3,ONT.30821.4,ONT.30821.5,ONT.30821.6,ONT.30821.7	protein NAR1 isoform X2 [Arachis ipaensis]	Protein NAR1 OS=Arabidopsis thaliana OX=3702 GN=NAR1 PE=1 SV=1	Molecular Function: molecular_function (GO:0003674);; Molecular Function: catalytic activity (GO:0003824);; Molecular Function: NADH dehydrogenase activity (GO:0003954);; Molecular Function: binding (GO:0005488);; Cellular Component: cellular_component (GO:0005575);; Cellular Component: intracellular (GO:0005622);; Cellular Component: cell (GO:0005623);; Cellular Component: nucleus (GO:0005634);;…	K15397|2.1e-09|psom:113315658|K15397 3-ketoacyl-CoA synthase [EC:2.3.1.199] | (RefSeq) 3-ketoacyl-CoA synthase 19-like	Fatty acid elongation (ko00062);; Plant-pathogen interaction (ko04626)	Iron only hydrogenase large subunit, C-terminal domain	10.4	7.4	8.8	6.5	4.8	5.2	11	9	19.7	6.8	3.4	4.1	16.7	12.1	13.3	6.9	11	6.6	12.8	11.9	10.5	5.3	5.4	6.4	Molecular Function: molecular_function (GO:0003674);; Molecular Function: catalytic activity (GO:0003824);; Molecular Function: NADH dehydrogenase activity (GO:0003954);; Molecular Function: binding (GO:0005488);; Cellular Component: cellular_component (GO:0005575);; Cellular Component: intracellular (GO:0005622);; Cellular Component: cell (GO:0005623);; Cellular Component: nucleus (GO:0005634);;…	K15397|2.1e-09|psom:113315658|K15397 3-ketoacyl-CoA synthase [EC:2.3.1.199] | (RefSeq) 3-ketoacyl-CoA synthase 19-like	Fatty acid elongation (ko00062);; Plant-pathogen interaction (ko04626)	Iron only hydrogenase large subunit, C-terminal domain	Protein NAR1 OS=Arabidopsis thaliana OX=3702 GN=NAR1 PE=1 SV=1	protein NAR1 isoform X2 [Arachis ipaensis]
XLOC_024127	arahy.Tifrunner.gnm2.Arahy.13[-]21178551-21186426	arahy.Tifrunner.gnm2.ann1.018Q39	ONT.24711.1,ONT.24711.2,ONT.24711.3	protein STRUBBELIG-RECEPTOR FAMILY 3 [Arachis hypogaea]	Protein STRUBBELIG-RECEPTOR FAMILY 3 OS=Arabidopsis thaliana OX=3702 GN=SRF3 PE=1 SV=1	Molecular Function: protein kinase activity (GO:0004672);; Molecular Function: ATP binding (GO:0005524);; Cellular Component: integral component of membrane (GO:0016021);;	K13436|5.2e-63|nnu:104589714|K13436 pto-interacting protein 1 [EC:2.7.11.1] | (RefSeq) PTI1-like tyrosine-protein kinase 3	Plant-pathogen interaction (ko04626)	Protein tyrosine and serine/threonine kinase	15.6	20.6	23	15.7	6.3	13.7	3.1	1.1	1.2	10.1	15	14.5	9.7	6.4	2.6	8.7	6.5	10.8	2.6	4.4	1.8	23.4	11.8	11	Molecular Function: protein kinase activity (GO:0004672);; Molecular Function: ATP binding (GO:0005524);; Cellular Component: integral component of membrane (GO:0016021);;	K13436|5.2e-63|nnu:104589714|K13436 pto-interacting protein 1 [EC:2.7.11.1] | (RefSeq) PTI1-like tyrosine-protein kinase 3	Plant-pathogen interaction (ko04626)	Protein tyrosine and serine/threonine kinase	Protein STRUBBELIG-RECEPTOR FAMILY 3 OS=Arabidopsis thaliana OX=3702 GN=SRF3 PE=1 SV=1	protein STRUBBELIG-RECEPTOR FAMILY 3 [Arachis hypogaea]
XLOC_035567	arahy.Tifrunner.gnm2.Arahy.19[-]16073244-16077359	arahy.Tifrunner.gnm2.ann1.019HRU	ONT.36412.1,ONT.36412.2	myb family transcription factor PHL5 isoform X1 [Arachis ipaensis]	Myb family transcription factor PHL5 OS=Arabidopsis thaliana OX=3702 GN=PHL5 PE=2 SV=1	Molecular Function: DNA binding (GO:0003677);; Cellular Component: nucleus (GO:0005634);;	K14491|1.4e-09|cpap:110815776|K14491 two-component response regulator ARR-B family | (RefSeq) two-component response regulator ARR12	Plant hormone signal transduction (ko04075)	MYB-CC type transfactor, LHEQLE motif	2.8	1.5	3	0.3	1	2.6	2.9	2.8	3.1	0.9	2.5	1.8	9	3.7	3.7	0.6	0.8	1.2	1.5	2.4	3.8	3.3	4.7	2.8	Molecular Function: DNA binding (GO:0003677);; Cellular Component: nucleus (GO:0005634);;	K14491|1.4e-09|cpap:110815776|K14491 two-component response regulator ARR-B family | (RefSeq) two-component response regulator ARR12	Plant hormone signal transduction (ko04075)	MYB-CC type transfactor, LHEQLE motif	Myb family transcription factor PHL5 OS=Arabidopsis thaliana OX=3702 GN=PHL5 PE=2 SV=1	myb family transcription factor PHL5 isoform X1 [Arachis ipaensis]
XLOC_009935	arahy.Tifrunner.gnm2.Arahy.06[+]5060959-5071188	arahy.Tifrunner.gnm2.ann1.01A8MA	ONT.10190.1,ONT.10191.1	protein ALWAYS EARLY 2 isoform X3 [Arachis duranensis]	Protein ALWAYS EARLY 2 OS=Arabidopsis thaliana OX=3702 GN=ALY2 PE=1 SV=1	Molecular Function: DNA binding (GO:0003677);; Cellular Component: nucleus (GO:0005634);; Biological Process: transcription, DNA-templated (GO:0006351);; Cellular Component: transcriptional repressor complex (GO:0017053);;	K03164|7.2e-26|bna:106383351|K03164 DNA topoisomerase II [EC:5.6.2.2] | (RefSeq) DNA topoisomerase 2-like	--	DIRP	3	3.2	2.5	1	1.7	1.4	2.3	0.6	2.6	1.2	1.4	1.5	1.8	0.7	1.8	1	1.4	1	1.1	2.6	1.8	0.9	1.4	0.8	Molecular Function: DNA binding (GO:0003677);; Cellular Component: nucleus (GO:0005634);; Biological Process: transcription, DNA-templated (GO:0006351);; Cellular Component: transcriptional repressor complex (GO:0017053);;	K03164|7.2e-26|bna:106383351|K03164 DNA topoisomerase II [EC:5.6.2.2] | (RefSeq) DNA topoisomerase 2-like	--	DIRP	Protein ALWAYS EARLY 2 OS=Arabidopsis thaliana OX=3702 GN=ALY2 PE=1 SV=1	protein ALWAYS EARLY 2 isoform X3 [Arachis duranensis]
XLOC_005039	arahy.Tifrunner.gnm2.Arahy.03[-]5287768-5291961	arahy.Tifrunner.gnm2.ann1.01A9SY	ONT.5163.1,ONT.5163.2,ONT.5163.3	anamorsin homolog [Arachis duranensis]	Anamorsin homolog OS=Medicago truncatula OX=3880 PE=2 SV=1	Cellular Component: mitochondrial intermembrane space (GO:0005758);; Molecular Function: electron carrier activity (GO:0009055);; Biological Process: iron-sulfur cluster assembly (GO:0016226);; Molecular Function: metal ion binding (GO:0046872);; Molecular Function: 2 iron, 2 sulfur cluster binding (GO:0051537);; Molecular Function: 4 iron, 4 sulfur cluster binding (GO:0051539);;	K22746|2.1e-149|adu:107477176|K22746 anamorsin | (RefSeq) anamorsin homolog	--	Cytokine-induced anti-apoptosis inhibitor 1, Fe-S biogenesis	0	0	0	0	0	0.2	0	0	0	0	0.2	0	0	0.2	0	0	0	0	0	0	0	0	0	0	Cellular Component: mitochondrial intermembrane space (GO:0005758);; Molecular Function: electron carrier activity (GO:0009055);; Biological Process: iron-sulfur cluster assembly (GO:0016226);; Molecular Function: metal ion binding (GO:0046872);; Molecular Function: 2 iron, 2 sulfur cluster binding (GO:0051537);; Molecular Function: 4 iron, 4 sulfur cluster binding (GO:0051539);;	K22746|2.1e-149|adu:107477176|K22746 anamorsin | (RefSeq) anamorsin homolog	--	Cytokine-induced anti-apoptosis inhibitor 1, Fe-S biogenesis	Anamorsin homolog OS=Medicago truncatula OX=3880 PE=2 SV=1	anamorsin homolog [Arachis duranensis]
XLOC_029816	arahy.Tifrunner.gnm2.Arahy.16[-]9420210-9423917	arahy.Tifrunner.gnm2.ann1.01ACP3	ONT.30535.1,ONT.30535.2	hypothetical protein Ahy_B06g080375 [Arachis hypogaea]	Pentatricopeptide repeat-containing protein At1g80270, mitochondrial OS=Arabidopsis thaliana OX=3702 GN=At1g80270 PE=2 SV=1	Molecular Function: molecular_function (GO:0003674);; Molecular Function: nucleic acid binding (GO:0003676);; Molecular Function: RNA binding (GO:0003723);; Molecular Function: catalytic activity (GO:0003824);; Molecular Function: nuclease activity (GO:0004518);; Molecular Function: endonuclease activity (GO:0004519);; Molecular Function: binding (GO:0005488);; Cellular Component: cellular_compon…	--	--	PPR repeat	4.8	2.8	2.8	3.5	1	1	3.1	1.7	2.2	2.2	0.9	1.3	7	7.7	6.8	1.4	2.6	1.2	1.7	0.7	5.8	1.1	1.1	1.4	Molecular Function: molecular_function (GO:0003674);; Molecular Function: nucleic acid binding (GO:0003676);; Molecular Function: RNA binding (GO:0003723);; Molecular Function: catalytic activity (GO:0003824);; Molecular Function: nuclease activity (GO:0004518);; Molecular Function: endonuclease activity (GO:0004519);; Molecular Function: binding (GO:0005488);; Cellular Component: cellular_compon…	--	--	PPR repeat	Pentatricopeptide repeat-containing protein At1g80270, mitochondrial OS=Arabidopsis thaliana OX=3702 GN=At1g80270 PE=2 SV=1	hypothetical protein Ahy_B06g080375 [Arachis hypogaea]
XLOC_006446	arahy.Tifrunner.gnm2.Arahy.04[+]5633667-5636978	arahy.Tifrunner.gnm2.ann1.01AR4S	ONT.6615.1,ONT.6615.2,ONT.6615.3,ONT.6615.4,ONT.6615.5,ONT.6615.6	mitochondrial pyruvate carrier 4 [Arachis hypogaea]	Mitochondrial pyruvate carrier 4 OS=Arabidopsis thaliana OX=3702 GN=MPC4 PE=3 SV=1	Cellular Component: mitochondrial inner membrane (GO:0005743);; Biological Process: mitochondrial pyruvate transport (GO:0006850);;	K22139|6.2e-57|adu:107482950|K22139 mitochondrial pyruvate carrier 2 | (RefSeq) mitochondrial pyruvate carrier 4	--	Mitochondrial pyruvate carriers	68.7	48.1	52.1	43	61.4	55.9	54.7	63.8	37.6	50.9	58.3	59.9	68.1	83.2	77.9	26.2	27.3	24.3	36	29.5	48.2	39.4	59.9	68.4	Cellular Component: mitochondrial inner membrane (GO:0005743);; Biological Process: mitochondrial pyruvate transport (GO:0006850);;	K22139|6.2e-57|adu:107482950|K22139 mitochondrial pyruvate carrier 2 | (RefSeq) mitochondrial pyruvate carrier 4	--	Mitochondrial pyruvate carriers	Mitochondrial pyruvate carrier 4 OS=Arabidopsis thaliana OX=3702 GN=MPC4 PE=3 SV=1	mitochondrial pyruvate carrier 4 [Arachis hypogaea]
XLOC_002327	arahy.Tifrunner.gnm2.Arahy.02[+]24947821-24952904	arahy.Tifrunner.gnm2.ann1.01AYHN	ONT.2382.1,ONT.2382.2,ONT.2382.3,ONT.2382.4,ONT.2382.5	zinc finger HIT domain-containing protein 3 isoform X1 [Arachis duranensis]	--	Molecular Function: metal ion binding (GO:0046872);;	K23309|1.7e-68|adu:107474026|K23309 zinc finger HIT domain-containing protein 3 | (RefSeq) zinc finger HIT domain-containing protein 3 isoform X1	--	HIT zinc finger	14	11.1	11	9.4	6.6	11.3	11.9	5.3	7	13.3	10.1	8.7	11.9	10.1	11.2	8.9	8.5	10.8	9.6	6.9	9.4	8.6	10.3	9.3	Molecular Function: metal ion binding (GO:0046872);;	K23309|1.7e-68|adu:107474026|K23309 zinc finger HIT domain-containing protein 3 | (RefSeq) zinc finger HIT domain-containing protein 3 isoform X1	--	HIT zinc finger	--	zinc finger HIT domain-containing protein 3 isoform X1 [Arachis duranensis]
XLOC_019710	arahy.Tifrunner.gnm2.Arahy.11[-]1808131-1814876	arahy.Tifrunner.gnm2.ann1.01B6ZB	ONT.20185.1,ONT.20185.2,ONT.20185.3	hypothetical protein Ahy_B01g051512 [Arachis hypogaea]	Probable galacturonosyltransferase 15 OS=Arabidopsis thaliana OX=3702 GN=GAUT15 PE=2 SV=1	Cellular Component: Golgi membrane (GO:0000139);; Cellular Component: integral component of membrane (GO:0016021);; Biological Process: pectin biosynthetic process (GO:0045489);; Molecular Function: polygalacturonate 4-alpha-galacturonosyltransferase activity (GO:0047262);; Biological Process: cell wall organization (GO:0071555);;	K20867|1.4e-207|gmx:100816698|K20867 galacturonosyltransferase 12/13/14/15 [EC:2.4.1.-] | (RefSeq) probable galacturonosyltransferase 15	--	Glycosyl transferase family 8	2.2	1.5	1.6	0.6	0.1	0.3	2.3	0.9	0	1.1	0.4	3.4	1.4	2.6	0	0.6	0.6	0.5	0.6	0.2	5.6	0.8	1.3	4.7	Cellular Component: Golgi membrane (GO:0000139);; Cellular Component: integral component of membrane (GO:0016021);; Biological Process: pectin biosynthetic process (GO:0045489);; Molecular Function: polygalacturonate 4-alpha-galacturonosyltransferase activity (GO:0047262);; Biological Process: cell wall organization (GO:0071555);;	K20867|1.4e-207|gmx:100816698|K20867 galacturonosyltransferase 12/13/14/15 [EC:2.4.1.-] | (RefSeq) probable galacturonosyltransferase 15	--	Glycosyl transferase family 8	Probable galacturonosyltransferase 15 OS=Arabidopsis thaliana OX=3702 GN=GAUT15 PE=2 SV=1	hypothetical protein Ahy_B01g051512 [Arachis hypogaea]
XLOC_026048	arahy.Tifrunner.gnm2.Arahy.14[-]3850791-3860844	arahy.Tifrunner.gnm2.ann1.01BVTU	ONT.26685.1,ONT.26685.2,ONT.26685.3,ONT.26685.4	DEAD-box ATP-dependent RNA helicase 17 isoform X1 [Arachis ipaensis]	DEAD-box ATP-dependent RNA helicase 17 OS=Arabidopsis thaliana OX=3702 GN=RH17 PE=2 SV=1	Molecular Function: RNA binding (GO:0003723);; Molecular Function: RNA helicase activity (GO:0003724);; Molecular Function: ATP binding (GO:0005524);;	K14806|0.0e+00|aip:107638453|K14806 ATP-dependent RNA helicase DDX31/DBP7 [EC:3.6.4.13] | (RefSeq) DEAD-box ATP-dependent RNA helicase 17 isoform X1	--	DEAD/DEAH box helicase	15.8	8.2	9.9	9.1	18.4	13.7	14.5	17.3	15.6	12.1	10.9	10	19.6	15.8	13.1	7.5	7.7	9.8	14.1	9.3	11.6	10.7	13.2	16.2	Molecular Function: RNA binding (GO:0003723);; Molecular Function: RNA helicase activity (GO:0003724);; Molecular Function: ATP binding (GO:0005524);;	K14806|0.0e+00|aip:107638453|K14806 ATP-dependent RNA helicase DDX31/DBP7 [EC:3.6.4.13] | (RefSeq) DEAD-box ATP-dependent RNA helicase 17 isoform X1	--	DEAD/DEAH box helicase	DEAD-box ATP-dependent RNA helicase 17 OS=Arabidopsis thaliana OX=3702 GN=RH17 PE=2 SV=1	DEAD-box ATP-dependent RNA helicase 17 isoform X1 [Arachis ipaensis]
XLOC_033514	arahy.Tifrunner.gnm2.Arahy.18[-]4240861-4241837	arahy.Tifrunner.gnm2.ann1.01BY0R	ONT.34309.1	fasciclin-like arabinogalactan protein 12 [Arachis ipaensis]	Fasciclin-like arabinogalactan protein 12 OS=Arabidopsis thaliana OX=3702 GN=FLA12 PE=2 SV=2	Cellular Component: cellular_component (GO:0005575);; Cellular Component: cell (GO:0005623);; Cellular Component: plasma membrane (GO:0005886);; Biological Process: biological_process (GO:0008150);; Biological Process: plant-type cell wall biogenesis (GO:0009832);; Biological Process: plant-type secondary cell wall biogenesis (GO:0009834);; Biological Process: cellular process (GO:0009987);; Cell…	--	--	Fasciclin domain	0.2	0.2	0.4	0.1	0.1	0	0.6	0	0	1.4	0.2	0	0.2	0	0.5	0.2	0	0	0	0.6	0.9	0.8	0.2	1.1	Cellular Component: cellular_component (GO:0005575);; Cellular Component: cell (GO:0005623);; Cellular Component: plasma membrane (GO:0005886);; Biological Process: biological_process (GO:0008150);; Biological Process: plant-type cell wall biogenesis (GO:0009832);; Biological Process: plant-type secondary cell wall biogenesis (GO:0009834);; Biological Process: cellular process (GO:0009987);; Cell…	--	--	Fasciclin domain	Fasciclin-like arabinogalactan protein 12 OS=Arabidopsis thaliana OX=3702 GN=FLA12 PE=2 SV=2	fasciclin-like arabinogalactan protein 12 [Arachis ipaensis]
XLOC_022515	arahy.Tifrunner.gnm2.Arahy.13[+]11458891-11466738	arahy.Tifrunner.gnm2.ann1.01D1MQ	ONT.23049.1,ONT.23049.2	ABC transporter G family member 15 [Arachis ipaensis]	ABC transporter G family member 15 OS=Arabidopsis thaliana OX=3702 GN=ABCG15 PE=2 SV=2	Molecular Function: ATP binding (GO:0005524);; Cellular Component: integral component of membrane (GO:0016021);; Molecular Function: ATPase activity (GO:0016887);;	K05681|3.2e-58|cme:CYME_CMS467C|K05681 ATP-binding cassette, subfamily G (WHITE), member 2 | (RefSeq) ATP-binding cassette, sub-family G, member 2	ABC transporters (ko02010)	ABC-2 type transporter	8.8	18.6	19.3	32.5	4.3	6.8	11.3	9.8	10.6	4.8	6.2	8.7	10.1	11.2	10.2	12.8	19.3	13.5	16.5	15	24.1	10.3	11.8	13.2	Molecular Function: ATP binding (GO:0005524);; Cellular Component: integral component of membrane (GO:0016021);; Molecular Function: ATPase activity (GO:0016887);;	K05681|3.2e-58|cme:CYME_CMS467C|K05681 ATP-binding cassette, subfamily G (WHITE), member 2 | (RefSeq) ATP-binding cassette, sub-family G, member 2	ABC transporters (ko02010)	ABC-2 type transporter	ABC transporter G family member 15 OS=Arabidopsis thaliana OX=3702 GN=ABCG15 PE=2 SV=2	ABC transporter G family member 15 [Arachis ipaensis]
XLOC_018094	arahy.Tifrunner.gnm2.Arahy.10[-]15070234-15080526	arahy.Tifrunner.gnm2.ann1.01D2LU	ONT.18545.1	hypothetical protein Ahy_A10g050156 [Arachis hypogaea]	Protein CELLULOSE SYNTHASE INTERACTIVE 1 OS=Arabidopsis thaliana OX=3702 GN=CSI1 PE=1 SV=1	Biological Process: reproduction (GO:0000003);; Biological Process: microtubule cytoskeleton organization (GO:0000226);; Biological Process: polysaccharide biosynthetic process (GO:0000271);; Biological Process: mitotic cell cycle (GO:0000278);; Biological Process: mitotic cytokinesis (GO:0000281);; Biological Process: cytokinesis (GO:0000910);; Biological Process: response to acid chemical (GO:0…	K13109|4.9e-12|mdm:103400894|K13109 IK cytokine | (RefSeq) suppressor of mec-8 and unc-52 protein homolog 2-like	--	Armadillo/beta-catenin-like repeat	0.8	0.6	0.9	2.3	2.8	1.7	2.6	2.9	0.2	1.9	3.4	2.8	0.9	0.6	1	6.7	3.9	4.9	0.9	0.7	2.7	3.3	1.1	1.9	Biological Process: reproduction (GO:0000003);; Biological Process: microtubule cytoskeleton organization (GO:0000226);; Biological Process: polysaccharide biosynthetic process (GO:0000271);; Biological Process: mitotic cell cycle (GO:0000278);; Biological Process: mitotic cytokinesis (GO:0000281);; Biological Process: cytokinesis (GO:0000910);; Biological Process: response to acid chemical (GO:0…	K13109|4.9e-12|mdm:103400894|K13109 IK cytokine | (RefSeq) suppressor of mec-8 and unc-52 protein homolog 2-like	--	Armadillo/beta-catenin-like repeat	Protein CELLULOSE SYNTHASE INTERACTIVE 1 OS=Arabidopsis thaliana OX=3702 GN=CSI1 PE=1 SV=1	hypothetical protein Ahy_A10g050156 [Arachis hypogaea]
XLOC_027440	arahy.Tifrunner.gnm2.Arahy.15[+]145137834-145141185	arahy.Tifrunner.gnm2.ann1.01D3A3	ONT.28110.1,ONT.28110.2,ONT.28110.3,ONT.28110.4	putative receptor-like protein kinase At4g00960 isoform X1 [Arachis ipaensis]	G-type lectin S-receptor-like serine/threonine-protein kinase B120 OS=Arabidopsis thaliana OX=3702 GN=B120 PE=2 SV=1	Molecular Function: protein kinase activity (GO:0004672);; Molecular Function: ATP binding (GO:0005524);;	K24104|5.0e-61|thj:104799061|K24104 GPN-loop GTPase | (RefSeq) LOW QUALITY PROTEIN: uncharacterized protein LOC104799061	--	Protein tyrosine and serine/threonine kinase	1.4	1.5	1.4	0.7	4.1	5	11.8	12.2	27	2.6	0.5	1.6	1.1	2.6	0.5	2.2	1.2	1.5	24.2	16.7	12	0.8	0.7	3	Molecular Function: protein kinase activity (GO:0004672);; Molecular Function: ATP binding (GO:0005524);;	K24104|5.0e-61|thj:104799061|K24104 GPN-loop GTPase | (RefSeq) LOW QUALITY PROTEIN: uncharacterized protein LOC104799061	--	Protein tyrosine and serine/threonine kinase	G-type lectin S-receptor-like serine/threonine-protein kinase B120 OS=Arabidopsis thaliana OX=3702 GN=B120 PE=2 SV=1	putative receptor-like protein kinase At4g00960 isoform X1 [Arachis ipaensis]
XLOC_018107	arahy.Tifrunner.gnm2.Arahy.10[-]16890061-16894681	arahy.Tifrunner.gnm2.ann1.01DGNM	ONT.18558.1,ONT.18558.2,ONT.18558.3	uncharacterized protein LOC112715278 [Arachis hypogaea]	--	--	--	--	Domain of unknown function (DUF4477)	8.8	7.1	6.7	4.5	2.9	5	3.8	3.9	2.6	5.7	5.6	4.7	6.5	9.4	5.8	2.8	3.5	3.2	2.1	2.2	5.1	3.3	4.9	3.1	--	--	--	Domain of unknown function (DUF4477)	--	uncharacterized protein LOC112715278 [Arachis hypogaea]
XLOC_017254	arahy.Tifrunner.gnm2.Arahy.10[+]24486884-24491218	arahy.Tifrunner.gnm2.ann1.01DT97	ONT.17694.1,ONT.17694.2,ONT.17694.3,ONT.17694.4	uncharacterized protein LOC107469483 [Arachis duranensis]	--	Cellular Component: integral component of membrane (GO:0016021);;	--	--	Cholesterol-capturing domain	16	9.1	13.6	6.9	13.6	45.8	24.7	25.6	38	39.5	21	19.1	17.8	11.4	14.1	43.5	42.1	41.5	52.2	42.1	22.7	33.3	34.2	66.7	Cellular Component: integral component of membrane (GO:0016021);;	--	--	Cholesterol-capturing domain	--	uncharacterized protein LOC107469483 [Arachis duranensis]
XLOC_037194	arahy.Tifrunner.gnm2.Arahy.20[+]137673649-137676370	arahy.Tifrunner.gnm2.ann1.01FT8Z	ONT.38078.1,ONT.38078.2	--	--	--	--	--	--	9.6	7.6	6	8.5	5.8	10.2	4.6	4	3.4	13.2	10.3	9.1	11.3	10.5	11.2	4.1	4.5	6.6	3.2	2.6	3.6	14	13.4	10.8	--	--	--	--	--	--
XLOC_002086	arahy.Tifrunner.gnm2.Arahy.02[+]2803496-2808072	arahy.Tifrunner.gnm2.ann1.01GDC8	ONT.2134.1,ONT.2134.2,ONT.2134.3,ONT.2134.4	sphingoid long-chain bases kinase 2, mitochondrial [Arachis hypogaea]	Sphingoid long-chain bases kinase 2, mitochondrial OS=Arabidopsis thaliana OX=3702 GN=LCKB2 PE=2 SV=1	Molecular Function: NAD+ kinase activity (GO:0003951);;	K04718|7.1e-10|csl:COCSUDRAFT_83701|K04718 sphingosine kinase [EC:2.7.1.91] | (RefSeq) hypothetical protein	Sphingolipid metabolism (ko00600)	Diacylglycerol kinase catalytic domain	35.6	16.9	51	70.9	25.7	27.8	33.8	13.6	27.4	13	24.8	28.2	39.7	19.5	31.9	29.8	22.8	25.3	26.3	43.4	33.5	13.4	12.8	16	Molecular Function: NAD+ kinase activity (GO:0003951);;	K04718|7.1e-10|csl:COCSUDRAFT_83701|K04718 sphingosine kinase [EC:2.7.1.91] | (RefSeq) hypothetical protein	Sphingolipid metabolism (ko00600)	Diacylglycerol kinase catalytic domain	Sphingoid long-chain bases kinase 2, mitochondrial OS=Arabidopsis thaliana OX=3702 GN=LCKB2 PE=2 SV=1	sphingoid long-chain bases kinase 2, mitochondrial [Arachis hypogaea]
XLOC_030281	arahy.Tifrunner.gnm2.Arahy.16[-]112735777-112743184	arahy.Tifrunner.gnm2.ann1.01HJNS	ONT.31010.1,ONT.31010.2,ONT.31010.3,ONT.31010.4,ONT.31010.5,ONT.31010.6,ONT.31010.7	alpha-L-arabinofuranosidase 1 [Arachis hypogaea]	Alpha-L-arabinofuranosidase 1 OS=Arabidopsis thaliana OX=3702 GN=ASD1 PE=1 SV=1	Biological Process: L-arabinose metabolic process (GO:0046373);; Molecular Function: alpha-L-arabinofuranosidase activity (GO:0046556);;	K01209|0.0e+00|adu:107494233|K01209 alpha-L-arabinofuranosidase [EC:3.2.1.55] | (RefSeq) alpha-L-arabinofuranosidase 1	Amino sugar and nucleotide sugar metabolism (ko00520)	Alpha-L-arabinofuranosidase C-terminal domain	9	11.1	12.7	12	8.4	9.5	8.4	6.2	8.4	13.8	11.2	13.7	13.7	9.6	8.9	9.9	12	10.3	6.2	10.2	11.2	11.2	14.5	13.2	Biological Process: L-arabinose metabolic process (GO:0046373);; Molecular Function: alpha-L-arabinofuranosidase activity (GO:0046556);;	K01209|0.0e+00|adu:107494233|K01209 alpha-L-arabinofuranosidase [EC:3.2.1.55] | (RefSeq) alpha-L-arabinofuranosidase 1	Amino sugar and nucleotide sugar metabolism (ko00520)	Alpha-L-arabinofuranosidase C-terminal domain	Alpha-L-arabinofuranosidase 1 OS=Arabidopsis thaliana OX=3702 GN=ASD1 PE=1 SV=1	alpha-L-arabinofuranosidase 1 [Arachis hypogaea]
XLOC_019184	arahy.Tifrunner.gnm2.Arahy.11[+]112056094-112059222	arahy.Tifrunner.gnm2.ann1.01HJP6	ONT.19650.1,ONT.19650.2	protein NUCLEAR FUSION DEFECTIVE 2 [Arachis ipaensis]	Protein NUCLEAR FUSION DEFECTIVE 2 OS=Arabidopsis thaliana OX=3702 GN=NFD2 PE=2 SV=1	Molecular Function: ribonuclease III activity (GO:0004525);; Biological Process: RNA processing (GO:0006396);;	--	--	Ribonuclease-III-like	0.8	3	5.1	5.3	4.3	2.6	4.6	0.8	0.7	3.6	3.4	2.1	2.3	4.8	1.6	1.4	3.9	2.5	2.1	2	2.7	1.6	1.4	3.1	Molecular Function: ribonuclease III activity (GO:0004525);; Biological Process: RNA processing (GO:0006396);;	--	--	Ribonuclease-III-like	Protein NUCLEAR FUSION DEFECTIVE 2 OS=Arabidopsis thaliana OX=3702 GN=NFD2 PE=2 SV=1	protein NUCLEAR FUSION DEFECTIVE 2 [Arachis ipaensis]
XLOC_030763	arahy.Tifrunner.gnm2.Arahy.17[+]2315841-2318909	arahy.Tifrunner.gnm2.ann1.01HUHH	ONT.31503.1,ONT.31503.2,ONT.31503.3	mitochondrial import inner membrane translocase subunit TIM22-2 [Arachis ipaensis]	Mitochondrial import inner membrane translocase subunit TIM22-3 OS=Arabidopsis thaliana OX=3702 GN=TIM22-3 PE=2 SV=1	Cellular Component: mitochondrial inner membrane protein insertion complex (GO:0042721);; Biological Process: protein import into mitochondrial inner membrane (GO:0045039);;	K17790|2.0e-118|aip:107609596|K17790 mitochondrial import inner membrane translocase subunit TIM22 | (RefSeq) mitochondrial import inner membrane translocase subunit TIM22-2	--	Tim17/Tim22/Tim23/Pmp24 family	38.8	32.7	32.5	32.6	24.1	22.6	25	22.9	13.3	32.4	27.4	27.1	35.2	36.6	28.8	20.7	21.2	21.9	16.1	13.7	17.4	26.5	24.4	27.6	Cellular Component: mitochondrial inner membrane protein insertion complex (GO:0042721);; Biological Process: protein import into mitochondrial inner membrane (GO:0045039);;	K17790|2.0e-118|aip:107609596|K17790 mitochondrial import inner membrane translocase subunit TIM22 | (RefSeq) mitochondrial import inner membrane translocase subunit TIM22-2	--	Tim17/Tim22/Tim23/Pmp24 family	Mitochondrial import inner membrane translocase subunit TIM22-3 OS=Arabidopsis thaliana OX=3702 GN=TIM22-3 PE=2 SV=1	mitochondrial import inner membrane translocase subunit TIM22-2 [Arachis ipaensis]
XLOC_020641	arahy.Tifrunner.gnm2.Arahy.12[+]1443467-1446248	arahy.Tifrunner.gnm2.ann1.01IKZ7	ONT.21133.1	uncharacterized protein LOC107472368 [Arachis duranensis]	--	--	K22761|1.4e-15|dcr:108201081|K22761 DNA-directed primase/polymerase protein [EC:2.7.7.102 2.7.7.7] | (RefSeq) DNA-directed primase/polymerase protein-like	--	--	1.6	2.2	2.1	1.7	1.7	0.7	4.4	1.2	2.9	2.9	2.7	1.6	2.7	1.5	2.6	2.2	1	1.5	1.3	2.4	2.2	1.9	2.9	2.4	--	K22761|1.4e-15|dcr:108201081|K22761 DNA-directed primase/polymerase protein [EC:2.7.7.102 2.7.7.7] | (RefSeq) DNA-directed primase/polymerase protein-like	--	--	--	uncharacterized protein LOC107472368 [Arachis duranensis]
XLOC_033843	arahy.Tifrunner.gnm2.Arahy.18[-]41450410-41466664	arahy.Tifrunner.gnm2.ann1.01M4JQ	ONT.34644.1,ONT.34644.2,ONT.34644.3	putative callose synthase 8 isoform X1 [Arachis hypogaea]	Putative callose synthase 8 OS=Arabidopsis thaliana OX=3702 GN=CALS8 PE=3 SV=2	Cellular Component: 1,3-beta-D-glucan synthase complex (GO:0000148);; Molecular Function: 1,3-beta-D-glucan synthase activity (GO:0003843);; Biological Process: (1->3)-beta-D-glucan biosynthetic process (GO:0006075);; Cellular Component: integral component of membrane (GO:0016021);;	K11000|0.0e+00|lang:109334210|K11000 callose synthase [EC:2.4.1.-] | (RefSeq) putative callose synthase 8	--	1,3-beta-glucan synthase component	9.8	4.6	4.2	1.9	3.4	6.6	3.4	2.8	2.6	3.4	6.2	1.8	9.7	8.8	8.4	1.4	2.6	4.7	8.6	12.6	4.5	2.2	4.9	5	Cellular Component: 1,3-beta-D-glucan synthase complex (GO:0000148);; Molecular Function: 1,3-beta-D-glucan synthase activity (GO:0003843);; Biological Process: (1->3)-beta-D-glucan biosynthetic process (GO:0006075);; Cellular Component: integral component of membrane (GO:0016021);;	K11000|0.0e+00|lang:109334210|K11000 callose synthase [EC:2.4.1.-] | (RefSeq) putative callose synthase 8	--	1,3-beta-glucan synthase component	Putative callose synthase 8 OS=Arabidopsis thaliana OX=3702 GN=CALS8 PE=3 SV=2	putative callose synthase 8 isoform X1 [Arachis hypogaea]
XLOC_019367	arahy.Tifrunner.gnm2.Arahy.11[+]137677653-137682472	arahy.Tifrunner.gnm2.ann1.01NQBU	ONT.19835.1,ONT.19835.2,ONT.19835.3,ONT.19835.4,ONT.19835.5,ONT.19835.6,ONT.19835.7,ONT.19835.8	aspartic proteinase [Arachis ipaensis]	Aspartic proteinase OS=Cucurbita pepo OX=3663 PE=2 SV=1	Molecular Function: aspartic-type endopeptidase activity (GO:0004190);; Biological Process: lipid metabolic process (GO:0006629);; Cellular Component: integral component of membrane (GO:0016021);;	K08245|2.2e-293|aip:107636348|K08245 phytepsin [EC:3.4.23.40] | (RefSeq) aspartic proteinase	--	Eukaryotic aspartyl protease	11.8	7.2	8.8	6.9	10.2	14.1	25.3	25.6	22.9	7.3	10.9	11.1	22.8	13.6	13.6	7.9	7.1	8.6	15.6	13.7	20.3	9.8	7.4	11.5	Molecular Function: aspartic-type endopeptidase activity (GO:0004190);; Biological Process: lipid metabolic process (GO:0006629);; Cellular Component: integral component of membrane (GO:0016021);;	K08245|2.2e-293|aip:107636348|K08245 phytepsin [EC:3.4.23.40] | (RefSeq) aspartic proteinase	--	Eukaryotic aspartyl protease	Aspartic proteinase OS=Cucurbita pepo OX=3663 PE=2 SV=1	aspartic proteinase [Arachis ipaensis]
XLOC_030010	arahy.Tifrunner.gnm2.Arahy.16[-]19683138-19686203	arahy.Tifrunner.gnm2.ann1.01P7ER	ONT.30733.1,ONT.30733.2,ONT.30733.3,ONT.30733.4	uncharacterized protein LOC107645799 [Arachis ipaensis]	--	--	K18208|6.8e-39|mus:103990333|K18208 renalase [EC:1.6.3.5] | (RefSeq) uncharacterized protein LOC103990333 isoform X2	--	NAD(P)-binding Rossmann-like domain	23.8	28.4	31.3	32.5	24.5	24.5	24	18.3	13.3	28.8	28.3	27.3	34.3	33.1	32.7	30.5	34.8	28	21.8	17.1	20.5	22.1	29.8	29.3	--	K18208|6.8e-39|mus:103990333|K18208 renalase [EC:1.6.3.5] | (RefSeq) uncharacterized protein LOC103990333 isoform X2	--	NAD(P)-binding Rossmann-like domain	--	uncharacterized protein LOC107645799 [Arachis ipaensis]
XLOC_004146	arahy.Tifrunner.gnm2.Arahy.03[+]47880753-47884287	arahy.Tifrunner.gnm2.ann1.01QGAU	ONT.4238.1,ONT.4238.2,ONT.4238.3	cinnamoyl-CoA reductase 1 [Arachis duranensis]	Phenylacetaldehyde reductase OS=Rosa hybrid cultivar OX=128735 GN=PAR PE=1 SV=1	Molecular Function: catalytic activity (GO:0003824);;	K09753|1.2e-77|pavi:110763383|K09753 cinnamoyl-CoA reductase [EC:1.2.1.44] | (RefSeq) cinnamoyl-CoA reductase 1-like	Phenylpropanoid biosynthesis (ko00940)	NAD dependent epimerase/dehydratase family	16.6	2.2	2.3	8.1	2.6	3.1	15.8	1.2	2.9	1.1	1.3	2.1	13.1	12.1	1	4.1	3.9	3.2	4.1	3.5	14.9	1.7	1.4	5.6	Molecular Function: catalytic activity (GO:0003824);;	K09753|1.2e-77|pavi:110763383|K09753 cinnamoyl-CoA reductase [EC:1.2.1.44] | (RefSeq) cinnamoyl-CoA reductase 1-like	Phenylpropanoid biosynthesis (ko00940)	NAD dependent epimerase/dehydratase family	Phenylacetaldehyde reductase OS=Rosa hybrid cultivar OX=128735 GN=PAR PE=1 SV=1	cinnamoyl-CoA reductase 1 [Arachis duranensis]
XLOC_035622	arahy.Tifrunner.gnm2.Arahy.19[-]22324824-22326365	arahy.Tifrunner.gnm2.ann1.01RPY8	ONT.36468.1,ONT.36468.2	uncharacterized protein LOC107617576 [Arachis ipaensis]	FCS-Like Zinc finger 2 OS=Arabidopsis thaliana OX=3702 GN=FLZ2 PE=1 SV=1	Biological Process: regulation of transcription, DNA-templated (GO:0006355);; Molecular Function: zinc ion binding (GO:0008270);;	--	--	zinc-finger of the FCS-type, C2-C2	2.4	5	3.4	0.4	2.2	1.9	0.5	0.2	0.2	2.6	5.8	3.4	2.5	5.7	1.3	0.2	0.4	1.2	0	0	0.7	2.8	1.1	1.7	Biological Process: regulation of transcription, DNA-templated (GO:0006355);; Molecular Function: zinc ion binding (GO:0008270);;	--	--	zinc-finger of the FCS-type, C2-C2	FCS-Like Zinc finger 2 OS=Arabidopsis thaliana OX=3702 GN=FLZ2 PE=1 SV=1	uncharacterized protein LOC107617576 [Arachis ipaensis]
XLOC_019540	arahy.Tifrunner.gnm2.Arahy.11[+]146447278-146450575	arahy.Tifrunner.gnm2.ann1.01RQ4M	ONT.20012.1,ONT.20012.2	hypothetical protein Ahy_A01g001342 isoform B [Arachis hypogaea]	--	Cellular Component: integral component of membrane (GO:0016021);;	K01076|3.7e-147|adu:107458971|K01076 abhydrolase domain-containing protein 17 [EC:3.1.2.22] | (RefSeq) protein ABHD17C isoform X1	--	--	22.8	18.9	21.5	3.8	4.4	4.2	9.2	17.7	18.1	13	23.2	21.9	17.4	19.7	8.4	1.6	2.9	2.5	3	3.7	4.7	31	15.9	29	Cellular Component: integral component of membrane (GO:0016021);;	K01076|3.7e-147|adu:107458971|K01076 abhydrolase domain-containing protein 17 [EC:3.1.2.22] | (RefSeq) protein ABHD17C isoform X1	--	--	--	hypothetical protein Ahy_A01g001342 isoform B [Arachis hypogaea]
XLOC_023279	arahy.Tifrunner.gnm2.Arahy.13[+]135133613-135136352	arahy.Tifrunner.gnm2.ann1.01S097	ONT.23832.1,ONT.23832.2	pentatricopeptide repeat-containing protein At1g60770 [Arachis ipaensis]	Pentatricopeptide repeat-containing protein At1g60770 OS=Arabidopsis thaliana OX=3702 GN=At1g60770 PE=1 SV=1	Molecular Function: molecular_function (GO:0003674);; Molecular Function: nucleic acid binding (GO:0003676);; Molecular Function: RNA binding (GO:0003723);; Molecular Function: catalytic activity (GO:0003824);; Molecular Function: nuclease activity (GO:0004518);; Molecular Function: endonuclease activity (GO:0004519);; Molecular Function: binding (GO:0005488);; Cellular Component: cellular_compon…	--	--	PPR repeat	7.6	7.2	8.3	6.5	3.7	3.3	8.3	4.5	4.3	7.7	4.3	3.3	6.3	7.4	6	3.5	5.7	2.2	1.3	2.6	5.1	1.7	2.2	3.5	Molecular Function: molecular_function (GO:0003674);; Molecular Function: nucleic acid binding (GO:0003676);; Molecular Function: RNA binding (GO:0003723);; Molecular Function: catalytic activity (GO:0003824);; Molecular Function: nuclease activity (GO:0004518);; Molecular Function: endonuclease activity (GO:0004519);; Molecular Function: binding (GO:0005488);; Cellular Component: cellular_compon…	--	--	PPR repeat	Pentatricopeptide repeat-containing protein At1g60770 OS=Arabidopsis thaliana OX=3702 GN=At1g60770 PE=1 SV=1	pentatricopeptide repeat-containing protein At1g60770 [Arachis ipaensis]
XLOC_035654	arahy.Tifrunner.gnm2.Arahy.19[-]26158974-26166719	arahy.Tifrunner.gnm2.ann1.01TYUM	ONT.36501.1,ONT.36501.2,ONT.36501.3,ONT.36501.4,ONT.36501.5	protoporphyrinogen oxidase 1, chloroplastic [Arachis hypogaea]	Protoporphyrinogen oxidase 1, chloroplastic OS=Arabidopsis thaliana OX=3702 GN=PPOX1 PE=1 SV=1	Molecular Function: oxygen-dependent protoporphyrinogen oxidase activity (GO:0004729);; Biological Process: protoporphyrinogen IX biosynthetic process (GO:0006782);;	K00231|0.0e+00|aip:107618408|K00231 protoporphyrinogen/coproporphyrinogen III oxidase [EC:1.3.3.4 1.3.3.15] | (RefSeq) protoporphyrinogen oxidase 1, chloroplastic	Porphyrin and chlorophyll metabolism (ko00860)	Flavin containing amine oxidoreductase	30.6	26.4	32.9	31.8	14.9	21.5	18.8	5.3	3.1	19.4	25.4	27.9	8.1	14	24.6	40.2	49.1	34.9	18.4	16.9	12	22.9	30.6	21	Molecular Function: oxygen-dependent protoporphyrinogen oxidase activity (GO:0004729);; Biological Process: protoporphyrinogen IX biosynthetic process (GO:0006782);;	K00231|0.0e+00|aip:107618408|K00231 protoporphyrinogen/coproporphyrinogen III oxidase [EC:1.3.3.4 1.3.3.15] | (RefSeq) protoporphyrinogen oxidase 1, chloroplastic	Porphyrin and chlorophyll metabolism (ko00860)	Flavin containing amine oxidoreductase	Protoporphyrinogen oxidase 1, chloroplastic OS=Arabidopsis thaliana OX=3702 GN=PPOX1 PE=1 SV=1	protoporphyrinogen oxidase 1, chloroplastic [Arachis hypogaea]
XLOC_023216	arahy.Tifrunner.gnm2.Arahy.13[+]131671612-131677865	arahy.Tifrunner.gnm2.ann1.01U1VE	ONT.23767.1,ONT.23767.2,ONT.23767.3,ONT.23767.4,ONT.23767.5,ONT.23767.6,ONT.23767.7,ONT.23767.8	cysteine synthase, chloroplastic/chromoplastic [Arachis hypogaea]	Cysteine synthase, chloroplastic/chromoplastic OS=Arabidopsis thaliana OX=3702 GN=OASB PE=1 SV=2	Molecular Function: cysteine synthase activity (GO:0004124);; Biological Process: cysteine biosynthetic process from serine (GO:0006535);;	K01738|3.2e-207|adu:107480885|K01738 cysteine synthase [EC:2.5.1.47] | (RefSeq) cysteine synthase, chloroplastic/chromoplastic	Cysteine and methionine metabolism (ko00270);; Sulfur metabolism (ko00920);; Carbon metabolism (ko01200);; Biosynthesis of amino acids (ko01230)	Pyridoxal-phosphate dependent enzyme	67.7	53.1	58.6	49.5	52	73.8	75.6	92.8	94.7	76.8	51.1	58.1	42.8	112.1	54.4	42	41.1	33.7	75.8	79.5	82.1	29.1	58.1	49	Molecular Function: cysteine synthase activity (GO:0004124);; Biological Process: cysteine biosynthetic process from serine (GO:0006535);;	K01738|3.2e-207|adu:107480885|K01738 cysteine synthase [EC:2.5.1.47] | (RefSeq) cysteine synthase, chloroplastic/chromoplastic	Cysteine and methionine metabolism (ko00270);; Sulfur metabolism (ko00920);; Carbon metabolism (ko01200);; Biosynthesis of amino acids (ko01230)	Pyridoxal-phosphate dependent enzyme	Cysteine synthase, chloroplastic/chromoplastic OS=Arabidopsis thaliana OX=3702 GN=OASB PE=1 SV=2	cysteine synthase, chloroplastic/chromoplastic [Arachis hypogaea]
XLOC_034427	arahy.Tifrunner.gnm2.Arahy.19[+]10679380-10683766	arahy.Tifrunner.gnm2.ann1.01UMM0	ONT.35240.1	uncharacterized protein DS421_19g643320 [Arachis hypogaea]	Septin and tuftelin-interacting protein 1 homolog 1 OS=Arabidopsis thaliana OX=3702 GN=STIPL1 PE=1 SV=1	Cellular Component: nuclear chromosome (GO:0000228);; Biological Process: RNA splicing, via transesterification reactions (GO:0000375);; Biological Process: RNA splicing, via transesterification reactions with bulged adenosine as nucleophile (GO:0000377);; Biological Process: spliceosomal complex disassembly (GO:0000390);; Biological Process: mRNA splicing, via spliceosome (GO:0000398);; Cellular…	K13103|4.1e-92|aip:107618166|K13103 tuftelin-interacting protein 11 | (RefSeq) septin and tuftelin-interacting protein 1 homolog 1	--	GC-rich sequence DNA-binding factor-like protein	0.4	0	1.2	0	0.1	0.3	0.8	1.5	0.2	0	0.2	0.2	0.5	0.6	1	0.2	0	0.2	0	0	0.4	0	0.2	0.5	Cellular Component: nuclear chromosome (GO:0000228);; Biological Process: RNA splicing, via transesterification reactions (GO:0000375);; Biological Process: RNA splicing, via transesterification reactions with bulged adenosine as nucleophile (GO:0000377);; Biological Process: spliceosomal complex disassembly (GO:0000390);; Biological Process: mRNA splicing, via spliceosome (GO:0000398);; Cellular…	K13103|4.1e-92|aip:107618166|K13103 tuftelin-interacting protein 11 | (RefSeq) septin and tuftelin-interacting protein 1 homolog 1	--	GC-rich sequence DNA-binding factor-like protein	Septin and tuftelin-interacting protein 1 homolog 1 OS=Arabidopsis thaliana OX=3702 GN=STIPL1 PE=1 SV=1	uncharacterized protein DS421_19g643320 [Arachis hypogaea]
XLOC_003814	arahy.Tifrunner.gnm2.Arahy.03[+]11597264-11601921	arahy.Tifrunner.gnm2.ann1.01WB0T	ONT.3900.1,ONT.3900.2	patellin-3 [Arachis hypogaea]	Patellin-3 OS=Arabidopsis thaliana OX=3702 GN=PATL3 PE=1 SV=2	Cellular Component: cellular_component (GO:0005575);; Cellular Component: intracellular (GO:0005622);; Cellular Component: cell (GO:0005623);; Cellular Component: cytoplasm (GO:0005737);; Cellular Component: plasma membrane (GO:0005886);; Cellular Component: chloroplast (GO:0009507);; Cellular Component: plastid (GO:0009536);; Cellular Component: membrane (GO:0016020);; Cellular Component: organe…	K19996|3.4e-142|hbr:110652697|K19996 phosphatidylinositol transfer protein SFH5 | (RefSeq) patellin-3-like	--	CRAL/TRIO domain	8.6	5.2	6.9	5.3	3.3	5.6	6.9	6.8	4.4	4.2	4.5	5.6	14.4	10.7	12.8	3.2	4.7	4.4	6.4	3	8.3	5	6.5	6.9	Cellular Component: cellular_component (GO:0005575);; Cellular Component: intracellular (GO:0005622);; Cellular Component: cell (GO:0005623);; Cellular Component: cytoplasm (GO:0005737);; Cellular Component: plasma membrane (GO:0005886);; Cellular Component: chloroplast (GO:0009507);; Cellular Component: plastid (GO:0009536);; Cellular Component: membrane (GO:0016020);; Cellular Component: organe…	K19996|3.4e-142|hbr:110652697|K19996 phosphatidylinositol transfer protein SFH5 | (RefSeq) patellin-3-like	--	CRAL/TRIO domain	Patellin-3 OS=Arabidopsis thaliana OX=3702 GN=PATL3 PE=1 SV=2	patellin-3 [Arachis hypogaea]
XLOC_014644	arahy.Tifrunner.gnm2.Arahy.08[-]34885877-34888652	arahy.Tifrunner.gnm2.ann1.01XFNB	ONT.15012.1	Transcription factor [Arachis hypogaea]	Transcription factor bHLH30 OS=Arabidopsis thaliana OX=3702 GN=BHLH30 PE=1 SV=1	Cellular Component: integral component of membrane (GO:0016021);; Molecular Function: protein dimerization activity (GO:0046983);;	K22484|8.7e-30|pvu:PHAVU_001G121200g|K22484 transcriptional regulator CBF1 | (RefSeq) hypothetical protein	--	Helix-loop-helix DNA-binding domain	3.2	1.1	0.7	0.1	0.4	0.7	0.6	0.5	1.7	0.5	1.8	0.3	5.2	1.5	2.6	0	0	0	0.2	0.6	0.2	0.6	0.7	0.6	Cellular Component: integral component of membrane (GO:0016021);; Molecular Function: protein dimerization activity (GO:0046983);;	K22484|8.7e-30|pvu:PHAVU_001G121200g|K22484 transcriptional regulator CBF1 | (RefSeq) hypothetical protein	--	Helix-loop-helix DNA-binding domain	Transcription factor bHLH30 OS=Arabidopsis thaliana OX=3702 GN=BHLH30 PE=1 SV=1	Transcription factor [Arachis hypogaea]
XLOC_003323	arahy.Tifrunner.gnm2.Arahy.02[-]94176749-94184010	arahy.Tifrunner.gnm2.ann1.01YFCZ	ONT.3398.1,ONT.3398.2,ONT.3398.3	cytochrome c oxidase assembly protein COX15 isoform X1 [Arachis hypogaea]	Cytochrome c oxidase assembly protein COX15 OS=Arabidopsis thaliana OX=3702 GN=COX15 PE=2 SV=1	Biological Process: heme a biosynthetic process (GO:0006784);; Cellular Component: integral component of membrane (GO:0016021);; Molecular Function: oxidoreductase activity, acting on the CH-CH group of donors (GO:0016627);;	K02259|1.4e-254|aip:107625895|K02259 cytochrome c oxidase assembly protein subunit 15 | (RefSeq) cytochrome c oxidase assembly protein COX15 isoform X1	Oxidative phosphorylation (ko00190);; Porphyrin and chlorophyll metabolism (ko00860)	Cytochrome oxidase assembly protein	5	2.4	3.2	2.2	1.2	3.6	0.8	1.1	1.4	3.6	2.5	2	8.6	6.6	5.5	0.8	1.8	0.2	0.6	0.7	1.3	2	4.2	4.7	Biological Process: heme a biosynthetic process (GO:0006784);; Cellular Component: integral component of membrane (GO:0016021);; Molecular Function: oxidoreductase activity, acting on the CH-CH group of donors (GO:0016627);;	K02259|1.4e-254|aip:107625895|K02259 cytochrome c oxidase assembly protein subunit 15 | (RefSeq) cytochrome c oxidase assembly protein COX15 isoform X1	Oxidative phosphorylation (ko00190);; Porphyrin and chlorophyll metabolism (ko00860)	Cytochrome oxidase assembly protein	Cytochrome c oxidase assembly protein COX15 OS=Arabidopsis thaliana OX=3702 GN=COX15 PE=2 SV=1	cytochrome c oxidase assembly protein COX15 isoform X1 [Arachis hypogaea]
XLOC_030121	arahy.Tifrunner.gnm2.Arahy.16[-]28318955-28321240	arahy.Tifrunner.gnm2.ann1.01YPVW	ONT.30846.1,ONT.30846.2,ONT.30846.3,ONT.30846.4	hypothetical protein Ahy_B02g058791 isoform A [Arachis hypogaea]	60S ribosomal protein L23 OS=Arabidopsis thaliana OX=3702 GN=RPL23A PE=2 SV=3	Molecular Function: structural constituent of ribosome (GO:0003735);; Cellular Component: ribosome (GO:0005840);; Biological Process: translation (GO:0006412);;	K02894|2.3e-66|adu:107473868|K02894 large subunit ribosomal protein L23e | (RefSeq) 60S ribosomal protein L23	Ribosome (ko03010)	Ribosomal protein L14p/L23e	116.5	94	103	94.3	116.3	83.5	178.4	143.6	82.6	130.5	79	82	100.7	130.7	96	82.8	93.6	60.9	87.6	84	108.6	55.3	71.1	110.2	Molecular Function: structural constituent of ribosome (GO:0003735);; Cellular Component: ribosome (GO:0005840);; Biological Process: translation (GO:0006412);;	K02894|2.3e-66|adu:107473868|K02894 large subunit ribosomal protein L23e | (RefSeq) 60S ribosomal protein L23	Ribosome (ko03010)	Ribosomal protein L14p/L23e	60S ribosomal protein L23 OS=Arabidopsis thaliana OX=3702 GN=RPL23A PE=2 SV=3	hypothetical protein Ahy_B02g058791 isoform A [Arachis hypogaea]
XLOC_019689	arahy.Tifrunner.gnm2.Arahy.11[-]1196595-1198472	arahy.Tifrunner.gnm2.ann1.01ZVMZ	ONT.20164.1	basic leucine zipper 43-like [Arachis ipaensis]	Basic leucine zipper 43 OS=Arabidopsis thaliana OX=3702 GN=BZIP43 PE=1 SV=1	Molecular Function: transcription factor activity, sequence-specific DNA binding (GO:0003700);;	K09060|3.6e-10|cam:101496595|K09060 plant G-box-binding factor | (RefSeq) transcription factor HBP-1a-like	--	bZIP transcription factor	1.4	0	0.4	0.1	0	0	0.8	1.1	4.1	0	0	0	3.6	1.7	2.4	0	0.4	0	1.5	0.9	1.8	0	0.7	0	Molecular Function: transcription factor activity, sequence-specific DNA binding (GO:0003700);;	K09060|3.6e-10|cam:101496595|K09060 plant G-box-binding factor | (RefSeq) transcription factor HBP-1a-like	--	bZIP transcription factor	Basic leucine zipper 43 OS=Arabidopsis thaliana OX=3702 GN=BZIP43 PE=1 SV=1	basic leucine zipper 43-like [Arachis ipaensis]
XLOC_036649	arahy.Tifrunner.gnm2.Arahy.20[+]11427526-11430261	arahy.Tifrunner.gnm2.ann1.021TT5	ONT.37529.1,ONT.37529.2,ONT.37529.3,ONT.37529.4	hypothetical protein Ahy_B10g101384 isoform B [Arachis hypogaea]	Probable plastid-lipid-associated protein 4, chloroplastic OS=Arabidopsis thaliana OX=3702 GN=PAP4 PE=1 SV=1	Cellular Component: cellular_component (GO:0005575);; Cellular Component: intracellular (GO:0005622);; Cellular Component: cell (GO:0005623);; Cellular Component: cytoplasm (GO:0005737);; Cellular Component: chloroplast (GO:0009507);; Cellular Component: plastid stroma (GO:0009532);; Cellular Component: chloroplast thylakoid (GO:0009534);; Cellular Component: chloroplast thylakoid membrane (GO:00…	--	--	PAP_fibrillin	75.1	102.9	97.1	95.3	51.6	65.6	34.6	7.1	7	93.8	94.4	93.2	64.2	67.4	70.1	84.9	94.9	91.6	27.2	41	29	97.8	81.6	69	Cellular Component: cellular_component (GO:0005575);; Cellular Component: intracellular (GO:0005622);; Cellular Component: cell (GO:0005623);; Cellular Component: cytoplasm (GO:0005737);; Cellular Component: chloroplast (GO:0009507);; Cellular Component: plastid stroma (GO:0009532);; Cellular Component: chloroplast thylakoid (GO:0009534);; Cellular Component: chloroplast thylakoid membrane (GO:00…	--	--	PAP_fibrillin	Probable plastid-lipid-associated protein 4, chloroplastic OS=Arabidopsis thaliana OX=3702 GN=PAP4 PE=1 SV=1	hypothetical protein Ahy_B10g101384 isoform B [Arachis hypogaea]
XLOC_002219	arahy.Tifrunner.gnm2.Arahy.02[+]11191401-11195520	arahy.Tifrunner.gnm2.ann1.0228NK	ONT.2272.1,ONT.2272.2,ONT.2272.3,ONT.2272.4,ONT.2272.5,ONT.2272.6	hypothetical protein Ahy_A02g008837 isoform B [Arachis hypogaea]	Guanine nucleotide-binding protein subunit gamma 2 OS=Arabidopsis thaliana OX=3702 GN=GG2 PE=1 SV=1	Biological Process: G-protein coupled receptor signaling pathway (GO:0007186);;	K03320|1.5e-19|gra:105803147|K03320 ammonium transporter, Amt family | (RefSeq) ammonium transporter 3 member 3-like	--	--	17.4	20.6	19.8	25.3	16.9	13.7	17.6	9.8	6.5	20.7	20.8	22.2	15.8	16.8	14.4	15.6	10.4	11.1	9	8.9	7.6	12	15.2	13.3	Biological Process: G-protein coupled receptor signaling pathway (GO:0007186);;	K03320|1.5e-19|gra:105803147|K03320 ammonium transporter, Amt family | (RefSeq) ammonium transporter 3 member 3-like	--	--	Guanine nucleotide-binding protein subunit gamma 2 OS=Arabidopsis thaliana OX=3702 GN=GG2 PE=1 SV=1	hypothetical protein Ahy_A02g008837 isoform B [Arachis hypogaea]
XLOC_009795	arahy.Tifrunner.gnm2.Arahy.06[+]202052-206127	arahy.Tifrunner.gnm2.ann1.023UF6	ONT.10041.1,ONT.10041.2,ONT.10041.3,ONT.10041.4	probable ADP-ribosylation factor GTPase-activating protein AGD6 [Arachis hypogaea]	Probable ADP-ribosylation factor GTPase-activating protein AGD6 OS=Arabidopsis thaliana OX=3702 GN=AGD6 PE=1 SV=1	Molecular Function: GTPase activator activity (GO:0005096);; Molecular Function: metal ion binding (GO:0046872);;	K12492|6.7e-259|aip:107648168|K12492 ADP-ribosylation factor GTPase-activating protein 1 | (RefSeq) probable ADP-ribosylation factor GTPase-activating protein AGD6	Endocytosis (ko04144)	Putative GTPase activating protein for Arf	17.6	11.3	12.7	14.1	18.8	17.2	30.3	40.4	39	12.5	12.1	13.1	24.3	17.9	18.3	8.5	11.6	13.3	23.8	23.2	29.4	10	15	18	Molecular Function: GTPase activator activity (GO:0005096);; Molecular Function: metal ion binding (GO:0046872);;	K12492|6.7e-259|aip:107648168|K12492 ADP-ribosylation factor GTPase-activating protein 1 | (RefSeq) probable ADP-ribosylation factor GTPase-activating protein AGD6	Endocytosis (ko04144)	Putative GTPase activating protein for Arf	Probable ADP-ribosylation factor GTPase-activating protein AGD6 OS=Arabidopsis thaliana OX=3702 GN=AGD6 PE=1 SV=1	probable ADP-ribosylation factor GTPase-activating protein AGD6 [Arachis hypogaea]
XLOC_005908	arahy.Tifrunner.gnm2.Arahy.03[-]128693777-128699350	arahy.Tifrunner.gnm2.ann1.024UA3	ONT.6062.1,ONT.6062.2,ONT.6062.3	auxin response factor 3 isoform X2 [Arachis hypogaea]	Auxin response factor 3 OS=Arabidopsis thaliana OX=3702 GN=ARF3 PE=1 SV=2	Molecular Function: DNA binding (GO:0003677);; Cellular Component: nucleus (GO:0005634);; Biological Process: regulation of transcription, DNA-templated (GO:0006355);; Biological Process: auxin-activated signaling pathway (GO:0009734);;	K14486|0.0e+00|adu:107480759|K14486 auxin response factor | (RefSeq) auxin response factor 3 isoform X1	Plant hormone signal transduction (ko04075)	Auxin response factor	3.2	1.7	2.3	4.2	2.3	1.9	1.8	2.2	0.3	2	3.4	6.2	2.9	3.1	2.6	3.5	2.6	5.2	1.7	1.1	1.3	2.3	5.6	2.2	Molecular Function: DNA binding (GO:0003677);; Cellular Component: nucleus (GO:0005634);; Biological Process: regulation of transcription, DNA-templated (GO:0006355);; Biological Process: auxin-activated signaling pathway (GO:0009734);;	K14486|0.0e+00|adu:107480759|K14486 auxin response factor | (RefSeq) auxin response factor 3 isoform X1	Plant hormone signal transduction (ko04075)	Auxin response factor	Auxin response factor 3 OS=Arabidopsis thaliana OX=3702 GN=ARF3 PE=1 SV=2	auxin response factor 3 isoform X2 [Arachis hypogaea]
XLOC_002149	arahy.Tifrunner.gnm2.Arahy.02[+]6454044-6460715	arahy.Tifrunner.gnm2.ann1.02894U	ONT.2199.1,ONT.2199.2,ONT.2200.1	uncharacterized protein LOC112735078 isoform X1 [Arachis hypogaea]	--	Cellular Component: exocyst (GO:0000145);; Biological Process: exocytosis (GO:0006887);; Biological Process: tRNA processing (GO:0008033);; Molecular Function: sulfurtransferase activity (GO:0016783);;	K21027|5.7e-291|aip:107639665|K21027 tRNA-5-taurinomethyluridine 2-sulfurtransferase [EC:2.8.1.14] | (RefSeq) uncharacterized protein LOC107639665 isoform X1	--	tRNA methyl transferase	6.2	5	5.1	5.1	2.6	3	8.6	5.4	7	5.6	3.6	3.9	8.3	7.5	8.4	5.5	4.7	4.4	4.1	3.2	6.9	5	7.1	4.7	Cellular Component: exocyst (GO:0000145);; Biological Process: exocytosis (GO:0006887);; Biological Process: tRNA processing (GO:0008033);; Molecular Function: sulfurtransferase activity (GO:0016783);;	K21027|5.7e-291|aip:107639665|K21027 tRNA-5-taurinomethyluridine 2-sulfurtransferase [EC:2.8.1.14] | (RefSeq) uncharacterized protein LOC107639665 isoform X1	--	tRNA methyl transferase	--	uncharacterized protein LOC112735078 isoform X1 [Arachis hypogaea]
XLOC_015765	arahy.Tifrunner.gnm2.Arahy.09[+]113421858-113425083	arahy.Tifrunner.gnm2.ann1.029DEV	ONT.16160.1,ONT.16160.2,ONT.16160.3	IST1 homolog [Arachis hypogaea]	--	Biological Process: protein transport (GO:0015031);;	K19476|1.2e-172|adu:107467524|K19476 vacuolar protein sorting-associated protein IST1 | (RefSeq) IST1 homolog	Endocytosis (ko04144)	Regulator of Vps4 activity in the MVB pathway	25	24.1	23.5	16.2	12.5	15.1	17.9	14.9	10.4	20.9	16.5	20.7	32.2	32.8	28.5	11.2	14.9	13	8.8	9.1	9.6	17	23	19	Biological Process: protein transport (GO:0015031);;	K19476|1.2e-172|adu:107467524|K19476 vacuolar protein sorting-associated protein IST1 | (RefSeq) IST1 homolog	Endocytosis (ko04144)	Regulator of Vps4 activity in the MVB pathway	--	IST1 homolog [Arachis hypogaea]
XLOC_004557	arahy.Tifrunner.gnm2.Arahy.03[+]132225696-132239049	arahy.Tifrunner.gnm2.ann1.029WE6	ONT.4661.1,ONT.4661.2,ONT.4661.3,ONT.4661.4,ONT.4661.5,ONT.4661.6,ONT.4661.7,ONT.4661.8,ONT.4661.9,ONT.4661.10,ONT.4661.11,ONT.4661.12,ONT.4661.13	hypothetical protein Ahy_A03g011180 isoform A [Arachis hypogaea]	Kinesin-like protein KIN-14B OS=Arabidopsis thaliana OX=3702 GN=KIN14B PE=1 SV=1	Molecular Function: microtubule motor activity (GO:0003777);; Molecular Function: ATP binding (GO:0005524);; Biological Process: microtubule-based movement (GO:0007018);; Molecular Function: microtubule binding (GO:0008017);; Biological Process: chloroplast accumulation movement (GO:0009904);;	K10406|7.2e-70|nnu:104595536|K10406 kinesin family member C2/C3 | (RefSeq) kinesin-like protein KIF3B	--	Kinesin motor domain	43.6	60.5	64.1	101	100.7	97.6	52.5	53.7	25.3	72.9	67	71.8	34.3	44	56.5	82.8	66	98.8	69.4	79.9	52.9	61.4	59.7	50.2	Molecular Function: microtubule motor activity (GO:0003777);; Molecular Function: ATP binding (GO:0005524);; Biological Process: microtubule-based movement (GO:0007018);; Molecular Function: microtubule binding (GO:0008017);; Biological Process: chloroplast accumulation movement (GO:0009904);;	K10406|7.2e-70|nnu:104595536|K10406 kinesin family member C2/C3 | (RefSeq) kinesin-like protein KIF3B	--	Kinesin motor domain	Kinesin-like protein KIN-14B OS=Arabidopsis thaliana OX=3702 GN=KIN14B PE=1 SV=1	hypothetical protein Ahy_A03g011180 isoform A [Arachis hypogaea]
XLOC_012553	arahy.Tifrunner.gnm2.Arahy.07[-]3412643-3417856	arahy.Tifrunner.gnm2.ann1.029YN0	ONT.12872.1,ONT.12872.2,ONT.12872.3	probable galacturonosyltransferase 15 [Arachis hypogaea]	Probable galacturonosyltransferase 15 OS=Arabidopsis thaliana OX=3702 GN=GAUT15 PE=2 SV=1	Cellular Component: Golgi membrane (GO:0000139);; Cellular Component: integral component of membrane (GO:0016021);; Biological Process: pectin biosynthetic process (GO:0045489);; Molecular Function: polygalacturonate 4-alpha-galacturonosyltransferase activity (GO:0047262);; Biological Process: cell wall organization (GO:0071555);;	K20867|2.3e-309|adu:107496507|K20867 galacturonosyltransferase 12/13/14/15 [EC:2.4.1.-] | (RefSeq) probable galacturonosyltransferase 15	--	Glycosyl transferase family 8	3.8	0.9	2.5	3.9	6.2	6.2	9.3	11.8	18.6	1.9	2.9	4.7	2.3	4.4	1	3.7	2.2	3.9	8.1	7.4	16.5	2.2	5.2	6	Cellular Component: Golgi membrane (GO:0000139);; Cellular Component: integral component of membrane (GO:0016021);; Biological Process: pectin biosynthetic process (GO:0045489);; Molecular Function: polygalacturonate 4-alpha-galacturonosyltransferase activity (GO:0047262);; Biological Process: cell wall organization (GO:0071555);;	K20867|2.3e-309|adu:107496507|K20867 galacturonosyltransferase 12/13/14/15 [EC:2.4.1.-] | (RefSeq) probable galacturonosyltransferase 15	--	Glycosyl transferase family 8	Probable galacturonosyltransferase 15 OS=Arabidopsis thaliana OX=3702 GN=GAUT15 PE=2 SV=1	probable galacturonosyltransferase 15 [Arachis hypogaea]
XLOC_005191	arahy.Tifrunner.gnm2.Arahy.03[-]10700409-10706114	arahy.Tifrunner.gnm2.ann1.02BAGQ	ONT.5325.1,ONT.5325.2,ONT.5325.3,ONT.5325.4	hypothetical protein Ahy_A03g015923 [Arachis hypogaea]	Splicing factor-like protein 1 OS=Arabidopsis thaliana OX=3702 GN=SF1 PE=1 SV=1	Biological Process: mRNA splicing, via spliceosome (GO:0000398);; Molecular Function: zinc ion binding (GO:0008270);; Molecular Function: pre-mRNA branch point binding (GO:0045131);;	K13095|0.0e+00|adu:107495567|K13095 splicing factor 1 | (RefSeq) branchpoint-bridging protein	--	Splicing factor 1 helix-hairpin domain	20	13.6	15.5	14.9	9.2	14.2	31.4	28	44.3	6.7	8	8.3	29.7	20.6	17.8	11	13.2	15.2	33	31.3	42.4	13.4	13.7	9.4	Biological Process: mRNA splicing, via spliceosome (GO:0000398);; Molecular Function: zinc ion binding (GO:0008270);; Molecular Function: pre-mRNA branch point binding (GO:0045131);;	K13095|0.0e+00|adu:107495567|K13095 splicing factor 1 | (RefSeq) branchpoint-bridging protein	--	Splicing factor 1 helix-hairpin domain	Splicing factor-like protein 1 OS=Arabidopsis thaliana OX=3702 GN=SF1 PE=1 SV=1	hypothetical protein Ahy_A03g015923 [Arachis hypogaea]
XLOC_021250	arahy.Tifrunner.gnm2.Arahy.12[+]110704357-110707335	arahy.Tifrunner.gnm2.ann1.02D1WC	ONT.21750.1,ONT.21750.2	uncharacterized protein ycf20 isoform X1 [Arachis hypogaea]	Ycf20-like protein OS=Arabidopsis thaliana OX=3702 GN=At1g65420 PE=2 SV=2	Cellular Component: integral component of membrane (GO:0016021);;	--	--	Protein of unknown function (DUF565)	4	3.3	4.4	4.2	1.4	2.3	3.8	3.1	4.8	1.5	0.9	1.3	5	3.9	3.9	2.2	2.4	1	8.8	7.4	6.7	3.1	5.8	2.4	Cellular Component: integral component of membrane (GO:0016021);;	--	--	Protein of unknown function (DUF565)	Ycf20-like protein OS=Arabidopsis thaliana OX=3702 GN=At1g65420 PE=2 SV=2	uncharacterized protein ycf20 isoform X1 [Arachis hypogaea]
XLOC_000916	arahy.Tifrunner.gnm2.Arahy.01[+]106270085-106274360	arahy.Tifrunner.gnm2.ann1.02DA49	ONT.934.1	autophagy-related protein 8i [Arachis duranensis]	Autophagy-related protein 8i OS=Arabidopsis thaliana OX=3702 GN=ATG8I PE=1 SV=1	Cellular Component: cytoplasm (GO:0005737);; Biological Process: autophagy (GO:0006914);; Biological Process: cellular response to nitrogen starvation (GO:0006995);;	K08341|3.9e-63|adu:107470136|K08341 GABA(A) receptor-associated protein | (RefSeq) autophagy-related protein 8i	Autophagy - other (ko04136)	Autophagy protein Atg8 ubiquitin like	0.2	1.5	2.1	7.5	3	3.8	8.7	13.8	10.3	2	3.3	3.3	0	0.4	0.8	5.5	4.5	2.7	9.4	5.4	4.7	2	1.8	1.7	Cellular Component: cytoplasm (GO:0005737);; Biological Process: autophagy (GO:0006914);; Biological Process: cellular response to nitrogen starvation (GO:0006995);;	K08341|3.9e-63|adu:107470136|K08341 GABA(A) receptor-associated protein | (RefSeq) autophagy-related protein 8i	Autophagy - other (ko04136)	Autophagy protein Atg8 ubiquitin like	Autophagy-related protein 8i OS=Arabidopsis thaliana OX=3702 GN=ATG8I PE=1 SV=1	autophagy-related protein 8i [Arachis duranensis]
XLOC_002433	arahy.Tifrunner.gnm2.Arahy.02[+]62674065-62688133	arahy.Tifrunner.gnm2.ann1.02EG99	ONT.2488.1,ONT.2488.2,ONT.2488.3	DNA-directed RNA polymerase I subunit 1 [Arachis hypogaea]	DNA-directed RNA polymerase I subunit 1 OS=Arabidopsis thaliana OX=3702 GN=NRPA1 PE=3 SV=1	Molecular Function: DNA binding (GO:0003677);; Molecular Function: DNA-directed 5'-3' RNA polymerase activity (GO:0003899);; Biological Process: transcription, DNA-templated (GO:0006351);; Molecular Function: zinc ion binding (GO:0008270);; Cellular Component: host cell nucleus (GO:0042025);;	K02999|0.0e+00|adu:107474649|K02999 DNA-directed RNA polymerase I subunit RPA1 [EC:2.7.7.6] | (RefSeq) LOW QUALITY PROTEIN: DNA-directed RNA polymerase I subunit 1	RNA polymerase (ko03020)	RNA polymerase Rpb1, domain 5	2.8	1.1	1.2	1.3	3.2	4.2	4.1	7.4	7.2	3.4	1.6	2.3	4.7	2.9	2.4	1.2	1	1.7	4.1	3	5.4	1.2	2.4	5.5	Molecular Function: DNA binding (GO:0003677);; Molecular Function: DNA-directed 5'-3' RNA polymerase activity (GO:0003899);; Biological Process: transcription, DNA-templated (GO:0006351);; Molecular Function: zinc ion binding (GO:0008270);; Cellular Component: host cell nucleus (GO:0042025);;	K02999|0.0e+00|adu:107474649|K02999 DNA-directed RNA polymerase I subunit RPA1 [EC:2.7.7.6] | (RefSeq) LOW QUALITY PROTEIN: DNA-directed RNA polymerase I subunit 1	RNA polymerase (ko03020)	RNA polymerase Rpb1, domain 5	DNA-directed RNA polymerase I subunit 1 OS=Arabidopsis thaliana OX=3702 GN=NRPA1 PE=3 SV=1	DNA-directed RNA polymerase I subunit 1 [Arachis hypogaea]
XLOC_034485	arahy.Tifrunner.gnm2.Arahy.19[+]14616707-14618547	arahy.Tifrunner.gnm2.ann1.02ERGG	ONT.35300.1	MLP-like protein 43 [Arachis ipaensis]	MLP-like protein 423 OS=Arabidopsis thaliana OX=3702 GN=MLP423 PE=2 SV=1	Biological Process: defense response (GO:0006952);;	--	--	Pathogenesis-related protein Bet v 1 family	20.6	2.6	10.8	0	9.1	9.7	8.6	3.4	10.8	10.2	21	13.1	29.5	17.3	21.7	0.6	0	0.7	4.5	5	7.8	7.5	19.5	16.6	Biological Process: defense response (GO:0006952);;	--	--	Pathogenesis-related protein Bet v 1 family	MLP-like protein 423 OS=Arabidopsis thaliana OX=3702 GN=MLP423 PE=2 SV=1	MLP-like protein 43 [Arachis ipaensis]
XLOC_034931	arahy.Tifrunner.gnm2.Arahy.19[+]144321350-144324347	arahy.Tifrunner.gnm2.ann1.02EZ4F	ONT.35753.1,ONT.35753.2	hypothetical protein Ahy_B09g098883 isoform E [Arachis hypogaea]	--	--	K20822|7.0e-51|thj:104825219|K20822 BLOC-1 related complex subunit 8 | (RefSeq) BLOC-1-related complex subunit 8 homolog	--	BLOC-1-related complex sub-unit 8	8.2	10.2	9.2	6.5	5.9	4.9	4.3	0.8	2.1	7.9	8.5	10.1	6.1	5.2	5.8	4.5	3.5	6.1	1.9	1.3	1.6	7.6	5.4	5.8	--	K20822|7.0e-51|thj:104825219|K20822 BLOC-1 related complex subunit 8 | (RefSeq) BLOC-1-related complex subunit 8 homolog	--	BLOC-1-related complex sub-unit 8	--	hypothetical protein Ahy_B09g098883 isoform E [Arachis hypogaea]
XLOC_002282	arahy.Tifrunner.gnm2.Arahy.02[+]17947072-17954573	arahy.Tifrunner.gnm2.ann1.02F7EH	ONT.2336.1,ONT.2336.2,ONT.2336.3,ONT.2336.4,ONT.2336.5	hypothetical protein Ahy_B02g058701 isoform B [Arachis hypogaea]	Casein kinase 1-like protein 6 OS=Arabidopsis thaliana OX=3702 GN=CKL6 PE=1 SV=1	Molecular Function: protein serine/threonine kinase activity (GO:0004674);; Molecular Function: ATP binding (GO:0005524);;	K08960|2.3e-268|aip:107625017|K08960 casein kinase 1, epsilon [EC:2.7.11.1] | (RefSeq) casein kinase I isoform X1	--	Protein kinase domain	9.8	7.8	7.2	10	8.1	13.4	10	8.5	13.8	8.8	6.7	10.1	9	11.6	12.3	11.8	3.9	8.1	9.6	11.9	9.8	10.3	10.7	15.1	Molecular Function: protein serine/threonine kinase activity (GO:0004674);; Molecular Function: ATP binding (GO:0005524);;	K08960|2.3e-268|aip:107625017|K08960 casein kinase 1, epsilon [EC:2.7.11.1] | (RefSeq) casein kinase I isoform X1	--	Protein kinase domain	Casein kinase 1-like protein 6 OS=Arabidopsis thaliana OX=3702 GN=CKL6 PE=1 SV=1	hypothetical protein Ahy_B02g058701 isoform B [Arachis hypogaea]
XLOC_029037	arahy.Tifrunner.gnm2.Arahy.16[+]22162337-22167153	arahy.Tifrunner.gnm2.ann1.02FWCT	ONT.29743.1	endoribonuclease Dicer homolog 2 [Arachis ipaensis]	Endoribonuclease Dicer homolog 2 OS=Arabidopsis thaliana OX=3702 GN=At3g03300 PE=1 SV=2	Molecular Function: ribonuclease III activity (GO:0004525);; Biological Process: RNA processing (GO:0006396);; Biological Process: gene silencing by RNA (GO:0031047);;	K11592|0.0e+00|aip:107645709|K11592 endoribonuclease Dicer [EC:3.1.26.-] | (RefSeq) endoribonuclease Dicer homolog 2	--	Ribonuclease III domain	2.6	1.1	1.9	3.3	1	4.7	6.6	3.1	6.5	3.1	2	1.3	4.7	2.8	3.9	1.4	3.5	3.4	4.3	3.2	2.9	0.9	2	2.4	Molecular Function: ribonuclease III activity (GO:0004525);; Biological Process: RNA processing (GO:0006396);; Biological Process: gene silencing by RNA (GO:0031047);;	K11592|0.0e+00|aip:107645709|K11592 endoribonuclease Dicer [EC:3.1.26.-] | (RefSeq) endoribonuclease Dicer homolog 2	--	Ribonuclease III domain	Endoribonuclease Dicer homolog 2 OS=Arabidopsis thaliana OX=3702 GN=At3g03300 PE=1 SV=2	endoribonuclease Dicer homolog 2 [Arachis ipaensis]
XLOC_015818	arahy.Tifrunner.gnm2.Arahy.09[+]115002327-115004692	arahy.Tifrunner.gnm2.ann1.02I6X5	ONT.16217.1,ONT.16217.2,ONT.16217.3	E2F-associated phosphoprotein [Arachis duranensis]	--	--	--	--	E2F-associated phosphoprotein	10.6	7.8	8.1	7.1	12.8	10.1	21.7	14.2	14.9	8.5	10.7	12.6	11	11.6	7.8	10	8.5	10.1	17.8	15.9	13.8	7.3	10.3	10.8	--	--	--	E2F-associated phosphoprotein	--	E2F-associated phosphoprotein [Arachis duranensis]
XLOC_015330	arahy.Tifrunner.gnm2.Arahy.09[+]19902705-19905937	arahy.Tifrunner.gnm2.ann1.02IZMF	ONT.15713.1,ONT.15713.2,ONT.15713.3	transcription factor PIF3 [Arachis duranensis]	Transcription factor PHYTOCHROME INTERACTING FACTOR-LIKE 15 OS=Oryza sativa subsp. japonica OX=39947 GN=PIL15 PE=1 SV=2	Molecular Function: protein dimerization activity (GO:0046983);;	K12126|1.1e-172|adu:107465071|K12126 phytochrome-interacting factor 3 | (RefSeq) transcription factor PIF3	Plant hormone signal transduction (ko04075);; Circadian rhythm - plant (ko04712)	Helix-loop-helix DNA-binding domain	3.6	0.7	6.5	18	4.5	10.6	7.2	0.3	0.3	0.8	0.9	2	0.7	0.4	0.3	12	7.7	10.6	1.3	1.7	4.5	2.8	0.5	0.6	Molecular Function: protein dimerization activity (GO:0046983);;	K12126|1.1e-172|adu:107465071|K12126 phytochrome-interacting factor 3 | (RefSeq) transcription factor PIF3	Plant hormone signal transduction (ko04075);; Circadian rhythm - plant (ko04712)	Helix-loop-helix DNA-binding domain	Transcription factor PHYTOCHROME INTERACTING FACTOR-LIKE 15 OS=Oryza sativa subsp. japonica OX=39947 GN=PIL15 PE=1 SV=2	transcription factor PIF3 [Arachis duranensis]
XLOC_007567	arahy.Tifrunner.gnm2.Arahy.04[-]74205178-74222532	arahy.Tifrunner.gnm2.ann1.02J1VT	ONT.7756.1,ONT.7756.2,ONT.7756.3,ONT.7756.4,ONT.7756.5,ONT.7756.6,ONT.7756.7	metallothionein-like protein 2 [Arachis duranensis]	Metallothionein-like protein 2 OS=Cicer arietinum OX=3827 PE=3 SV=2	Molecular Function: metal ion binding (GO:0046872);;	--	--	Metallothionein	12520.5	5927.6	5556.3	2444	14464.6	15327.6	10245.5	15976.4	11814.2	4927.3	9102.7	7378.2	10790.4	8395.1	8188.4	1729.3	1378.2	2881.1	6012.4	4958.3	5568.8	3686.3	4809	6309.5	Molecular Function: metal ion binding (GO:0046872);;	--	--	Metallothionein	Metallothionein-like protein 2 OS=Cicer arietinum OX=3827 PE=3 SV=2	metallothionein-like protein 2 [Arachis duranensis]
XLOC_015732	arahy.Tifrunner.gnm2.Arahy.09[+]112407715-112410608	arahy.Tifrunner.gnm2.ann1.02K5W7	ONT.16125.1,ONT.16125.2,ONT.16125.3,ONT.16125.4,ONT.16125.5	hypothetical protein Ahy_B09g099955 isoform A [Arachis hypogaea]	Cyclase-like protein 2 OS=Arabidopsis thaliana OX=3702 GN=CYCLASE2 PE=2 SV=1	Molecular Function: arylformamidase activity (GO:0004061);; Biological Process: tryptophan catabolic process to kynurenine (GO:0019441);;	--	--	Putative cyclase	43.2	20.6	27	5.1	4.7	8.5	12.4	11.9	15.6	12.5	16.3	11.3	61.7	34.2	35.8	5.7	3.3	6.1	6.2	2.8	6.9	23.5	22.4	28.7	Molecular Function: arylformamidase activity (GO:0004061);; Biological Process: tryptophan catabolic process to kynurenine (GO:0019441);;	--	--	Putative cyclase	Cyclase-like protein 2 OS=Arabidopsis thaliana OX=3702 GN=CYCLASE2 PE=2 SV=1	hypothetical protein Ahy_B09g099955 isoform A [Arachis hypogaea]
XLOC_035371	arahy.Tifrunner.gnm2.Arahy.19[-]2491282-2496032	arahy.Tifrunner.gnm2.ann1.02L0EL	ONT.36212.1,ONT.36212.2,ONT.36212.3,ONT.36212.4,ONT.36212.5,ONT.36212.6,ONT.36212.7,ONT.36212.8,ONT.36212.9	hypothetical protein Ahy_B09g094717 isoform B [Arachis hypogaea]	DEAD-box ATP-dependent RNA helicase 15 OS=Arabidopsis thaliana OX=3702 GN=RH15 PE=1 SV=3	Molecular Function: nucleic acid binding (GO:0003676);; Molecular Function: ATP binding (GO:0005524);; Cellular Component: integral component of membrane (GO:0016021);;	K12812|1.4e-279|aip:107618047|K12812 ATP-dependent RNA helicase UAP56/SUB2 [EC:3.6.4.13] | (RefSeq) DEAD-box ATP-dependent RNA helicase 56 isoform X1	RNA transport (ko03013);; mRNA surveillance pathway (ko03015);; Spliceosome (ko03040)	DEAD/DEAH box helicase	42.6	29.5	26	28	24.8	36.3	48.2	40.6	51.6	21.5	27.9	23.8	78	45.6	37.9	18.1	16.9	17.4	29.5	32.2	35.2	19.6	20.1	31.1	Molecular Function: nucleic acid binding (GO:0003676);; Molecular Function: ATP binding (GO:0005524);; Cellular Component: integral component of membrane (GO:0016021);;	K12812|1.4e-279|aip:107618047|K12812 ATP-dependent RNA helicase UAP56/SUB2 [EC:3.6.4.13] | (RefSeq) DEAD-box ATP-dependent RNA helicase 56 isoform X1	RNA transport (ko03013);; mRNA surveillance pathway (ko03015);; Spliceosome (ko03040)	DEAD/DEAH box helicase	DEAD-box ATP-dependent RNA helicase 15 OS=Arabidopsis thaliana OX=3702 GN=RH15 PE=1 SV=3	hypothetical protein Ahy_B09g094717 isoform B [Arachis hypogaea]
XLOC_027608	arahy.Tifrunner.gnm2.Arahy.15[+]156015413-156026038	arahy.Tifrunner.gnm2.ann1.02L9SB	ONT.28283.1,ONT.28283.2,ONT.28283.3	uncharacterized protein LOC107644701 [Arachis ipaensis]	--	--	K18643|4.4e-45|gra:105795008|K18643 katanin p80 WD40 repeat-containing subunit B1 | (RefSeq) uncharacterized LOC105795008	--	Protein of unknown function (DUF789)	2	0.6	0.2	0.4	0.3	0.7	0.3	0.5	0	0.6	0.9	0.7	0.9	0.4	1.3	0	0	0.2	0.4	0.6	0.9	0.8	1.1	1.9	--	K18643|4.4e-45|gra:105795008|K18643 katanin p80 WD40 repeat-containing subunit B1 | (RefSeq) uncharacterized LOC105795008	--	Protein of unknown function (DUF789)	--	uncharacterized protein LOC107644701 [Arachis ipaensis]
XLOC_005754	arahy.Tifrunner.gnm2.Arahy.03[-]119527785-119531086	arahy.Tifrunner.gnm2.ann1.02NDWK	ONT.5899.1,ONT.5899.2	hypothetical protein Ahy_A03g012194 [Arachis hypogaea]	F-box protein At5g39450 OS=Arabidopsis thaliana OX=3702 GN=At5g39450 PE=2 SV=1	--	--	--	--	3.6	2.8	1.2	3.9	3.9	6.2	7.2	12.2	13.7	3.1	3.1	0.8	5	3.7	2.9	2.4	4.9	2.2	9.8	11.7	6.7	2.2	2.5	2.7	--	--	--	--	F-box protein At5g39450 OS=Arabidopsis thaliana OX=3702 GN=At5g39450 PE=2 SV=1	hypothetical protein Ahy_A03g012194 [Arachis hypogaea]
XLOC_025978	arahy.Tifrunner.gnm2.Arahy.14[-]631147-644344	arahy.Tifrunner.gnm2.ann1.02QZYL	ONT.26612.1,ONT.26612.2,ONT.26612.3,ONT.26612.4,ONT.26612.5,ONT.26612.6,ONT.26612.7,ONT.26612.8,ONT.26612.9,ONT.26613.1,ONT.26613.2,ONT.26613.3,ONT.26613.4	hypothetical protein Ahy_B04g068933 isoform C [Arachis hypogaea]	7-dehydrocholesterol reductase OS=Arabidopsis thaliana OX=3702 GN=DWF5 PE=1 SV=1	Cellular Component: integral component of membrane (GO:0016021);; Biological Process: sterol biosynthetic process (GO:0016126);; Molecular Function: oxidoreductase activity, acting on the CH-CH group of donors, NAD or NADP as acceptor (GO:0016628);;	K00213|2.0e-282|vvi:100256426|K00213 7-dehydrocholesterol reductase [EC:1.3.1.21] | (RefSeq) 7-dehydrocholesterol reductase	Steroid biosynthesis (ko00100)	Ergosterol biosynthesis ERG4/ERG24 family	82.7	70.7	72.6	69.1	102.4	92.9	98.2	107.6	96.9	86.2	79	74.8	73.7	81.4	75.6	62.1	61.5	68.5	88	86.7	80.7	67.4	76.5	71.7	Cellular Component: integral component of membrane (GO:0016021);; Biological Process: sterol biosynthetic process (GO:0016126);; Molecular Function: oxidoreductase activity, acting on the CH-CH group of donors, NAD or NADP as acceptor (GO:0016628);;	K00213|2.0e-282|vvi:100256426|K00213 7-dehydrocholesterol reductase [EC:1.3.1.21] | (RefSeq) 7-dehydrocholesterol reductase	Steroid biosynthesis (ko00100)	Ergosterol biosynthesis ERG4/ERG24 family	7-dehydrocholesterol reductase OS=Arabidopsis thaliana OX=3702 GN=DWF5 PE=1 SV=1	hypothetical protein Ahy_B04g068933 isoform C [Arachis hypogaea]
XLOC_010128	arahy.Tifrunner.gnm2.Arahy.06[+]11622825-11626651	arahy.Tifrunner.gnm2.ann1.02RJAW	ONT.10388.1,ONT.10388.2,ONT.10388.3	exosome complex component RRP43 isoform X1 [Arachis hypogaea]	--	Cellular Component: exosome (RNase complex) (GO:0000178);; Biological Process: RNA processing (GO:0006396);; Biological Process: RNA catabolic process (GO:0006401);;	K12586|1.4e-130|aip:107647924|K12586 exosome complex component RRP43 | (RefSeq) LOW QUALITY PROTEIN: exosome complex component RRP43	RNA degradation (ko03018)	3' exoribonuclease family, domain 1	4.8	3.2	4.4	2.5	2.1	3	2.3	0.9	2.2	3.7	1.6	2.9	3.2	3.1	3.4	1.4	3.3	2.5	1.7	3.5	1.6	2.3	4	2.5	Cellular Component: exosome (RNase complex) (GO:0000178);; Biological Process: RNA processing (GO:0006396);; Biological Process: RNA catabolic process (GO:0006401);;	K12586|1.4e-130|aip:107647924|K12586 exosome complex component RRP43 | (RefSeq) LOW QUALITY PROTEIN: exosome complex component RRP43	RNA degradation (ko03018)	3' exoribonuclease family, domain 1	--	exosome complex component RRP43 isoform X1 [Arachis hypogaea]
XLOC_001998	arahy.Tifrunner.gnm2.Arahy.01[-]111046174-111049626	arahy.Tifrunner.gnm2.ann1.02S8F1	ONT.2045.1,ONT.2045.2	cyclic dof factor 3 [Arachis hypogaea]	Cyclic dof factor 3 OS=Arabidopsis thaliana OX=3702 GN=CDF3 PE=1 SV=2	Molecular Function: DNA binding (GO:0003677);; Cellular Component: nucleus (GO:0005634);; Biological Process: regulation of transcription, DNA-templated (GO:0006355);;	K16222|2.7e-62|csat:104726841|K16222 Dof zinc finger protein DOF5.5 | (RefSeq) cyclic dof factor 1-like	Circadian rhythm - plant (ko04712)	Dof domain, zinc finger	12	7.8	9.4	13	49.4	28.8	11.8	13.2	3.6	14.7	18.3	22.4	21.6	25.4	23	17.7	12.2	21.1	15.4	9.8	14.5	15.1	21.7	20.9	Molecular Function: DNA binding (GO:0003677);; Cellular Component: nucleus (GO:0005634);; Biological Process: regulation of transcription, DNA-templated (GO:0006355);;	K16222|2.7e-62|csat:104726841|K16222 Dof zinc finger protein DOF5.5 | (RefSeq) cyclic dof factor 1-like	Circadian rhythm - plant (ko04712)	Dof domain, zinc finger	Cyclic dof factor 3 OS=Arabidopsis thaliana OX=3702 GN=CDF3 PE=1 SV=2	cyclic dof factor 3 [Arachis hypogaea]
XLOC_017952	arahy.Tifrunner.gnm2.Arahy.10[-]4469473-4477929	arahy.Tifrunner.gnm2.ann1.02U3XB	ONT.18401.1,ONT.18401.2	fatty acid amide hydrolase isoform X1 [Arachis hypogaea]	Fatty acid amide hydrolase OS=Medicago truncatula OX=3880 GN=FAAH PE=1 SV=1	Molecular Function: hydrolase activity (GO:0016787);;	K02433|4.5e-43|boe:106319448|K02433 aspartyl-tRNA(Asn)/glutamyl-tRNA(Gln) amidotransferase subunit A [EC:6.3.5.6 6.3.5.7] | (RefSeq) glutamyl-tRNA(Gln) amidotransferase subunit A, chloroplastic/mitochondrial	Aminoacyl-tRNA biosynthesis (ko00970)	Amidase	7.8	9.1	8.8	5.6	4.4	8.5	10.6	10.5	8.9	6.7	5.1	5.6	12.2	8.7	9.9	6.3	7.5	5.4	8.3	7.2	5.6	5.3	9.6	10.7	Molecular Function: hydrolase activity (GO:0016787);;	K02433|4.5e-43|boe:106319448|K02433 aspartyl-tRNA(Asn)/glutamyl-tRNA(Gln) amidotransferase subunit A [EC:6.3.5.6 6.3.5.7] | (RefSeq) glutamyl-tRNA(Gln) amidotransferase subunit A, chloroplastic/mitochondrial	Aminoacyl-tRNA biosynthesis (ko00970)	Amidase	Fatty acid amide hydrolase OS=Medicago truncatula OX=3880 GN=FAAH PE=1 SV=1	fatty acid amide hydrolase isoform X1 [Arachis hypogaea]
XLOC_003275	arahy.Tifrunner.gnm2.Arahy.02[-]90236276-90242476	arahy.Tifrunner.gnm2.ann1.02U7QK	ONT.3349.1,ONT.3349.2	calcium-dependent protein kinase 13 isoform X1 [Arachis hypogaea]	Calcium-dependent protein kinase 13 OS=Arabidopsis thaliana OX=3702 GN=CPK13 PE=1 SV=2	Molecular Function: protein kinase activity (GO:0004672);; Molecular Function: calcium ion binding (GO:0005509);; Molecular Function: ATP binding (GO:0005524);;	K13412|9.7e-308|adu:107475152|K13412 calcium-dependent protein kinase [EC:2.7.11.1] | (RefSeq) calcium-dependent protein kinase 13 isoform X1	Plant-pathogen interaction (ko04626)	Protein kinase domain	0	3.2	5.1	0	2.9	5.7	0.2	3.9	0	0	0	0	5.9	8.8	6.5	4.1	3.5	2.5	8.1	4.6	5.4	5	7.4	7.2	Molecular Function: protein kinase activity (GO:0004672);; Molecular Function: calcium ion binding (GO:0005509);; Molecular Function: ATP binding (GO:0005524);;	K13412|9.7e-308|adu:107475152|K13412 calcium-dependent protein kinase [EC:2.7.11.1] | (RefSeq) calcium-dependent protein kinase 13 isoform X1	Plant-pathogen interaction (ko04626)	Protein kinase domain	Calcium-dependent protein kinase 13 OS=Arabidopsis thaliana OX=3702 GN=CPK13 PE=1 SV=2	calcium-dependent protein kinase 13 isoform X1 [Arachis hypogaea]
XLOC_017941	arahy.Tifrunner.gnm2.Arahy.10[-]4307219-4307869	arahy.Tifrunner.gnm2.ann1.02UTLC	ONT.18390.1	basic form of pathogenesis-related protein 1 [Arachis hypogaea]	Basic form of pathogenesis-related protein 1 OS=Nicotiana tabacum OX=4097 PE=3 SV=1	Cellular Component: extracellular region (GO:0005576);;	K13449|1.9e-85|adu:107468493|K13449 pathogenesis-related protein 1 | (RefSeq) basic form of pathogenesis-related protein 1-like	MAPK signaling pathway - plant (ko04016);; Plant hormone signal transduction (ko04075);; Plant-pathogen interaction (ko04626)	Cysteine-rich secretory protein family	0	0	0	0	0	0	0.2	0	0	0	0	0	0	0	0	0	0	0	0	0	0	0	0	0	Cellular Component: extracellular region (GO:0005576);;	K13449|1.9e-85|adu:107468493|K13449 pathogenesis-related protein 1 | (RefSeq) basic form of pathogenesis-related protein 1-like	MAPK signaling pathway - plant (ko04016);; Plant hormone signal transduction (ko04075);; Plant-pathogen interaction (ko04626)	Cysteine-rich secretory protein family	Basic form of pathogenesis-related protein 1 OS=Nicotiana tabacum OX=4097 PE=3 SV=1	basic form of pathogenesis-related protein 1 [Arachis hypogaea]
XLOC_034804	arahy.Tifrunner.gnm2.Arahy.19[+]123453103-123458090	arahy.Tifrunner.gnm2.ann1.02UU0S	ONT.35623.1,ONT.35623.2	hypothetical protein Ahy_A09g043365 [Arachis hypogaea]	Glycolipid transfer protein 1 OS=Arabidopsis thaliana OX=3702 GN=GLTP1 PE=2 SV=1	Cellular Component: cytoplasm (GO:0005737);; Molecular Function: intermembrane lipid transfer activity (GO:0120013);;	--	--	Glycolipid transfer protein (GLTP)	14.4	17.6	15.7	22.9	14.9	11.6	36.6	14.6	20.7	9	10.5	14.4	10.4	12.1	10.5	11.4	19.5	11.5	17.8	12.2	18.5	10	13.9	14.1	Cellular Component: cytoplasm (GO:0005737);; Molecular Function: intermembrane lipid transfer activity (GO:0120013);;	--	--	Glycolipid transfer protein (GLTP)	Glycolipid transfer protein 1 OS=Arabidopsis thaliana OX=3702 GN=GLTP1 PE=2 SV=1	hypothetical protein Ahy_A09g043365 [Arachis hypogaea]
XLOC_025445	arahy.Tifrunner.gnm2.Arahy.14[+]17828783-17836710	arahy.Tifrunner.gnm2.ann1.02VXE5	ONT.26065.1	condensin-2 complex subunit H2 isoform X1 [Arachis ipaensis]	Condensin-2 complex subunit H2 OS=Arabidopsis thaliana OX=3702 GN=CAPH2 PE=2 SV=1	Biological Process: chromosome condensation (GO:0030261);;	K11490|0.0e+00|aip:107639032|K11490 condensin-2 complex subunit H2 | (RefSeq) condensin-2 complex subunit H2 isoform X1	--	Condensin II complex subunit CAP-H2 or CNDH2, C-term	32	13.2	24.9	10	31.9	72.7	49.9	63	234.8	51.6	45.6	44.7	2.3	6.8	1.3	25	33.4	39.1	69.4	73.6	86.1	40.2	59.7	95.2	Biological Process: chromosome condensation (GO:0030261);;	K11490|0.0e+00|aip:107639032|K11490 condensin-2 complex subunit H2 | (RefSeq) condensin-2 complex subunit H2 isoform X1	--	Condensin II complex subunit CAP-H2 or CNDH2, C-term	Condensin-2 complex subunit H2 OS=Arabidopsis thaliana OX=3702 GN=CAPH2 PE=2 SV=1	condensin-2 complex subunit H2 isoform X1 [Arachis ipaensis]
XLOC_007767	arahy.Tifrunner.gnm2.Arahy.04[-]115376017-115379710	arahy.Tifrunner.gnm2.ann1.02XPQ8	ONT.7959.1	transcription factor MYB41 [Arachis hypogaea]	Transcription factor MYB17 OS=Arabidopsis thaliana OX=3702 GN=MYB17 PE=1 SV=1	Molecular Function: DNA binding (GO:0003677);; Cellular Component: nucleus (GO:0005634);;	K09422|1.5e-159|aip:107634977|K09422 transcription factor MYB, plant | (RefSeq) myb-related protein 308	--	Myb-like DNA-binding domain	1.6	0.7	0.5	0.1	0	0.5	0.5	0	0	0.2	0.7	0.5	0.9	2	0	0	0	0.2	0	0.2	0	1.1	0.4	0.5	Molecular Function: DNA binding (GO:0003677);; Cellular Component: nucleus (GO:0005634);;	K09422|1.5e-159|aip:107634977|K09422 transcription factor MYB, plant | (RefSeq) myb-related protein 308	--	Myb-like DNA-binding domain	Transcription factor MYB17 OS=Arabidopsis thaliana OX=3702 GN=MYB17 PE=1 SV=1	transcription factor MYB41 [Arachis hypogaea]
XLOC_020485	arahy.Tifrunner.gnm2.Arahy.11[-]145658487-145661428	arahy.Tifrunner.gnm2.ann1.030G1Q	ONT.20972.1	probable glycosyltransferase At3g42180 [Arachis ipaensis]	Probable glycosyltransferase At3g42180 OS=Arabidopsis thaliana OX=3702 GN=At3g42180 PE=2 SV=2	Biological Process: protein glycosylation (GO:0006486);; Molecular Function: transferase activity, transferring glycosyl groups (GO:0016757);;	K18789|3.0e-262|aip:107640414|K18789 xylogalacturonan beta-1,3-xylosyltransferase [EC:2.4.2.41] | (RefSeq) probable glycosyltransferase At3g42180	--	Exostosin family	5.8	6.1	6	0.4	0.3	0.2	0.6	0.2	0	4.5	2.7	5.6	2.3	7.9	7.8	0.2	0.6	0.2	0.4	0	1.1	5.6	5.1	2.2	Biological Process: protein glycosylation (GO:0006486);; Molecular Function: transferase activity, transferring glycosyl groups (GO:0016757);;	K18789|3.0e-262|aip:107640414|K18789 xylogalacturonan beta-1,3-xylosyltransferase [EC:2.4.2.41] | (RefSeq) probable glycosyltransferase At3g42180	--	Exostosin family	Probable glycosyltransferase At3g42180 OS=Arabidopsis thaliana OX=3702 GN=At3g42180 PE=2 SV=2	probable glycosyltransferase At3g42180 [Arachis ipaensis]
XLOC_029503	arahy.Tifrunner.gnm2.Arahy.16[+]143483146-143487275	arahy.Tifrunner.gnm2.ann1.032VCH	ONT.30215.1,ONT.30215.2,ONT.30215.3,ONT.30215.4	hypothetical protein Ahy_B06g085487 isoform A [Arachis hypogaea]	--	--	--	--	Protein of unknown function (DUF1997)	10.4	12.3	12.7	11.1	8.8	9.4	4.4	1.1	1.9	18.1	16.1	10.8	8.6	9.4	3.4	11	13.8	10.1	2.1	2.6	2.7	14.8	12.1	11.6	--	--	--	Protein of unknown function (DUF1997)	--	hypothetical protein Ahy_B06g085487 isoform A [Arachis hypogaea]
XLOC_032429	arahy.Tifrunner.gnm2.Arahy.17[-]129156197-129162498	arahy.Tifrunner.gnm2.ann1.03382U	ONT.33200.1,ONT.33200.2	probable pectin methyltransferase QUA2 [Arachis ipaensis]	Probable pectin methyltransferase QUA2 OS=Arabidopsis thaliana OX=3702 GN=QUA2 PE=1 SV=2	Molecular Function: methyltransferase activity (GO:0008168);; Cellular Component: integral component of membrane (GO:0016021);; Biological Process: methylation (GO:0032259);;	K23870|0.0e+00|aip:107606156|K23870 putative pectin methyltransferase [EC:2.1.1.-] | (RefSeq) probable pectin methyltransferase QUA2	--	Putative S-adenosyl-L-methionine-dependent methyltransferase	3.8	4.5	2.6	4	6.1	4	7	6.2	3.9	6.5	7.6	6	4.3	5.9	1.8	3.3	1.8	3.2	3	1.7	5.1	5.5	4.7	6	Molecular Function: methyltransferase activity (GO:0008168);; Cellular Component: integral component of membrane (GO:0016021);; Biological Process: methylation (GO:0032259);;	K23870|0.0e+00|aip:107606156|K23870 putative pectin methyltransferase [EC:2.1.1.-] | (RefSeq) probable pectin methyltransferase QUA2	--	Putative S-adenosyl-L-methionine-dependent methyltransferase	Probable pectin methyltransferase QUA2 OS=Arabidopsis thaliana OX=3702 GN=QUA2 PE=1 SV=2	probable pectin methyltransferase QUA2 [Arachis ipaensis]
XLOC_017862	arahy.Tifrunner.gnm2.Arahy.10[-]1627093-1631175	arahy.Tifrunner.gnm2.ann1.033PPZ	ONT.18309.1,ONT.18309.2,ONT.18309.3,ONT.18309.4,ONT.18309.5,ONT.18309.6,ONT.18309.7,ONT.18309.8,ONT.18309.9,ONT.18309.10,ONT.18309.11,ONT.18309.12,ONT.18309.13,ONT.18309.14	hypothetical protein Ahy_A10g051187 isoform C [Arachis hypogaea]	--	--	K01805|1.8e-29|ini:109191713|K01805 xylose isomerase [EC:5.3.1.5] | (RefSeq) xylose isomerase	Pentose and glucuronate interconversions (ko00040);; Fructose and mannose metabolism (ko00051)	Putative serine esterase (DUF676)	8.6	4.8	5.7	13	11.1	15.1	45.9	53.1	75.9	6.5	6.3	4.1	13.1	6.1	6.5	6.3	5.3	8.4	58.7	214.6	40.6	5.9	5.1	5	--	K01805|1.8e-29|ini:109191713|K01805 xylose isomerase [EC:5.3.1.5] | (RefSeq) xylose isomerase	Pentose and glucuronate interconversions (ko00040);; Fructose and mannose metabolism (ko00051)	Putative serine esterase (DUF676)	--	hypothetical protein Ahy_A10g051187 isoform C [Arachis hypogaea]
XLOC_020772	arahy.Tifrunner.gnm2.Arahy.12[+]8605093-8607817	arahy.Tifrunner.gnm2.ann1.033Y78	ONT.21267.1	subtilisin-like protease SBT1.5 [Arachis ipaensis]	Subtilisin-like protease SBT1.5 OS=Arabidopsis thaliana OX=3702 GN=SBT1.5 PE=2 SV=1	Molecular Function: serine-type endopeptidase activity (GO:0004252);;	K15333|3.2e-89|nsy:104224633|K15333 tRNA guanosine-2'-O-methyltransferase [EC:2.1.1.34] | (RefSeq) uncharacterized protein LOC104224633	--	Subtilase family	0.8	0.6	1.4	1.9	0	0.2	5.5	0.2	0	0.5	0.2	3.4	0.5	0.7	0.5	1.6	2.2	1	0.4	0.2	1.3	0.2	0	2.4	Molecular Function: serine-type endopeptidase activity (GO:0004252);;	K15333|3.2e-89|nsy:104224633|K15333 tRNA guanosine-2'-O-methyltransferase [EC:2.1.1.34] | (RefSeq) uncharacterized protein LOC104224633	--	Subtilase family	Subtilisin-like protease SBT1.5 OS=Arabidopsis thaliana OX=3702 GN=SBT1.5 PE=2 SV=1	subtilisin-like protease SBT1.5 [Arachis ipaensis]
XLOC_020950	arahy.Tifrunner.gnm2.Arahy.12[+]33324297-33326123	arahy.Tifrunner.gnm2.ann1.0361F1	ONT.21448.1	hypothetical protein Ahy_B02g059204 isoform B [Arachis hypogaea]	--	Cellular Component: integral component of membrane (GO:0016021);;	--	--	Small subunit of serine palmitoyltransferase-like	0.6	1.1	2.3	2.2	1	0.7	0.6	0.3	0	2.3	1.4	1.6	2	0.7	2.4	0.4	1.6	0.5	0.4	0.7	0.4	0.2	0.7	1.9	Cellular Component: integral component of membrane (GO:0016021);;	--	--	Small subunit of serine palmitoyltransferase-like	--	hypothetical protein Ahy_B02g059204 isoform B [Arachis hypogaea]
XLOC_025257	arahy.Tifrunner.gnm2.Arahy.14[+]5089118-5092293	arahy.Tifrunner.gnm2.ann1.036Q5Z	ONT.25867.1	protein FAR1-RELATED SEQUENCE 7 [Arachis duranensis]	Protein FAR1-RELATED SEQUENCE 7 OS=Arabidopsis thaliana OX=3702 GN=FRS7 PE=2 SV=1	Biological Process: regulation of transcription, DNA-templated (GO:0006355);; Molecular Function: zinc ion binding (GO:0008270);;	K13963|3.7e-219|vra:111242705|K13963 serpin B | (RefSeq) uncharacterized protein LOC111242705	--	FAR1 DNA-binding domain	4	2.2	1.9	0.4	1.4	1	0.6	1.2	1.7	0.6	1.3	0.7	5.6	4.8	3.9	0.6	0.2	0.2	0.4	0.7	2	1.1	2.7	1.3	Biological Process: regulation of transcription, DNA-templated (GO:0006355);; Molecular Function: zinc ion binding (GO:0008270);;	K13963|3.7e-219|vra:111242705|K13963 serpin B | (RefSeq) uncharacterized protein LOC111242705	--	FAR1 DNA-binding domain	Protein FAR1-RELATED SEQUENCE 7 OS=Arabidopsis thaliana OX=3702 GN=FRS7 PE=2 SV=1	protein FAR1-RELATED SEQUENCE 7 [Arachis duranensis]
XLOC_005739	arahy.Tifrunner.gnm2.Arahy.03[-]117392775-117400029	arahy.Tifrunner.gnm2.ann1.039TZW	ONT.5884.1,ONT.5884.2,ONT.5884.3,ONT.5884.4,ONT.5884.5,ONT.5884.6,ONT.5884.7,ONT.5884.8	ribonuclease TUDOR 1 [Arachis hypogaea]	Ribonuclease TUDOR 1 OS=Arabidopsis thaliana OX=3702 GN=TSN1 PE=1 SV=1	Molecular Function: nuclease activity (GO:0004518);; Cellular Component: cytoplasm (GO:0005737);; Cellular Component: RISC complex (GO:0016442);; Biological Process: gene silencing by RNA (GO:0031047);;	--	--	Staphylococcal nuclease homologue	6.2	2.6	3.2	6.4	9.5	9.5	23	39.2	35.4	6	2.5	3.9	7	5.3	2.9	6.3	6.9	6.4	20.6	21.1	25	3.3	4.9	5.5	Molecular Function: nuclease activity (GO:0004518);; Cellular Component: cytoplasm (GO:0005737);; Cellular Component: RISC complex (GO:0016442);; Biological Process: gene silencing by RNA (GO:0031047);;	--	--	Staphylococcal nuclease homologue	Ribonuclease TUDOR 1 OS=Arabidopsis thaliana OX=3702 GN=TSN1 PE=1 SV=1	ribonuclease TUDOR 1 [Arachis hypogaea]
XLOC_010465	arahy.Tifrunner.gnm2.Arahy.06[+]94411473-94418024	arahy.Tifrunner.gnm2.ann1.03A2T4	ONT.10734.1,ONT.10734.2,ONT.10734.3	glutamate dehydrogenase 1 isoform X1 [Arachis duranensis]	Glutamate dehydrogenase 1 OS=Arabidopsis thaliana OX=3702 GN=GDH1 PE=1 SV=1	Molecular Function: nucleotide binding (GO:0000166);; Biological Process: cellular amino acid metabolic process (GO:0006520);; Molecular Function: oxidoreductase activity, acting on the CH-NH2 group of donors, NAD or NADP as acceptor (GO:0016639);;	K00261|9.6e-217|adu:107494506|K00261 glutamate dehydrogenase (NAD(P)+) [EC:1.4.1.3] | (RefSeq) glutamate dehydrogenase 1 isoform X1	Arginine biosynthesis (ko00220);; Alanine, aspartate and glutamate metabolism (ko00250);; Nitrogen metabolism (ko00910);; Carbon metabolism (ko01200)	Glutamate/Leucine/Phenylalanine/Valine dehydrogenase	7.8	4.1	7.2	6.2	5.5	4.5	8.6	2.9	5.6	7.1	6.5	10.4	14.4	14	10.5	6.5	6.3	6.1	3.4	3	6.9	11.5	8.7	11.6	Molecular Function: nucleotide binding (GO:0000166);; Biological Process: cellular amino acid metabolic process (GO:0006520);; Molecular Function: oxidoreductase activity, acting on the CH-NH2 group of donors, NAD or NADP as acceptor (GO:0016639);;	K00261|9.6e-217|adu:107494506|K00261 glutamate dehydrogenase (NAD(P)+) [EC:1.4.1.3] | (RefSeq) glutamate dehydrogenase 1 isoform X1	Arginine biosynthesis (ko00220);; Alanine, aspartate and glutamate metabolism (ko00250);; Nitrogen metabolism (ko00910);; Carbon metabolism (ko01200)	Glutamate/Leucine/Phenylalanine/Valine dehydrogenase	Glutamate dehydrogenase 1 OS=Arabidopsis thaliana OX=3702 GN=GDH1 PE=1 SV=1	glutamate dehydrogenase 1 isoform X1 [Arachis duranensis]
XLOC_019283	arahy.Tifrunner.gnm2.Arahy.11[+]131788967-131796877	arahy.Tifrunner.gnm2.ann1.03AHKF	ONT.19750.1,ONT.19750.2,ONT.19750.3,ONT.19750.4,ONT.19750.5	phenylalanine--tRNA ligase beta subunit, cytoplasmic isoform X1 [Arachis ipaensis]	Phenylalanine--tRNA ligase beta subunit, cytoplasmic OS=Arabidopsis thaliana OX=3702 GN=At1g72550 PE=2 SV=1	Molecular Function: magnesium ion binding (GO:0000287);; Molecular Function: RNA binding (GO:0003723);; Molecular Function: phenylalanine-tRNA ligase activity (GO:0004826);; Molecular Function: ATP binding (GO:0005524);; Cellular Component: cytoplasm (GO:0005737);; Biological Process: phenylalanyl-tRNA aminoacylation (GO:0006432);;	K01890|0.0e+00|aip:107635080|K01890 phenylalanyl-tRNA synthetase beta chain [EC:6.1.1.20] | (RefSeq) phenylalanine--tRNA ligase beta subunit, cytoplasmic isoform X1	Aminoacyl-tRNA biosynthesis (ko00970)	Phenylalanyl tRNA synthetase beta chain CLM domain	16.2	15.4	17.8	18.6	7.3	13.2	13.5	9.3	7.2	14.6	11.4	11.9	15.3	19.5	14.1	9.9	17.9	8.8	8.1	6.3	8.9	6.4	12.1	10.7	Molecular Function: magnesium ion binding (GO:0000287);; Molecular Function: RNA binding (GO:0003723);; Molecular Function: phenylalanine-tRNA ligase activity (GO:0004826);; Molecular Function: ATP binding (GO:0005524);; Cellular Component: cytoplasm (GO:0005737);; Biological Process: phenylalanyl-tRNA aminoacylation (GO:0006432);;	K01890|0.0e+00|aip:107635080|K01890 phenylalanyl-tRNA synthetase beta chain [EC:6.1.1.20] | (RefSeq) phenylalanine--tRNA ligase beta subunit, cytoplasmic isoform X1	Aminoacyl-tRNA biosynthesis (ko00970)	Phenylalanyl tRNA synthetase beta chain CLM domain	Phenylalanine--tRNA ligase beta subunit, cytoplasmic OS=Arabidopsis thaliana OX=3702 GN=At1g72550 PE=2 SV=1	phenylalanine--tRNA ligase beta subunit, cytoplasmic isoform X1 [Arachis ipaensis]
XLOC_033656	arahy.Tifrunner.gnm2.Arahy.18[-]13675663-13682328	arahy.Tifrunner.gnm2.ann1.03BFRT	ONT.34454.1,ONT.34454.2,ONT.34454.3,ONT.34454.4	putative pentatricopeptide repeat-containing protein At3g23330 [Arachis ipaensis]	Putative pentatricopeptide repeat-containing protein At3g23330 OS=Arabidopsis thaliana OX=3702 GN=PCMP-H32 PE=3 SV=1	Molecular Function: zinc ion binding (GO:0008270);;	K23541|1.4e-139|egu:105049642|K23541 Ca2+/H+ antiporter, TMEM165/GDT1 family | (RefSeq) pentatricopeptide repeat-containing protein At3g24000, mitochondrial-like	--	DYW family of nucleic acid deaminases	5.8	6.1	3.7	2.7	0.7	3.1	2.8	3.1	3.2	5.4	4.5	3.9	12.8	6.6	6	1.6	1	0.7	1.5	0.9	1.6	4.8	6.5	4.9	Molecular Function: zinc ion binding (GO:0008270);;	K23541|1.4e-139|egu:105049642|K23541 Ca2+/H+ antiporter, TMEM165/GDT1 family | (RefSeq) pentatricopeptide repeat-containing protein At3g24000, mitochondrial-like	--	DYW family of nucleic acid deaminases	Putative pentatricopeptide repeat-containing protein At3g23330 OS=Arabidopsis thaliana OX=3702 GN=PCMP-H32 PE=3 SV=1	putative pentatricopeptide repeat-containing protein At3g23330 [Arachis ipaensis]
XLOC_005466	arahy.Tifrunner.gnm2.Arahy.03[-]37151578-37153112	arahy.Tifrunner.gnm2.ann1.03CGRD	ONT.5607.1,ONT.5607.2,ONT.5607.3,ONT.5607.4,ONT.5607.5	uncharacterized protein LOC107478763 [Arachis duranensis]	--	--	--	--	--	23.8	30.1	30.7	41.9	34.7	26	24.8	27.3	24.6	25.4	30.8	26.6	21.2	19.5	25.4	23.8	26.7	29.7	17.6	23.7	21	29.3	22.4	24.2	--	--	--	--	--	uncharacterized protein LOC107478763 [Arachis duranensis]
XLOC_006094	arahy.Tifrunner.gnm2.Arahy.03[-]136401576-136404172	arahy.Tifrunner.gnm2.ann1.03CHBD	ONT.6254.1,ONT.6254.2,ONT.6254.3	IRK-interacting protein isoform X1 [Arachis ipaensis]	IRK-interacting protein OS=Arabidopsis thaliana OX=3702 GN=IRKI PE=1 SV=1	Cellular Component: integral component of membrane (GO:0016021);;	--	--	--	7	13.9	12.9	48.8	20.8	15.4	8.1	1.5	1.4	7.7	15.9	11.9	4.3	3.1	3.4	14	14	11.1	2.6	2.2	2.5	9.3	7.4	5.8	Cellular Component: integral component of membrane (GO:0016021);;	--	--	--	IRK-interacting protein OS=Arabidopsis thaliana OX=3702 GN=IRKI PE=1 SV=1	IRK-interacting protein isoform X1 [Arachis ipaensis]
XLOC_024110	arahy.Tifrunner.gnm2.Arahy.13[-]19877954-19882671	arahy.Tifrunner.gnm2.ann1.03CQRM	ONT.24694.1,ONT.24694.2,ONT.24694.3,ONT.24694.4	uncharacterized protein LOC107629922 [Arachis ipaensis]	--	Molecular Function: protein binding (GO:0005515);;	--	--	Leucine Rich repeats (2 copies)	48.6	29.3	35.1	40.6	48.2	72	120.8	162.6	81.4	41.5	58.9	52.7	66.9	65.9	48.1	21.7	21.8	36.9	79.4	63.2	122.9	31.6	43.2	49.6	Molecular Function: protein binding (GO:0005515);;	--	--	Leucine Rich repeats (2 copies)	--	uncharacterized protein LOC107629922 [Arachis ipaensis]
XLOC_000765	arahy.Tifrunner.gnm2.Arahy.01[+]100867982-100869754	arahy.Tifrunner.gnm2.ann1.03CYAA	ONT.781.1,ONT.781.2	hypothetical protein Ahy_A01g001065 isoform B [Arachis hypogaea]	--	--	--	--	Zinc knuckle	13.4	9.5	11.1	6.8	10.6	9.9	19.4	18.1	20.2	9.4	11.6	11.1	13.1	12.9	12	8.3	10.8	8.4	11.6	9.8	12.9	9.5	8.7	14.1	--	--	--	Zinc knuckle	--	hypothetical protein Ahy_A01g001065 isoform B [Arachis hypogaea]
XLOC_020639	arahy.Tifrunner.gnm2.Arahy.12[+]1406936-1410240	arahy.Tifrunner.gnm2.ann1.03D6J4	ONT.21131.1,ONT.21131.2	F-box/kelch-repeat protein SKIP4 [Arachis ipaensis]	F-box/kelch-repeat protein SKIP4 OS=Arabidopsis thaliana OX=3702 GN=SKIP4 PE=1 SV=1	Molecular Function: protein binding (GO:0005515);; Biological Process: response to stress (GO:0006950);; Biological Process: biological_process (GO:0008150);; Biological Process: response to temperature stimulus (GO:0009266);; Biological Process: response to cold (GO:0009409);; Biological Process: response to abiotic stimulus (GO:0009628);; Biological Process: response to stimulus (GO:0050896);;	--	--	Kelch motif	11.2	15.4	14.1	9.7	9.5	10.6	9.5	5.6	4.4	14.2	12.7	10.6	7.9	10.9	9.2	9.3	8.3	9.1	5.8	6.3	8.7	9.7	8.3	10.8	Molecular Function: protein binding (GO:0005515);; Biological Process: response to stress (GO:0006950);; Biological Process: biological_process (GO:0008150);; Biological Process: response to temperature stimulus (GO:0009266);; Biological Process: response to cold (GO:0009409);; Biological Process: response to abiotic stimulus (GO:0009628);; Biological Process: response to stimulus (GO:0050896);;	--	--	Kelch motif	F-box/kelch-repeat protein SKIP4 OS=Arabidopsis thaliana OX=3702 GN=SKIP4 PE=1 SV=1	F-box/kelch-repeat protein SKIP4 [Arachis ipaensis]
XLOC_006007	arahy.Tifrunner.gnm2.Arahy.03[-]133565327-133566940	arahy.Tifrunner.gnm2.ann1.03DKLN	ONT.6163.1	MLP-like protein 423 [Arachis ipaensis]	--	Molecular Function: protein phosphatase inhibitor activity (GO:0004864);; Biological Process: defense response (GO:0006952);; Biological Process: abscisic acid-activated signaling pathway (GO:0009738);; Molecular Function: abscisic acid binding (GO:0010427);; Molecular Function: signaling receptor activity (GO:0038023);;	--	--	Pathogenesis-related protein Bet v 1 family	2.6	1.1	1.6	0.1	1	0.3	0.9	0.9	0.7	0.9	2.4	1.5	5.4	2.8	3.1	1.6	2.6	1.2	0.4	0	0.2	2	0.5	1.9	Molecular Function: protein phosphatase inhibitor activity (GO:0004864);; Biological Process: defense response (GO:0006952);; Biological Process: abscisic acid-activated signaling pathway (GO:0009738);; Molecular Function: abscisic acid binding (GO:0010427);; Molecular Function: signaling receptor activity (GO:0038023);;	--	--	Pathogenesis-related protein Bet v 1 family	--	MLP-like protein 423 [Arachis ipaensis]
XLOC_008646	arahy.Tifrunner.gnm2.Arahy.05[+]105218746-105224670	arahy.Tifrunner.gnm2.ann1.03EXEF	ONT.8855.1	kinase-interacting family protein [Arachis hypogaea]	Kinase-interacting family protein OS=Arabidopsis thaliana OX=3702 GN=At1g48405 PE=2 SV=1	Molecular Function: actin binding (GO:0003779);;	--	--	KIP1-like protein	2	5.6	7.2	32	8.9	10.9	1.8	0	0	1.1	0.4	1.3	0.5	0.6	0.3	9.5	9.2	13.5	1.5	1.5	1.1	0.8	0.5	1.3	Molecular Function: actin binding (GO:0003779);;	--	--	KIP1-like protein	Kinase-interacting family protein OS=Arabidopsis thaliana OX=3702 GN=At1g48405 PE=2 SV=1	kinase-interacting family protein [Arachis hypogaea]
XLOC_010410	arahy.Tifrunner.gnm2.Arahy.06[+]85593490-85597763	arahy.Tifrunner.gnm2.ann1.03F3RZ	ONT.10678.1,ONT.10678.2,ONT.10678.3,ONT.10678.4,ONT.10678.5,ONT.10678.6,ONT.10678.7	myb family transcription factor PHL7 isoform X1 [Arachis duranensis]	Myb family transcription factor PHL7 OS=Arabidopsis thaliana OX=3702 GN=PHL7 PE=2 SV=1	Molecular Function: DNA binding (GO:0003677);; Cellular Component: nucleus (GO:0005634);;	--	--	MYB-CC type transfactor, LHEQLE motif	23	14.9	23.1	18	28.1	37	19.6	25.9	21.7	23.4	21	18.3	25.2	24.1	17.8	15.8	12.8	17.9	25.5	17.1	21.6	16.5	19.4	18.8	Molecular Function: DNA binding (GO:0003677);; Cellular Component: nucleus (GO:0005634);;	--	--	MYB-CC type transfactor, LHEQLE motif	Myb family transcription factor PHL7 OS=Arabidopsis thaliana OX=3702 GN=PHL7 PE=2 SV=1	myb family transcription factor PHL7 isoform X1 [Arachis duranensis]
XLOC_013867	arahy.Tifrunner.gnm2.Arahy.08[+]43497253-43505635	arahy.Tifrunner.gnm2.ann1.03F5C5	ONT.14210.1,ONT.14210.2,ONT.14210.3,ONT.14210.4	uncharacterized protein LOC112707619 [Arachis hypogaea]	--	Molecular Function: hydrolase activity, acting on carbon-nitrogen (but not peptide) bonds (GO:0016810);;	K01487|3.2e-16|qsu:112022104|K01487 guanine deaminase [EC:3.5.4.3] | (RefSeq) probable guanine deaminase	Purine metabolism (ko00230)	Amidohydrolase family	6.2	12.8	18	22.7	2.8	4.5	2.5	0.6	0.5	1.2	1.6	0.3	0	7.7	0	0.6	0	2.5	0.2	0.2	0.2	0	3.1	1.4	Molecular Function: hydrolase activity, acting on carbon-nitrogen (but not peptide) bonds (GO:0016810);;	K01487|3.2e-16|qsu:112022104|K01487 guanine deaminase [EC:3.5.4.3] | (RefSeq) probable guanine deaminase	Purine metabolism (ko00230)	Amidohydrolase family	--	uncharacterized protein LOC112707619 [Arachis hypogaea]
XLOC_024588	arahy.Tifrunner.gnm2.Arahy.13[-]123508224-123515496	arahy.Tifrunner.gnm2.ann1.03H2AV	ONT.25178.1,ONT.25178.2,ONT.25178.3,ONT.25178.4	uncharacterized protein LOC107634632 [Arachis ipaensis]	--	Molecular Function: catalytic activity (GO:0003824);;	--	--	Aminotransferase class-V	0.6	0	0.4	1.2	1	0.7	5.1	8.2	21.2	0.3	0.4	0	0.5	0	0	0	0.2	1.7	4.5	6.3	3.8	0	0.5	0.3	Molecular Function: catalytic activity (GO:0003824);;	--	--	Aminotransferase class-V	--	uncharacterized protein LOC107634632 [Arachis ipaensis]
XLOC_031252	arahy.Tifrunner.gnm2.Arahy.17[+]105537115-105540415	arahy.Tifrunner.gnm2.ann1.03HAKR	ONT.32002.1,ONT.32002.2,ONT.32002.3,ONT.32002.4,ONT.32002.5,ONT.32002.6,ONT.32002.7,ONT.32002.8	high mobility group B protein 9 isoform X2 [Arachis ipaensis]	High mobility group B protein 9 OS=Arabidopsis thaliana OX=3702 GN=HMGB9 PE=1 SV=1	Molecular Function: DNA binding (GO:0003677);; Cellular Component: nucleus (GO:0005634);;	K09272|1.9e-06|bpg:Bathy12g03340|K09272 structure-specific recognition protein 1 | (RefSeq) CG4797	--	ARID/BRIGHT DNA binding domain	135.9	225.6	234.4	93.5	69.8	70.1	7.4	0.9	1.2	195.4	191.5	250.8	44.8	81	159.8	74.9	66	153.1	8.3	18.5	7.6	572.6	310.3	217.9	Molecular Function: DNA binding (GO:0003677);; Cellular Component: nucleus (GO:0005634);;	K09272|1.9e-06|bpg:Bathy12g03340|K09272 structure-specific recognition protein 1 | (RefSeq) CG4797	--	ARID/BRIGHT DNA binding domain	High mobility group B protein 9 OS=Arabidopsis thaliana OX=3702 GN=HMGB9 PE=1 SV=1	high mobility group B protein 9 isoform X2 [Arachis ipaensis]
XLOC_000397	arahy.Tifrunner.gnm2.Arahy.01[+]35136492-35138560	arahy.Tifrunner.gnm2.ann1.03I7QG	ONT.408.1	expansin-like B1 [Arachis hypogaea]	Expansin-like B1 OS=Arabidopsis thaliana OX=3702 GN=EXLB1 PE=2 SV=2	Cellular Component: extracellular region (GO:0005576);;	K20628|3.3e-24|gmx:100808279|K20628 expansin | (RefSeq) EXPB9; expansin-B3-like precursor	--	Expansin C-terminal domain	1	0.4	0.9	0	0.6	0.2	0.2	0	0.2	0.3	0	0.2	0.9	0.2	1.3	0	1	0.5	0	0.7	2.9	0.5	0.2	0	Cellular Component: extracellular region (GO:0005576);;	K20628|3.3e-24|gmx:100808279|K20628 expansin | (RefSeq) EXPB9; expansin-B3-like precursor	--	Expansin C-terminal domain	Expansin-like B1 OS=Arabidopsis thaliana OX=3702 GN=EXLB1 PE=2 SV=2	expansin-like B1 [Arachis hypogaea]
XLOC_023960	arahy.Tifrunner.gnm2.Arahy.13[-]10550367-10560801	arahy.Tifrunner.gnm2.ann1.03J21L	ONT.24540.1	hypothetical protein Ahy_B03g067748 isoform B [Arachis hypogaea]	--	Cellular Component: integral component of membrane (GO:0016021);;	--	--	Urb2/Npa2 family	6.8	2.4	4.1	11.4	10.7	9.2	27.6	3.7	4.8	6.2	2.5	2.8	3.8	8.3	9.7	7.3	9.4	7.6	16.3	13.9	17.6	1.7	3.1	2.5	Cellular Component: integral component of membrane (GO:0016021);;	--	--	Urb2/Npa2 family	--	hypothetical protein Ahy_B03g067748 isoform B [Arachis hypogaea]
XLOC_023179	arahy.Tifrunner.gnm2.Arahy.13[+]130045520-130048015	arahy.Tifrunner.gnm2.ann1.03J9E3	ONT.23728.1,ONT.23728.2,ONT.23728.3,ONT.23728.4	uncharacterized protein LOC107480675 [Arachis duranensis]	--	Cellular Component: integral component of membrane (GO:0016021);;	--	--	Protein of unknown function (DUF1218)	22.4	10.6	14.8	3.5	7.7	8.7	18.5	35.8	31.6	9	11.4	12.6	21.9	21	16.5	2.6	1.8	3.2	18.6	13.5	12.5	7.9	9.4	8.8	Cellular Component: integral component of membrane (GO:0016021);;	--	--	Protein of unknown function (DUF1218)	--	uncharacterized protein LOC107480675 [Arachis duranensis]
XLOC_016959	arahy.Tifrunner.gnm2.Arahy.10[+]1194439-1197832	arahy.Tifrunner.gnm2.ann1.03K4CT	ONT.17385.1,ONT.17385.2,ONT.17385.3	LEAF RUST 10 DISEASE-RESISTANCE LOCUS RECEPTOR-LIKE PROTEIN KINASE-like 2.8 [Arachis hypogaea]	Rust resistance kinase Lr10 OS=Triticum aestivum OX=4565 GN=LRK10 PE=2 SV=1	Molecular Function: protein kinase activity (GO:0004672);; Molecular Function: ATP binding (GO:0005524);; Cellular Component: integral component of membrane (GO:0016021);; Molecular Function: polysaccharide binding (GO:0030247);;	K13416|2.2e-49|bna:106376693|K13416 brassinosteroid insensitive 1-associated receptor kinase 1 [EC:2.7.10.1 2.7.11.1] | (RefSeq) BRASSINOSTEROID INSENSITIVE 1-associated receptor kinase 1-like isoform X1	MAPK signaling pathway - plant (ko04016);; Plant hormone signal transduction (ko04075);; Plant-pathogen interaction (ko04626)	Protein kinase domain	1.4	1.7	1.8	3.2	3.6	11.8	5.5	8.4	14.7	3.3	1.6	1.8	2.7	2	2.1	2.8	2.6	3.7	9.4	10.2	8	0.6	3.1	2	Molecular Function: protein kinase activity (GO:0004672);; Molecular Function: ATP binding (GO:0005524);; Cellular Component: integral component of membrane (GO:0016021);; Molecular Function: polysaccharide binding (GO:0030247);;	K13416|2.2e-49|bna:106376693|K13416 brassinosteroid insensitive 1-associated receptor kinase 1 [EC:2.7.10.1 2.7.11.1] | (RefSeq) BRASSINOSTEROID INSENSITIVE 1-associated receptor kinase 1-like isoform X1	MAPK signaling pathway - plant (ko04016);; Plant hormone signal transduction (ko04075);; Plant-pathogen interaction (ko04626)	Protein kinase domain	Rust resistance kinase Lr10 OS=Triticum aestivum OX=4565 GN=LRK10 PE=2 SV=1	LEAF RUST 10 DISEASE-RESISTANCE LOCUS RECEPTOR-LIKE PROTEIN KINASE-like 2.8 [Arachis hypogaea]
XLOC_029918	arahy.Tifrunner.gnm2.Arahy.16[-]15026073-15031549	arahy.Tifrunner.gnm2.ann1.03LME3	ONT.30638.1,ONT.30638.2,ONT.30638.3,ONT.30638.4	transcription factor PIF3 [Arachis hypogaea]	Transcription factor PHYTOCHROME INTERACTING FACTOR-LIKE 15 OS=Oryza sativa subsp. japonica OX=39947 GN=PIL15 PE=1 SV=2	Molecular Function: protein dimerization activity (GO:0046983);;	K12126|0.0e+00|aip:107645992|K12126 phytochrome-interacting factor 3 | (RefSeq) transcription factor PIF3	Plant hormone signal transduction (ko04075);; Circadian rhythm - plant (ko04712)	Helix-loop-helix DNA-binding domain	8.4	4.5	4.2	4.6	6.1	9	14.7	22	40	9.8	7.6	5.4	18.3	13.3	11.2	2	2.4	4.2	8.8	6.7	11.2	5	12.1	7.5	Molecular Function: protein dimerization activity (GO:0046983);;	K12126|0.0e+00|aip:107645992|K12126 phytochrome-interacting factor 3 | (RefSeq) transcription factor PIF3	Plant hormone signal transduction (ko04075);; Circadian rhythm - plant (ko04712)	Helix-loop-helix DNA-binding domain	Transcription factor PHYTOCHROME INTERACTING FACTOR-LIKE 15 OS=Oryza sativa subsp. japonica OX=39947 GN=PIL15 PE=1 SV=2	transcription factor PIF3 [Arachis hypogaea]
XLOC_000619	arahy.Tifrunner.gnm2.Arahy.01[+]95581100-95583535	arahy.Tifrunner.gnm2.ann1.03MBRC	ONT.631.1	hypothetical protein Ahy_A01g001565 isoform A [Arachis hypogaea]	--	--	--	--	--	0.2	0.2	0.2	0.1	0.3	0.2	0.2	0	0.3	1.4	0.2	0.2	1.1	0.4	0.5	0.4	0.4	0.2	0.9	0.9	0.7	0.3	1.4	0.6	--	--	--	--	--	hypothetical protein Ahy_A01g001565 isoform A [Arachis hypogaea]
XLOC_016855	arahy.Tifrunner.gnm2.Arahy.09[-]117518802-117521408	arahy.Tifrunner.gnm2.ann1.03NJDX	ONT.17281.1	uncharacterized protein OsI_027940 isoform X7 [Arachis duranensis]	Co-chaperone protein p23-1 OS=Brassica napus OX=3708 GN=P23-1 PE=1 SV=1	--	K15730|2.4e-62|ccaj:109812187|K15730 cytosolic prostaglandin-E synthase [EC:5.3.99.3] | (RefSeq) uncharacterized protein OsI_027940-like isoform X1	Arachidonic acid metabolism (ko00590)	CS domain	8.2	10.2	8.1	10.1	13.8	9	9.2	5.1	3.9	13.5	7.4	9	6.5	6.4	6.5	5.9	9.2	7.1	6	7.8	5.4	5.1	4.9	7.8	--	K15730|2.4e-62|ccaj:109812187|K15730 cytosolic prostaglandin-E synthase [EC:5.3.99.3] | (RefSeq) uncharacterized protein OsI_027940-like isoform X1	Arachidonic acid metabolism (ko00590)	CS domain	Co-chaperone protein p23-1 OS=Brassica napus OX=3708 GN=P23-1 PE=1 SV=1	uncharacterized protein OsI_027940 isoform X7 [Arachis duranensis]
XLOC_034149	arahy.Tifrunner.gnm2.Arahy.18[-]130831581-130835425	arahy.Tifrunner.gnm2.ann1.03Q5EX	ONT.34952.1,ONT.34952.2,ONT.34952.3	hypothetical protein Ahy_B08g089305 isoform B [Arachis hypogaea]	--	--	--	--	--	63.5	50.9	33	55.3	77	216.5	157.4	154.1	126.2	459.8	83.7	93.9	79.8	135.5	131.3	60.9	65.6	86	265.3	296.7	369.6	64.5	174.2	128.4	--	--	--	--	--	hypothetical protein Ahy_B08g089305 isoform B [Arachis hypogaea]
XLOC_012724	arahy.Tifrunner.gnm2.Arahy.07[-]11287059-11303231	arahy.Tifrunner.gnm2.ann1.03Q7VJ	ONT.13045.1	UDP-glycosyltransferase 76B1 isoform X3 [Arachis hypogaea]	UDP-glycosyltransferase 76F1 OS=Arabidopsis thaliana OX=3702 GN=UGT76F1 PE=2 SV=1	Molecular Function: UDP-glycosyltransferase activity (GO:0008194);;	K13493|2.3e-117|crb:17881108|K13493 cytokinin-N-glucosyltransferase [EC:2.4.1.-] | (RefSeq) UDP-glycosyltransferase 76C2	Zeatin biosynthesis (ko00908)	UDP-glucoronosyl and UDP-glucosyl transferase	1.6	2	1.4	0.1	0.1	0	0.5	0.3	0.3	0.8	0.4	0.8	0	0.4	1	1.2	0	0	0	0.2	0.2	0.8	2.9	2.8	Molecular Function: UDP-glycosyltransferase activity (GO:0008194);;	K13493|2.3e-117|crb:17881108|K13493 cytokinin-N-glucosyltransferase [EC:2.4.1.-] | (RefSeq) UDP-glycosyltransferase 76C2	Zeatin biosynthesis (ko00908)	UDP-glucoronosyl and UDP-glucosyl transferase	UDP-glycosyltransferase 76F1 OS=Arabidopsis thaliana OX=3702 GN=UGT76F1 PE=2 SV=1	UDP-glycosyltransferase 76B1 isoform X3 [Arachis hypogaea]
XLOC_021347	arahy.Tifrunner.gnm2.Arahy.12[+]116142893-116146615	arahy.Tifrunner.gnm2.ann1.03QWZ4	ONT.21850.1,ONT.21850.2,ONT.21850.3,ONT.21850.4,ONT.21850.5,ONT.21850.6,ONT.21850.7	indole-3-acetic acid-induced protein ARG2 [Arachis ipaensis]	Indole-3-acetic acid-induced protein ARG2 OS=Vigna radiata var. radiata OX=3916 GN=ARG2 PE=2 SV=1	Biological Process: response to reactive oxygen species (GO:0000302);; Biological Process: response to acid chemical (GO:0001101);; Biological Process: regulation of response to biotic stimulus (GO:0002831);; Cellular Component: cellular_component (GO:0005575);; Cellular Component: intracellular (GO:0005622);; Cellular Component: cell (GO:0005623);; Cellular Component: nucleus (GO:0005634);; Cell…	--	--	Late embryogenesis abundant protein	19.4	8.9	11.5	164.5	440.4	402	212.4	166	212.7	24.2	20.6	25.1	16	21.4	22.2	156.8	101.4	196.1	195.2	152.9	120.4	14.6	25.7	18.5	Biological Process: response to reactive oxygen species (GO:0000302);; Biological Process: response to acid chemical (GO:0001101);; Biological Process: regulation of response to biotic stimulus (GO:0002831);; Cellular Component: cellular_component (GO:0005575);; Cellular Component: intracellular (GO:0005622);; Cellular Component: cell (GO:0005623);; Cellular Component: nucleus (GO:0005634);; Cell…	--	--	Late embryogenesis abundant protein	Indole-3-acetic acid-induced protein ARG2 OS=Vigna radiata var. radiata OX=3916 GN=ARG2 PE=2 SV=1	indole-3-acetic acid-induced protein ARG2 [Arachis ipaensis]
XLOC_019260	arahy.Tifrunner.gnm2.Arahy.11[+]128386041-128390106	arahy.Tifrunner.gnm2.ann1.03S8MC	ONT.19726.1,ONT.19726.2	uncharacterized protein LOC107634539 [Arachis ipaensis]	--	Biological Process: asymmetric cell division (GO:0008356);;	--	--	--	1.4	1.9	1.4	4.5	2.6	1.9	2.5	0.6	2.1	1.7	1.8	1.5	3.4	0.7	1.6	3.3	3.3	3.9	1.7	1.3	3.8	0.9	3.1	0.9	Biological Process: asymmetric cell division (GO:0008356);;	--	--	--	--	uncharacterized protein LOC107634539 [Arachis ipaensis]
XLOC_018778	arahy.Tifrunner.gnm2.Arahy.11[+]3742152-3746490	arahy.Tifrunner.gnm2.ann1.03TW92	ONT.19238.1,ONT.19238.2,ONT.19238.3	mitoferrin [Arachis hypogaea]	S-adenosylmethionine carrier 1, chloroplastic/mitochondrial OS=Arabidopsis thaliana OX=3702 GN=SAMC1 PE=1 SV=1	Molecular Function: ATP transmembrane transporter activity (GO:0005347);; Cellular Component: integral component of membrane (GO:0016021);;	K15113|1.1e-187|adu:107473594|K15113 solute carrier family 25 (mitochondrial iron transporter), member 28/37 | (RefSeq) mitoferrin	--	Mitochondrial carrier protein	12.4	6.7	7.6	11.3	5.2	8.9	16.7	18.6	27.2	10.4	6.9	7.8	16	15.8	12.6	7.3	4.3	8.6	17.1	15.2	13.6	6.9	8.7	7.2	Molecular Function: ATP transmembrane transporter activity (GO:0005347);; Cellular Component: integral component of membrane (GO:0016021);;	K15113|1.1e-187|adu:107473594|K15113 solute carrier family 25 (mitochondrial iron transporter), member 28/37 | (RefSeq) mitoferrin	--	Mitochondrial carrier protein	S-adenosylmethionine carrier 1, chloroplastic/mitochondrial OS=Arabidopsis thaliana OX=3702 GN=SAMC1 PE=1 SV=1	mitoferrin [Arachis hypogaea]
XLOC_024078	arahy.Tifrunner.gnm2.Arahy.13[-]17020877-17021364	arahy.Tifrunner.gnm2.ann1.03UVXD	ONT.24662.1	hypothetical protein Ahy_B03g067174 isoform B [Arachis hypogaea]	Auxin-induced protein 6B OS=Glycine max OX=3847 PE=2 SV=1	Biological Process: response to auxin (GO:0009733);;	K14488|5.1e-47|aip:107629984|K14488 SAUR family protein | (RefSeq) auxin-induced protein 15A-like	Plant hormone signal transduction (ko04075)	Auxin responsive protein	0	0	0	0	0	0	0	0	0	0	0	0	0	0	0	0	0	0	0	0	0	0	0	0	Biological Process: response to auxin (GO:0009733);;	K14488|5.1e-47|aip:107629984|K14488 SAUR family protein | (RefSeq) auxin-induced protein 15A-like	Plant hormone signal transduction (ko04075)	Auxin responsive protein	Auxin-induced protein 6B OS=Glycine max OX=3847 PE=2 SV=1	hypothetical protein Ahy_B03g067174 isoform B [Arachis hypogaea]
XLOC_012820	arahy.Tifrunner.gnm2.Arahy.07[-]21012868-21017003	arahy.Tifrunner.gnm2.ann1.03UWN9	ONT.13145.1,ONT.13145.2	sorting nexin 2B isoform X1 [Arachis hypogaea]	Sorting nexin 2B OS=Arabidopsis thaliana OX=3702 GN=SNX2B PE=1 SV=1	Molecular Function: phosphatidylinositol binding (GO:0035091);;	K17917|1.8e-30|bdi:100834489|K17917 sorting nexin-1/2 | (RefSeq) sorting nexin 1 isoform X1	Endocytosis (ko04144)	Vps5 C terminal like	9	7.4	13.1	9.4	5.9	7.1	11.2	6.8	8.5	8.5	9.2	9	10.6	9.4	7.8	5.3	4.3	7.1	6.9	5.9	8.7	10	11.8	7.8	Molecular Function: phosphatidylinositol binding (GO:0035091);;	K17917|1.8e-30|bdi:100834489|K17917 sorting nexin-1/2 | (RefSeq) sorting nexin 1 isoform X1	Endocytosis (ko04144)	Vps5 C terminal like	Sorting nexin 2B OS=Arabidopsis thaliana OX=3702 GN=SNX2B PE=1 SV=1	sorting nexin 2B isoform X1 [Arachis hypogaea]
XLOC_027338	arahy.Tifrunner.gnm2.Arahy.15[+]130847113-130854035	arahy.Tifrunner.gnm2.ann1.03VIYN	ONT.28008.1,ONT.28008.2,ONT.28008.3,ONT.28008.4,ONT.28008.5,ONT.28008.6	protein EXECUTER 2, chloroplastic [Arachis ipaensis]	Protein EXECUTER 2, chloroplastic OS=Arabidopsis thaliana OX=3702 GN=EX2 PE=2 SV=1	Biological Process: response to reactive oxygen species (GO:0000302);; Biological Process: response to singlet oxygen (GO:0000304);; Cellular Component: cellular_component (GO:0005575);; Cellular Component: intracellular (GO:0005622);; Cellular Component: cell (GO:0005623);; Biological Process: response to stress (GO:0006950);; Biological Process: response to oxidative stress (GO:0006979);; Biolo…	K18681|1.1e-36|csl:COCSUDRAFT_60817|K18681 DIS3-like exonuclease 1 [EC:3.1.13.-] | (RefSeq) RNB-domain-containing protein	RNA degradation (ko03018)	Domain of unknown function (DUF3506)	36.8	37	37.4	33.2	29.2	26.4	22.2	19	21	31.9	24.8	26.1	38.8	40.7	34	24.8	26.7	27.3	20.1	21.9	25	29.9	30.6	35.3	Biological Process: response to reactive oxygen species (GO:0000302);; Biological Process: response to singlet oxygen (GO:0000304);; Cellular Component: cellular_component (GO:0005575);; Cellular Component: intracellular (GO:0005622);; Cellular Component: cell (GO:0005623);; Biological Process: response to stress (GO:0006950);; Biological Process: response to oxidative stress (GO:0006979);; Biolo…	K18681|1.1e-36|csl:COCSUDRAFT_60817|K18681 DIS3-like exonuclease 1 [EC:3.1.13.-] | (RefSeq) RNB-domain-containing protein	RNA degradation (ko03018)	Domain of unknown function (DUF3506)	Protein EXECUTER 2, chloroplastic OS=Arabidopsis thaliana OX=3702 GN=EX2 PE=2 SV=1	protein EXECUTER 2, chloroplastic [Arachis ipaensis]
XLOC_023194	arahy.Tifrunner.gnm2.Arahy.13[+]130596449-130598650	arahy.Tifrunner.gnm2.ann1.03VPIQ	ONT.23744.1,ONT.23744.2,ONT.23744.3,ONT.23744.4,ONT.23744.5,ONT.23744.6,ONT.23744.7,ONT.23744.8	40S ribosomal protein S6 [Arachis duranensis]	40S ribosomal protein S6 OS=Asparagus officinalis OX=4686 GN=rps6 PE=2 SV=1	Molecular Function: structural constituent of ribosome (GO:0003735);; Cellular Component: ribosome (GO:0005840);; Biological Process: translation (GO:0006412);;	K02991|1.2e-132|adu:107480788|K02991 small subunit ribosomal protein S6e | (RefSeq) 40S ribosomal protein S6	Ribosome (ko03010)	Ribosomal protein S6e	44.4	60.2	64.5	104.2	62.5	43.4	54.7	35.3	21	48.8	70.1	55.8	27.7	41.4	25.4	80	88.6	57	30.2	28	29.7	22.1	29.7	68.6	Molecular Function: structural constituent of ribosome (GO:0003735);; Cellular Component: ribosome (GO:0005840);; Biological Process: translation (GO:0006412);;	K02991|1.2e-132|adu:107480788|K02991 small subunit ribosomal protein S6e | (RefSeq) 40S ribosomal protein S6	Ribosome (ko03010)	Ribosomal protein S6e	40S ribosomal protein S6 OS=Asparagus officinalis OX=4686 GN=rps6 PE=2 SV=1	40S ribosomal protein S6 [Arachis duranensis]
XLOC_022782	arahy.Tifrunner.gnm2.Arahy.13[+]34844607-34849530	arahy.Tifrunner.gnm2.ann1.03VRI3	ONT.23323.1,ONT.23323.2,ONT.23323.3	hexokinase-1 [Arachis ipaensis]	Hexokinase-1 OS=Spinacia oleracea OX=3562 GN=HXK1 PE=2 SV=1	Biological Process: cellular glucose homeostasis (GO:0001678);; Molecular Function: hexokinase activity (GO:0004396);; Molecular Function: ATP binding (GO:0005524);; Molecular Function: glucose binding (GO:0005536);; Biological Process: glycolytic process (GO:0006096);;	K00844|6.3e-285|aip:107630187|K00844 hexokinase [EC:2.7.1.1] | (RefSeq) hexokinase-1	Glycolysis / Gluconeogenesis (ko00010);; Fructose and mannose metabolism (ko00051);; Galactose metabolism (ko00052);; Starch and sucrose metabolism (ko00500);; Amino sugar and nucleotide sugar metabolism (ko00520);; Carbon metabolism (ko01200)	Hexokinase	36.2	31.4	31.8	39.5	34	28.8	35.2	22.3	20.7	36.5	31.7	33.5	39	34.4	34.5	25.8	29.3	28	25.3	22.8	21.6	26.8	36.7	34.8	Biological Process: cellular glucose homeostasis (GO:0001678);; Molecular Function: hexokinase activity (GO:0004396);; Molecular Function: ATP binding (GO:0005524);; Molecular Function: glucose binding (GO:0005536);; Biological Process: glycolytic process (GO:0006096);;	K00844|6.3e-285|aip:107630187|K00844 hexokinase [EC:2.7.1.1] | (RefSeq) hexokinase-1	Glycolysis / Gluconeogenesis (ko00010);; Fructose and mannose metabolism (ko00051);; Galactose metabolism (ko00052);; Starch and sucrose metabolism (ko00500);; Amino sugar and nucleotide sugar metabolism (ko00520);; Carbon metabolism (ko01200)	Hexokinase	Hexokinase-1 OS=Spinacia oleracea OX=3562 GN=HXK1 PE=2 SV=1	hexokinase-1 [Arachis ipaensis]
XLOC_023989	arahy.Tifrunner.gnm2.Arahy.13[-]12023287-12027238	arahy.Tifrunner.gnm2.ann1.03WG9V	ONT.24570.1,ONT.24570.2	probable arabinosyltransferase ARAD1 [Arachis hypogaea]	Probable arabinosyltransferase ARAD1 OS=Arabidopsis thaliana OX=3702 GN=ARAD1 PE=1 SV=1	Biological Process: protein glycosylation (GO:0006486);; Molecular Function: transferase activity, transferring glycosyl groups (GO:0016757);;	K23200|2.0e-68|mdm:103435286|K23200 putative arabinosyltransferase [EC:2.4.2.-] | (RefSeq) probable arabinosyltransferase ARAD1	--	Exostosin family	2	2.4	2.3	2.5	1	2.8	2.6	3.1	1.9	2.3	1.3	2.9	1.4	2.6	2.9	1.8	1	2	3	2.4	1.8	1.2	1.3	1.6	Biological Process: protein glycosylation (GO:0006486);; Molecular Function: transferase activity, transferring glycosyl groups (GO:0016757);;	K23200|2.0e-68|mdm:103435286|K23200 putative arabinosyltransferase [EC:2.4.2.-] | (RefSeq) probable arabinosyltransferase ARAD1	--	Exostosin family	Probable arabinosyltransferase ARAD1 OS=Arabidopsis thaliana OX=3702 GN=ARAD1 PE=1 SV=1	probable arabinosyltransferase ARAD1 [Arachis hypogaea]
XLOC_008267	arahy.Tifrunner.gnm2.Arahy.05[+]37937097-37947306	arahy.Tifrunner.gnm2.ann1.03WWG0	ONT.8470.1,ONT.8471.1,ONT.8471.2,ONT.8471.3,ONT.8472.1	12-oxophytodienoate reductase 2, partial [Mucuna pruriens]	12-oxophytodienoate reductase 2 OS=Arabidopsis thaliana OX=3702 GN=OPR2 PE=1 SV=2	Molecular Function: FMN binding (GO:0010181);; Molecular Function: oxidoreductase activity (GO:0016491);;	K05894|1.2e-207|adu:107488559|K05894 12-oxophytodienoic acid reductase [EC:1.3.1.42] | (RefSeq) putative 12-oxophytodienoate reductase 11	alpha-Linolenic acid metabolism (ko00592)	NADH:flavin oxidoreductase / NADH oxidase family	0.2	0.2	0	0	1.7	2.4	3.1	2.8	4.3	0	0.2	0	1.4	0.9	1.3	46.3	91.2	41.8	74.5	64.5	54.6	1.7	2.7	3.1	Molecular Function: FMN binding (GO:0010181);; Molecular Function: oxidoreductase activity (GO:0016491);;	K05894|1.2e-207|adu:107488559|K05894 12-oxophytodienoic acid reductase [EC:1.3.1.42] | (RefSeq) putative 12-oxophytodienoate reductase 11	alpha-Linolenic acid metabolism (ko00592)	NADH:flavin oxidoreductase / NADH oxidase family	12-oxophytodienoate reductase 2 OS=Arabidopsis thaliana OX=3702 GN=OPR2 PE=1 SV=2	12-oxophytodienoate reductase 2, partial [Mucuna pruriens]
XLOC_032832	arahy.Tifrunner.gnm2.Arahy.18[+]14423753-14439184	arahy.Tifrunner.gnm2.ann1.03XYV8	ONT.33612.1	uncharacterized protein LOC107612883 isoform X2 [Arachis ipaensis]	--	--	--	--	--	3.8	1.7	1.8	0.9	1.4	1.7	2.6	2.8	1.5	1.5	3.6	2	6.5	6.3	3.9	1	1.2	2.2	1.1	0.4	0.7	1.6	1.4	4.1	--	--	--	--	--	uncharacterized protein LOC107612883 isoform X2 [Arachis ipaensis]
XLOC_034431	arahy.Tifrunner.gnm2.Arahy.19[+]10860481-10865031	arahy.Tifrunner.gnm2.ann1.040H4U	ONT.35245.1	serine/threonine-protein kinase D6PK [Arachis ipaensis]	Serine/threonine-protein kinase D6PKL2 OS=Arabidopsis thaliana OX=3702 GN=D6PKL2 PE=1 SV=1	Molecular Function: protein kinase activity (GO:0004672);; Molecular Function: ATP binding (GO:0005524);;	K08286|3.9e-302|egu:105053948|K08286 protein-serine/threonine kinase [EC:2.7.11.-] | (RefSeq) serine/threonine-protein kinase D6PKL1	--	Protein kinase domain	0.4	1.1	1.2	2.5	1.2	1.4	1.1	0	0	0.3	2.2	2.3	0.9	1.1	0.3	0.6	0.8	0.7	0	0	0.2	1.2	0.5	1.9	Molecular Function: protein kinase activity (GO:0004672);; Molecular Function: ATP binding (GO:0005524);;	K08286|3.9e-302|egu:105053948|K08286 protein-serine/threonine kinase [EC:2.7.11.-] | (RefSeq) serine/threonine-protein kinase D6PKL1	--	Protein kinase domain	Serine/threonine-protein kinase D6PKL2 OS=Arabidopsis thaliana OX=3702 GN=D6PKL2 PE=1 SV=1	serine/threonine-protein kinase D6PK [Arachis ipaensis]
XLOC_018761	arahy.Tifrunner.gnm2.Arahy.11[+]2916131-2916992	arahy.Tifrunner.gnm2.ann1.040HS9	ONT.19221.1,ONT.19221.2,ONT.19221.3	Cysteine proteinase inhibitor [Arachis hypogaea]	--	Molecular Function: cysteine-type endopeptidase inhibitor activity (GO:0004869);;	--	--	Aspartic acid proteinase inhibitor	46.8	148.2	127	279.9	165.8	82.1	149.9	24.6	12.8	111.5	113.9	199.8	0.5	2.2	14.9	153.3	156.8	115	32.3	37.6	52.2	88.6	168.9	70.1	Molecular Function: cysteine-type endopeptidase inhibitor activity (GO:0004869);;	--	--	Aspartic acid proteinase inhibitor	--	Cysteine proteinase inhibitor [Arachis hypogaea]
XLOC_025111	arahy.Tifrunner.gnm2.Arahy.14[+]31500-35247	arahy.Tifrunner.gnm2.ann1.0410DC	ONT.25718.1,ONT.25718.2,ONT.25718.3	hypothetical protein Ahy_B04g068877 [Arachis hypogaea]	--	Molecular Function: metal ion binding (GO:0046872);;	K22262|3.0e-06|ppp:112282737|K22262 WD repeat and FYVE domain-containing protein 3 | (RefSeq) protein SPIRRIG-like	--	FYVE zinc finger	19.8	17.3	17.1	14.4	7.4	9.4	20.1	14.7	15.7	16.4	12.7	11.4	11.9	20.8	15.4	8.9	10.4	9.8	13.9	12.6	12.7	10.7	11.9	11.6	Molecular Function: metal ion binding (GO:0046872);;	K22262|3.0e-06|ppp:112282737|K22262 WD repeat and FYVE domain-containing protein 3 | (RefSeq) protein SPIRRIG-like	--	FYVE zinc finger	--	hypothetical protein Ahy_B04g068877 [Arachis hypogaea]
XLOC_033467	arahy.Tifrunner.gnm2.Arahy.18[-]2875095-2878147	arahy.Tifrunner.gnm2.ann1.043YES	ONT.34261.1,ONT.34261.2,ONT.34261.3,ONT.34261.4,ONT.34261.5,ONT.34261.6	zinc finger A20 and AN1 domain-containing stress-associated protein 8 [Arachis duranensis]	Zinc finger A20 and AN1 domain-containing stress-associated protein 8 OS=Oryza sativa subsp. indica OX=39946 GN=SAP8 PE=2 SV=2	Molecular Function: DNA binding (GO:0003677);; Molecular Function: zinc ion binding (GO:0008270);;	--	--	A20-like zinc finger	224	148.4	153.7	77.8	89.8	130.5	167.7	152.1	138.5	82.8	162.5	128.5	466	244.3	216.5	52	58.6	67.3	140.9	123.4	159.2	121.8	123.3	157.5	Molecular Function: DNA binding (GO:0003677);; Molecular Function: zinc ion binding (GO:0008270);;	--	--	A20-like zinc finger	Zinc finger A20 and AN1 domain-containing stress-associated protein 8 OS=Oryza sativa subsp. indica OX=39946 GN=SAP8 PE=2 SV=2	zinc finger A20 and AN1 domain-containing stress-associated protein 8 [Arachis duranensis]
XLOC_018358	arahy.Tifrunner.gnm2.Arahy.10[-]98239196-98244771	arahy.Tifrunner.gnm2.ann1.044LWD	ONT.18811.1,ONT.18811.2,ONT.18811.3,ONT.18811.4,ONT.18811.5,ONT.18811.6,ONT.18811.7,ONT.18811.8,ONT.18811.10,ONT.18811.9,ONT.18811.11,ONT.18811.12,ONT.18811.13,ONT.18811.14,ONT.18811.15,ONT.18812.1	mechanosensitive ion channel protein 10 [Arachis hypogaea]	Mechanosensitive ion channel protein 10 OS=Arabidopsis thaliana OX=3702 GN=MSL10 PE=1 SV=1	Cellular Component: plasma membrane (GO:0005886);; Cellular Component: integral component of membrane (GO:0016021);; Biological Process: transmembrane transport (GO:0055085);;	K22048|0.0e+00|adu:107470685|K22048 mechanosensitive ion channel protein 4/5/6/7/8/9/10 | (RefSeq) mechanosensitive ion channel protein 10	--	Mechanosensitive ion channel	104.9	233.2	192.2	114.3	135.9	75.5	17.9	2.6	1.2	165.2	211.7	199	32.2	62.2	132.8	151.7	121.7	179.1	31.9	52.3	26.3	286.7	177.1	95.9	Cellular Component: plasma membrane (GO:0005886);; Cellular Component: integral component of membrane (GO:0016021);; Biological Process: transmembrane transport (GO:0055085);;	K22048|0.0e+00|adu:107470685|K22048 mechanosensitive ion channel protein 4/5/6/7/8/9/10 | (RefSeq) mechanosensitive ion channel protein 10	--	Mechanosensitive ion channel	Mechanosensitive ion channel protein 10 OS=Arabidopsis thaliana OX=3702 GN=MSL10 PE=1 SV=1	mechanosensitive ion channel protein 10 [Arachis hypogaea]
XLOC_013493	arahy.Tifrunner.gnm2.Arahy.08[+]25265894-25271190	arahy.Tifrunner.gnm2.ann1.045FSF	ONT.13827.1	hypothetical protein Ahy_A08g038972 isoform A [Arachis hypogaea]	Respiratory burst oxidase homolog protein D OS=Solanum tuberosum OX=4113 GN=RBOHD PE=1 SV=2	Cellular Component: integral component of membrane (GO:0016021);;	K13447|5.8e-10|adu:107463420|K13447 respiratory burst oxidase [EC:1.6.3.- 1.11.1.-] | (RefSeq) respiratory burst oxidase homolog protein C	MAPK signaling pathway - plant (ko04016);; Plant-pathogen interaction (ko04626)	--	3.2	2.8	2.5	0.7	0.7	1.2	0.9	1.7	1.4	2.5	2.4	2	4.1	2.9	3.9	0.6	1	0.5	0.9	1.1	0.9	1.6	1.4	1.3	Cellular Component: integral component of membrane (GO:0016021);;	K13447|5.8e-10|adu:107463420|K13447 respiratory burst oxidase [EC:1.6.3.- 1.11.1.-] | (RefSeq) respiratory burst oxidase homolog protein C	MAPK signaling pathway - plant (ko04016);; Plant-pathogen interaction (ko04626)	--	Respiratory burst oxidase homolog protein D OS=Solanum tuberosum OX=4113 GN=RBOHD PE=1 SV=2	hypothetical protein Ahy_A08g038972 isoform A [Arachis hypogaea]
XLOC_024297	arahy.Tifrunner.gnm2.Arahy.13[-]36373941-36376501	arahy.Tifrunner.gnm2.ann1.045PL1	ONT.24883.1,ONT.24883.2	auxin-responsive protein IAA27 [Arachis ipaensis]	Auxin-responsive protein IAA27 OS=Arabidopsis thaliana OX=3702 GN=IAA27 PE=1 SV=1	Cellular Component: nucleus (GO:0005634);; Biological Process: regulation of transcription, DNA-templated (GO:0006355);; Biological Process: auxin-activated signaling pathway (GO:0009734);;	K14484|3.1e-137|aip:107630279|K14484 auxin-responsive protein IAA | (RefSeq) auxin-responsive protein IAA27	Plant hormone signal transduction (ko04075)	AUX/IAA family	19.2	10.2	9.9	9.1	14	11.6	12.7	7.4	5	9.1	8.9	11.3	15.3	15.3	9.2	5.7	7.5	7.6	6.6	8.7	12.3	7	11.2	10.8	Cellular Component: nucleus (GO:0005634);; Biological Process: regulation of transcription, DNA-templated (GO:0006355);; Biological Process: auxin-activated signaling pathway (GO:0009734);;	K14484|3.1e-137|aip:107630279|K14484 auxin-responsive protein IAA | (RefSeq) auxin-responsive protein IAA27	Plant hormone signal transduction (ko04075)	AUX/IAA family	Auxin-responsive protein IAA27 OS=Arabidopsis thaliana OX=3702 GN=IAA27 PE=1 SV=1	auxin-responsive protein IAA27 [Arachis ipaensis]
XLOC_022471	arahy.Tifrunner.gnm2.Arahy.13[+]9699460-9706610	arahy.Tifrunner.gnm2.ann1.046I3L	ONT.23005.1,ONT.23005.2	hypothetical protein Ahy_B03g067843 isoform C [Arachis hypogaea]	--	Biological Process: transcription from RNA polymerase III promoter (GO:0006383);;	K15201|0.0e+00|aip:107628721|K15201 general transcription factor 3C polypeptide 3 (transcription factor C subunit 4) | (RefSeq) general transcription factor 3C polypeptide 3	--	Tetratricopeptide repeat	4.2	2.6	4.2	2.2	5.8	5.4	7.4	6.8	13.2	2.6	3.3	4.7	2.5	3.9	5.5	7.3	2.8	3.2	7.3	5.9	6.2	3.7	5.8	4.4	Biological Process: transcription from RNA polymerase III promoter (GO:0006383);;	K15201|0.0e+00|aip:107628721|K15201 general transcription factor 3C polypeptide 3 (transcription factor C subunit 4) | (RefSeq) general transcription factor 3C polypeptide 3	--	Tetratricopeptide repeat	--	hypothetical protein Ahy_B03g067843 isoform C [Arachis hypogaea]
XLOC_026200	arahy.Tifrunner.gnm2.Arahy.14[-]10345812-10357406	arahy.Tifrunner.gnm2.ann1.048NTX	ONT.26843.1,ONT.26843.2,ONT.26843.3,ONT.26843.4	hypothetical protein Ahy_A04g020859 isoform A [Arachis hypogaea]	--	Molecular Function: protein phosphatase binding (GO:0019903);; Biological Process: regulation of phosphoprotein phosphatase activity (GO:0043666);;	K15501|0.0e+00|ccaj:109789369|K15501 serine/threonine-protein phosphatase 6 regulatory subunit 3 | (RefSeq) serine/threonine-protein phosphatase 6 regulatory subunit 3 isoform X1	--	SIT4 phosphatase-associated protein	8.6	7.4	7.8	7.9	5.4	7.1	9.5	11.3	16.6	4.3	7.6	3.4	12.2	15.5	8.6	7.1	7.3	8.1	10.1	8.2	14.3	5.1	8.7	7.1	Molecular Function: protein phosphatase binding (GO:0019903);; Biological Process: regulation of phosphoprotein phosphatase activity (GO:0043666);;	K15501|0.0e+00|ccaj:109789369|K15501 serine/threonine-protein phosphatase 6 regulatory subunit 3 | (RefSeq) serine/threonine-protein phosphatase 6 regulatory subunit 3 isoform X1	--	SIT4 phosphatase-associated protein	--	hypothetical protein Ahy_A04g020859 isoform A [Arachis hypogaea]
XLOC_001532	arahy.Tifrunner.gnm2.Arahy.01[-]81322526-81330014	arahy.Tifrunner.gnm2.ann1.048ZT0	ONT.1558.1	pantothenate kinase 2 [Arachis duranensis]	Pantothenate kinase 2 OS=Arabidopsis thaliana OX=3702 GN=PANK2 PE=1 SV=2	Molecular Function: pantothenate kinase activity (GO:0004594);; Molecular Function: ATP binding (GO:0005524);; Biological Process: coenzyme A biosynthetic process (GO:0015937);;	K09680|0.0e+00|adu:107491568|K09680 type II pantothenate kinase [EC:2.7.1.33] | (RefSeq) pantothenate kinase 2	Pantothenate and CoA biosynthesis (ko00770)	Fumble	8.6	3.9	5.7	3.8	2.9	4.3	7.8	10.5	15.4	3.4	4.9	4.6	14.6	9.9	7.1	3.5	3.1	2.2	11.3	6.3	8	3.4	7.1	4.2	Molecular Function: pantothenate kinase activity (GO:0004594);; Molecular Function: ATP binding (GO:0005524);; Biological Process: coenzyme A biosynthetic process (GO:0015937);;	K09680|0.0e+00|adu:107491568|K09680 type II pantothenate kinase [EC:2.7.1.33] | (RefSeq) pantothenate kinase 2	Pantothenate and CoA biosynthesis (ko00770)	Fumble	Pantothenate kinase 2 OS=Arabidopsis thaliana OX=3702 GN=PANK2 PE=1 SV=2	pantothenate kinase 2 [Arachis duranensis]
XLOC_020802	arahy.Tifrunner.gnm2.Arahy.12[+]10203142-10205649	arahy.Tifrunner.gnm2.ann1.04ACRJ	ONT.21297.1	uncharacterized protein LOC112726774 isoform X1 [Arachis hypogaea]	--	--	--	--	--	1.6	1.7	2.6	1	0.4	0.7	2.3	0.8	3.8	1.2	0.4	1	3.6	2.9	2.6	1.6	1.2	1.2	2.8	1.5	1.8	1.2	1.1	2.2	--	--	--	--	--	uncharacterized protein LOC112726774 isoform X1 [Arachis hypogaea]
XLOC_021428	arahy.Tifrunner.gnm2.Arahy.12[-]1866021-1872673	arahy.Tifrunner.gnm2.ann1.04AGHE	ONT.21933.1	hypothetical protein Ahy_B02g057314 isoform B [Arachis hypogaea]	--	Cellular Component: integral component of membrane (GO:0016021);;	--	--	Protein of unknown function (DUF3522)	2.2	0.9	1.4	1.6	1.7	1.9	1.7	1.7	2.9	1.1	0.7	0.8	1.1	1.5	1.3	0.8	1.4	2	2.1	3.9	2.7	1.1	1.4	1.4	Cellular Component: integral component of membrane (GO:0016021);;	--	--	Protein of unknown function (DUF3522)	--	hypothetical protein Ahy_B02g057314 isoform B [Arachis hypogaea]
XLOC_036555	arahy.Tifrunner.gnm2.Arahy.20[+]6544315-6546816	arahy.Tifrunner.gnm2.ann1.04AI4E	ONT.37431.1,ONT.37431.2,ONT.37431.3,ONT.37431.4	hypothetical protein Ahy_A10g050952 isoform B [Arachis hypogaea]	Thioredoxin-like protein CXXS1 OS=Arabidopsis thaliana OX=3702 GN=CXXS1 PE=2 SV=2	Molecular Function: molecular_function (GO:0003674);; Molecular Function: protein disulfide isomerase activity (GO:0003756);; Molecular Function: catalytic activity (GO:0003824);; Molecular Function: thioredoxin-disulfide reductase activity (GO:0004791);; Cellular Component: cellular_component (GO:0005575);; Cellular Component: intracellular (GO:0005622);; Cellular Component: cell (GO:0005623);; …	K03671|1.1e-59|adu:107468610|K03671 thioredoxin 1 | (RefSeq) thioredoxin-like protein CXXS1 isoform X1	--	Thioredoxin	293.6	180.5	186.5	42.3	117.6	79.3	47.9	52.7	29.6	96.6	206.1	161.1	324.3	310.9	208.1	57.3	58.2	59	33.6	28.9	53.5	199.8	165.5	207	Molecular Function: molecular_function (GO:0003674);; Molecular Function: protein disulfide isomerase activity (GO:0003756);; Molecular Function: catalytic activity (GO:0003824);; Molecular Function: thioredoxin-disulfide reductase activity (GO:0004791);; Cellular Component: cellular_component (GO:0005575);; Cellular Component: intracellular (GO:0005622);; Cellular Component: cell (GO:0005623);; …	K03671|1.1e-59|adu:107468610|K03671 thioredoxin 1 | (RefSeq) thioredoxin-like protein CXXS1 isoform X1	--	Thioredoxin	Thioredoxin-like protein CXXS1 OS=Arabidopsis thaliana OX=3702 GN=CXXS1 PE=2 SV=2	hypothetical protein Ahy_A10g050952 isoform B [Arachis hypogaea]
XLOC_000243	arahy.Tifrunner.gnm2.Arahy.01[+]11316338-11323173	arahy.Tifrunner.gnm2.ann1.04BQTE	ONT.249.1	Putative disease resistance RPP13-like protein [Arachis hypogaea]	Putative disease resistance RPP13-like protein 1 OS=Arabidopsis thaliana OX=3702 GN=RPPL1 PE=3 SV=1	Molecular Function: ADP binding (GO:0043531);;	K12818|7.3e-248|mtr:MTR_0267s0070|K12818 ATP-dependent RNA helicase DHX8/PRP22 [EC:3.6.4.13] | (RefSeq) NB-ARC domain disease resistance protein, putative	Spliceosome (ko03040)	NB-ARC domain	2.8	3.2	1.4	2.6	2.3	3.5	0.6	0.9	0.3	2.6	2	2.1	7.2	3.5	7.3	3.5	7.5	5.4	0.6	2.6	0.7	0.9	1.8	2.4	Molecular Function: ADP binding (GO:0043531);;	K12818|7.3e-248|mtr:MTR_0267s0070|K12818 ATP-dependent RNA helicase DHX8/PRP22 [EC:3.6.4.13] | (RefSeq) NB-ARC domain disease resistance protein, putative	Spliceosome (ko03040)	NB-ARC domain	Putative disease resistance RPP13-like protein 1 OS=Arabidopsis thaliana OX=3702 GN=RPPL1 PE=3 SV=1	Putative disease resistance RPP13-like protein [Arachis hypogaea]
XLOC_038144	arahy.Tifrunner.gnm2.Arahy.20[-]126215262-126219481	arahy.Tifrunner.gnm2.ann1.04D7UL	ONT.39046.1,ONT.39046.2	BURP domain protein RD22 [Arachis hypogaea]	BURP domain protein RD22 OS=Arabidopsis thaliana OX=3702 GN=RD22 PE=2 SV=1	Cellular Component: cellular_component (GO:0005575);; Cellular Component: intracellular (GO:0005622);; Cellular Component: cell (GO:0005623);; Cellular Component: cytoplasm (GO:0005737);; Cellular Component: endosome (GO:0005768);; Cellular Component: Golgi apparatus (GO:0005794);; Cellular Component: trans-Golgi network (GO:0005802);; Biological Process: response to stress (GO:0006950);; Biologi…	K12472|2.0e-31|bvg:104885038|K12472 epidermal growth factor receptor substrate 15 | (RefSeq) filaggrin-like	Endocytosis (ko04144)	BURP domain	33.6	5.4	6.4	0.1	5.1	3	0.5	5.9	0.3	26.5	27.4	16.5	55.9	71.4	87.9	0	0.4	1	6.2	3	4.9	13.9	17.5	55.5	Cellular Component: cellular_component (GO:0005575);; Cellular Component: intracellular (GO:0005622);; Cellular Component: cell (GO:0005623);; Cellular Component: cytoplasm (GO:0005737);; Cellular Component: endosome (GO:0005768);; Cellular Component: Golgi apparatus (GO:0005794);; Cellular Component: trans-Golgi network (GO:0005802);; Biological Process: response to stress (GO:0006950);; Biologi…	K12472|2.0e-31|bvg:104885038|K12472 epidermal growth factor receptor substrate 15 | (RefSeq) filaggrin-like	Endocytosis (ko04144)	BURP domain	BURP domain protein RD22 OS=Arabidopsis thaliana OX=3702 GN=RD22 PE=2 SV=1	BURP domain protein RD22 [Arachis hypogaea]
XLOC_018949	arahy.Tifrunner.gnm2.Arahy.11[+]18796394-18800741	arahy.Tifrunner.gnm2.ann1.04DKNA	ONT.19411.1,ONT.19411.2,ONT.19411.3	uncharacterized protein LOC107626782 [Arachis ipaensis]	--	--	--	--	Remorin, C-terminal region	13.2	1.7	2.5	18	2.9	6.4	15.9	15.3	0	1.5	2.2	2.4	11.5	19.7	0.3	7.3	12	4.9	1.1	0.7	28.5	0.5	0	11.9	--	--	--	Remorin, C-terminal region	--	uncharacterized protein LOC107626782 [Arachis ipaensis]
XLOC_003846	arahy.Tifrunner.gnm2.Arahy.03[+]13242529-13243041	arahy.Tifrunner.gnm2.ann1.04DS3H	ONT.3932.1	auxin-induced protein 15A-like [Arachis duranensis]	Auxin-induced protein 10A5 OS=Glycine max OX=3847 PE=2 SV=1	Biological Process: response to auxin (GO:0009733);;	K14488|6.6e-41|adu:107477718|K14488 SAUR family protein | (RefSeq) auxin-induced protein 15A-like	Plant hormone signal transduction (ko04075)	Auxin responsive protein	2	0.4	0.2	3	0.7	0.2	10.1	5.6	0	0.2	3.4	1.8	3.2	6.1	0	2.6	3.5	1.7	2.8	0	17.8	0.5	0	12.1	Biological Process: response to auxin (GO:0009733);;	K14488|6.6e-41|adu:107477718|K14488 SAUR family protein | (RefSeq) auxin-induced protein 15A-like	Plant hormone signal transduction (ko04075)	Auxin responsive protein	Auxin-induced protein 10A5 OS=Glycine max OX=3847 PE=2 SV=1	auxin-induced protein 15A-like [Arachis duranensis]
XLOC_010286	arahy.Tifrunner.gnm2.Arahy.06[+]24497727-24504715	arahy.Tifrunner.gnm2.ann1.04G3W2	ONT.10549.1	uncharacterized protein LOC112696483 isoform X2 [Arachis hypogaea]	--	Molecular Function: RNA binding (GO:0003723);; Molecular Function: ubiquitin-protein transferase activity (GO:0004842);; Cellular Component: CCR4-NOT complex (GO:0030014);;	K10643|0.0e+00|adu:107493397|K10643 CCR4-NOT transcription complex subunit 4 [EC:2.3.2.27] | (RefSeq) uncharacterized protein LOC107493397 isoform X1	RNA degradation (ko03018)	RING/Ubox like zinc-binding domain	9	7.6	10.6	5.6	3	3.6	4.4	2.5	3.8	11.6	8.9	8.7	10.8	9.6	9.2	5.9	3.3	5.7	2.1	2.4	3.8	9.3	15.2	8.6	Molecular Function: RNA binding (GO:0003723);; Molecular Function: ubiquitin-protein transferase activity (GO:0004842);; Cellular Component: CCR4-NOT complex (GO:0030014);;	K10643|0.0e+00|adu:107493397|K10643 CCR4-NOT transcription complex subunit 4 [EC:2.3.2.27] | (RefSeq) uncharacterized protein LOC107493397 isoform X1	RNA degradation (ko03018)	RING/Ubox like zinc-binding domain	--	uncharacterized protein LOC112696483 isoform X2 [Arachis hypogaea]
XLOC_027808	arahy.Tifrunner.gnm2.Arahy.15[-]10345759-10348666	arahy.Tifrunner.gnm2.ann1.04HISF	ONT.28487.1	probable NAD(P)H dehydrogenase (quinone) FQR1-like 2 [Arachis ipaensis]	Probable NAD(P)H dehydrogenase (quinone) FQR1-like 2 OS=Arabidopsis thaliana OX=3702 GN=At4g36750 PE=1 SV=1	Molecular Function: NAD(P)H dehydrogenase (quinone) activity (GO:0003955);; Molecular Function: FMN binding (GO:0010181);;	K03809|3.5e-141|aip:107642849|K03809 NAD(P)H dehydrogenase (quinone) [EC:1.6.5.2] | (RefSeq) probable NAD(P)H dehydrogenase (quinone) FQR1-like 2	Ubiquinone and other terpenoid-quinone biosynthesis (ko00130)	NADPH-dependent FMN reductase	1.6	1.3	2.5	1.7	0.4	0.5	2.1	2	0.2	2.2	3.1	3.1	1.1	0.9	0.8	0.2	0.2	0.7	1.1	1.7	1.3	1.1	1.4	1.7	Molecular Function: NAD(P)H dehydrogenase (quinone) activity (GO:0003955);; Molecular Function: FMN binding (GO:0010181);;	K03809|3.5e-141|aip:107642849|K03809 NAD(P)H dehydrogenase (quinone) [EC:1.6.5.2] | (RefSeq) probable NAD(P)H dehydrogenase (quinone) FQR1-like 2	Ubiquinone and other terpenoid-quinone biosynthesis (ko00130)	NADPH-dependent FMN reductase	Probable NAD(P)H dehydrogenase (quinone) FQR1-like 2 OS=Arabidopsis thaliana OX=3702 GN=At4g36750 PE=1 SV=1	probable NAD(P)H dehydrogenase (quinone) FQR1-like 2 [Arachis ipaensis]
XLOC_012510	arahy.Tifrunner.gnm2.Arahy.07[-]2282013-2282976	arahy.Tifrunner.gnm2.ann1.04HYJ8	ONT.12828.1,ONT.12828.2	Putative lipid-transfer protein [Arachis hypogaea]	--	Molecular Function: fatty acid binding (GO:0005504);; Biological Process: systemic acquired resistance (GO:0009627);;	--	--	Probable lipid transfer	6.8	2.4	4.8	2.6	2.8	0.7	10.6	1.9	0.7	0.8	2.4	5.6	19.8	32.8	0.8	3.3	6.7	5.2	7.9	5	61.8	2.6	6	32	Molecular Function: fatty acid binding (GO:0005504);; Biological Process: systemic acquired resistance (GO:0009627);;	--	--	Probable lipid transfer	--	Putative lipid-transfer protein [Arachis hypogaea]
XLOC_026109	arahy.Tifrunner.gnm2.Arahy.14[-]5783622-5786954	arahy.Tifrunner.gnm2.ann1.04I11T	ONT.26748.1	E3 ubiquitin-protein ligase RHF1A [Arachis ipaensis]	E3 ubiquitin-protein ligase RHF1A OS=Arabidopsis thaliana OX=3702 GN=RHF1A PE=1 SV=1	Biological Process: protein polyubiquitination (GO:0000209);; Molecular Function: molecular_function (GO:0003674);; Molecular Function: catalytic activity (GO:0003824);; Molecular Function: ubiquitin-protein transferase activity (GO:0004842);; Cellular Component: cellular_component (GO:0005575);; Biological Process: cellular protein modification process (GO:0006464);; Biological Process: proteoly…	K19043|8.8e-221|aip:107638605|K19043 E3 ubiquitin-protein ligase RHF [EC:2.3.2.27] | (RefSeq) E3 ubiquitin-protein ligase RHF1A	--	Ring finger domain	2.2	2	2.1	6.1	4.7	3	5.4	3.1	1.5	1.7	2.4	1.8	2.7	1.1	2.6	2.4	4.1	2.5	2.4	3.2	3.8	0.6	1.4	0.8	Biological Process: protein polyubiquitination (GO:0000209);; Molecular Function: molecular_function (GO:0003674);; Molecular Function: catalytic activity (GO:0003824);; Molecular Function: ubiquitin-protein transferase activity (GO:0004842);; Cellular Component: cellular_component (GO:0005575);; Biological Process: cellular protein modification process (GO:0006464);; Biological Process: proteoly…	K19043|8.8e-221|aip:107638605|K19043 E3 ubiquitin-protein ligase RHF [EC:2.3.2.27] | (RefSeq) E3 ubiquitin-protein ligase RHF1A	--	Ring finger domain	E3 ubiquitin-protein ligase RHF1A OS=Arabidopsis thaliana OX=3702 GN=RHF1A PE=1 SV=1	E3 ubiquitin-protein ligase RHF1A [Arachis ipaensis]
XLOC_015788	arahy.Tifrunner.gnm2.Arahy.09[+]114143838-114145495	arahy.Tifrunner.gnm2.ann1.04JNDX	ONT.16187.1	transcription factor DIVARICATA [Arachis duranensis]	Transcription factor DIVARICATA OS=Antirrhinum majus OX=4151 GN=DIVARICATA PE=2 SV=1	Molecular Function: DNA binding (GO:0003677);; Cellular Component: nucleus (GO:0005634);;	K08869|7.0e-27|cre:CHLREDRAFT_165812|K08869 aarF domain-containing kinase | (RefSeq) predicted protein	--	Myb-like DNA-binding domain	4	1.3	1.9	0.1	1.4	2.3	2.5	3.7	5.3	6.7	4	3.6	2	2.2	2.1	0.4	0.4	0.2	2.6	3	2.7	2.8	4.9	4.1	Molecular Function: DNA binding (GO:0003677);; Cellular Component: nucleus (GO:0005634);;	K08869|7.0e-27|cre:CHLREDRAFT_165812|K08869 aarF domain-containing kinase | (RefSeq) predicted protein	--	Myb-like DNA-binding domain	Transcription factor DIVARICATA OS=Antirrhinum majus OX=4151 GN=DIVARICATA PE=2 SV=1	transcription factor DIVARICATA [Arachis duranensis]
XLOC_013255	arahy.Tifrunner.gnm2.Arahy.08[+]5823279-5827981	arahy.Tifrunner.gnm2.ann1.04JW1L	ONT.13583.1,ONT.13583.2,ONT.13583.3,ONT.13583.4	mitogen-activated protein kinase kinase kinase 5 isoform X1 [Arachis hypogaea]	Mitogen-activated protein kinase kinase kinase 5 OS=Arabidopsis thaliana OX=3702 GN=MAPKKK5 PE=1 SV=1	Molecular Function: protein kinase activity (GO:0004672);; Molecular Function: ATP binding (GO:0005524);;	K04420|2.9e-126|nau:109224935|K04420 mitogen-activated protein kinase kinase kinase 2 [EC:2.7.11.25] | (RefSeq) mitogen-activated protein kinase kinase kinase YODA-like	--	Protein kinase domain	3.6	3.2	3.9	1	2.8	22.2	9.2	19.8	25.8	4.6	2.5	2.1	7.7	7	7.1	2.6	2.4	4.4	22.1	16.5	16.1	1.9	3.6	5.5	Molecular Function: protein kinase activity (GO:0004672);; Molecular Function: ATP binding (GO:0005524);;	K04420|2.9e-126|nau:109224935|K04420 mitogen-activated protein kinase kinase kinase 2 [EC:2.7.11.25] | (RefSeq) mitogen-activated protein kinase kinase kinase YODA-like	--	Protein kinase domain	Mitogen-activated protein kinase kinase kinase 5 OS=Arabidopsis thaliana OX=3702 GN=MAPKKK5 PE=1 SV=1	mitogen-activated protein kinase kinase kinase 5 isoform X1 [Arachis hypogaea]
XLOC_007465	arahy.Tifrunner.gnm2.Arahy.04[-]26858909-26864461	arahy.Tifrunner.gnm2.ann1.04LXIS	ONT.7654.1,ONT.7654.2	pentatricopeptide repeat-containing protein At3g51320 [Arachis hypogaea]	Pentatricopeptide repeat-containing protein At3g51320 OS=Arabidopsis thaliana OX=3702 GN=At3g51320 PE=2 SV=1	Molecular Function: molecular_function (GO:0003674);; Molecular Function: nucleic acid binding (GO:0003676);; Molecular Function: RNA binding (GO:0003723);; Molecular Function: catalytic activity (GO:0003824);; Molecular Function: nuclease activity (GO:0004518);; Molecular Function: endonuclease activity (GO:0004519);; Molecular Function: binding (GO:0005488);; Cellular Component: cellular_compon…	K05849|2.0e-46|ini:109158657|K05849 solute carrier family 8 (sodium/calcium exchanger) | (RefSeq) pentatricopeptide repeat-containing protein At3g62890-like	--	PPR repeat family	0.6	1.9	2.1	0.7	0.4	1	1.8	0.6	1	1.4	1.6	1.5	1.6	0.9	0.3	0.4	0.8	1.7	0.4	0.7	1.1	0.2	1.1	0.8	Molecular Function: molecular_function (GO:0003674);; Molecular Function: nucleic acid binding (GO:0003676);; Molecular Function: RNA binding (GO:0003723);; Molecular Function: catalytic activity (GO:0003824);; Molecular Function: nuclease activity (GO:0004518);; Molecular Function: endonuclease activity (GO:0004519);; Molecular Function: binding (GO:0005488);; Cellular Component: cellular_compon…	K05849|2.0e-46|ini:109158657|K05849 solute carrier family 8 (sodium/calcium exchanger) | (RefSeq) pentatricopeptide repeat-containing protein At3g62890-like	--	PPR repeat family	Pentatricopeptide repeat-containing protein At3g51320 OS=Arabidopsis thaliana OX=3702 GN=At3g51320 PE=2 SV=1	pentatricopeptide repeat-containing protein At3g51320 [Arachis hypogaea]
XLOC_027973	arahy.Tifrunner.gnm2.Arahy.15[-]19697530-19699997	arahy.Tifrunner.gnm2.ann1.04NGUW	ONT.28657.1	40S ribosomal protein S3a [Arachis duranensis]	40S ribosomal protein S3a OS=Cicer arietinum OX=3827 PE=2 SV=1	Molecular Function: structural constituent of ribosome (GO:0003735);; Biological Process: translation (GO:0006412);; Cellular Component: cytosolic small ribosomal subunit (GO:0022627);;	K02984|6.7e-145|adu:107488549|K02984 small subunit ribosomal protein S3Ae | (RefSeq) 40S ribosomal protein S3a	Ribosome (ko03010)	Ribosomal S3Ae family	12.8	15.2	21.9	21.2	22.4	17.4	31.4	25.9	11.5	17.3	16.3	16	5	10.3	10.5	17.5	18.1	17.4	16.9	13.7	22.5	7.5	7.1	14.7	Molecular Function: structural constituent of ribosome (GO:0003735);; Biological Process: translation (GO:0006412);; Cellular Component: cytosolic small ribosomal subunit (GO:0022627);;	K02984|6.7e-145|adu:107488549|K02984 small subunit ribosomal protein S3Ae | (RefSeq) 40S ribosomal protein S3a	Ribosome (ko03010)	Ribosomal S3Ae family	40S ribosomal protein S3a OS=Cicer arietinum OX=3827 PE=2 SV=1	40S ribosomal protein S3a [Arachis duranensis]
XLOC_008952	arahy.Tifrunner.gnm2.Arahy.05[-]9065426-9070813	arahy.Tifrunner.gnm2.ann1.04P64Q	ONT.9168.1,ONT.9168.2	extra-large guanine nucleotide-binding protein 1 [Arachis hypogaea]	Extra-large guanine nucleotide-binding protein 1 OS=Arabidopsis thaliana OX=3702 GN=XLG1 PE=1 SV=2	Molecular Function: GTPase activity (GO:0003924);; Molecular Function: GTP binding (GO:0005525);; Biological Process: G-protein coupled receptor signaling pathway (GO:0007186);; Molecular Function: G-protein beta/gamma-subunit complex binding (GO:0031683);;	K19729|2.6e-42|pper:18789621|K19729 guanine nucleotide-binding protein G(t) subunit alpha 3 | (RefSeq) guanine nucleotide-binding protein alpha-1 subunit	--	G-protein alpha subunit	6.4	3.2	3.5	6.4	9.6	7.1	3.2	3.9	2.2	10.7	9.2	11.4	8.6	5.9	4.7	3	3.7	6.6	2.6	2.4	3.8	6.1	14.1	8.3	Molecular Function: GTPase activity (GO:0003924);; Molecular Function: GTP binding (GO:0005525);; Biological Process: G-protein coupled receptor signaling pathway (GO:0007186);; Molecular Function: G-protein beta/gamma-subunit complex binding (GO:0031683);;	K19729|2.6e-42|pper:18789621|K19729 guanine nucleotide-binding protein G(t) subunit alpha 3 | (RefSeq) guanine nucleotide-binding protein alpha-1 subunit	--	G-protein alpha subunit	Extra-large guanine nucleotide-binding protein 1 OS=Arabidopsis thaliana OX=3702 GN=XLG1 PE=1 SV=2	extra-large guanine nucleotide-binding protein 1 [Arachis hypogaea]
XLOC_011021	arahy.Tifrunner.gnm2.Arahy.06[-]7557981-7565095	arahy.Tifrunner.gnm2.ann1.04PXL7	ONT.11300.1,ONT.11300.2,ONT.11300.3,ONT.11300.4,ONT.11300.5,ONT.11300.6,ONT.11300.7,ONT.11300.8,ONT.11300.9	probable glutamyl endopeptidase, chloroplastic isoform X1 [Arachis hypogaea]	Probable glutamyl endopeptidase, chloroplastic OS=Arabidopsis thaliana OX=3702 GN=GEP PE=2 SV=2	Molecular Function: serine-type peptidase activity (GO:0008236);;	--	--	Prolyl oligopeptidase family	32.6	29.2	17.3	23.7	79.4	88.7	30.6	53.9	18.1	22.3	37.7	18	34	35.5	25.9	55.4	24.4	66.6	132.7	40	61.8	53.6	64.6	31.4	Molecular Function: serine-type peptidase activity (GO:0008236);;	--	--	Prolyl oligopeptidase family	Probable glutamyl endopeptidase, chloroplastic OS=Arabidopsis thaliana OX=3702 GN=GEP PE=2 SV=2	probable glutamyl endopeptidase, chloroplastic isoform X1 [Arachis hypogaea]
XLOC_004180	arahy.Tifrunner.gnm2.Arahy.03[+]63052727-63054952	arahy.Tifrunner.gnm2.ann1.04Q2AE	ONT.4272.1,ONT.4272.2	60S ribosomal protein L32-1 [Arachis hypogaea]	60S ribosomal protein L32-1 OS=Arabidopsis thaliana OX=3702 GN=RPL32A PE=2 SV=2	Molecular Function: structural constituent of ribosome (GO:0003735);; Cellular Component: ribosome (GO:0005840);; Biological Process: translation (GO:0006412);;	K02912|8.9e-69|adu:107493609|K02912 large subunit ribosomal protein L32e | (RefSeq) 60S ribosomal protein L32-1	Ribosome (ko03010)	Ribosomal protein L32	458.8	434.3	482.5	596.2	703.8	571.4	938.6	836.8	430.7	478.7	484	444.2	263.9	381.8	303.3	568	617.8	394.1	511	434.8	698.5	209.8	263.5	482.5	Molecular Function: structural constituent of ribosome (GO:0003735);; Cellular Component: ribosome (GO:0005840);; Biological Process: translation (GO:0006412);;	K02912|8.9e-69|adu:107493609|K02912 large subunit ribosomal protein L32e | (RefSeq) 60S ribosomal protein L32-1	Ribosome (ko03010)	Ribosomal protein L32	60S ribosomal protein L32-1 OS=Arabidopsis thaliana OX=3702 GN=RPL32A PE=2 SV=2	60S ribosomal protein L32-1 [Arachis hypogaea]
XLOC_031181	arahy.Tifrunner.gnm2.Arahy.17[+]65826909-65832489	arahy.Tifrunner.gnm2.ann1.04TBQJ	ONT.31929.1,ONT.31929.2,ONT.31929.3	chromatin remodeling protein SHL [Arachis duranensis]	Chromatin remodeling protein SHL OS=Arabidopsis thaliana OX=3702 GN=SHL PE=1 SV=1	Molecular Function: chromatin binding (GO:0003682);; Molecular Function: metal ion binding (GO:0046872);;	K03283|9.5e-20|mtr:MTR_5g097190|K03283 heat shock 70kDa protein 1/2/6/8 | (RefSeq) DnaK family protein	Spliceosome (ko03040);; Protein processing in endoplasmic reticulum (ko04141);; Endocytosis (ko04144)	BAH domain	2.8	0.9	1.1	3.2	0.7	2.1	1.2	0.5	0.9	0.8	0.7	0.8	5.4	3.7	5.2	3.3	2.2	3.9	0.4	0.6	1.1	0.8	1.6	0.5	Molecular Function: chromatin binding (GO:0003682);; Molecular Function: metal ion binding (GO:0046872);;	K03283|9.5e-20|mtr:MTR_5g097190|K03283 heat shock 70kDa protein 1/2/6/8 | (RefSeq) DnaK family protein	Spliceosome (ko03040);; Protein processing in endoplasmic reticulum (ko04141);; Endocytosis (ko04144)	BAH domain	Chromatin remodeling protein SHL OS=Arabidopsis thaliana OX=3702 GN=SHL PE=1 SV=1	chromatin remodeling protein SHL [Arachis duranensis]
XLOC_011092	arahy.Tifrunner.gnm2.Arahy.06[-]10549401-10552369	arahy.Tifrunner.gnm2.ann1.04TCW6	ONT.11375.1,ONT.11375.2	two-component response regulator ARR8 [Arachis hypogaea]	Two-component response regulator ARR9 OS=Arabidopsis thaliana OX=3702 GN=ARR9 PE=1 SV=1	Biological Process: phosphorelay signal transduction system (GO:0000160);;	K14492|4.5e-111|adu:107492673|K14492 two-component response regulator ARR-A family | (RefSeq) two-component response regulator ARR8	Plant hormone signal transduction (ko04075)	Response regulator receiver domain	6	2.8	11.3	9.2	1.1	1.4	6.1	0.8	0.9	2.3	8.7	11.6	4.5	1.7	3.4	0.8	1.4	1.2	1.5	0.6	2.2	1.4	0.9	1.9	Biological Process: phosphorelay signal transduction system (GO:0000160);;	K14492|4.5e-111|adu:107492673|K14492 two-component response regulator ARR-A family | (RefSeq) two-component response regulator ARR8	Plant hormone signal transduction (ko04075)	Response regulator receiver domain	Two-component response regulator ARR9 OS=Arabidopsis thaliana OX=3702 GN=ARR9 PE=1 SV=1	two-component response regulator ARR8 [Arachis hypogaea]
XLOC_018729	arahy.Tifrunner.gnm2.Arahy.11[+]1640572-1644974	arahy.Tifrunner.gnm2.ann1.04U8N5	ONT.19189.1,ONT.19189.2,ONT.19189.3,ONT.19189.4	tryptophan synthase beta chain 1 [Arachis ipaensis]	Tryptophan synthase beta chain 2, chloroplastic OS=Arabidopsis thaliana OX=3702 GN=TSB2 PE=1 SV=2	Molecular Function: tryptophan synthase activity (GO:0004834);;	K01696|4.8e-266|aip:107632243|K01696 tryptophan synthase beta chain [EC:4.2.1.20] | (RefSeq) tryptophan synthase beta chain 1	Glycine, serine and threonine metabolism (ko00260);; Phenylalanine, tyrosine and tryptophan biosynthesis (ko00400);; Biosynthesis of amino acids (ko01230)	Pyridoxal-phosphate dependent enzyme	11.8	16.3	13.2	34.5	45.5	33.8	37.8	22.9	12.5	36.5	19.2	22.5	7.7	15.6	14.4	42.6	36.2	48.2	34	41.7	30.1	16.4	19.4	20.4	Molecular Function: tryptophan synthase activity (GO:0004834);;	K01696|4.8e-266|aip:107632243|K01696 tryptophan synthase beta chain [EC:4.2.1.20] | (RefSeq) tryptophan synthase beta chain 1	Glycine, serine and threonine metabolism (ko00260);; Phenylalanine, tyrosine and tryptophan biosynthesis (ko00400);; Biosynthesis of amino acids (ko01230)	Pyridoxal-phosphate dependent enzyme	Tryptophan synthase beta chain 2, chloroplastic OS=Arabidopsis thaliana OX=3702 GN=TSB2 PE=1 SV=2	tryptophan synthase beta chain 1 [Arachis ipaensis]
XLOC_007407	arahy.Tifrunner.gnm2.Arahy.04[-]17471445-17473120	arahy.Tifrunner.gnm2.ann1.04V0U4	ONT.7596.1,ONT.7596.2	PREDICTED: cullin-associated NEDD8-dissociated protein 1 [Lupinus angustifolius]	Cullin-associated NEDD8-dissociated protein 1 OS=Arabidopsis thaliana OX=3702 GN=CAND1 PE=1 SV=1	Biological Process: reproduction (GO:0000003);; Biological Process: regionalization (GO:0003002);; Biological Process: developmental process involved in reproduction (GO:0003006);; Cellular Component: cellular_component (GO:0005575);; Cellular Component: cell wall (GO:0005618);; Cellular Component: intracellular (GO:0005622);; Cellular Component: cell (GO:0005623);; Cellular Component: nucleus (G…	K17263|4.5e-37|aip:107635889|K17263 cullin-associated NEDD8-dissociated protein 1 | (RefSeq) cullin-associated NEDD8-dissociated protein 1 isoform X1	--	--	16.8	12.1	6.5	16.6	12.7	16.5	20.7	21.2	20.2	9.1	8.2	10.6	9	14.9	13.3	10.4	11.6	8.8	19.1	14.1	17.8	4.2	7.2	8.6	Biological Process: reproduction (GO:0000003);; Biological Process: regionalization (GO:0003002);; Biological Process: developmental process involved in reproduction (GO:0003006);; Cellular Component: cellular_component (GO:0005575);; Cellular Component: cell wall (GO:0005618);; Cellular Component: intracellular (GO:0005622);; Cellular Component: cell (GO:0005623);; Cellular Component: nucleus (G…	K17263|4.5e-37|aip:107635889|K17263 cullin-associated NEDD8-dissociated protein 1 | (RefSeq) cullin-associated NEDD8-dissociated protein 1 isoform X1	--	--	Cullin-associated NEDD8-dissociated protein 1 OS=Arabidopsis thaliana OX=3702 GN=CAND1 PE=1 SV=1	PREDICTED: cullin-associated NEDD8-dissociated protein 1 [Lupinus angustifolius]
XLOC_003403	arahy.Tifrunner.gnm2.Arahy.02[-]99256329-99261885	arahy.Tifrunner.gnm2.ann1.04X3C9	ONT.3479.1,ONT.3479.2	hypothetical protein Ahy_A02g005050 isoform C [Arachis hypogaea]	Putative disease resistance RPP13-like protein 1 OS=Arabidopsis thaliana OX=3702 GN=RPPL1 PE=3 SV=1	Biological Process: defense response (GO:0006952);; Molecular Function: ADP binding (GO:0043531);;	K12818|1.4e-132|mtr:MTR_0267s0070|K12818 ATP-dependent RNA helicase DHX8/PRP22 [EC:3.6.4.13] | (RefSeq) NB-ARC domain disease resistance protein, putative	Spliceosome (ko03040)	NB-ARC domain	4.2	2.2	3	16.6	7.7	12	12.6	4	11.5	1.9	2	2.6	4.3	2	1.6	12.2	12.8	17.9	9.4	15.6	14.3	1.6	5.1	2.2	Biological Process: defense response (GO:0006952);; Molecular Function: ADP binding (GO:0043531);;	K12818|1.4e-132|mtr:MTR_0267s0070|K12818 ATP-dependent RNA helicase DHX8/PRP22 [EC:3.6.4.13] | (RefSeq) NB-ARC domain disease resistance protein, putative	Spliceosome (ko03040)	NB-ARC domain	Putative disease resistance RPP13-like protein 1 OS=Arabidopsis thaliana OX=3702 GN=RPPL1 PE=3 SV=1	hypothetical protein Ahy_A02g005050 isoform C [Arachis hypogaea]
XLOC_034374	arahy.Tifrunner.gnm2.Arahy.19[+]6553524-6554974	arahy.Tifrunner.gnm2.ann1.05088S	ONT.35182.1	F-box/kelch-repeat protein At3g23880-like [Arachis ipaensis]	F-box/kelch-repeat protein At3g23880 OS=Arabidopsis thaliana OX=3702 GN=At3g23880 PE=2 SV=1	Molecular Function: molecular_function (GO:0003674);; Molecular Function: catalytic activity (GO:0003824);; Molecular Function: ubiquitin-protein transferase activity (GO:0004842);; Molecular Function: protein binding (GO:0005515);; Cellular Component: cellular_component (GO:0005575);; Cellular Component: intracellular (GO:0005622);; Cellular Component: cell (GO:0005623);; Cellular Component: nuc…	K11649|1.7e-28|mtr:MTR_6g053260|K11649 SWI/SNF related-matrix-associated actin-dependent regulator of chromatin subfamily C | (RefSeq) F-box and associated interaction domain protein	--	F-box domain	0.4	0.2	0	0	0	0	0.5	0.5	0.3	0.6	0.2	0.2	2.3	0	0.5	0.2	0.8	0.5	0.4	0.4	1.3	0.5	0.7	0.6	Molecular Function: molecular_function (GO:0003674);; Molecular Function: catalytic activity (GO:0003824);; Molecular Function: ubiquitin-protein transferase activity (GO:0004842);; Molecular Function: protein binding (GO:0005515);; Cellular Component: cellular_component (GO:0005575);; Cellular Component: intracellular (GO:0005622);; Cellular Component: cell (GO:0005623);; Cellular Component: nuc…	K11649|1.7e-28|mtr:MTR_6g053260|K11649 SWI/SNF related-matrix-associated actin-dependent regulator of chromatin subfamily C | (RefSeq) F-box and associated interaction domain protein	--	F-box domain	F-box/kelch-repeat protein At3g23880 OS=Arabidopsis thaliana OX=3702 GN=At3g23880 PE=2 SV=1	F-box/kelch-repeat protein At3g23880-like [Arachis ipaensis]
XLOC_014156	arahy.Tifrunner.gnm2.Arahy.08[-]4390517-4400624	arahy.Tifrunner.gnm2.ann1.050HUA	ONT.14508.1,ONT.14508.2,ONT.14508.3,ONT.14508.4,ONT.14508.5,ONT.14508.6,ONT.14508.7	transcriptional corepressor LEUNIG_HOMOLOG isoform X2 [Arachis hypogaea]	Transcriptional corepressor LEUNIG_HOMOLOG OS=Arabidopsis thaliana OX=3702 GN=LUH PE=1 SV=1	Biological Process: reproduction (GO:0000003);; Biological Process: response to acid chemical (GO:0001101);; Biological Process: regulation of cell growth (GO:0001558);; Biological Process: response to hypoxia (GO:0001666);; Biological Process: regionalization (GO:0003002);; Biological Process: developmental process involved in reproduction (GO:0003006);; Molecular Function: protein binding (GO:0…	K14963|2.4e-89|hbr:110647338|K14963 COMPASS component SWD3 | (RefSeq) transcriptional corepressor LEUNIG-like	--	WD domain, G-beta repeat	25.8	15.6	14.5	14.9	14.6	14.6	18.2	20.6	10.3	17.3	15.8	15.8	27.9	18.2	20.9	16	12.4	12.5	10.7	11.3	18.1	14.6	20.4	19.6	Biological Process: reproduction (GO:0000003);; Biological Process: response to acid chemical (GO:0001101);; Biological Process: regulation of cell growth (GO:0001558);; Biological Process: response to hypoxia (GO:0001666);; Biological Process: regionalization (GO:0003002);; Biological Process: developmental process involved in reproduction (GO:0003006);; Molecular Function: protein binding (GO:0…	K14963|2.4e-89|hbr:110647338|K14963 COMPASS component SWD3 | (RefSeq) transcriptional corepressor LEUNIG-like	--	WD domain, G-beta repeat	Transcriptional corepressor LEUNIG_HOMOLOG OS=Arabidopsis thaliana OX=3702 GN=LUH PE=1 SV=1	transcriptional corepressor LEUNIG_HOMOLOG isoform X2 [Arachis hypogaea]
XLOC_006479	arahy.Tifrunner.gnm2.Arahy.04[+]7580975-7586267	arahy.Tifrunner.gnm2.ann1.050RSH	ONT.6648.1	probable leucine-rich repeat receptor-like protein kinase At5g49770 isoform X1 [Arachis duranensis]	Leucine-rich repeat receptor protein kinase HPCA1 OS=Arabidopsis thaliana OX=3702 GN=HPCA1 PE=1 SV=1	Molecular Function: protein serine/threonine kinase activity (GO:0004674);; Molecular Function: ATP binding (GO:0005524);; Cellular Component: integral component of membrane (GO:0016021);;	K01180|5.0e-66|cmax:111487562|K01180 endo-1,3(4)-beta-glucanase [EC:3.2.1.6] | (RefSeq) uncharacterized protein LOC111487562	--	Protein tyrosine and serine/threonine kinase	5.8	4.6	4.2	0.1	1.8	6.8	0.6	0.6	0.9	4.6	2.9	2.3	15.5	7.7	12	0	0	0.7	2.1	0.9	1.1	5	5.8	6.3	Molecular Function: protein serine/threonine kinase activity (GO:0004674);; Molecular Function: ATP binding (GO:0005524);; Cellular Component: integral component of membrane (GO:0016021);;	K01180|5.0e-66|cmax:111487562|K01180 endo-1,3(4)-beta-glucanase [EC:3.2.1.6] | (RefSeq) uncharacterized protein LOC111487562	--	Protein tyrosine and serine/threonine kinase	Leucine-rich repeat receptor protein kinase HPCA1 OS=Arabidopsis thaliana OX=3702 GN=HPCA1 PE=1 SV=1	probable leucine-rich repeat receptor-like protein kinase At5g49770 isoform X1 [Arachis duranensis]
XLOC_022795	arahy.Tifrunner.gnm2.Arahy.13[+]36034432-36039076	arahy.Tifrunner.gnm2.ann1.050WC1	ONT.23337.1,ONT.23337.2,ONT.23337.3	probable RNA methyltransferase At5g51130 [Arachis ipaensis]	Probable RNA methyltransferase At5g51130 OS=Arabidopsis thaliana OX=3702 GN=At5g51130 PE=2 SV=1	Molecular Function: methyltransferase activity (GO:0008168);;	K15190|1.9e-159|aip:107630266|K15190 7SK snRNA methylphosphate capping enzyme [EC:2.1.1.-] | (RefSeq) probable RNA methyltransferase At5g51130	--	Bicoid-interacting protein 3 (Bin3)	10	6.3	9.5	4.3	4.8	6.6	5.7	3.9	5	8.4	7.8	8	17.1	13.8	8.9	4.9	3.5	2.9	3.9	3	5.1	7.6	10.3	10.7	Molecular Function: methyltransferase activity (GO:0008168);;	K15190|1.9e-159|aip:107630266|K15190 7SK snRNA methylphosphate capping enzyme [EC:2.1.1.-] | (RefSeq) probable RNA methyltransferase At5g51130	--	Bicoid-interacting protein 3 (Bin3)	Probable RNA methyltransferase At5g51130 OS=Arabidopsis thaliana OX=3702 GN=At5g51130 PE=2 SV=1	probable RNA methyltransferase At5g51130 [Arachis ipaensis]
XLOC_001575	arahy.Tifrunner.gnm2.Arahy.01[-]93911219-93918631	arahy.Tifrunner.gnm2.ann1.0513A0	ONT.1605.1,ONT.1605.2,ONT.1605.3,ONT.1605.4	hypothetical protein Ahy_B04g068905 [Arachis hypogaea]	Protein trichome birefringence-like 16 OS=Arabidopsis thaliana OX=3702 GN=TBL16 PE=2 SV=1	Molecular Function: molecular_function (GO:0003674);; Molecular Function: catalytic activity (GO:0003824);; Cellular Component: cellular_component (GO:0005575);; Cellular Component: intracellular (GO:0005622);; Cellular Component: cell (GO:0005623);; Cellular Component: cytoplasm (GO:0005737);; Cellular Component: endosome (GO:0005768);; Cellular Component: Golgi apparatus (GO:0005794);; Cellular…	K23877|1.2e-39|brp:103831563|K23877 xyloglucan O-acetyltransferase | (RefSeq) protein ALTERED XYLOGLUCAN 4	--	GDSL/SGNH-like Acyl-Esterase family found in Pmr5 and Cas1p	5.8	5.6	6.2	4.6	4	3.5	3.7	2	3.1	4.6	3.4	4.4	5.6	6.4	5.5	2.6	2.2	2.5	1.7	3.5	2.2	2.5	4	3.6	Molecular Function: molecular_function (GO:0003674);; Molecular Function: catalytic activity (GO:0003824);; Cellular Component: cellular_component (GO:0005575);; Cellular Component: intracellular (GO:0005622);; Cellular Component: cell (GO:0005623);; Cellular Component: cytoplasm (GO:0005737);; Cellular Component: endosome (GO:0005768);; Cellular Component: Golgi apparatus (GO:0005794);; Cellular…	K23877|1.2e-39|brp:103831563|K23877 xyloglucan O-acetyltransferase | (RefSeq) protein ALTERED XYLOGLUCAN 4	--	GDSL/SGNH-like Acyl-Esterase family found in Pmr5 and Cas1p	Protein trichome birefringence-like 16 OS=Arabidopsis thaliana OX=3702 GN=TBL16 PE=2 SV=1	hypothetical protein Ahy_B04g068905 [Arachis hypogaea]
XLOC_024257	arahy.Tifrunner.gnm2.Arahy.13[-]32607236-32609317	arahy.Tifrunner.gnm2.ann1.051ZG9	ONT.24843.1	early nodulin-like protein 2 [Arachis ipaensis]	Early nodulin-like protein 2 OS=Arabidopsis thaliana OX=3702 GN=At4g27520 PE=1 SV=1	Molecular Function: electron carrier activity (GO:0009055);;	--	--	Plastocyanin-like domain	4.4	1.5	1.9	0.1	3.2	4.3	5.7	6.2	6.7	2	2	2.4	1.6	4.8	2.6	1.2	0.6	0.5	5.6	3.2	8	1.9	3.3	6.6	Molecular Function: electron carrier activity (GO:0009055);;	--	--	Plastocyanin-like domain	Early nodulin-like protein 2 OS=Arabidopsis thaliana OX=3702 GN=At4g27520 PE=1 SV=1	early nodulin-like protein 2 [Arachis ipaensis]
XLOC_021637	arahy.Tifrunner.gnm2.Arahy.12[-]19596553-19601800	arahy.Tifrunner.gnm2.ann1.0525TE	ONT.22148.1,ONT.22148.2	serine/threonine-protein kinase 19 isoform X1 [Arachis ipaensis]	--	--	K08880|5.8e-144|aip:107625031|K08880 serine/threonine kinase 19 [EC:2.7.11.1] | (RefSeq) serine/threonine-protein kinase 19 isoform X1	--	Serine-threonine protein kinase 19	6	4.1	2.8	1.7	2.9	5.6	3.7	3.7	3.6	2.8	2.7	2.8	13.3	8.1	3.4	1.6	1	3.2	2.8	1.9	3.6	3.1	5.4	5.2	--	K08880|5.8e-144|aip:107625031|K08880 serine/threonine kinase 19 [EC:2.7.11.1] | (RefSeq) serine/threonine-protein kinase 19 isoform X1	--	Serine-threonine protein kinase 19	--	serine/threonine-protein kinase 19 isoform X1 [Arachis ipaensis]
XLOC_003068	arahy.Tifrunner.gnm2.Arahy.02[-]32638688-32642918	arahy.Tifrunner.gnm2.ann1.052BLV	ONT.3136.1,ONT.3136.2,ONT.3136.3	uncharacterized protein LOC112742426 isoform X1 [Arachis hypogaea]	Naringenin 7-O-methyltransferase OS=Oryza sativa subsp. japonica OX=39947 GN=Os12g0240900 PE=1 SV=2	Molecular Function: molecular_function (GO:0003674);; Molecular Function: catalytic activity (GO:0003824);; Biological Process: organic acid metabolic process (GO:0006082);; Biological Process: cellular aromatic compound metabolic process (GO:0006725);; Biological Process: sulfur compound metabolic process (GO:0006790);; Biological Process: nitrogen compound metabolic process (GO:0006807);; Biolo…	K13066|2.9e-22|adu:107458054|K13066 caffeic acid 3-O-methyltransferase [EC:2.1.1.68] | (RefSeq) caffeic acid 3-O-methyltransferase-like isoform X1	Phenylpropanoid biosynthesis (ko00940)	O-methyltransferase domain	6.8	4.3	4.8	2.3	0.4	1.9	3.4	1.9	3.4	2.9	2.9	0.8	19.6	7.2	8.4	1.6	0.8	1.7	2.6	1.7	2.2	3.3	4.5	4.1	Molecular Function: molecular_function (GO:0003674);; Molecular Function: catalytic activity (GO:0003824);; Biological Process: organic acid metabolic process (GO:0006082);; Biological Process: cellular aromatic compound metabolic process (GO:0006725);; Biological Process: sulfur compound metabolic process (GO:0006790);; Biological Process: nitrogen compound metabolic process (GO:0006807);; Biolo…	K13066|2.9e-22|adu:107458054|K13066 caffeic acid 3-O-methyltransferase [EC:2.1.1.68] | (RefSeq) caffeic acid 3-O-methyltransferase-like isoform X1	Phenylpropanoid biosynthesis (ko00940)	O-methyltransferase domain	Naringenin 7-O-methyltransferase OS=Oryza sativa subsp. japonica OX=39947 GN=Os12g0240900 PE=1 SV=2	uncharacterized protein LOC112742426 isoform X1 [Arachis hypogaea]
XLOC_034151	arahy.Tifrunner.gnm2.Arahy.18[-]131137882-131143093	arahy.Tifrunner.gnm2.ann1.054DCV	ONT.34954.1,ONT.34954.2,ONT.34954.3	vacuolar protein sorting-associated protein 20 homolog 2 [Arachis duranensis]	Vacuolar protein sorting-associated protein 20 homolog 1 OS=Arabidopsis thaliana OX=3702 GN=VPS20.1 PE=1 SV=1	Biological Process: vacuolar transport (GO:0007034);;	K12195|3.5e-99|adu:107463288|K12195 charged multivesicular body protein 6 | (RefSeq) vacuolar protein sorting-associated protein 20 homolog 2	Endocytosis (ko04144)	Snf7	12.8	5.6	8.3	6.1	10	12.2	15.3	21.1	21.2	11	15	10	12.2	15.1	10.5	5.9	6.3	7.4	17.8	13.2	15.6	8.1	8.1	11.1	Biological Process: vacuolar transport (GO:0007034);;	K12195|3.5e-99|adu:107463288|K12195 charged multivesicular body protein 6 | (RefSeq) vacuolar protein sorting-associated protein 20 homolog 2	Endocytosis (ko04144)	Snf7	Vacuolar protein sorting-associated protein 20 homolog 1 OS=Arabidopsis thaliana OX=3702 GN=VPS20.1 PE=1 SV=1	vacuolar protein sorting-associated protein 20 homolog 2 [Arachis duranensis]
XLOC_037533	arahy.Tifrunner.gnm2.Arahy.20[-]3728618-3733013	arahy.Tifrunner.gnm2.ann1.0568A9	ONT.38427.1,ONT.38427.2,ONT.38427.3,ONT.38427.4,ONT.38427.5,ONT.38427.6,ONT.38427.7	uncharacterized protein LOC112784012 isoform X2 [Arachis hypogaea]	--	Cellular Component: integral component of membrane (GO:0016021);;	K01805|9.0e-30|ini:109191713|K01805 xylose isomerase [EC:5.3.1.5] | (RefSeq) xylose isomerase	Pentose and glucuronate interconversions (ko00040);; Fructose and mannose metabolism (ko00051)	Putative serine esterase (DUF676)	13.8	9.5	14.3	20.2	9.9	14.4	11	7.6	10.4	14.6	12.7	10.4	14	12.3	12.3	9.9	9	7.9	10.9	18	4.7	8.7	12.8	12.2	Cellular Component: integral component of membrane (GO:0016021);;	K01805|9.0e-30|ini:109191713|K01805 xylose isomerase [EC:5.3.1.5] | (RefSeq) xylose isomerase	Pentose and glucuronate interconversions (ko00040);; Fructose and mannose metabolism (ko00051)	Putative serine esterase (DUF676)	--	uncharacterized protein LOC112784012 isoform X2 [Arachis hypogaea]
XLOC_014167	arahy.Tifrunner.gnm2.Arahy.08[-]5524927-5527098	arahy.Tifrunner.gnm2.ann1.056HEM	ONT.14520.1,ONT.14520.2	cytochrome P450 82A3 [Arachis hypogaea]	Cytochrome P450 82A1 (Fragment) OS=Pisum sativum OX=3888 GN=CYP82A1 PE=2 SV=2	Molecular Function: monooxygenase activity (GO:0004497);; Molecular Function: iron ion binding (GO:0005506);; Cellular Component: integral component of membrane (GO:0016021);; Molecular Function: oxidoreductase activity, acting on paired donors, with incorporation or reduction of molecular oxygen (GO:0016705);; Molecular Function: heme binding (GO:0020037);;	K23136|6.0e-164|gra:105769156|K23136 fraxetin 5-hydroxylase [EC:1.14.14.164] | (RefSeq) uncharacterized LOC105769156	--	Cytochrome P450	13	4.1	5.5	7.2	2.3	4	10.3	13.5	11.8	4.3	2.4	2.3	14.2	11.2	13.6	8.3	7.3	6.1	15	14.3	9.6	5.8	4.3	4.9	Molecular Function: monooxygenase activity (GO:0004497);; Molecular Function: iron ion binding (GO:0005506);; Cellular Component: integral component of membrane (GO:0016021);; Molecular Function: oxidoreductase activity, acting on paired donors, with incorporation or reduction of molecular oxygen (GO:0016705);; Molecular Function: heme binding (GO:0020037);;	K23136|6.0e-164|gra:105769156|K23136 fraxetin 5-hydroxylase [EC:1.14.14.164] | (RefSeq) uncharacterized LOC105769156	--	Cytochrome P450	Cytochrome P450 82A1 (Fragment) OS=Pisum sativum OX=3888 GN=CYP82A1 PE=2 SV=2	cytochrome P450 82A3 [Arachis hypogaea]
XLOC_027510	arahy.Tifrunner.gnm2.Arahy.15[+]150257244-150260959	arahy.Tifrunner.gnm2.ann1.0571R5	ONT.28181.1	glucan endo-1,3-beta-glucosidase 13 [Arachis ipaensis]	Glucan endo-1,3-beta-glucosidase 13 OS=Arabidopsis thaliana OX=3702 GN=At5g56590 PE=2 SV=1	Molecular Function: hydrolase activity, hydrolyzing O-glycosyl compounds (GO:0004553);; Biological Process: carbohydrate metabolic process (GO:0005975);;	K19891|3.3e-108|cmos:111446873|K19891 glucan endo-1,3-beta-glucosidase 1/2/3 [EC:3.2.1.39] | (RefSeq) glucan endo-1,3-beta-glucosidase 3	Starch and sucrose metabolism (ko00500)	Glycosyl hydrolases family 17	0.2	0.2	0.4	2	0	0.3	3.4	0	0	0.2	0.4	0.5	0	0	0	0.6	1.8	1	0	0	0	0	0	0.5	Molecular Function: hydrolase activity, hydrolyzing O-glycosyl compounds (GO:0004553);; Biological Process: carbohydrate metabolic process (GO:0005975);;	K19891|3.3e-108|cmos:111446873|K19891 glucan endo-1,3-beta-glucosidase 1/2/3 [EC:3.2.1.39] | (RefSeq) glucan endo-1,3-beta-glucosidase 3	Starch and sucrose metabolism (ko00500)	Glycosyl hydrolases family 17	Glucan endo-1,3-beta-glucosidase 13 OS=Arabidopsis thaliana OX=3702 GN=At5g56590 PE=2 SV=1	glucan endo-1,3-beta-glucosidase 13 [Arachis ipaensis]
XLOC_037567	arahy.Tifrunner.gnm2.Arahy.20[-]4542820-4545187	arahy.Tifrunner.gnm2.ann1.059HR6	ONT.38461.1	L-type lectin-domain containing receptor kinase VII.1 [Arachis ipaensis]	L-type lectin-domain containing receptor kinase VII.1 OS=Arabidopsis thaliana OX=3702 GN=LECRK71 PE=2 SV=1	Molecular Function: protein kinase activity (GO:0004672);; Molecular Function: ATP binding (GO:0005524);; Cellular Component: integral component of membrane (GO:0016021);; Molecular Function: carbohydrate binding (GO:0030246);;	K01176|1.3e-57|sbi:8065370|K01176 alpha-amylase [EC:3.2.1.1] | (RefSeq) alpha-amylase isozyme 2A	Starch and sucrose metabolism (ko00500)	Legume lectin domain	0.8	0.7	0.9	1.7	0.8	0.9	10	16.6	25	0.3	0.5	0.3	0.2	0.4	0.8	1	2.2	0.7	16.9	17.8	14.1	0.5	0.5	0.3	Molecular Function: protein kinase activity (GO:0004672);; Molecular Function: ATP binding (GO:0005524);; Cellular Component: integral component of membrane (GO:0016021);; Molecular Function: carbohydrate binding (GO:0030246);;	K01176|1.3e-57|sbi:8065370|K01176 alpha-amylase [EC:3.2.1.1] | (RefSeq) alpha-amylase isozyme 2A	Starch and sucrose metabolism (ko00500)	Legume lectin domain	L-type lectin-domain containing receptor kinase VII.1 OS=Arabidopsis thaliana OX=3702 GN=LECRK71 PE=2 SV=1	L-type lectin-domain containing receptor kinase VII.1 [Arachis ipaensis]
XLOC_037922	arahy.Tifrunner.gnm2.Arahy.20[-]69429036-69432703	arahy.Tifrunner.gnm2.ann1.059Z6S	ONT.38823.1	protein disulfide-isomerase SCO2-like [Arachis hypogaea]	Protein disulfide-isomerase SCO2 OS=Arabidopsis thaliana OX=3702 GN=SCO2 PE=1 SV=1	Molecular Function: molecular_function (GO:0003674);; Molecular Function: protein disulfide isomerase activity (GO:0003756);; Molecular Function: catalytic activity (GO:0003824);; Molecular Function: binding (GO:0005488);; Molecular Function: protein binding (GO:0005515);; Cellular Component: cellular_component (GO:0005575);; Cellular Component: intracellular (GO:0005622);; Cellular Component: ce…	K13448|2.0e-58|adu:107469711|K13448 calcium-binding protein CML | (RefSeq) LOW QUALITY PROTEIN: calmodulin-like protein 1	Plant-pathogen interaction (ko04626)	--	2	3.9	3.5	9.4	5.6	6.4	4.6	1.1	2.4	2.5	5.4	2.4	0.2	2	2.1	9.7	7.1	6.1	6.6	4.3	4.7	3.3	4.2	3.5	Molecular Function: molecular_function (GO:0003674);; Molecular Function: protein disulfide isomerase activity (GO:0003756);; Molecular Function: catalytic activity (GO:0003824);; Molecular Function: binding (GO:0005488);; Molecular Function: protein binding (GO:0005515);; Cellular Component: cellular_component (GO:0005575);; Cellular Component: intracellular (GO:0005622);; Cellular Component: ce…	K13448|2.0e-58|adu:107469711|K13448 calcium-binding protein CML | (RefSeq) LOW QUALITY PROTEIN: calmodulin-like protein 1	Plant-pathogen interaction (ko04626)	--	Protein disulfide-isomerase SCO2 OS=Arabidopsis thaliana OX=3702 GN=SCO2 PE=1 SV=1	protein disulfide-isomerase SCO2-like [Arachis hypogaea]
XLOC_020570	arahy.Tifrunner.gnm2.Arahy.11[-]147945518-147946259	arahy.Tifrunner.gnm2.ann1.05A8K1	ONT.21061.1	PREDICTED: uncharacterized protein LOC107825453 [Nicotiana tabacum]	Histone H4 variant TH011 OS=Triticum aestivum OX=4565 PE=3 SV=2	Cellular Component: nucleosome (GO:0000786);; Molecular Function: DNA binding (GO:0003677);; Cellular Component: nucleus (GO:0005634);; Biological Process: nucleosome assembly (GO:0006334);; Cellular Component: host cell nucleus (GO:0042025);; Molecular Function: protein heterodimerization activity (GO:0046982);;	K11254|7.1e-50|adu:107458448|K11254 histone H4 | (RefSeq) histone H4	--	Centromere kinetochore component CENP-T histone fold	20.8	21.4	18.5	19.3	25.2	20.7	14.9	7.3	5.5	18.7	18.3	14.5	11.5	15.1	9.7	11.4	15.5	10.6	9	9.3	6.9	10.4	10.1	12.9	Cellular Component: nucleosome (GO:0000786);; Molecular Function: DNA binding (GO:0003677);; Cellular Component: nucleus (GO:0005634);; Biological Process: nucleosome assembly (GO:0006334);; Cellular Component: host cell nucleus (GO:0042025);; Molecular Function: protein heterodimerization activity (GO:0046982);;	K11254|7.1e-50|adu:107458448|K11254 histone H4 | (RefSeq) histone H4	--	Centromere kinetochore component CENP-T histone fold	Histone H4 variant TH011 OS=Triticum aestivum OX=4565 PE=3 SV=2	PREDICTED: uncharacterized protein LOC107825453 [Nicotiana tabacum]
XLOC_033082	arahy.Tifrunner.gnm2.Arahy.18[+]97157588-97160224	arahy.Tifrunner.gnm2.ann1.05C3SW	ONT.33867.1,ONT.33867.2,ONT.33867.3,ONT.33867.4,ONT.33867.5	uncharacterized protein LOC107614132 [Arachis ipaensis]	--	--	K12842|3.8e-31|apro:F751_3837|K12842 U2-associated protein SR140 | (RefSeq) U2 snRNP-associated SURP motif-containing protein	Spliceosome (ko03040)	Uncharacterized conserved protein (DUF2358)	48.4	34.4	30.6	48.4	46.1	53.5	16.4	18.3	12.5	25.4	23.9	25.1	50.9	67.9	103.3	45.7	36.4	67.3	23.5	20	15.6	28	27.3	20.4	--	K12842|3.8e-31|apro:F751_3837|K12842 U2-associated protein SR140 | (RefSeq) U2 snRNP-associated SURP motif-containing protein	Spliceosome (ko03040)	Uncharacterized conserved protein (DUF2358)	--	uncharacterized protein LOC107614132 [Arachis ipaensis]
XLOC_022808	arahy.Tifrunner.gnm2.Arahy.13[+]37129095-37136113	arahy.Tifrunner.gnm2.ann1.05GVWZ	ONT.23350.1,ONT.23350.2,ONT.23350.3,ONT.23350.4,ONT.23350.5	hypothetical protein Ahy_B03g066000 isoform B [Arachis hypogaea]	--	Cellular Component: integral component of membrane (GO:0016021);;	K13348|1.3e-126|adu:107478621|K13348 protein Mpv17 | (RefSeq) protein SYM1	Peroxisome (ko04146)	Mpv17 / PMP22 family	53.8	45.7	45.4	33.3	39.9	30	30.6	25.7	21.9	40.9	46	39.3	69.2	65	47.9	24.2	31.6	25.1	25	24.7	18.1	41.6	51.5	49.3	Cellular Component: integral component of membrane (GO:0016021);;	K13348|1.3e-126|adu:107478621|K13348 protein Mpv17 | (RefSeq) protein SYM1	Peroxisome (ko04146)	Mpv17 / PMP22 family	--	hypothetical protein Ahy_B03g066000 isoform B [Arachis hypogaea]
XLOC_037009	arahy.Tifrunner.gnm2.Arahy.20[+]118140202-118146091	arahy.Tifrunner.gnm2.ann1.05JDR6	ONT.37892.1	sucrose-phosphatase 1 isoform X1 [Arachis ipaensis]	Sucrose-phosphatase 1 OS=Nicotiana tabacum OX=4097 GN=SPP1 PE=2 SV=1	Molecular Function: magnesium ion binding (GO:0000287);; Biological Process: sucrose biosynthetic process (GO:0005986);; Molecular Function: sucrose-phosphate phosphatase activity (GO:0050307);;	K07024|6.0e-170|aip:107623437|K07024 sucrose-6-phosphatase [EC:3.1.3.24] | (RefSeq) sucrose-phosphatase 1 isoform X2	Starch and sucrose metabolism (ko00500)	Sucrose-6F-phosphate phosphohydrolase	5.2	2	5.8	2.5	0.7	1	1.5	0.5	0.3	2.6	2.7	2.9	5.2	4	6	0.4	0.8	1.7	0.6	0	0.2	2.3	4	1.9	Molecular Function: magnesium ion binding (GO:0000287);; Biological Process: sucrose biosynthetic process (GO:0005986);; Molecular Function: sucrose-phosphate phosphatase activity (GO:0050307);;	K07024|6.0e-170|aip:107623437|K07024 sucrose-6-phosphatase [EC:3.1.3.24] | (RefSeq) sucrose-phosphatase 1 isoform X2	Starch and sucrose metabolism (ko00500)	Sucrose-6F-phosphate phosphohydrolase	Sucrose-phosphatase 1 OS=Nicotiana tabacum OX=4097 GN=SPP1 PE=2 SV=1	sucrose-phosphatase 1 isoform X1 [Arachis ipaensis]
XLOC_003195	arahy.Tifrunner.gnm2.Arahy.02[-]76714792-76717562	arahy.Tifrunner.gnm2.ann1.05JFC4	ONT.3267.1	cysteine-rich repeat secretory protein 3 [Arachis duranensis]	Plasmodesmata-located protein 2 OS=Arabidopsis thaliana OX=3702 GN=PDLP2 PE=1 SV=1	Cellular Component: integral component of membrane (GO:0016021);;	--	--	Salt stress response/antifungal	0	0.9	1.1	0.9	0	0	0.2	0	0	0.5	0.7	0.5	0.2	0	0	0	0	0	0	0	0.2	0	0	0.3	Cellular Component: integral component of membrane (GO:0016021);;	--	--	Salt stress response/antifungal	Plasmodesmata-located protein 2 OS=Arabidopsis thaliana OX=3702 GN=PDLP2 PE=1 SV=1	cysteine-rich repeat secretory protein 3 [Arachis duranensis]
XLOC_008478	arahy.Tifrunner.gnm2.Arahy.05[+]93125410-93131098	arahy.Tifrunner.gnm2.ann1.05JXYY	ONT.8686.1,ONT.8686.2,ONT.8686.3,ONT.8686.4	chloroplast envelope membrane protein [Arachis hypogaea]	Chloroplast envelope membrane protein OS=Guillardia theta OX=55529 GN=cemA PE=3 SV=1	Cellular Component: integral component of membrane (GO:0016021);;	--	--	CemA family	7.2	9.3	9.4	20.2	8.7	8.3	10.1	1.9	1.5	12.2	10	10.3	3.8	4.2	3.1	12.4	9.8	12	5.6	4.6	4.2	9.2	8.1	6.9	Cellular Component: integral component of membrane (GO:0016021);;	--	--	CemA family	Chloroplast envelope membrane protein OS=Guillardia theta OX=55529 GN=cemA PE=3 SV=1	chloroplast envelope membrane protein [Arachis hypogaea]
XLOC_027015	arahy.Tifrunner.gnm2.Arahy.15[+]17588206-17598940	arahy.Tifrunner.gnm2.ann1.05K2HA	ONT.27677.1,ONT.27677.2,ONT.27677.3,ONT.27677.4,ONT.27677.5	isoleucine--tRNA ligase, cytoplasmic [Arachis hypogaea]	Isoleucine--tRNA ligase, cytoplasmic OS=Arabidopsis thaliana OX=3702 GN=At4g10320 PE=2 SV=1	Molecular Function: tRNA binding (GO:0000049);; Molecular Function: aminoacyl-tRNA editing activity (GO:0002161);; Molecular Function: isoleucine-tRNA ligase activity (GO:0004822);; Molecular Function: ATP binding (GO:0005524);; Biological Process: isoleucyl-tRNA aminoacylation (GO:0006428);;	K01870|0.0e+00|aip:107640264|K01870 isoleucyl-tRNA synthetase [EC:6.1.1.5] | (RefSeq) isoleucine--tRNA ligase, cytoplasmic	Aminoacyl-tRNA biosynthesis (ko00970)	tRNA synthetases class I (I, L, M and V)	6.4	5	6.4	6.9	5	6.9	9.5	6.7	7.2	5.6	5.1	5.7	8.3	8.1	5.8	4.3	4.7	3.4	6.6	3.7	6.9	2.5	5.8	5.2	Molecular Function: tRNA binding (GO:0000049);; Molecular Function: aminoacyl-tRNA editing activity (GO:0002161);; Molecular Function: isoleucine-tRNA ligase activity (GO:0004822);; Molecular Function: ATP binding (GO:0005524);; Biological Process: isoleucyl-tRNA aminoacylation (GO:0006428);;	K01870|0.0e+00|aip:107640264|K01870 isoleucyl-tRNA synthetase [EC:6.1.1.5] | (RefSeq) isoleucine--tRNA ligase, cytoplasmic	Aminoacyl-tRNA biosynthesis (ko00970)	tRNA synthetases class I (I, L, M and V)	Isoleucine--tRNA ligase, cytoplasmic OS=Arabidopsis thaliana OX=3702 GN=At4g10320 PE=2 SV=1	isoleucine--tRNA ligase, cytoplasmic [Arachis hypogaea]
XLOC_009569	arahy.Tifrunner.gnm2.Arahy.05[-]106465936-106468019	arahy.Tifrunner.gnm2.ann1.05M0GB	ONT.9806.1,ONT.9806.2,ONT.9806.3,ONT.9806.4,ONT.9806.5,ONT.9806.6,ONT.9806.7,ONT.9806.8	3-oxo-Delta(4,5)-steroid 5-beta-reductase [Arachis hypogaea]	(S)-8-oxocitronellyl enol synthase CYC2 OS=Camptotheca acuminata OX=16922 GN=CYC2 PE=1 SV=1	Cellular Component: integral component of membrane (GO:0016021);;	K22419|3.3e-225|aip:107643987|K22419 Delta4-3-oxosteroid 5beta-reductase [EC:1.3.1.3] | (RefSeq) 3-oxo-Delta(4,5)-steroid 5-beta-reductase isoform X2	--	--	44.2	29.7	27.7	15.7	43.6	30.7	47.9	65.5	53	33.4	31	34.1	70.8	54.9	54.4	16	13.2	23.1	47.3	35	42.6	31.9	47.9	41.6	Cellular Component: integral component of membrane (GO:0016021);;	K22419|3.3e-225|aip:107643987|K22419 Delta4-3-oxosteroid 5beta-reductase [EC:1.3.1.3] | (RefSeq) 3-oxo-Delta(4,5)-steroid 5-beta-reductase isoform X2	--	--	(S)-8-oxocitronellyl enol synthase CYC2 OS=Camptotheca acuminata OX=16922 GN=CYC2 PE=1 SV=1	3-oxo-Delta(4,5)-steroid 5-beta-reductase [Arachis hypogaea]
XLOC_019798	arahy.Tifrunner.gnm2.Arahy.11[-]6478649-6484750	arahy.Tifrunner.gnm2.ann1.05M2SK	ONT.20274.1	neutral ceramidase [Arachis ipaensis]	Neutral ceramidase 1 OS=Arabidopsis thaliana OX=3702 GN=NCER1 PE=2 SV=1	Molecular Function: ceramidase activity (GO:0017040);; Biological Process: ceramide catabolic process (GO:0046514);;	K12349|0.0e+00|aip:107611152|K12349 neutral ceramidase [EC:3.5.1.23] | (RefSeq) neutral ceramidase	Sphingolipid metabolism (ko00600)	Neutral/alkaline non-lysosomal ceramidase, N-terminal	4	3.7	3.2	3.6	2.3	4.9	1.5	2.9	3.2	2.3	1.8	3.6	7.2	4.8	3.7	1	2.2	2.9	2.1	0.9	2.2	2.2	4.9	3	Molecular Function: ceramidase activity (GO:0017040);; Biological Process: ceramide catabolic process (GO:0046514);;	K12349|0.0e+00|aip:107611152|K12349 neutral ceramidase [EC:3.5.1.23] | (RefSeq) neutral ceramidase	Sphingolipid metabolism (ko00600)	Neutral/alkaline non-lysosomal ceramidase, N-terminal	Neutral ceramidase 1 OS=Arabidopsis thaliana OX=3702 GN=NCER1 PE=2 SV=1	neutral ceramidase [Arachis ipaensis]
XLOC_017270	arahy.Tifrunner.gnm2.Arahy.10[+]27915282-27919674	arahy.Tifrunner.gnm2.ann1.05MAMP	ONT.17710.1	uncharacterized protein LOC112715454 [Arachis hypogaea]	--	--	--	--	Protein of unknown function (DUF620)	1.4	0.6	0.7	0.1	0.6	0.2	0.2	0.2	0.3	0.8	1.3	0.3	0.9	1.7	0.5	0	0	0.2	0.9	0	0.2	2.8	0.9	0.5	--	--	--	Protein of unknown function (DUF620)	--	uncharacterized protein LOC112715454 [Arachis hypogaea]
XLOC_020468	arahy.Tifrunner.gnm2.Arahy.11[-]145036132-145038770	arahy.Tifrunner.gnm2.ann1.05MP60	ONT.20955.1	equilibrative nucleotide transporter 8 [Arachis hypogaea]	Equilibrative nucleotide transporter 8 OS=Arabidopsis thaliana OX=3702 GN=ETN8 PE=2 SV=1	Molecular Function: nucleoside transmembrane transporter activity (GO:0005337);; Cellular Component: integral component of membrane (GO:0016021);;	K15014|6.7e-221|aip:107613968|K15014 solute carrier family 29 (equilibrative nucleoside transporter), member 1/2/3 | (RefSeq) equilibrative nucleotide transporter 8	--	Nucleoside transporter	3.2	0.2	0.4	0.4	0.1	0.3	1.8	0.3	0	1.5	0.5	1.3	2.7	7.2	0	0.4	0	0	0	0.2	2.9	0.2	0.2	1.7	Molecular Function: nucleoside transmembrane transporter activity (GO:0005337);; Cellular Component: integral component of membrane (GO:0016021);;	K15014|6.7e-221|aip:107613968|K15014 solute carrier family 29 (equilibrative nucleoside transporter), member 1/2/3 | (RefSeq) equilibrative nucleotide transporter 8	--	Nucleoside transporter	Equilibrative nucleotide transporter 8 OS=Arabidopsis thaliana OX=3702 GN=ETN8 PE=2 SV=1	equilibrative nucleotide transporter 8 [Arachis hypogaea]
XLOC_005078	arahy.Tifrunner.gnm2.Arahy.03[-]6360314-6364669	arahy.Tifrunner.gnm2.ann1.05P1IU	ONT.5207.1,ONT.5207.2,ONT.5207.3,ONT.5207.4	hypothetical protein Ahy_A03g016363 isoform C [Arachis hypogaea]	bZIP transcription factor 29 OS=Arabidopsis thaliana OX=3702 GN=BZIP29 PE=2 SV=1	Molecular Function: transcription factor activity, sequence-specific DNA binding (GO:0003700);;	K20557|4.8e-35|ccav:112514343|K20557 transcription factor VIP1 | (RefSeq) transcription factor VIP1	MAPK signaling pathway - plant (ko04016)	bZIP transcription factor	1	0.7	0.9	0.6	1.1	2.1	1.2	1.1	0.5	2	0.9	2.9	0.7	2.6	1	1.6	1.2	1.7	0.9	0.9	0.7	1.9	1.4	2.7	Molecular Function: transcription factor activity, sequence-specific DNA binding (GO:0003700);;	K20557|4.8e-35|ccav:112514343|K20557 transcription factor VIP1 | (RefSeq) transcription factor VIP1	MAPK signaling pathway - plant (ko04016)	bZIP transcription factor	bZIP transcription factor 29 OS=Arabidopsis thaliana OX=3702 GN=BZIP29 PE=2 SV=1	hypothetical protein Ahy_A03g016363 isoform C [Arachis hypogaea]
XLOC_011537	arahy.Tifrunner.gnm2.Arahy.06[-]103997274-104000105	arahy.Tifrunner.gnm2.ann1.05QC9F	ONT.11829.1	uncharacterized protein LOC105641572 [Jatropha curcas]	--	--	--	--	--	1.8	0.7	0.7	1.3	1.5	1.7	0.9	0.5	0.2	0.9	1.8	2.8	4.1	2.9	3.4	2	0.6	2	0.4	0.2	0.2	3	2.7	3.3	--	--	--	--	--	uncharacterized protein LOC105641572 [Jatropha curcas]
XLOC_032814	arahy.Tifrunner.gnm2.Arahy.18[+]12681994-12688671	arahy.Tifrunner.gnm2.ann1.05VQV1	ONT.33593.1,ONT.33593.2,ONT.33593.3	arogenate dehydrogenase 1, chloroplastic [Arachis ipaensis]	Arogenate dehydrogenase 1, chloroplastic OS=Arabidopsis thaliana OX=3702 GN=TYRAAT1 PE=1 SV=1	Molecular Function: prephenate dehydrogenase (NADP+) activity (GO:0004665);; Biological Process: tyrosine biosynthetic process (GO:0006571);; Molecular Function: prephenate dehydrogenase (NAD+) activity (GO:0008977);;	K15227|0.0e+00|aip:107604805|K15227 arogenate dehydrogenase (NADP+), plant [EC:1.3.1.78] | (RefSeq) arogenate dehydrogenase 1, chloroplastic	Phenylalanine, tyrosine and tryptophan biosynthesis (ko00400);; Biosynthesis of amino acids (ko01230)	Prephenate dehydrogenase	6	4.1	2.6	3.9	1.4	1.7	4.3	4.2	3.4	3.1	2.2	3.4	5.6	5.5	2.1	1	1.8	0.5	3	2.8	4.7	1.7	4.5	1.9	Molecular Function: prephenate dehydrogenase (NADP+) activity (GO:0004665);; Biological Process: tyrosine biosynthetic process (GO:0006571);; Molecular Function: prephenate dehydrogenase (NAD+) activity (GO:0008977);;	K15227|0.0e+00|aip:107604805|K15227 arogenate dehydrogenase (NADP+), plant [EC:1.3.1.78] | (RefSeq) arogenate dehydrogenase 1, chloroplastic	Phenylalanine, tyrosine and tryptophan biosynthesis (ko00400);; Biosynthesis of amino acids (ko01230)	Prephenate dehydrogenase	Arogenate dehydrogenase 1, chloroplastic OS=Arabidopsis thaliana OX=3702 GN=TYRAAT1 PE=1 SV=1	arogenate dehydrogenase 1, chloroplastic [Arachis ipaensis]
XLOC_012954	arahy.Tifrunner.gnm2.Arahy.07[-]55825637-55826962	arahy.Tifrunner.gnm2.ann1.05X33F	ONT.13280.1,ONT.13280.2,ONT.13280.3,ONT.13280.4,ONT.13280.5,ONT.13280.6,ONT.13280.7,ONT.13280.8	glycine-rich RNA-binding protein [Arachis hypogaea]	Glycine-rich RNA-binding protein OS=Daucus carota OX=4039 PE=2 SV=1	Molecular Function: RNA binding (GO:0003723);;	K13195|1.6e-39|mdm:103410879|K13195 cold-inducible RNA-binding protein | (RefSeq) glycine-rich RNA-binding protein-like	--	RNA recognition motif. (a.k.a. RRM, RBD, or RNP domain)	51.2	20.8	16.2	13.7	40.9	41.8	67.7	113.7	90.5	31.4	29	25.6	62.6	72.7	53.1	13.2	7.9	17.9	77.1	52.6	70.9	26.5	50.3	52.3	Molecular Function: RNA binding (GO:0003723);;	K13195|1.6e-39|mdm:103410879|K13195 cold-inducible RNA-binding protein | (RefSeq) glycine-rich RNA-binding protein-like	--	RNA recognition motif. (a.k.a. RRM, RBD, or RNP domain)	Glycine-rich RNA-binding protein OS=Daucus carota OX=4039 PE=2 SV=1	glycine-rich RNA-binding protein [Arachis hypogaea]
XLOC_022709	arahy.Tifrunner.gnm2.Arahy.13[+]26354464-26359768	arahy.Tifrunner.gnm2.ann1.05YYMQ	ONT.23248.1	E3 ubiquitin-protein ligase RING1 [Arachis ipaensis]	E3 ubiquitin-protein ligase RDUF2 OS=Arabidopsis thaliana OX=3702 GN=DURF2 PE=1 SV=1	Molecular Function: zinc ion binding (GO:0008270);;	K11982|1.5e-46|dzi:111317657|K11982 E3 ubiquitin-protein ligase RNF115/126 [EC:2.3.2.27] | (RefSeq) uncharacterized protein LOC111317657 isoform X1	--	Ring finger domain	3	3.5	1.6	2.2	6.6	8.5	7.7	13.6	3.2	3.4	3.6	3.6	4.3	4.4	2.9	1.6	2.9	2.5	5.8	2.4	10.3	3.7	4.3	4.9	Molecular Function: zinc ion binding (GO:0008270);;	K11982|1.5e-46|dzi:111317657|K11982 E3 ubiquitin-protein ligase RNF115/126 [EC:2.3.2.27] | (RefSeq) uncharacterized protein LOC111317657 isoform X1	--	Ring finger domain	E3 ubiquitin-protein ligase RDUF2 OS=Arabidopsis thaliana OX=3702 GN=DURF2 PE=1 SV=1	E3 ubiquitin-protein ligase RING1 [Arachis ipaensis]
XLOC_025630	arahy.Tifrunner.gnm2.Arahy.14[+]107439763-107443449	arahy.Tifrunner.gnm2.ann1.05Z6FK	ONT.26254.1,ONT.26254.2,ONT.26254.3	dnaJ protein homolog 1 isoform X1 [Arachis ipaensis]	DnaJ protein homolog ANJ1 OS=Atriplex nummularia OX=3553 PE=2 SV=1	Biological Process: protein folding (GO:0006457);; Molecular Function: unfolded protein binding (GO:0051082);;	K09510|3.2e-192|aip:107639554|K09510 DnaJ homolog subfamily B member 4 | (RefSeq) dnaJ protein homolog 1 isoform X1	--	DnaJ C terminal domain	6.4	2.6	3.4	2.2	1.8	4	4.3	5.1	4.6	2.8	2.7	3.4	8.3	5.5	4.2	1.4	1.4	1.5	2.8	3	2.9	1.7	3.8	2.4	Biological Process: protein folding (GO:0006457);; Molecular Function: unfolded protein binding (GO:0051082);;	K09510|3.2e-192|aip:107639554|K09510 DnaJ homolog subfamily B member 4 | (RefSeq) dnaJ protein homolog 1 isoform X1	--	DnaJ C terminal domain	DnaJ protein homolog ANJ1 OS=Atriplex nummularia OX=3553 PE=2 SV=1	dnaJ protein homolog 1 isoform X1 [Arachis ipaensis]
XLOC_032830	arahy.Tifrunner.gnm2.Arahy.18[+]14217504-14222400	arahy.Tifrunner.gnm2.ann1.05ZMZX	ONT.33610.1,ONT.33610.2	NADP-dependent malic enzyme [Arachis hypogaea]	NADP-dependent malic enzyme, chloroplastic OS=Oryza sativa subsp. japonica OX=39947 GN=ME6 PE=2 SV=2	Molecular Function: oxidoreductase activity (GO:0016491);; Biological Process: collagen metabolic process (GO:0032963);;	K08134|1.2e-63|lang:109359831|K08134 procollagen-proline 3-dioxygenase 1 [EC:1.14.11.7] | (RefSeq) uncharacterized LOC109359831	--	2OG-Fe(II) oxygenase superfamily	13.4	11.5	9.5	5.2	2.3	6.2	1.8	1.5	0.9	8.7	8.7	11.4	10.4	12.3	6.3	4.9	3.1	4.2	1.5	2.8	2	8.6	6.7	4.2	Molecular Function: oxidoreductase activity (GO:0016491);; Biological Process: collagen metabolic process (GO:0032963);;	K08134|1.2e-63|lang:109359831|K08134 procollagen-proline 3-dioxygenase 1 [EC:1.14.11.7] | (RefSeq) uncharacterized LOC109359831	--	2OG-Fe(II) oxygenase superfamily	NADP-dependent malic enzyme, chloroplastic OS=Oryza sativa subsp. japonica OX=39947 GN=ME6 PE=2 SV=2	NADP-dependent malic enzyme [Arachis hypogaea]
XLOC_021121	arahy.Tifrunner.gnm2.Arahy.12[+]97979095-97983335	arahy.Tifrunner.gnm2.ann1.06159S	ONT.21620.1,ONT.21620.2,ONT.21620.3,ONT.21620.4,ONT.21620.5,ONT.21620.6	PRA1 family protein A1 [Arachis ipaensis]	PRA1 family protein A1 OS=Arabidopsis thaliana OX=3702 GN=PRA1A1 PE=2 SV=1	Cellular Component: integral component of membrane (GO:0016021);;	K20393|7.5e-115|aip:107625611|K20393 PRA1 family protein 3 | (RefSeq) PRA1 family protein A1	--	PRA1 family protein	27.4	19.1	21.5	13.4	16.2	14.9	26	24.8	23.4	18.1	12.1	14.7	30.6	29.1	25.4	13.4	14.9	13.8	23.3	17.4	30.1	15.6	15.7	18	Cellular Component: integral component of membrane (GO:0016021);;	K20393|7.5e-115|aip:107625611|K20393 PRA1 family protein 3 | (RefSeq) PRA1 family protein A1	--	PRA1 family protein	PRA1 family protein A1 OS=Arabidopsis thaliana OX=3702 GN=PRA1A1 PE=2 SV=1	PRA1 family protein A1 [Arachis ipaensis]
XLOC_037848	arahy.Tifrunner.gnm2.Arahy.20[-]32014496-32018951	arahy.Tifrunner.gnm2.ann1.061K9L	ONT.38748.1,ONT.38748.2,ONT.38748.3,ONT.38748.4,ONT.38748.5,ONT.38748.6	N-(5&apos;-phosphoribosyl)anthranilate isomerase 1, chloroplastic isoform X3 [Arachis ipaensis]	N-(5&apos;-phosphoribosyl)anthranilate isomerase 1, chloroplastic OS=Arabidopsis thaliana OX=3702 GN=PAI1 PE=2 SV=1	Molecular Function: phosphoribosylanthranilate isomerase activity (GO:0004640);; Biological Process: tryptophan metabolic process (GO:0006568);;	K01817|4.4e-112|aip:107623529|K01817 phosphoribosylanthranilate isomerase [EC:5.3.1.24] | (RefSeq) N-(5'-phosphoribosyl)anthranilate isomerase 1, chloroplastic isoform X2	Phenylalanine, tyrosine and tryptophan biosynthesis (ko00400);; Biosynthesis of amino acids (ko01230)	N-(5'phosphoribosyl)anthranilate (PRA) isomerase	17.4	11.3	14.1	21.5	7.7	17	16.7	9.9	5.6	13.2	9.4	14.5	22.8	17.1	24.6	11	14.9	15.2	10.9	11.9	20.3	8.3	16.3	10.2	Molecular Function: phosphoribosylanthranilate isomerase activity (GO:0004640);; Biological Process: tryptophan metabolic process (GO:0006568);;	K01817|4.4e-112|aip:107623529|K01817 phosphoribosylanthranilate isomerase [EC:5.3.1.24] | (RefSeq) N-(5'-phosphoribosyl)anthranilate isomerase 1, chloroplastic isoform X2	Phenylalanine, tyrosine and tryptophan biosynthesis (ko00400);; Biosynthesis of amino acids (ko01230)	N-(5'phosphoribosyl)anthranilate (PRA) isomerase	N-(5&apos;-phosphoribosyl)anthranilate isomerase 1, chloroplastic OS=Arabidopsis thaliana OX=3702 GN=PAI1 PE=2 SV=1	N-(5&apos;-phosphoribosyl)anthranilate isomerase 1, chloroplastic isoform X3 [Arachis ipaensis]
XLOC_030201	arahy.Tifrunner.gnm2.Arahy.16[-]59586803-59592374	arahy.Tifrunner.gnm2.ann1.063DHX	ONT.30927.1	phosphatidylinositol 4-phosphate 5-kinase 9 isoform X1 [Arachis ipaensis]	Phosphatidylinositol 4-phosphate 5-kinase 9 OS=Arabidopsis thaliana OX=3702 GN=PIP5K9 PE=1 SV=2	Molecular Function: ATP binding (GO:0005524);; Molecular Function: 1-phosphatidylinositol-4-phosphate 5-kinase activity (GO:0016308);;	K00889|0.0e+00|aip:107648737|K00889 1-phosphatidylinositol-4-phosphate 5-kinase [EC:2.7.1.68] | (RefSeq) phosphatidylinositol 4-phosphate 5-kinase 9 isoform X1	Inositol phosphate metabolism (ko00562);; Phosphatidylinositol signaling system (ko04070);; Endocytosis (ko04144)	Phosphatidylinositol-4-phosphate 5-Kinase	1.8	1.1	0.5	2.2	2.8	1.7	2.3	3.1	3.6	4.2	4.5	3.3	3.2	5.5	2.1	1.2	1.2	0.7	1.3	1.5	1.6	2.5	3.3	3.5	Molecular Function: ATP binding (GO:0005524);; Molecular Function: 1-phosphatidylinositol-4-phosphate 5-kinase activity (GO:0016308);;	K00889|0.0e+00|aip:107648737|K00889 1-phosphatidylinositol-4-phosphate 5-kinase [EC:2.7.1.68] | (RefSeq) phosphatidylinositol 4-phosphate 5-kinase 9 isoform X1	Inositol phosphate metabolism (ko00562);; Phosphatidylinositol signaling system (ko04070);; Endocytosis (ko04144)	Phosphatidylinositol-4-phosphate 5-Kinase	Phosphatidylinositol 4-phosphate 5-kinase 9 OS=Arabidopsis thaliana OX=3702 GN=PIP5K9 PE=1 SV=2	phosphatidylinositol 4-phosphate 5-kinase 9 isoform X1 [Arachis ipaensis]
XLOC_011883	arahy.Tifrunner.gnm2.Arahy.07[+]2599245-2602671	arahy.Tifrunner.gnm2.ann1.068WTC	ONT.12185.1,ONT.12185.2,ONT.12185.3,ONT.12185.4,ONT.12185.5,ONT.12185.6,ONT.12185.7,ONT.12185.8,ONT.12185.9,ONT.12185.10,ONT.12185.11,ONT.12185.12	hypothetical protein Ahy_B07g088690 isoform A [Arachis hypogaea]	GDP-L-galactose phosphorylase 1 OS=Arabidopsis thaliana OX=3702 GN=VTC2 PE=1 SV=1	Molecular Function: GDP-D-glucose phosphorylase activity (GO:0080048);;	K14190|7.5e-248|adu:107496337|K14190 GDP-L-galactose phosphorylase [EC:2.7.7.69] | (RefSeq) GDP-L-galactose phosphorylase 1	Ascorbate and aldarate metabolism (ko00053)	--	347.9	421.5	430.3	964.2	1021.6	975.7	515.1	497.9	282.8	504.4	372.4	475.7	286.6	479.5	485.3	1054.5	997.5	1145.1	743.5	699.1	664	310.1	314.9	369.2	Molecular Function: GDP-D-glucose phosphorylase activity (GO:0080048);;	K14190|7.5e-248|adu:107496337|K14190 GDP-L-galactose phosphorylase [EC:2.7.7.69] | (RefSeq) GDP-L-galactose phosphorylase 1	Ascorbate and aldarate metabolism (ko00053)	--	GDP-L-galactose phosphorylase 1 OS=Arabidopsis thaliana OX=3702 GN=VTC2 PE=1 SV=1	hypothetical protein Ahy_B07g088690 isoform A [Arachis hypogaea]
XLOC_018415	arahy.Tifrunner.gnm2.Arahy.10[-]104298738-104303431	arahy.Tifrunner.gnm2.ann1.0698HC	ONT.18870.1,ONT.18870.2,ONT.18870.3,ONT.18870.4,ONT.18870.5,ONT.18870.6,ONT.18870.7,ONT.18870.8	25.3 kDa vesicle transport protein [Arachis duranensis]	25.3 kDa vesicle transport protein OS=Arabidopsis thaliana OX=3702 GN=SEC22 PE=2 SV=1	Cellular Component: integral component of membrane (GO:0016021);; Biological Process: vesicle-mediated transport (GO:0016192);;	K08517|1.5e-121|adu:107470959|K08517 vesicle transport protein SEC22 | (RefSeq) 25.3 kDa vesicle transport protein	SNARE interactions in vesicular transport (ko04130);; Phagosome (ko04145)	Regulated-SNARE-like domain	17	18.6	22.3	28.1	29.3	30.9	44.7	55.9	54.7	23.8	20.3	21.4	17.4	16.8	17	19.1	18.9	18.9	36.4	33.5	38.6	14.5	15.6	14	Cellular Component: integral component of membrane (GO:0016021);; Biological Process: vesicle-mediated transport (GO:0016192);;	K08517|1.5e-121|adu:107470959|K08517 vesicle transport protein SEC22 | (RefSeq) 25.3 kDa vesicle transport protein	SNARE interactions in vesicular transport (ko04130);; Phagosome (ko04145)	Regulated-SNARE-like domain	25.3 kDa vesicle transport protein OS=Arabidopsis thaliana OX=3702 GN=SEC22 PE=2 SV=1	25.3 kDa vesicle transport protein [Arachis duranensis]
XLOC_000736	arahy.Tifrunner.gnm2.Arahy.01[+]99946739-99952388	arahy.Tifrunner.gnm2.ann1.069RBA	ONT.752.1,ONT.752.2,ONT.752.3	CBL-interacting serine/threonine-protein kinase 24 isoform X1 [Arachis hypogaea]	CBL-interacting protein kinase 24 OS=Oryza sativa subsp. japonica OX=39947 GN=CIPK24 PE=1 SV=1	Molecular Function: protein serine/threonine kinase activity (GO:0004674);; Molecular Function: ATP binding (GO:0005524);; Biological Process: signal transduction (GO:0007165);;	K07198|1.4e-118|pda:103715405|K07198 5'-AMP-activated protein kinase, catalytic alpha subunit [EC:2.7.11.11] | (RefSeq) CBL-interacting protein kinase 5	--	Protein kinase domain	0	0	0	0.1	0	0	0	0	0	0.2	0	0.2	0	0	0.3	0	0	0	0	0	0	0.3	0.2	0	Molecular Function: protein serine/threonine kinase activity (GO:0004674);; Molecular Function: ATP binding (GO:0005524);; Biological Process: signal transduction (GO:0007165);;	K07198|1.4e-118|pda:103715405|K07198 5'-AMP-activated protein kinase, catalytic alpha subunit [EC:2.7.11.11] | (RefSeq) CBL-interacting protein kinase 5	--	Protein kinase domain	CBL-interacting protein kinase 24 OS=Oryza sativa subsp. japonica OX=39947 GN=CIPK24 PE=1 SV=1	CBL-interacting serine/threonine-protein kinase 24 isoform X1 [Arachis hypogaea]
XLOC_017621	arahy.Tifrunner.gnm2.Arahy.10[+]110878465-110882416	arahy.Tifrunner.gnm2.ann1.06A0YN	ONT.18064.1,ONT.18064.2,ONT.18064.3	uncharacterized protein At1g04910 [Arachis duranensis]	Rhamnogalacturonan I rhamnosyltransferase 1 OS=Arabidopsis thaliana OX=3702 GN=RRT1 PE=1 SV=1	Biological Process: fucose metabolic process (GO:0006004);; Cellular Component: integral component of membrane (GO:0016021);; Molecular Function: transferase activity, transferring glycosyl groups (GO:0016757);;	K23280|4.1e-311|adu:107471381|K23280 rhamnogalacturonan I rhamnosyltransferase [EC:2.4.1.351] | (RefSeq) uncharacterized protein At1g04910	--	GDP-fucose protein O-fucosyltransferase	1	1.5	3.4	9.2	0.4	2.4	2.8	0	0.3	1.7	1.4	1.1	0.5	0.2	0	1.8	4.3	1.5	0.2	0.4	0.4	0.3	0.5	0.8	Biological Process: fucose metabolic process (GO:0006004);; Cellular Component: integral component of membrane (GO:0016021);; Molecular Function: transferase activity, transferring glycosyl groups (GO:0016757);;	K23280|4.1e-311|adu:107471381|K23280 rhamnogalacturonan I rhamnosyltransferase [EC:2.4.1.351] | (RefSeq) uncharacterized protein At1g04910	--	GDP-fucose protein O-fucosyltransferase	Rhamnogalacturonan I rhamnosyltransferase 1 OS=Arabidopsis thaliana OX=3702 GN=RRT1 PE=1 SV=1	uncharacterized protein At1g04910 [Arachis duranensis]
XLOC_013319	arahy.Tifrunner.gnm2.Arahy.08[+]9336547-9337808	arahy.Tifrunner.gnm2.ann1.06ADV2	ONT.13650.1	uncharacterized protein LOC112705998 [Arachis hypogaea]	--	Cellular Component: integral component of membrane (GO:0016021);;	--	--	--	0.8	0	0.4	0	0.6	3	0.9	1.1	5	0.3	0	0.2	0.9	0.6	0	0	0	0	0	0.4	0.2	0	0	0.2	Cellular Component: integral component of membrane (GO:0016021);;	--	--	--	--	uncharacterized protein LOC112705998 [Arachis hypogaea]
XLOC_009905	arahy.Tifrunner.gnm2.Arahy.06[+]4120068-4122037	arahy.Tifrunner.gnm2.ann1.06AVZ6	ONT.10158.1,ONT.10158.2,ONT.10158.3,ONT.10158.4	uncharacterized protein LOC107492063 isoform X1 [Arachis duranensis]	--	Cellular Component: integral component of membrane (GO:0016021);;	K08503|6.3e-28|ghi:107899148|K08503 syntaxin of plants SYP5 | (RefSeq) uncharacterized protein LOC107899148	SNARE interactions in vesicular transport (ko04130)	--	7	5.2	16.1	18.3	7.7	6.2	5.8	0.9	1.7	6.2	14.9	12.1	4.1	2.4	12.6	7.9	4.9	7.9	2.6	3.2	2.2	10.9	8.5	8.5	Cellular Component: integral component of membrane (GO:0016021);;	K08503|6.3e-28|ghi:107899148|K08503 syntaxin of plants SYP5 | (RefSeq) uncharacterized protein LOC107899148	SNARE interactions in vesicular transport (ko04130)	--	--	uncharacterized protein LOC107492063 isoform X1 [Arachis duranensis]
XLOC_020728	arahy.Tifrunner.gnm2.Arahy.12[+]6100639-6104770	arahy.Tifrunner.gnm2.ann1.06CD8W	ONT.21223.1,ONT.21223.2,ONT.21223.3	3-ketoacyl-CoA synthase 1 [Arachis ipaensis]	3-ketoacyl-CoA synthase 1 OS=Arabidopsis thaliana OX=3702 GN=KCS1 PE=1 SV=1	Biological Process: fatty acid biosynthetic process (GO:0006633);; Cellular Component: integral component of membrane (GO:0016021);; Molecular Function: transferase activity, transferring acyl groups other than amino-acyl groups (GO:0016747);;	K15397|0.0e+00|aip:107624223|K15397 3-ketoacyl-CoA synthase [EC:2.3.1.199] | (RefSeq) 3-ketoacyl-CoA synthase 1	Fatty acid elongation (ko00062);; Plant-pathogen interaction (ko04626)	FAE1/Type III polyketide synthase-like protein	3.2	3.5	4.2	17.2	4.7	1.9	1.1	0.2	0.3	0.8	1.8	2.3	0	0.6	0.5	6.5	9.4	5.2	0.6	1.5	1.8	2.6	1.1	2.8	Biological Process: fatty acid biosynthetic process (GO:0006633);; Cellular Component: integral component of membrane (GO:0016021);; Molecular Function: transferase activity, transferring acyl groups other than amino-acyl groups (GO:0016747);;	K15397|0.0e+00|aip:107624223|K15397 3-ketoacyl-CoA synthase [EC:2.3.1.199] | (RefSeq) 3-ketoacyl-CoA synthase 1	Fatty acid elongation (ko00062);; Plant-pathogen interaction (ko04626)	FAE1/Type III polyketide synthase-like protein	3-ketoacyl-CoA synthase 1 OS=Arabidopsis thaliana OX=3702 GN=KCS1 PE=1 SV=1	3-ketoacyl-CoA synthase 1 [Arachis ipaensis]
XLOC_034501	arahy.Tifrunner.gnm2.Arahy.19[+]15455779-15460580	arahy.Tifrunner.gnm2.ann1.06CE9J	ONT.35317.1,ONT.35317.2,ONT.35317.3,ONT.35317.4	Prefoldin subunit [Arachis hypogaea]	--	Biological Process: protein folding (GO:0006457);; Cellular Component: integral component of membrane (GO:0016021);; Cellular Component: prefoldin complex (GO:0016272);; Molecular Function: unfolded protein binding (GO:0051082);;	K04798|2.3e-59|adu:107464631|K04798 prefoldin beta subunit | (RefSeq) prefoldin subunit 6	--	Prefoldin subunit	32	25.1	29.8	14.9	12.8	22.7	25.3	20.4	25	24.8	20.1	20.4	37.9	40.1	31.9	10.8	11.2	15	13.9	12	17.8	19.3	26.8	25.6	Biological Process: protein folding (GO:0006457);; Cellular Component: integral component of membrane (GO:0016021);; Cellular Component: prefoldin complex (GO:0016272);; Molecular Function: unfolded protein binding (GO:0051082);;	K04798|2.3e-59|adu:107464631|K04798 prefoldin beta subunit | (RefSeq) prefoldin subunit 6	--	Prefoldin subunit	--	Prefoldin subunit [Arachis hypogaea]
XLOC_006051	arahy.Tifrunner.gnm2.Arahy.03[-]135323018-135326313	arahy.Tifrunner.gnm2.ann1.06CRWC	ONT.6211.1	myb family transcription factor PHL8 isoform X1 [Arachis ipaensis]	Myb family transcription factor PHL8 OS=Arabidopsis thaliana OX=3702 GN=PHL8 PE=2 SV=1	Molecular Function: DNA binding (GO:0003677);; Cellular Component: nucleus (GO:0005634);;	K14491|1.3e-11|dzi:111293108|K14491 two-component response regulator ARR-B family | (RefSeq) two-component response regulator ARR1-like isoform X1	Plant hormone signal transduction (ko04075)	MYB-CC type transfactor, LHEQLE motif	1.8	1.1	3	2	2.1	2.6	3.4	0.2	0.3	1.2	0.9	1.3	3.2	1.7	1.6	1.2	1.4	1	0.9	0.7	0.7	1.1	1.4	0.8	Molecular Function: DNA binding (GO:0003677);; Cellular Component: nucleus (GO:0005634);;	K14491|1.3e-11|dzi:111293108|K14491 two-component response regulator ARR-B family | (RefSeq) two-component response regulator ARR1-like isoform X1	Plant hormone signal transduction (ko04075)	MYB-CC type transfactor, LHEQLE motif	Myb family transcription factor PHL8 OS=Arabidopsis thaliana OX=3702 GN=PHL8 PE=2 SV=1	myb family transcription factor PHL8 isoform X1 [Arachis ipaensis]
XLOC_000907	arahy.Tifrunner.gnm2.Arahy.01[+]105855608-105862613	arahy.Tifrunner.gnm2.ann1.06DG1T	ONT.924.1,ONT.924.2,ONT.924.3,ONT.924.4	5&apos;-nucleotidase domain-containing protein 4 [Arachis hypogaea]	--	Molecular Function: metal ion binding (GO:0046872);;	K01081|7.4e-48|gsl:Gasu_60230|K01081 5'-nucleotidase [EC:3.1.3.5] | (RefSeq) 5' nucleotidase family protein	Purine metabolism (ko00230);; Pyrimidine metabolism (ko00240);; Nicotinate and nicotinamide metabolism (ko00760)	5' nucleotidase family	17.2	13	16.2	10.5	5.9	6.9	7.5	4	3.4	14.7	14.3	15.2	30	18.6	20.4	5.5	6.9	9.1	5.1	3	4.7	19.9	25.9	16.5	Molecular Function: metal ion binding (GO:0046872);;	K01081|7.4e-48|gsl:Gasu_60230|K01081 5'-nucleotidase [EC:3.1.3.5] | (RefSeq) 5' nucleotidase family protein	Purine metabolism (ko00230);; Pyrimidine metabolism (ko00240);; Nicotinate and nicotinamide metabolism (ko00760)	5' nucleotidase family	--	5&apos;-nucleotidase domain-containing protein 4 [Arachis hypogaea]
XLOC_015691	arahy.Tifrunner.gnm2.Arahy.09[+]111389924-111395651	arahy.Tifrunner.gnm2.ann1.06HJR7	ONT.16081.1	probable pyruvate, phosphate dikinase regulatory protein, chloroplastic [Arachis duranensis]	Probable pyruvate, phosphate dikinase regulatory protein, chloroplastic OS=Oryza sativa subsp. indica OX=39946 GN=PDRP1 PE=3 SV=1	Molecular Function: ATP binding (GO:0005524);; Molecular Function: transferase activity, transferring phosphorus-containing groups (GO:0016772);;	K20115|1.9e-220|adu:107467154|K20115 [pyruvate, phosphate dikinase]-phosphate phosphotransferase / [pyruvate, phosphate dikinase] kinase [EC:2.7.4.27 2.7.11.32] | (RefSeq) probable pyruvate, phosphate dikinase regulatory protein, chloroplastic	--	Kinase/pyrophosphorylase	5.2	6.9	7.1	5.2	3	3	3.4	2.2	0.9	8.2	5.1	6.2	4.7	5.2	5.5	6.5	5.9	6.6	4.3	3.5	1.8	6.5	6	6.9	Molecular Function: ATP binding (GO:0005524);; Molecular Function: transferase activity, transferring phosphorus-containing groups (GO:0016772);;	K20115|1.9e-220|adu:107467154|K20115 [pyruvate, phosphate dikinase]-phosphate phosphotransferase / [pyruvate, phosphate dikinase] kinase [EC:2.7.4.27 2.7.11.32] | (RefSeq) probable pyruvate, phosphate dikinase regulatory protein, chloroplastic	--	Kinase/pyrophosphorylase	Probable pyruvate, phosphate dikinase regulatory protein, chloroplastic OS=Oryza sativa subsp. indica OX=39946 GN=PDRP1 PE=3 SV=1	probable pyruvate, phosphate dikinase regulatory protein, chloroplastic [Arachis duranensis]
XLOC_014925	arahy.Tifrunner.gnm2.Arahy.08[-]48183527-48187556	arahy.Tifrunner.gnm2.ann1.06HUX3	ONT.15296.1,ONT.15296.2,ONT.15296.3,ONT.15296.4	uncharacterized protein LOC112707982 [Arachis hypogaea]	--	--	--	--	Polyketide cyclase / dehydrase and lipid transport	17.6	22.5	18.4	27.3	16.4	18.1	5.5	3.9	1.5	14.7	18.8	18.9	15.1	24.3	24.1	20.3	23.2	25.1	6	8.3	6	19.3	14.8	17.9	--	--	--	Polyketide cyclase / dehydrase and lipid transport	--	uncharacterized protein LOC112707982 [Arachis hypogaea]
XLOC_019611	arahy.Tifrunner.gnm2.Arahy.11[+]148359441-148364444	arahy.Tifrunner.gnm2.ann1.06L84B	ONT.20084.1	TBC1 domain family member 5 homolog A [Arachis ipaensis]	--	--	K18469|0.0e+00|aip:107642752|K18469 TBC1 domain family member 5 | (RefSeq) TBC1 domain family member 5 homolog A	--	Rab-GTPase-TBC domain	1.8	1.3	1.4	1	1.7	1.4	1.2	0.9	1.4	2.9	1.6	1.3	3.2	0.7	1	1.2	0.6	0.7	0.9	0.6	1.1	1.6	0.7	1.3	--	K18469|0.0e+00|aip:107642752|K18469 TBC1 domain family member 5 | (RefSeq) TBC1 domain family member 5 homolog A	--	Rab-GTPase-TBC domain	--	TBC1 domain family member 5 homolog A [Arachis ipaensis]
XLOC_030045	arahy.Tifrunner.gnm2.Arahy.16[-]21719932-21725769	arahy.Tifrunner.gnm2.ann1.06LGCI	ONT.30768.1,ONT.30768.2	mitochondrial adenine nucleotide transporter ADNT1 [Arachis duranensis]	Mitochondrial adenine nucleotide transporter ADNT1 OS=Arabidopsis thaliana OX=3702 GN=ADNT1 PE=1 SV=1	Molecular Function: ATP transmembrane transporter activity (GO:0005347);; Cellular Component: integral component of membrane (GO:0016021);;	K14684|4.2e-195|adu:107491965|K14684 solute carrier family 25 (mitochondrial phosphate transporter), member 23/24/25/41 | (RefSeq) mitochondrial adenine nucleotide transporter ADNT1	--	Mitochondrial carrier protein	34	31.9	23.3	20.9	16	24.1	10.1	15.3	14.9	25.5	26.3	29.6	44.8	45.5	48.4	13	15.5	18.2	18.2	15.6	15.8	32.1	33.8	29.3	Molecular Function: ATP transmembrane transporter activity (GO:0005347);; Cellular Component: integral component of membrane (GO:0016021);;	K14684|4.2e-195|adu:107491965|K14684 solute carrier family 25 (mitochondrial phosphate transporter), member 23/24/25/41 | (RefSeq) mitochondrial adenine nucleotide transporter ADNT1	--	Mitochondrial carrier protein	Mitochondrial adenine nucleotide transporter ADNT1 OS=Arabidopsis thaliana OX=3702 GN=ADNT1 PE=1 SV=1	mitochondrial adenine nucleotide transporter ADNT1 [Arachis duranensis]
XLOC_009052	arahy.Tifrunner.gnm2.Arahy.05[-]13985412-13987712	arahy.Tifrunner.gnm2.ann1.06MV4V	ONT.9271.1,ONT.9271.2,ONT.9271.3,ONT.9271.4,ONT.9271.5,ONT.9271.6,ONT.9271.7,ONT.9271.8,ONT.9271.9	thylakoid lumenal protein TL20.3, chloroplastic isoform X1 [Arachis duranensis]	Thylakoid lumenal protein TL20.3, chloroplastic OS=Arabidopsis thaliana OX=3702 GN=TL20.3 PE=1 SV=1	Cellular Component: cellular_component (GO:0005575);; Cellular Component: intracellular (GO:0005622);; Cellular Component: cell (GO:0005623);; Cellular Component: cytoplasm (GO:0005737);; Cellular Component: chloroplast (GO:0009507);; Cellular Component: chloroplast thylakoid (GO:0009534);; Cellular Component: chloroplast thylakoid membrane (GO:0009535);; Cellular Component: plastid (GO:0009536);…	--	--	Pentapeptide repeats (8 copies)	33	47.5	31.6	40.8	42.4	35.8	14.9	9.4	5.6	37.2	33.5	30.4	18.5	51.2	45.2	42	40.5	47.4	23.8	24.1	19	35.7	31.6	31.7	Cellular Component: cellular_component (GO:0005575);; Cellular Component: intracellular (GO:0005622);; Cellular Component: cell (GO:0005623);; Cellular Component: cytoplasm (GO:0005737);; Cellular Component: chloroplast (GO:0009507);; Cellular Component: chloroplast thylakoid (GO:0009534);; Cellular Component: chloroplast thylakoid membrane (GO:0009535);; Cellular Component: plastid (GO:0009536);…	--	--	Pentapeptide repeats (8 copies)	Thylakoid lumenal protein TL20.3, chloroplastic OS=Arabidopsis thaliana OX=3702 GN=TL20.3 PE=1 SV=1	thylakoid lumenal protein TL20.3, chloroplastic isoform X1 [Arachis duranensis]
XLOC_005397	arahy.Tifrunner.gnm2.Arahy.03[-]29007638-29013048	arahy.Tifrunner.gnm2.ann1.06PSEJ	ONT.5536.1	dol-P-Man:Man(6)GlcNAc(2)-PP-Dol alpha-1,2-mannosyltransferase [Arachis duranensis]	Dol-P-Man:Man(6)GlcNAc(2)-PP-Dol alpha-1,2-mannosyltransferase OS=Arabidopsis thaliana OX=3702 GN=ALG9 PE=1 SV=1	Molecular Function: mannosyltransferase activity (GO:0000030);; Cellular Component: endoplasmic reticulum membrane (GO:0005789);; Cellular Component: integral component of membrane (GO:0016021);;	K03846|0.0e+00|adu:107478412|K03846 alpha-1,2-mannosyltransferase [EC:2.4.1.259 2.4.1.261] | (RefSeq) dol-P-Man:Man(6)GlcNAc(2)-PP-Dol alpha-1,2-mannosyltransferase	N-Glycan biosynthesis (ko00510);; Various types of N-glycan biosynthesis (ko00513)	Alg9-like mannosyltransferase family	1.8	1.7	1.9	5.8	1.9	2.6	5.1	2.2	3.4	3.1	3.1	4.4	3.2	3.3	2.1	3	3.3	1.7	3.9	4.8	4.5	3.9	3.6	3.8	Molecular Function: mannosyltransferase activity (GO:0000030);; Cellular Component: endoplasmic reticulum membrane (GO:0005789);; Cellular Component: integral component of membrane (GO:0016021);;	K03846|0.0e+00|adu:107478412|K03846 alpha-1,2-mannosyltransferase [EC:2.4.1.259 2.4.1.261] | (RefSeq) dol-P-Man:Man(6)GlcNAc(2)-PP-Dol alpha-1,2-mannosyltransferase	N-Glycan biosynthesis (ko00510);; Various types of N-glycan biosynthesis (ko00513)	Alg9-like mannosyltransferase family	Dol-P-Man:Man(6)GlcNAc(2)-PP-Dol alpha-1,2-mannosyltransferase OS=Arabidopsis thaliana OX=3702 GN=ALG9 PE=1 SV=1	dol-P-Man:Man(6)GlcNAc(2)-PP-Dol alpha-1,2-mannosyltransferase [Arachis duranensis]
XLOC_021120	arahy.Tifrunner.gnm2.Arahy.12[+]97845912-97850524	arahy.Tifrunner.gnm2.ann1.06QP13	ONT.21619.1,ONT.21619.2,ONT.21619.3,ONT.21619.4,ONT.21619.5,ONT.21619.6	hypothetical protein Ahy_B02g060813 isoform B [Arachis hypogaea]	Ribulose bisphosphate carboxylase/oxygenase activase 1, chloroplastic OS=Larrea tridentata OX=66636 GN=RCA1 PE=1 SV=1	Molecular Function: ATP binding (GO:0005524);;	K09753|1.2e-06|dosa:Os09t0262000-00|K09753 cinnamoyl-CoA reductase [EC:1.2.1.44] | (RefSeq) Os09g0262000; Similar to Cinnamoyl CoA reductase.	Phenylpropanoid biosynthesis (ko00940)	ATPase family associated with various cellular activities (AAA)	48	34	36.2	35.2	30.8	30.7	38.9	18.7	10.1	34.4	38.4	42.6	69	73.4	53.1	24	23.4	26.3	22.3	16.7	30.1	32.4	34.5	48.6	Molecular Function: ATP binding (GO:0005524);;	K09753|1.2e-06|dosa:Os09t0262000-00|K09753 cinnamoyl-CoA reductase [EC:1.2.1.44] | (RefSeq) Os09g0262000; Similar to Cinnamoyl CoA reductase.	Phenylpropanoid biosynthesis (ko00940)	ATPase family associated with various cellular activities (AAA)	Ribulose bisphosphate carboxylase/oxygenase activase 1, chloroplastic OS=Larrea tridentata OX=66636 GN=RCA1 PE=1 SV=1	hypothetical protein Ahy_B02g060813 isoform B [Arachis hypogaea]
XLOC_038252	arahy.Tifrunner.gnm2.Arahy.20[-]136190132-136192943	arahy.Tifrunner.gnm2.ann1.06R3M2	ONT.39155.1	hypothetical protein Ahy_B10g105678 [Arachis hypogaea]	UDP-glycosyltransferase 83A1 OS=Arabidopsis thaliana OX=3702 GN=UGT83A1 PE=2 SV=1	Molecular Function: UDP-glycosyltransferase activity (GO:0008194);;	K13691|2.2e-46|jre:108988962|K13691 pathogen-inducible salicylic acid glucosyltransferase [EC:2.4.1.-] | (RefSeq) UDP-glycosyltransferase 74F2-like	--	UDP-glucoronosyl and UDP-glucosyl transferase	0.4	0	0	0.4	0.1	0	1.7	1.7	1.4	0	0	0	0	0	0	0.4	0.2	0.5	7.5	7.6	8.7	0	0	0	Molecular Function: UDP-glycosyltransferase activity (GO:0008194);;	K13691|2.2e-46|jre:108988962|K13691 pathogen-inducible salicylic acid glucosyltransferase [EC:2.4.1.-] | (RefSeq) UDP-glycosyltransferase 74F2-like	--	UDP-glucoronosyl and UDP-glucosyl transferase	UDP-glycosyltransferase 83A1 OS=Arabidopsis thaliana OX=3702 GN=UGT83A1 PE=2 SV=1	hypothetical protein Ahy_B10g105678 [Arachis hypogaea]
XLOC_016608	arahy.Tifrunner.gnm2.Arahy.09[-]109407266-109410911	arahy.Tifrunner.gnm2.ann1.06RI6S	ONT.17023.1,ONT.17023.2,ONT.17023.3,ONT.17023.4,ONT.17023.5,ONT.17023.6,ONT.17023.7,ONT.17023.8,ONT.17023.9,ONT.17023.10	low-temperature-induced 65 kDa protein [Arachis duranensis]	Low-temperature-induced 65 kDa protein OS=Arabidopsis thaliana OX=3702 GN=LTI65 PE=2 SV=2	Biological Process: response to abscisic acid (GO:0009737);;	--	--	--	7.8	0.6	2.3	9.4	34.8	15.4	189.1	328.6	395.1	3.3	6.9	2.9	7.2	9.6	2.1	1.4	1.4	4.4	165.3	112.9	166.8	1.6	2.7	5.3	Biological Process: response to abscisic acid (GO:0009737);;	--	--	--	Low-temperature-induced 65 kDa protein OS=Arabidopsis thaliana OX=3702 GN=LTI65 PE=2 SV=2	low-temperature-induced 65 kDa protein [Arachis duranensis]
XLOC_008438	arahy.Tifrunner.gnm2.Arahy.05[+]90848335-90853378	arahy.Tifrunner.gnm2.ann1.06T2K2	ONT.8646.1,ONT.8646.2,ONT.8646.3	probable metal-nicotianamine transporter YSL7 [Arachis duranensis]	Probable metal-nicotianamine transporter YSL8 OS=Arabidopsis thaliana OX=3702 GN=YSL8 PE=1 SV=2	Cellular Component: integral component of membrane (GO:0016021);; Biological Process: transmembrane transport (GO:0055085);;	K15363|9.1e-80|bna:111210893|K15363 fanconi-associated nuclease 1 [EC:3.1.21.- 3.1.4.1] | (RefSeq) fanconi-associated nuclease 1 homolog	--	OPT oligopeptide transporter protein	41.8	39.4	51.4	14.1	14.6	16	23.4	48.8	46.8	15.6	24.3	19.1	38.3	36.8	30.9	12.2	16.1	16.5	10.9	16.9	14.7	31	22.6	17.1	Cellular Component: integral component of membrane (GO:0016021);; Biological Process: transmembrane transport (GO:0055085);;	K15363|9.1e-80|bna:111210893|K15363 fanconi-associated nuclease 1 [EC:3.1.21.- 3.1.4.1] | (RefSeq) fanconi-associated nuclease 1 homolog	--	OPT oligopeptide transporter protein	Probable metal-nicotianamine transporter YSL8 OS=Arabidopsis thaliana OX=3702 GN=YSL8 PE=1 SV=2	probable metal-nicotianamine transporter YSL7 [Arachis duranensis]
XLOC_017903	arahy.Tifrunner.gnm2.Arahy.10[-]2547380-2552858	arahy.Tifrunner.gnm2.ann1.06VRVW	ONT.18352.1,ONT.18352.2,ONT.18352.3	allantoinase [Arachis hypogaea]	Allantoinase OS=Arabidopsis thaliana OX=3702 GN=ALN PE=1 SV=1	Biological Process: allantoin catabolic process (GO:0000256);; Molecular Function: allantoinase activity (GO:0004038);; Molecular Function: zinc ion binding (GO:0008270);; Cellular Component: integral component of membrane (GO:0016021);; Molecular Function: cobalt ion binding (GO:0050897);;	K01466|6.3e-285|aip:107622194|K01466 allantoinase [EC:3.5.2.5] | (RefSeq) allantoinase	Purine metabolism (ko00230)	Amidohydrolase family	11.2	7.4	7.9	4.5	5	3.3	3.4	2.3	3.4	9.6	6.2	7.2	7	9.2	10.5	1.6	3.5	3.9	2.1	2.6	2.9	4.7	9.9	8	Biological Process: allantoin catabolic process (GO:0000256);; Molecular Function: allantoinase activity (GO:0004038);; Molecular Function: zinc ion binding (GO:0008270);; Cellular Component: integral component of membrane (GO:0016021);; Molecular Function: cobalt ion binding (GO:0050897);;	K01466|6.3e-285|aip:107622194|K01466 allantoinase [EC:3.5.2.5] | (RefSeq) allantoinase	Purine metabolism (ko00230)	Amidohydrolase family	Allantoinase OS=Arabidopsis thaliana OX=3702 GN=ALN PE=1 SV=1	allantoinase [Arachis hypogaea]
XLOC_007457	arahy.Tifrunner.gnm2.Arahy.04[-]23710303-23722387	arahy.Tifrunner.gnm2.ann1.06VYCT	ONT.7646.1,ONT.7646.2,ONT.7646.3,ONT.7646.4,ONT.7646.5,ONT.7646.6,ONT.7646.7,ONT.7646.8,ONT.7646.9	--	--	--	--	--	--	8.2	3.2	5.8	11.4	6.9	26.6	129.4	94	233.9	7.9	6.7	4.7	9.9	10.9	2.9	16.9	13.6	11.3	13.1	19.1	45.5	3.7	1.4	3.8	--	--	--	--	--	--
XLOC_003066	arahy.Tifrunner.gnm2.Arahy.02[-]32132198-32141818	arahy.Tifrunner.gnm2.ann1.06X6UX	ONT.3134.1,ONT.3134.2	phosphatidate phosphatase PAH1 isoform X1 [Arachis duranensis]	Phosphatidate phosphatase PAH1 OS=Arabidopsis thaliana OX=3702 GN=PAH1 PE=1 SV=1	--	K15728|0.0e+00|adu:107474155|K15728 phosphatidate phosphatase LPIN [EC:3.1.3.4] | (RefSeq) phosphatidate phosphatase PAH1 isoform X1	Glycerolipid metabolism (ko00561);; Glycerophospholipid metabolism (ko00564)	LNS2 (Lipin/Ned1/Smp2)	1.6	0.7	1.1	1.7	1	1.6	2.8	3.4	4.4	2.5	0.7	1.1	3.2	1.3	4.2	1.2	1.2	1.2	3.2	1.9	1.3	0.3	2	1.6	--	K15728|0.0e+00|adu:107474155|K15728 phosphatidate phosphatase LPIN [EC:3.1.3.4] | (RefSeq) phosphatidate phosphatase PAH1 isoform X1	Glycerolipid metabolism (ko00561);; Glycerophospholipid metabolism (ko00564)	LNS2 (Lipin/Ned1/Smp2)	Phosphatidate phosphatase PAH1 OS=Arabidopsis thaliana OX=3702 GN=PAH1 PE=1 SV=1	phosphatidate phosphatase PAH1 isoform X1 [Arachis duranensis]
XLOC_009296	arahy.Tifrunner.gnm2.Arahy.05[-]63292377-63297430	arahy.Tifrunner.gnm2.ann1.06XI8G	ONT.9523.1,ONT.9523.2	hypothetical protein Ahy_A05g024234 [Arachis hypogaea]	Pentatricopeptide repeat-containing protein At1g26460, mitochondrial OS=Arabidopsis thaliana OX=3702 GN=At1g26460 PE=1 SV=1	Molecular Function: molecular_function (GO:0003674);; Molecular Function: nucleic acid binding (GO:0003676);; Molecular Function: RNA binding (GO:0003723);; Molecular Function: catalytic activity (GO:0003824);; Molecular Function: nuclease activity (GO:0004518);; Molecular Function: endonuclease activity (GO:0004519);; Molecular Function: binding (GO:0005488);; Cellular Component: cellular_compon…	--	--	PPR repeat family	5.8	2	4.9	6.6	4.4	6.4	9.2	6.5	5.5	4.8	4.2	5.6	7	4.8	6	5.1	7.7	5.2	7.1	5.6	7.8	3.6	2.5	5	Molecular Function: molecular_function (GO:0003674);; Molecular Function: nucleic acid binding (GO:0003676);; Molecular Function: RNA binding (GO:0003723);; Molecular Function: catalytic activity (GO:0003824);; Molecular Function: nuclease activity (GO:0004518);; Molecular Function: endonuclease activity (GO:0004519);; Molecular Function: binding (GO:0005488);; Cellular Component: cellular_compon…	--	--	PPR repeat family	Pentatricopeptide repeat-containing protein At1g26460, mitochondrial OS=Arabidopsis thaliana OX=3702 GN=At1g26460 PE=1 SV=1	hypothetical protein Ahy_A05g024234 [Arachis hypogaea]
XLOC_006176	arahy.Tifrunner.gnm2.Arahy.03[-]139159376-139165804	arahy.Tifrunner.gnm2.ann1.06Y4PY	ONT.6336.1	probable serine/threonine-protein kinase At1g01540 [Arachis ipaensis]	G-type lectin S-receptor-like serine/threonine-protein kinase At4g27290 OS=Arabidopsis thaliana OX=3702 GN=At4g27290 PE=3 SV=4	Molecular Function: protein kinase activity (GO:0004672);; Molecular Function: ATP binding (GO:0005524);; Cellular Component: integral component of membrane (GO:0016021);;	K13420|1.8e-19|cmo:103489334|K13420 LRR receptor-like serine/threonine-protein kinase FLS2 [EC:2.7.11.1] | (RefSeq) probable LRR receptor-like serine/threonine-protein kinase At3g47570	MAPK signaling pathway - plant (ko04016);; Plant-pathogen interaction (ko04626)	Protein tyrosine and serine/threonine kinase	0	0	0	0	0	0.2	0	0	0	0.3	0	0	0.2	0	0	0	0	0	0.2	0	0	0	0	0	Molecular Function: protein kinase activity (GO:0004672);; Molecular Function: ATP binding (GO:0005524);; Cellular Component: integral component of membrane (GO:0016021);;	K13420|1.8e-19|cmo:103489334|K13420 LRR receptor-like serine/threonine-protein kinase FLS2 [EC:2.7.11.1] | (RefSeq) probable LRR receptor-like serine/threonine-protein kinase At3g47570	MAPK signaling pathway - plant (ko04016);; Plant-pathogen interaction (ko04626)	Protein tyrosine and serine/threonine kinase	G-type lectin S-receptor-like serine/threonine-protein kinase At4g27290 OS=Arabidopsis thaliana OX=3702 GN=At4g27290 PE=3 SV=4	probable serine/threonine-protein kinase At1g01540 [Arachis ipaensis]
XLOC_026897	arahy.Tifrunner.gnm2.Arahy.15[+]10576107-10582257	arahy.Tifrunner.gnm2.ann1.06Z89H	ONT.27556.1,ONT.27556.2,ONT.27556.3,ONT.27556.4,ONT.27556.5	uncharacterized protein LOC107640124 [Arachis ipaensis]	--	--	--	--	Protein of unknown function (DUF620)	11	9.1	10.8	20.2	20.6	28.5	33.5	51.9	63.4	27.1	16.7	15.3	10.8	9.8	7.6	10.4	10	14.5	37	27.2	39.3	7.5	15.7	16.9	--	--	--	Protein of unknown function (DUF620)	--	uncharacterized protein LOC107640124 [Arachis ipaensis]
XLOC_006296	arahy.Tifrunner.gnm2.Arahy.04[+]326066-328416	arahy.Tifrunner.gnm2.ann1.06ZF6Z	ONT.6461.1	D-3-phosphoglycerate dehydrogenase 2, chloroplastic [Arachis hypogaea]	D-3-phosphoglycerate dehydrogenase 2, chloroplastic OS=Arabidopsis thaliana OX=3702 GN=PGDH2 PE=1 SV=2	Molecular Function: phosphoglycerate dehydrogenase activity (GO:0004617);; Biological Process: L-serine biosynthetic process (GO:0006564);; Molecular Function: NAD binding (GO:0051287);;	K00058|0.0e+00|adu:107482499|K00058 D-3-phosphoglycerate dehydrogenase / 2-oxoglutarate reductase [EC:1.1.1.95 1.1.1.399] | (RefSeq) D-3-phosphoglycerate dehydrogenase 2, chloroplastic	Glycine, serine and threonine metabolism (ko00260);; Cysteine and methionine metabolism (ko00270);; Carbon metabolism (ko01200);; Biosynthesis of amino acids (ko01230)	D-isomer specific 2-hydroxyacid dehydrogenase, NAD binding domain	0	0	0	1.4	0.4	0.3	8.9	10.4	19	0.2	0.2	0.2	0	0	0.3	2.4	4.7	1	8.3	5.4	6	0.2	0.2	0.2	Molecular Function: phosphoglycerate dehydrogenase activity (GO:0004617);; Biological Process: L-serine biosynthetic process (GO:0006564);; Molecular Function: NAD binding (GO:0051287);;	K00058|0.0e+00|adu:107482499|K00058 D-3-phosphoglycerate dehydrogenase / 2-oxoglutarate reductase [EC:1.1.1.95 1.1.1.399] | (RefSeq) D-3-phosphoglycerate dehydrogenase 2, chloroplastic	Glycine, serine and threonine metabolism (ko00260);; Cysteine and methionine metabolism (ko00270);; Carbon metabolism (ko01200);; Biosynthesis of amino acids (ko01230)	D-isomer specific 2-hydroxyacid dehydrogenase, NAD binding domain	D-3-phosphoglycerate dehydrogenase 2, chloroplastic OS=Arabidopsis thaliana OX=3702 GN=PGDH2 PE=1 SV=2	D-3-phosphoglycerate dehydrogenase 2, chloroplastic [Arachis hypogaea]
XLOC_029805	arahy.Tifrunner.gnm2.Arahy.16[-]8995261-8998433	arahy.Tifrunner.gnm2.ann1.0707WP	ONT.30524.1	protein STRICTOSIDINE SYNTHASE-LIKE 10 [Arachis ipaensis]	Protein STRICTOSIDINE SYNTHASE-LIKE 10 OS=Arabidopsis thaliana OX=3702 GN=SSL10 PE=2 SV=1	Biological Process: biosynthetic process (GO:0009058);; Molecular Function: strictosidine synthase activity (GO:0016844);;	K01757|4.6e-49|crb:17896456|K01757 strictosidine synthase [EC:4.3.3.2] | (RefSeq) protein STRICTOSIDINE SYNTHASE-LIKE 12	Indole alkaloid biosynthesis (ko00901)	Strictosidine synthase	3.2	1.7	0.7	0.6	2.9	4	2.6	2.8	1.4	2	1.8	0.7	1.6	2.2	3.7	0.6	0.8	0.7	2.8	3.7	2.7	2	2.7	1.4	Biological Process: biosynthetic process (GO:0009058);; Molecular Function: strictosidine synthase activity (GO:0016844);;	K01757|4.6e-49|crb:17896456|K01757 strictosidine synthase [EC:4.3.3.2] | (RefSeq) protein STRICTOSIDINE SYNTHASE-LIKE 12	Indole alkaloid biosynthesis (ko00901)	Strictosidine synthase	Protein STRICTOSIDINE SYNTHASE-LIKE 10 OS=Arabidopsis thaliana OX=3702 GN=SSL10 PE=2 SV=1	protein STRICTOSIDINE SYNTHASE-LIKE 10 [Arachis ipaensis]
XLOC_020415	arahy.Tifrunner.gnm2.Arahy.11[-]142146291-142151151	arahy.Tifrunner.gnm2.ann1.07091Z	ONT.20901.1,ONT.20901.2,ONT.20901.3,ONT.20901.4,ONT.20901.5	uncharacterized protein LOC112723118 [Arachis hypogaea]	--	Biological Process: lipid catabolic process (GO:0016042);;	--	--	Lipase (class 3)	14.8	5.4	7.4	11.3	6.1	17.9	6	9.9	2.7	10.5	11	12.4	4.7	6.3	5.5	8.3	7.5	9.6	8.6	7.4	6.2	6.5	15	15.2	Biological Process: lipid catabolic process (GO:0016042);;	--	--	Lipase (class 3)	--	uncharacterized protein LOC112723118 [Arachis hypogaea]
XLOC_010619	arahy.Tifrunner.gnm2.Arahy.06[+]107552729-107556464	arahy.Tifrunner.gnm2.ann1.070EBZ	ONT.10888.1,ONT.10888.2,ONT.10888.3	bidirectional sugar transporter SWEET1 [Arachis hypogaea]	Bidirectional sugar transporter SWEET1 OS=Arabidopsis thaliana OX=3702 GN=SWEET1 PE=1 SV=1	Cellular Component: plasma membrane (GO:0005886);; Cellular Component: integral component of membrane (GO:0016021);; Molecular Function: sugar transmembrane transporter activity (GO:0051119);;	K15382|4.3e-116|adu:107495109|K15382 solute carrier family 50 (sugar transporter) | (RefSeq) LOW QUALITY PROTEIN: bidirectional sugar transporter SWEET1	--	Sugar efflux transporter for intercellular exchange	4.8	4.1	2.6	1.3	2.6	1.6	0.8	0.3	0.2	7	5.6	6.2	1.8	3.3	1.6	2	1.6	3.9	0.4	0.4	0.4	16.2	12.1	9.6	Cellular Component: plasma membrane (GO:0005886);; Cellular Component: integral component of membrane (GO:0016021);; Molecular Function: sugar transmembrane transporter activity (GO:0051119);;	K15382|4.3e-116|adu:107495109|K15382 solute carrier family 50 (sugar transporter) | (RefSeq) LOW QUALITY PROTEIN: bidirectional sugar transporter SWEET1	--	Sugar efflux transporter for intercellular exchange	Bidirectional sugar transporter SWEET1 OS=Arabidopsis thaliana OX=3702 GN=SWEET1 PE=1 SV=1	bidirectional sugar transporter SWEET1 [Arachis hypogaea]
XLOC_008322	arahy.Tifrunner.gnm2.Arahy.05[+]41640068-41642247	arahy.Tifrunner.gnm2.ann1.072U0I	ONT.8529.1,ONT.8529.2,ONT.8529.3,ONT.8529.4,ONT.8529.5	2-C-methyl-D-erythritol 2,4-cyclodiphosphate synthase, chloroplastic [Arachis duranensis]	2-C-methyl-D-erythritol 2,4-cyclodiphosphate synthase, chloroplastic OS=Arabidopsis thaliana OX=3702 GN=ISPF PE=1 SV=1	Molecular Function: 2-C-methyl-D-erythritol 2,4-cyclodiphosphate synthase activity (GO:0008685);; Biological Process: terpenoid biosynthetic process (GO:0016114);;	K01770|2.9e-117|adu:107488275|K01770 2-C-methyl-D-erythritol 2,4-cyclodiphosphate synthase [EC:4.6.1.12] | (RefSeq) 2-C-methyl-D-erythritol 2,4-cyclodiphosphate synthase, chloroplastic	Terpenoid backbone biosynthesis (ko00900)	YgbB family	69.7	68	61.8	48.1	62.7	59.5	58.5	65.2	55.7	70.8	60.5	58.3	72.6	74.9	76.9	46.1	51.5	54.3	57.6	64.9	54.6	57.8	58.2	59.9	Molecular Function: 2-C-methyl-D-erythritol 2,4-cyclodiphosphate synthase activity (GO:0008685);; Biological Process: terpenoid biosynthetic process (GO:0016114);;	K01770|2.9e-117|adu:107488275|K01770 2-C-methyl-D-erythritol 2,4-cyclodiphosphate synthase [EC:4.6.1.12] | (RefSeq) 2-C-methyl-D-erythritol 2,4-cyclodiphosphate synthase, chloroplastic	Terpenoid backbone biosynthesis (ko00900)	YgbB family	2-C-methyl-D-erythritol 2,4-cyclodiphosphate synthase, chloroplastic OS=Arabidopsis thaliana OX=3702 GN=ISPF PE=1 SV=1	2-C-methyl-D-erythritol 2,4-cyclodiphosphate synthase, chloroplastic [Arachis duranensis]
XLOC_011949	arahy.Tifrunner.gnm2.Arahy.07[+]5176510-5184548	arahy.Tifrunner.gnm2.ann1.07543H	ONT.12255.1,ONT.12255.2,ONT.12255.3	cyclin-dependent kinase C-2 [Arachis duranensis]	Cyclin-dependent kinase C-2 OS=Oryza sativa subsp. japonica OX=39947 GN=CDKC-2 PE=2 SV=1	Molecular Function: protein kinase activity (GO:0004672);; Molecular Function: ATP binding (GO:0005524);;	K08819|2.4e-250|adu:107496671|K08819 cyclin-dependent kinase 12/13 [EC:2.7.11.22 2.7.11.23] | (RefSeq) cyclin-dependent kinase C-2	--	Protein kinase domain	25.4	17.3	23	13.6	12.4	16.3	12.6	12.2	9.2	19.8	16.5	16.3	25.2	28.5	26.7	8.1	10	10.1	12.2	9.5	10	15.6	20.4	19.5	Molecular Function: protein kinase activity (GO:0004672);; Molecular Function: ATP binding (GO:0005524);;	K08819|2.4e-250|adu:107496671|K08819 cyclin-dependent kinase 12/13 [EC:2.7.11.22 2.7.11.23] | (RefSeq) cyclin-dependent kinase C-2	--	Protein kinase domain	Cyclin-dependent kinase C-2 OS=Oryza sativa subsp. japonica OX=39947 GN=CDKC-2 PE=2 SV=1	cyclin-dependent kinase C-2 [Arachis duranensis]
XLOC_006785	arahy.Tifrunner.gnm2.Arahy.04[+]94377304-94380966	arahy.Tifrunner.gnm2.ann1.0756ZF	ONT.6959.1,ONT.6959.2,ONT.6959.3,ONT.6959.4,ONT.6959.5	hypothetical protein Ahy_A04g019347 [Arachis hypogaea]	--	Biological Process: tetrahydrobiopterin biosynthetic process (GO:0006729);; Molecular Function: 4-alpha-hydroxytetrahydrobiopterin dehydratase activity (GO:0008124);;	K01724|1.5e-30|adu:107482183|K01724 4a-hydroxytetrahydrobiopterin dehydratase [EC:4.2.1.96] | (RefSeq) uncharacterized protein LOC107482183 isoform X1	Folate biosynthesis (ko00790)	--	9.4	8	9.4	7.5	6.6	6.8	5.7	4	3.8	7.9	8.2	3.9	11.3	13.6	11.5	5.5	6.1	4.7	4.5	4.3	4.2	6.4	6.9	7.1	Biological Process: tetrahydrobiopterin biosynthetic process (GO:0006729);; Molecular Function: 4-alpha-hydroxytetrahydrobiopterin dehydratase activity (GO:0008124);;	K01724|1.5e-30|adu:107482183|K01724 4a-hydroxytetrahydrobiopterin dehydratase [EC:4.2.1.96] | (RefSeq) uncharacterized protein LOC107482183 isoform X1	Folate biosynthesis (ko00790)	--	--	hypothetical protein Ahy_A04g019347 [Arachis hypogaea]
XLOC_009739	arahy.Tifrunner.gnm2.Arahy.05[-]114404018-114407002	arahy.Tifrunner.gnm2.ann1.076XKT	ONT.9977.1,ONT.9977.2,ONT.9977.3,ONT.9977.4,ONT.9977.5,ONT.9977.6,ONT.9977.7,ONT.9977.8	trihelix transcription factor GT-2 [Arachis hypogaea]	Trihelix transcription factor GT-2 OS=Arabidopsis thaliana OX=3702 GN=GT-2 PE=1 SV=1	Molecular Function: molecular_function (GO:0003674);; Molecular Function: transcription factor activity, sequence-specific DNA binding (GO:0003700);; Biological Process: regulation of transcription, DNA-templated (GO:0006355);; Biological Process: biological_process (GO:0008150);; Biological Process: regulation of biosynthetic process (GO:0009889);; Biological Process: regulation of gene expressi…	K01051|2.7e-18|var:108341535|K01051 pectinesterase [EC:3.1.1.11] | (RefSeq) probable pectinesterase/pectinesterase inhibitor 58	Pentose and glucuronate interconversions (ko00040)	Myb/SANT-like DNA-binding domain	34.4	37.5	30	27.3	16	15.6	11.6	7.7	10.4	22	21.2	22.4	42.1	26	38.2	16.2	16.9	19.9	7.5	13.9	11.8	30.2	32.6	20.4	Molecular Function: molecular_function (GO:0003674);; Molecular Function: transcription factor activity, sequence-specific DNA binding (GO:0003700);; Biological Process: regulation of transcription, DNA-templated (GO:0006355);; Biological Process: biological_process (GO:0008150);; Biological Process: regulation of biosynthetic process (GO:0009889);; Biological Process: regulation of gene expressi…	K01051|2.7e-18|var:108341535|K01051 pectinesterase [EC:3.1.1.11] | (RefSeq) probable pectinesterase/pectinesterase inhibitor 58	Pentose and glucuronate interconversions (ko00040)	Myb/SANT-like DNA-binding domain	Trihelix transcription factor GT-2 OS=Arabidopsis thaliana OX=3702 GN=GT-2 PE=1 SV=1	trihelix transcription factor GT-2 [Arachis hypogaea]
XLOC_009136	arahy.Tifrunner.gnm2.Arahy.05[-]33048468-33049343	arahy.Tifrunner.gnm2.ann1.077R6R	ONT.9356.1	ubiquitin-40S ribosomal protein S27a [Arachis duranensis]	Ubiquitin-40S ribosomal protein S27a OS=Lupinus albus OX=3870 PE=3 SV=2	Molecular Function: structural constituent of ribosome (GO:0003735);; Cellular Component: ribosome (GO:0005840);; Biological Process: translation (GO:0006412);;	K02977|1.2e-72|adu:107481342|K02977 ubiquitin-small subunit ribosomal protein S27Ae | (RefSeq) ubiquitin-40S ribosomal protein S27a	Ribosome (ko03010);; Ubiquitin mediated proteolysis (ko04120)	Ubiquitin family	30	30.3	30.6	33.3	28.8	23.4	49.8	38.1	27.7	24.8	20.3	23.5	21.9	24.3	23.8	29.6	27.3	24.3	29.3	22.8	32.8	15.4	16.3	21.3	Molecular Function: structural constituent of ribosome (GO:0003735);; Cellular Component: ribosome (GO:0005840);; Biological Process: translation (GO:0006412);;	K02977|1.2e-72|adu:107481342|K02977 ubiquitin-small subunit ribosomal protein S27Ae | (RefSeq) ubiquitin-40S ribosomal protein S27a	Ribosome (ko03010);; Ubiquitin mediated proteolysis (ko04120)	Ubiquitin family	Ubiquitin-40S ribosomal protein S27a OS=Lupinus albus OX=3870 PE=3 SV=2	ubiquitin-40S ribosomal protein S27a [Arachis duranensis]
XLOC_034044	arahy.Tifrunner.gnm2.Arahy.18[-]122433893-122448437	arahy.Tifrunner.gnm2.ann1.078WK3	ONT.34846.1,ONT.34846.2	hypothetical protein Ahy_B08g089970 [Arachis hypogaea]	DNA-directed RNA polymerase I subunit 2 OS=Arabidopsis thaliana OX=3702 GN=NRPA2 PE=2 SV=1	Molecular Function: DNA binding (GO:0003677);; Molecular Function: DNA-directed 5'-3' RNA polymerase activity (GO:0003899);; Cellular Component: nucleus (GO:0005634);; Biological Process: transcription, DNA-templated (GO:0006351);; Molecular Function: ribonucleoside binding (GO:0032549);;	K03002|0.0e+00|thj:104799325|K03002 DNA-directed RNA polymerase I subunit RPA2 [EC:2.7.7.6] | (RefSeq) DNA-directed RNA polymerase I subunit 2	RNA polymerase (ko03020)	RNA polymerase Rpb2, domain 6	3.4	1.9	1.4	2	3.7	3.5	5.5	10.1	4.8	3.4	3.1	2.1	3.2	6.4	4.7	1.6	1	0.7	2.4	3.2	5.8	1.2	2	2.7	Molecular Function: DNA binding (GO:0003677);; Molecular Function: DNA-directed 5'-3' RNA polymerase activity (GO:0003899);; Cellular Component: nucleus (GO:0005634);; Biological Process: transcription, DNA-templated (GO:0006351);; Molecular Function: ribonucleoside binding (GO:0032549);;	K03002|0.0e+00|thj:104799325|K03002 DNA-directed RNA polymerase I subunit RPA2 [EC:2.7.7.6] | (RefSeq) DNA-directed RNA polymerase I subunit 2	RNA polymerase (ko03020)	RNA polymerase Rpb2, domain 6	DNA-directed RNA polymerase I subunit 2 OS=Arabidopsis thaliana OX=3702 GN=NRPA2 PE=2 SV=1	hypothetical protein Ahy_B08g089970 [Arachis hypogaea]
XLOC_026550	arahy.Tifrunner.gnm2.Arahy.14[-]120283997-120289225	arahy.Tifrunner.gnm2.ann1.079M4U	ONT.27199.1,ONT.27199.2,ONT.27199.3,ONT.27199.4	Thioredoxin H-type [Arachis hypogaea]	Thioredoxin H-type OS=Populus jackii OX=640484 PE=1 SV=1	Biological Process: cell redox homeostasis (GO:0045454);;	K03671|6.2e-91|adu:107485334|K03671 thioredoxin 1 | (RefSeq) thioredoxin H-type isoform X1	--	Thioredoxin	22.4	18.6	20.3	16	20.9	21.4	24.2	30.4	18.5	20.6	24.6	21.9	18.5	18.6	15.4	16.4	11.2	11.8	20.6	16.1	16.3	18.4	16.6	22.8	Biological Process: cell redox homeostasis (GO:0045454);;	K03671|6.2e-91|adu:107485334|K03671 thioredoxin 1 | (RefSeq) thioredoxin H-type isoform X1	--	Thioredoxin	Thioredoxin H-type OS=Populus jackii OX=640484 PE=1 SV=1	Thioredoxin H-type [Arachis hypogaea]
XLOC_022545	arahy.Tifrunner.gnm2.Arahy.13[+]12697490-12700441	arahy.Tifrunner.gnm2.ann1.07BPB5	ONT.23079.1,ONT.23079.2	cell number regulator 6 [Arachis ipaensis]	Cell number regulator 6 OS=Zea mays OX=4577 GN=CNR6 PE=2 SV=1	--	--	--	PLAC8 family	10.8	9.1	12.9	14.4	12.5	14.6	24.2	33.5	30.8	13.9	7.6	10.1	9.2	13.4	10.2	12.4	16.3	11.1	23.5	22.8	16.7	6.4	5.1	7.1	--	--	--	PLAC8 family	Cell number regulator 6 OS=Zea mays OX=4577 GN=CNR6 PE=2 SV=1	cell number regulator 6 [Arachis ipaensis]
XLOC_006903	arahy.Tifrunner.gnm2.Arahy.04[+]114636077-114642022	arahy.Tifrunner.gnm2.ann1.07CG3L	ONT.7078.1,ONT.7078.2,ONT.7078.3	uncharacterized protein DS421_4g129780 [Arachis hypogaea]	Oil body-associated protein 2C OS=Arabidopsis thaliana OX=3702 GN=OBAP2C PE=1 SV=1	--	--	--	Protein of unknown function (DUF1264)	0	0.4	1.4	0.4	0.7	0.5	0.5	0.5	0.3	0.2	0	0.2	1.8	1.5	1	0	0	0	0.9	0.2	0.2	0.6	0.2	0.3	--	--	--	Protein of unknown function (DUF1264)	Oil body-associated protein 2C OS=Arabidopsis thaliana OX=3702 GN=OBAP2C PE=1 SV=1	uncharacterized protein DS421_4g129780 [Arachis hypogaea]
XLOC_011555	arahy.Tifrunner.gnm2.Arahy.06[-]104801674-104803655	arahy.Tifrunner.gnm2.ann1.07DJUP	ONT.11848.1,ONT.11848.2,ONT.11848.3	LOB domain-containing protein 25-like [Arachis duranensis]	LOB domain-containing protein 25 OS=Arabidopsis thaliana OX=3702 GN=LBD25 PE=2 SV=3	--	K13944|2.8e-32|pxb:103957286|K13944 LOB domain-containing protein 16 | (RefSeq) LOB domain-containing protein 16	--	Lateral organ boundaries (LOB) domain	27.6	0	2.3	0	1	0	10.7	10.2	0	0	1.6	2.6	25	46.8	0	0	0	0	0.6	0	9.1	0	0	17.3	--	K13944|2.8e-32|pxb:103957286|K13944 LOB domain-containing protein 16 | (RefSeq) LOB domain-containing protein 16	--	Lateral organ boundaries (LOB) domain	LOB domain-containing protein 25 OS=Arabidopsis thaliana OX=3702 GN=LBD25 PE=2 SV=3	LOB domain-containing protein 25-like [Arachis duranensis]
XLOC_001073	arahy.Tifrunner.gnm2.Arahy.01[-]1949067-1950576	arahy.Tifrunner.gnm2.ann1.07EMGU	ONT.1092.1	fatty acid desaturase 4, chloroplastic [Arachis hypogaea]	Fatty acid desaturase 4, chloroplastic OS=Arabidopsis thaliana OX=3702 GN=FAD4 PE=1 SV=1	Biological Process: protein polyubiquitination (GO:0000209);; Molecular Function: molecular_function (GO:0003674);; Molecular Function: catalytic activity (GO:0003824);; Molecular Function: ubiquitin-protein transferase activity (GO:0004842);; Molecular Function: binding (GO:0005488);; Molecular Function: protein binding (GO:0005515);; Cellular Component: cellular_component (GO:0005575);; Cellula…	K20417|3.2e-175|adu:107479953|K20417 palmitoyl-[glycerolipid] 3-(E)-desaturase [EC:1.14.19.43] | (RefSeq) fatty acid desaturase 4, chloroplastic	--	B domain of TMEM189, localisation domain	1.8	2	2.6	35.8	36.9	41	4.7	6.7	10.4	7.7	5.1	9	0.7	1.8	1.6	49.5	33.2	64.9	20.6	18.7	6	4.2	3.6	2.7	Biological Process: protein polyubiquitination (GO:0000209);; Molecular Function: molecular_function (GO:0003674);; Molecular Function: catalytic activity (GO:0003824);; Molecular Function: ubiquitin-protein transferase activity (GO:0004842);; Molecular Function: binding (GO:0005488);; Molecular Function: protein binding (GO:0005515);; Cellular Component: cellular_component (GO:0005575);; Cellula…	K20417|3.2e-175|adu:107479953|K20417 palmitoyl-[glycerolipid] 3-(E)-desaturase [EC:1.14.19.43] | (RefSeq) fatty acid desaturase 4, chloroplastic	--	B domain of TMEM189, localisation domain	Fatty acid desaturase 4, chloroplastic OS=Arabidopsis thaliana OX=3702 GN=FAD4 PE=1 SV=1	fatty acid desaturase 4, chloroplastic [Arachis hypogaea]
XLOC_029830	arahy.Tifrunner.gnm2.Arahy.16[-]10724512-10727672	arahy.Tifrunner.gnm2.ann1.07EWQF	ONT.30549.1	uncharacterized protein LOC112756353 [Arachis hypogaea]	--	--	--	--	--	12.6	15.2	52.6	25.1	6.2	8.7	6.6	1.9	1.7	9.9	18.1	21.2	5.9	6.6	6.3	14.8	11	12.8	2.8	3.3	3.3	9.5	10.7	8.5	--	--	--	--	--	uncharacterized protein LOC112756353 [Arachis hypogaea]
XLOC_023393	arahy.Tifrunner.gnm2.Arahy.13[+]139276612-139280586	arahy.Tifrunner.gnm2.ann1.07J3HR	ONT.23951.1,ONT.23951.2	hypothetical protein Ahy_B03g062365 [Arachis hypogaea]	Acetolactate synthase small subunit 2, chloroplastic OS=Arabidopsis thaliana OX=3702 GN=At2g31810 PE=1 SV=1	Biological Process: branched-chain amino acid biosynthetic process (GO:0009082);; Molecular Function: acetolactate synthase regulator activity (GO:1990610);;	K01653|2.9e-266|adu:107481871|K01653 acetolactate synthase I/III small subunit [EC:2.2.1.6] | (RefSeq) acetolactate synthase small subunit 2, chloroplastic	Valine, leucine and isoleucine biosynthesis (ko00290);; Butanoate metabolism (ko00650);; C5-Branched dibasic acid metabolism (ko00660);; Pantothenate and CoA biosynthesis (ko00770);; 2-Oxocarboxylic acid metabolism (ko01210);; Biosynthesis of amino acids (ko01230)	Small subunit of acetolactate synthase	11	17.5	19.6	22.8	9.9	12.5	7.5	0.9	0.7	13.5	14.3	12.7	11.5	14	9.2	18.9	22.8	11.8	4.5	8	6	8.9	9.4	9.3	Biological Process: branched-chain amino acid biosynthetic process (GO:0009082);; Molecular Function: acetolactate synthase regulator activity (GO:1990610);;	K01653|2.9e-266|adu:107481871|K01653 acetolactate synthase I/III small subunit [EC:2.2.1.6] | (RefSeq) acetolactate synthase small subunit 2, chloroplastic	Valine, leucine and isoleucine biosynthesis (ko00290);; Butanoate metabolism (ko00650);; C5-Branched dibasic acid metabolism (ko00660);; Pantothenate and CoA biosynthesis (ko00770);; 2-Oxocarboxylic acid metabolism (ko01210);; Biosynthesis of amino acids (ko01230)	Small subunit of acetolactate synthase	Acetolactate synthase small subunit 2, chloroplastic OS=Arabidopsis thaliana OX=3702 GN=At2g31810 PE=1 SV=1	hypothetical protein Ahy_B03g062365 [Arachis hypogaea]
XLOC_038262	arahy.Tifrunner.gnm2.Arahy.20[-]136619945-136624775	arahy.Tifrunner.gnm2.ann1.07JFIQ	ONT.39165.1	protein LONGIFOLIA 2 [Arachis hypogaea]	Protein LONGIFOLIA 1 OS=Arabidopsis thaliana OX=3702 GN=LNG1 PE=1 SV=1	Biological Process: regulation of monopolar cell growth (GO:0051513);;	--	--	Domain of unknown function (DUF4378)	1	0.2	1.1	1	0.4	0	6.6	0.2	0	0.6	1.1	1	0	0.4	0.3	0	2	1	0.2	0.2	0.9	1.1	0.4	0.9	Biological Process: regulation of monopolar cell growth (GO:0051513);;	--	--	Domain of unknown function (DUF4378)	Protein LONGIFOLIA 1 OS=Arabidopsis thaliana OX=3702 GN=LNG1 PE=1 SV=1	protein LONGIFOLIA 2 [Arachis hypogaea]
XLOC_018637	arahy.Tifrunner.gnm2.Arahy.10[-]115490613-115500245	arahy.Tifrunner.gnm2.ann1.07MYST	ONT.19093.1,ONT.19093.2,ONT.19093.3,ONT.19093.4,ONT.19093.5,ONT.19093.6	hypothetical protein Ahy_A10g046991 isoform A [Arachis hypogaea]	Flowering time control protein FY OS=Arabidopsis thaliana OX=3702 GN=FY PE=1 SV=1	Molecular Function: protein binding (GO:0005515);; Cellular Component: cellular_component (GO:0005575);; Cellular Component: intracellular (GO:0005622);; Cellular Component: cell (GO:0005623);; Cellular Component: nucleus (GO:0005634);; Cellular Component: nucleoplasm (GO:0005654);; Cellular Component: mRNA cleavage and polyadenylation specificity factor complex (GO:0005847);; Cellular Component:…	K15542|9.6e-218|adu:107471806|K15542 polyadenylation factor subunit 2 | (RefSeq) flowering time control protein FY isoform X1	mRNA surveillance pathway (ko03015)	WD domain, G-beta repeat	7	4.8	7.1	6.5	1.9	8.2	10.4	8.7	13.5	5.1	3.6	5.6	9.7	6.4	5.8	4.9	6.9	6.4	8.3	10.4	9.4	5.9	3.4	5	Molecular Function: protein binding (GO:0005515);; Cellular Component: cellular_component (GO:0005575);; Cellular Component: intracellular (GO:0005622);; Cellular Component: cell (GO:0005623);; Cellular Component: nucleus (GO:0005634);; Cellular Component: nucleoplasm (GO:0005654);; Cellular Component: mRNA cleavage and polyadenylation specificity factor complex (GO:0005847);; Cellular Component:…	K15542|9.6e-218|adu:107471806|K15542 polyadenylation factor subunit 2 | (RefSeq) flowering time control protein FY isoform X1	mRNA surveillance pathway (ko03015)	WD domain, G-beta repeat	Flowering time control protein FY OS=Arabidopsis thaliana OX=3702 GN=FY PE=1 SV=1	hypothetical protein Ahy_A10g046991 isoform A [Arachis hypogaea]
XLOC_003923	arahy.Tifrunner.gnm2.Arahy.03[+]21189038-21193568	arahy.Tifrunner.gnm2.ann1.07PP75	ONT.4011.1,ONT.4011.2	activating signal cointegrator 1 complex subunit 2 homolog [Arachis duranensis]	--	--	K16903|2.3e-17|sbi:8080940|K16903 L-tryptophan---pyruvate aminotransferase [EC:2.6.1.99] | (RefSeq) uncharacterized protein LOC8080940	Tryptophan metabolism (ko00380)	UBA-like domain (DUF1421)	18	8.2	10.4	6.8	12.2	13	10.7	16.9	17.1	10.2	9.1	11.8	14.4	10.9	11	4.9	3.5	3.9	16.5	12.8	11.2	6.5	8	9.6	--	K16903|2.3e-17|sbi:8080940|K16903 L-tryptophan---pyruvate aminotransferase [EC:2.6.1.99] | (RefSeq) uncharacterized protein LOC8080940	Tryptophan metabolism (ko00380)	UBA-like domain (DUF1421)	--	activating signal cointegrator 1 complex subunit 2 homolog [Arachis duranensis]
XLOC_004882	arahy.Tifrunner.gnm2.Arahy.03[-]516616-519493	arahy.Tifrunner.gnm2.ann1.07Q55L	ONT.4999.1,ONT.4999.2	splicing factor U2af small subunit B [Arachis hypogaea]	Splicing factor U2af small subunit B OS=Arabidopsis thaliana OX=3702 GN=U2AF35B PE=1 SV=1	Biological Process: mRNA splicing, via spliceosome (GO:0000398);; Molecular Function: RNA binding (GO:0003723);; Molecular Function: metal ion binding (GO:0046872);; Cellular Component: U2AF (GO:0089701);;	K12836|5.0e-158|adu:107476436|K12836 splicing factor U2AF 35 kDa subunit | (RefSeq) splicing factor U2af small subunit B	Spliceosome (ko03040)	Zinc finger C-x8-C-x5-C-x3-H type (and similar)	1.8	0.2	0.4	0.4	0	0.2	0.3	0.2	0	0	0	0	0.5	0	0	0.2	0	0	0.9	0.4	0	0.2	0	0	Biological Process: mRNA splicing, via spliceosome (GO:0000398);; Molecular Function: RNA binding (GO:0003723);; Molecular Function: metal ion binding (GO:0046872);; Cellular Component: U2AF (GO:0089701);;	K12836|5.0e-158|adu:107476436|K12836 splicing factor U2AF 35 kDa subunit | (RefSeq) splicing factor U2af small subunit B	Spliceosome (ko03040)	Zinc finger C-x8-C-x5-C-x3-H type (and similar)	Splicing factor U2af small subunit B OS=Arabidopsis thaliana OX=3702 GN=U2AF35B PE=1 SV=1	splicing factor U2af small subunit B [Arachis hypogaea]
XLOC_027164	arahy.Tifrunner.gnm2.Arahy.15[+]37002836-37007781	arahy.Tifrunner.gnm2.ann1.07R66E	ONT.27831.1,ONT.27831.2,ONT.27831.3	probable serine/threonine-protein kinase PIX7 [Arachis hypogaea]	Probable serine/threonine-protein kinase PIX7 OS=Arabidopsis thaliana OX=3702 GN=PIX7 PE=1 SV=1	Molecular Function: protein serine/threonine kinase activity (GO:0004674);; Molecular Function: ATP binding (GO:0005524);;	K00924|2.3e-104|ath:AT3G55450|K00924 kinase [EC:2.7.1.-] | (RefSeq) PBL1; PBS1-like 1	--	Protein tyrosine and serine/threonine kinase	30	19.9	22.6	15	10.9	12.7	20.5	16.6	14.9	15.5	17.2	17.8	30	30.2	27.2	7.3	9.2	13.8	9.8	7.2	15.4	23.8	19.5	24.8	Molecular Function: protein serine/threonine kinase activity (GO:0004674);; Molecular Function: ATP binding (GO:0005524);;	K00924|2.3e-104|ath:AT3G55450|K00924 kinase [EC:2.7.1.-] | (RefSeq) PBL1; PBS1-like 1	--	Protein tyrosine and serine/threonine kinase	Probable serine/threonine-protein kinase PIX7 OS=Arabidopsis thaliana OX=3702 GN=PIX7 PE=1 SV=1	probable serine/threonine-protein kinase PIX7 [Arachis hypogaea]
XLOC_017817	arahy.Tifrunner.gnm2.Arahy.10[-]261372-265720	arahy.Tifrunner.gnm2.ann1.07RNNT	ONT.18262.1,ONT.18262.2,ONT.18262.3,ONT.18262.4,ONT.18262.5	uncharacterized protein LOC112714312 [Arachis hypogaea]	--	--	--	--	Protein of unknown function (DUF642)	21.6	43.1	40.8	145.6	39.5	47	27.9	3.4	1.5	39.8	52.5	59.9	12.8	11	5.2	107.6	102.8	117.7	20.8	53.7	15.6	42.5	29.7	19.6	--	--	--	Protein of unknown function (DUF642)	--	uncharacterized protein LOC112714312 [Arachis hypogaea]
XLOC_034339	arahy.Tifrunner.gnm2.Arahy.19[+]4354559-4358840	arahy.Tifrunner.gnm2.ann1.07RPJW	ONT.35147.1,ONT.35147.2,ONT.35147.3,ONT.35147.4,ONT.35147.5,ONT.35147.6,ONT.35147.7,ONT.35147.8	hypothetical protein Ahy_B09g094897 [Arachis hypogaea]	RuvB-like protein 1 OS=Arabidopsis thaliana OX=3702 GN=RIN1 PE=1 SV=1	Molecular Function: ATP binding (GO:0005524);; Cellular Component: Ino80 complex (GO:0031011);; Cellular Component: NuA4 histone acetyltransferase complex (GO:0035267);; Molecular Function: 5'-3' DNA helicase activity (GO:0043139);; Cellular Component: R2TP complex (GO:0097255);;	K04499|1.1e-252|aip:107614842|K04499 RuvB-like protein 1 (pontin 52) | (RefSeq) ruvB-like protein 1	--	TIP49 P-loop domain	26.8	19.3	21.5	16.3	13.5	20.1	14.1	9	12.8	11.3	15.8	12.9	28.8	27.8	24.1	8.1	10	10.3	12	11.7	12.5	10.4	13.2	17.1	Molecular Function: ATP binding (GO:0005524);; Cellular Component: Ino80 complex (GO:0031011);; Cellular Component: NuA4 histone acetyltransferase complex (GO:0035267);; Molecular Function: 5'-3' DNA helicase activity (GO:0043139);; Cellular Component: R2TP complex (GO:0097255);;	K04499|1.1e-252|aip:107614842|K04499 RuvB-like protein 1 (pontin 52) | (RefSeq) ruvB-like protein 1	--	TIP49 P-loop domain	RuvB-like protein 1 OS=Arabidopsis thaliana OX=3702 GN=RIN1 PE=1 SV=1	hypothetical protein Ahy_B09g094897 [Arachis hypogaea]
XLOC_030197	arahy.Tifrunner.gnm2.Arahy.16[-]54802141-54806826	arahy.Tifrunner.gnm2.ann1.07S74W	ONT.30923.1,ONT.30923.2	serine/threonine protein phosphatase 2A 57 kDa regulatory subunit B&apos; beta isoform [Arachis ipaensis]	Serine/threonine protein phosphatase 2A 57 kDa regulatory subunit B&apos; beta isoform OS=Arabidopsis thaliana OX=3702 GN=B&apos;BETA PE=1 SV=1	Cellular Component: protein phosphatase type 2A complex (GO:0000159);; Biological Process: signal transduction (GO:0007165);; Molecular Function: protein phosphatase regulator activity (GO:0019888);;	K11584|4.9e-282|aip:107648750|K11584 serine/threonine-protein phosphatase 2A regulatory subunit B' | (RefSeq) serine/threonine protein phosphatase 2A 57 kDa regulatory subunit B' beta isoform	mRNA surveillance pathway (ko03015)	Protein phosphatase 2A regulatory B subunit (B56 family)	10.4	10.2	10.8	3.9	3	3.5	6.3	5.6	8.9	4.3	4	2.3	14.4	12.9	8.4	3	2.9	3.2	3.9	5.6	6.5	5.6	4.7	4.7	Cellular Component: protein phosphatase type 2A complex (GO:0000159);; Biological Process: signal transduction (GO:0007165);; Molecular Function: protein phosphatase regulator activity (GO:0019888);;	K11584|4.9e-282|aip:107648750|K11584 serine/threonine-protein phosphatase 2A regulatory subunit B' | (RefSeq) serine/threonine protein phosphatase 2A 57 kDa regulatory subunit B' beta isoform	mRNA surveillance pathway (ko03015)	Protein phosphatase 2A regulatory B subunit (B56 family)	Serine/threonine protein phosphatase 2A 57 kDa regulatory subunit B&apos; beta isoform OS=Arabidopsis thaliana OX=3702 GN=B&apos;BETA PE=1 SV=1	serine/threonine protein phosphatase 2A 57 kDa regulatory subunit B&apos; beta isoform [Arachis ipaensis]
XLOC_030026	arahy.Tifrunner.gnm2.Arahy.16[-]20545541-20551488	arahy.Tifrunner.gnm2.ann1.07SUKG	ONT.30749.1,ONT.30749.2,ONT.30749.3,ONT.30749.4,ONT.30749.5,ONT.30749.6,ONT.30749.7,ONT.30749.8,ONT.30749.9,ONT.30749.10,ONT.30749.11,ONT.30749.12	linoleate 9S-lipoxygenase-like [Arachis ipaensis]	Linoleate 9S-lipoxygenase (Fragment) OS=Phaseolus vulgaris OX=3885 PE=2 SV=1	Molecular Function: oxidoreductase activity, acting on single donors with incorporation of molecular oxygen, incorporation of two atoms of oxygen (GO:0016702);; Molecular Function: metal ion binding (GO:0046872);;	K15718|3.0e-191|aip:107645767|K15718 linoleate 9S-lipoxygenase [EC:1.13.11.58] | (RefSeq) linoleate 9S-lipoxygenase-like	Linoleic acid metabolism (ko00591)	Lipoxygenase	28.6	21	21	24.7	10.9	15.8	14.9	12.4	12.8	20	23.9	19.6	27.9	31.3	19.6	15.8	15.7	12.5	8.6	10.6	8.9	23.4	26.4	20.9	Molecular Function: oxidoreductase activity, acting on single donors with incorporation of molecular oxygen, incorporation of two atoms of oxygen (GO:0016702);; Molecular Function: metal ion binding (GO:0046872);;	K15718|3.0e-191|aip:107645767|K15718 linoleate 9S-lipoxygenase [EC:1.13.11.58] | (RefSeq) linoleate 9S-lipoxygenase-like	Linoleic acid metabolism (ko00591)	Lipoxygenase	Linoleate 9S-lipoxygenase (Fragment) OS=Phaseolus vulgaris OX=3885 PE=2 SV=1	linoleate 9S-lipoxygenase-like [Arachis ipaensis]
XLOC_013049	arahy.Tifrunner.gnm2.Arahy.07[-]72501030-72508395	arahy.Tifrunner.gnm2.ann1.07T9WF	ONT.13375.1,ONT.13375.2	pantoate--beta-alanine ligase [Arachis duranensis]	Pantoate--beta-alanine ligase OS=Lotus japonicus OX=34305 GN=PANC PE=1 SV=3	Molecular Function: pantoate-beta-alanine ligase activity (GO:0004592);; Biological Process: pantothenate biosynthetic process (GO:0015940);;	K01918|1.5e-183|adu:107458579|K01918 pantoate--beta-alanine ligase [EC:6.3.2.1] | (RefSeq) pantoate--beta-alanine ligase	beta-Alanine metabolism (ko00410);; Pantothenate and CoA biosynthesis (ko00770)	Pantoate-beta-alanine ligase	1.6	1.5	1.2	0.4	0.8	2.1	1.4	1.5	1.5	2	0.7	1.1	4.5	4.4	4.4	0.8	1.2	2.2	2.1	0.7	2.5	2.5	2.5	3.6	Molecular Function: pantoate-beta-alanine ligase activity (GO:0004592);; Biological Process: pantothenate biosynthetic process (GO:0015940);;	K01918|1.5e-183|adu:107458579|K01918 pantoate--beta-alanine ligase [EC:6.3.2.1] | (RefSeq) pantoate--beta-alanine ligase	beta-Alanine metabolism (ko00410);; Pantothenate and CoA biosynthesis (ko00770)	Pantoate-beta-alanine ligase	Pantoate--beta-alanine ligase OS=Lotus japonicus OX=34305 GN=PANC PE=1 SV=3	pantoate--beta-alanine ligase [Arachis duranensis]
XLOC_003528	arahy.Tifrunner.gnm2.Arahy.03[+]2548410-2554732	arahy.Tifrunner.gnm2.ann1.07WNF7	ONT.3607.1,ONT.3607.2,ONT.3607.3,ONT.3607.4	protein WHAT&apos;S THIS FACTOR 1 homolog, chloroplastic [Arachis hypogaea]	Protein WHAT&apos;S THIS FACTOR 1 homolog, chloroplastic OS=Arabidopsis thaliana OX=3702 GN=At4g01037 PE=3 SV=1	--	K15111|3.6e-30|spen:107015750|K15111 solute carrier family 25 (mitochondrial S-adenosylmethionine transporter), member 26 | (RefSeq) LOW QUALITY PROTEIN: protein MITOFERRINLIKE 1, chloroplastic	--	Plant organelle RNA recognition domain	9.2	9.1	7.6	9.5	4.5	5.7	6.3	7	3.4	9	12	9.6	13.5	19.1	11.8	9.1	6.9	7.9	3.9	6.7	5.6	12	11.9	12.1	--	K15111|3.6e-30|spen:107015750|K15111 solute carrier family 25 (mitochondrial S-adenosylmethionine transporter), member 26 | (RefSeq) LOW QUALITY PROTEIN: protein MITOFERRINLIKE 1, chloroplastic	--	Plant organelle RNA recognition domain	Protein WHAT&apos;S THIS FACTOR 1 homolog, chloroplastic OS=Arabidopsis thaliana OX=3702 GN=At4g01037 PE=3 SV=1	protein WHAT&apos;S THIS FACTOR 1 homolog, chloroplastic [Arachis hypogaea]
XLOC_019315	arahy.Tifrunner.gnm2.Arahy.11[+]134597791-134609176	arahy.Tifrunner.gnm2.ann1.07YC75	ONT.19782.1,ONT.19782.2,ONT.19782.3,ONT.19782.4	dynamin-2A [Arachis hypogaea]	Dynamin-2A OS=Arabidopsis thaliana OX=3702 GN=DRP2A PE=1 SV=2	Molecular Function: GTPase activity (GO:0003924);; Molecular Function: GTP binding (GO:0005525);;	K01528|0.0e+00|aip:107635788|K01528 dynamin 1/3 [EC:3.6.5.5] | (RefSeq) dynamin-2A	Endocytosis (ko04144)	Dynamin family	12	9.3	10.8	12.4	7.6	12.3	13.5	14.2	14.9	11.1	10.1	10.9	16.4	16	12.3	10	5.3	10.1	9.8	6.1	15.6	9.5	12.1	12.1	Molecular Function: GTPase activity (GO:0003924);; Molecular Function: GTP binding (GO:0005525);;	K01528|0.0e+00|aip:107635788|K01528 dynamin 1/3 [EC:3.6.5.5] | (RefSeq) dynamin-2A	Endocytosis (ko04144)	Dynamin family	Dynamin-2A OS=Arabidopsis thaliana OX=3702 GN=DRP2A PE=1 SV=2	dynamin-2A [Arachis hypogaea]
XLOC_028928	arahy.Tifrunner.gnm2.Arahy.16[+]15351795-15356759	arahy.Tifrunner.gnm2.ann1.07YELL	ONT.29629.1,ONT.29629.2,ONT.29629.3,ONT.29629.4,ONT.29629.5	probable receptor-like protein kinase At5g18500 [Arachis duranensis]	Probable receptor-like protein kinase At5g18500 OS=Arabidopsis thaliana OX=3702 GN=At5g18500 PE=2 SV=1	Molecular Function: protein kinase activity (GO:0004672);; Molecular Function: ATP binding (GO:0005524);; Cellular Component: integral component of membrane (GO:0016021);;	K01180|7.3e-65|cmax:111487562|K01180 endo-1,3(4)-beta-glucanase [EC:3.2.1.6] | (RefSeq) uncharacterized protein LOC111487562	--	Protein kinase domain	22.6	9.8	9.9	23.7	22.6	28.3	26.6	18.1	21.9	32.5	24.8	22.2	9	16.6	8.4	26.8	20.2	28.3	25.7	23.5	17.2	14.2	15.4	36.1	Molecular Function: protein kinase activity (GO:0004672);; Molecular Function: ATP binding (GO:0005524);; Cellular Component: integral component of membrane (GO:0016021);;	K01180|7.3e-65|cmax:111487562|K01180 endo-1,3(4)-beta-glucanase [EC:3.2.1.6] | (RefSeq) uncharacterized protein LOC111487562	--	Protein kinase domain	Probable receptor-like protein kinase At5g18500 OS=Arabidopsis thaliana OX=3702 GN=At5g18500 PE=2 SV=1	probable receptor-like protein kinase At5g18500 [Arachis duranensis]
XLOC_015538	arahy.Tifrunner.gnm2.Arahy.09[+]98402711-98406685	arahy.Tifrunner.gnm2.ann1.07YSYM	ONT.15923.1,ONT.15923.2,ONT.15923.3,ONT.15923.4,ONT.15923.5,ONT.15923.6,ONT.15923.7,ONT.15923.8,ONT.15923.9	hypothetical protein Ahy_A09g043133 isoform A [Arachis hypogaea]	--	--	--	--	--	19.2	9.1	11.7	7.6	4.3	5.7	13.2	9.8	19.2	5.4	5.6	5.4	28.8	17.7	22	3.2	4.9	5.7	9.2	5.7	10.5	8.4	11	6.1	--	--	--	--	--	hypothetical protein Ahy_A09g043133 isoform A [Arachis hypogaea]
XLOC_006636	arahy.Tifrunner.gnm2.Arahy.04[+]26838221-26844352	arahy.Tifrunner.gnm2.ann1.08076P	ONT.6809.1,ONT.6809.2,ONT.6809.3,ONT.6809.4	protein MID1-COMPLEMENTING ACTIVITY 1 [Arachis hypogaea]	Protein MID1-COMPLEMENTING ACTIVITY 1 OS=Arabidopsis thaliana OX=3702 GN=MCA1 PE=1 SV=1	--	--	--	PLAC8 family	2	4.6	1.1	7.4	1.7	3.1	3.2	2.2	0.3	2.9	3.1	3.4	1.4	1.3	0.3	4.7	3.7	3.4	3.4	1.9	2.7	0.6	1.4	3.3	--	--	--	PLAC8 family	Protein MID1-COMPLEMENTING ACTIVITY 1 OS=Arabidopsis thaliana OX=3702 GN=MCA1 PE=1 SV=1	protein MID1-COMPLEMENTING ACTIVITY 1 [Arachis hypogaea]
XLOC_024985	arahy.Tifrunner.gnm2.Arahy.13[-]141693447-141695737	arahy.Tifrunner.gnm2.ann1.081E2U	ONT.25589.1,ONT.25589.2,ONT.25589.3,ONT.25589.4,ONT.25589.5,ONT.25589.6,ONT.25589.7	hypothetical protein Ahy_B03g062102 [Arachis hypogaea]	40S ribosomal protein S14 OS=Lupinus luteus OX=3873 GN=RPS14 PE=2 SV=1	Molecular Function: structural constituent of ribosome (GO:0003735);; Cellular Component: ribosome (GO:0005840);; Biological Process: translation (GO:0006412);;	K02955|7.4e-74|adu:107481665|K02955 small subunit ribosomal protein S14e | (RefSeq) 40S ribosomal protein S14	Ribosome (ko03010)	Ribosomal protein S11	131.9	133	139.2	117.8	117.6	108.1	139	142.8	81.9	107.1	108.5	109.9	111.5	121.3	101.7	99.7	109.7	73	87.3	81.4	101.7	64.3	86.3	112.8	Molecular Function: structural constituent of ribosome (GO:0003735);; Cellular Component: ribosome (GO:0005840);; Biological Process: translation (GO:0006412);;	K02955|7.4e-74|adu:107481665|K02955 small subunit ribosomal protein S14e | (RefSeq) 40S ribosomal protein S14	Ribosome (ko03010)	Ribosomal protein S11	40S ribosomal protein S14 OS=Lupinus luteus OX=3873 GN=RPS14 PE=2 SV=1	hypothetical protein Ahy_B03g062102 [Arachis hypogaea]
XLOC_031361	arahy.Tifrunner.gnm2.Arahy.17[+]120561339-120562907	arahy.Tifrunner.gnm2.ann1.082NQD	ONT.32111.1,ONT.32111.2,ONT.32111.3,ONT.32111.4,ONT.32111.5	Thylakoid lumenal 17.4 kDa protein [Arachis hypogaea]	Thylakoid lumenal 17.4 kDa protein, chloroplastic OS=Arabidopsis thaliana OX=3702 GN=TL17 PE=1 SV=2	--	--	--	Pentapeptide repeats (8 copies)	49.2	127.4	110.2	55.3	55	32.5	20.5	3.4	2.9	73.1	86.2	89.3	32.9	36.1	36.1	45.1	47.4	46.4	13.1	16.3	10.7	65.6	43.4	44.2	--	--	--	Pentapeptide repeats (8 copies)	Thylakoid lumenal 17.4 kDa protein, chloroplastic OS=Arabidopsis thaliana OX=3702 GN=TL17 PE=1 SV=2	Thylakoid lumenal 17.4 kDa protein [Arachis hypogaea]
XLOC_007631	arahy.Tifrunner.gnm2.Arahy.04[-]98141957-98147399	arahy.Tifrunner.gnm2.ann1.083TJ3	ONT.7821.1,ONT.7821.2,ONT.7821.3,ONT.7821.4,ONT.7821.5,ONT.7821.6,ONT.7821.7,ONT.7821.8,ONT.7821.9,ONT.7821.10,ONT.7821.11,ONT.7821.12	vacuolar cation/proton exchanger 3 [Arachis hypogaea]	Vacuolar cation/proton exchanger 3 OS=Arabidopsis thaliana OX=3702 GN=CAX3 PE=1 SV=1	Cellular Component: vacuolar membrane (GO:0005774);; Molecular Function: calcium:proton antiporter activity (GO:0015369);; Cellular Component: integral component of membrane (GO:0016021);;	K07300|3.2e-251|adu:107484900|K07300 Ca2+:H+ antiporter | (RefSeq) vacuolar cation/proton exchanger 3	--	Sodium/calcium exchanger protein	279.6	396.6	398.5	415.4	356.8	509.6	262	122.5	191.5	166.7	189.1	339.7	30.9	153.7	52.3	529.8	553.3	522.3	241.7	208.3	210.1	284.6	181.6	126.8	Cellular Component: vacuolar membrane (GO:0005774);; Molecular Function: calcium:proton antiporter activity (GO:0015369);; Cellular Component: integral component of membrane (GO:0016021);;	K07300|3.2e-251|adu:107484900|K07300 Ca2+:H+ antiporter | (RefSeq) vacuolar cation/proton exchanger 3	--	Sodium/calcium exchanger protein	Vacuolar cation/proton exchanger 3 OS=Arabidopsis thaliana OX=3702 GN=CAX3 PE=1 SV=1	vacuolar cation/proton exchanger 3 [Arachis hypogaea]
XLOC_020552	arahy.Tifrunner.gnm2.Arahy.11[-]147386277-147390664	arahy.Tifrunner.gnm2.ann1.087C8T	ONT.21043.1	E3 ubiquitin-protein ligase XBAT32 isoform X1 [Arachis ipaensis]	E3 ubiquitin-protein ligase XBAT32 OS=Arabidopsis thaliana OX=3702 GN=XBAT32 PE=1 SV=1	Molecular Function: molecular_function (GO:0003674);; Molecular Function: catalytic activity (GO:0003824);; Molecular Function: ubiquitin-protein transferase activity (GO:0004842);; Molecular Function: protein binding (GO:0005515);; Biological Process: cellular protein modification process (GO:0006464);; Biological Process: proteolysis (GO:0006508);; Biological Process: ubiquitin-dependent protei…	K19044|1.1e-287|aip:107641766|K19044 E3 ubiquitin-protein ligase XBAT32/33 [EC:2.3.2.27] | (RefSeq) E3 ubiquitin-protein ligase XBAT32 isoform X1	--	Ankyrin repeats (3 copies)	3.6	2.4	3.5	4.3	1.5	2.3	5.2	3.7	1.7	2.9	3.1	4.6	2.3	2.6	1.6	1.8	1.8	2.2	3.9	1.5	2.9	4.8	5.8	6.9	Molecular Function: molecular_function (GO:0003674);; Molecular Function: catalytic activity (GO:0003824);; Molecular Function: ubiquitin-protein transferase activity (GO:0004842);; Molecular Function: protein binding (GO:0005515);; Biological Process: cellular protein modification process (GO:0006464);; Biological Process: proteolysis (GO:0006508);; Biological Process: ubiquitin-dependent protei…	K19044|1.1e-287|aip:107641766|K19044 E3 ubiquitin-protein ligase XBAT32/33 [EC:2.3.2.27] | (RefSeq) E3 ubiquitin-protein ligase XBAT32 isoform X1	--	Ankyrin repeats (3 copies)	E3 ubiquitin-protein ligase XBAT32 OS=Arabidopsis thaliana OX=3702 GN=XBAT32 PE=1 SV=1	E3 ubiquitin-protein ligase XBAT32 isoform X1 [Arachis ipaensis]
XLOC_012056	arahy.Tifrunner.gnm2.Arahy.07[+]11733961-11737767	arahy.Tifrunner.gnm2.ann1.087IU6	ONT.12365.1,ONT.12365.2	uncharacterized protein LOC112702476 [Arachis hypogaea]	--	--	--	--	--	3	1.9	3.2	6.5	6.2	5	4.1	4	2.4	2.6	4.7	1.8	4.7	2.9	4.2	6.3	3.7	2.7	1.9	2.8	2	2	4.3	4.7	--	--	--	--	--	uncharacterized protein LOC112702476 [Arachis hypogaea]
XLOC_022417	arahy.Tifrunner.gnm2.Arahy.13[+]8263974-8264535	arahy.Tifrunner.gnm2.ann1.08BDP4	ONT.22949.1	auxin-induced protein 15A [Arachis ipaensis]	Auxin-induced protein 6B OS=Glycine max OX=3847 PE=2 SV=1	Biological Process: response to auxin (GO:0009733);;	K14488|1.6e-45|aip:107628811|K14488 SAUR family protein | (RefSeq) auxin-induced protein 15A	Plant hormone signal transduction (ko04075)	Auxin responsive protein	0.2	0	0	0.4	0	0	0.2	0	0	0	0	0.2	0.5	0.2	0	0	0	0	0	0	0.2	0.2	0	0.2	Biological Process: response to auxin (GO:0009733);;	K14488|1.6e-45|aip:107628811|K14488 SAUR family protein | (RefSeq) auxin-induced protein 15A	Plant hormone signal transduction (ko04075)	Auxin responsive protein	Auxin-induced protein 6B OS=Glycine max OX=3847 PE=2 SV=1	auxin-induced protein 15A [Arachis ipaensis]
XLOC_008145	arahy.Tifrunner.gnm2.Arahy.05[+]19578099-19582365	arahy.Tifrunner.gnm2.ann1.08CHDU	ONT.8347.1,ONT.8347.2,ONT.8347.3,ONT.8347.4,ONT.8347.5,ONT.8347.6,ONT.8347.7,ONT.8347.8,ONT.8347.9,ONT.8347.10,ONT.8347.11,ONT.8347.12	uncharacterized protein LOC112800933 [Arachis hypogaea]	--	--	--	--	Domain of unknown function (DUF1338)	110.5	37	46.6	1.3	10.5	12.2	2.3	5.9	6.8	12.1	29.5	14.4	171.9	117.1	111.1	0.8	0.4	1.7	3	3.5	2	18.8	19.4	25.7	--	--	--	Domain of unknown function (DUF1338)	--	uncharacterized protein LOC112800933 [Arachis hypogaea]
XLOC_014081	arahy.Tifrunner.gnm2.Arahy.08[-]539156-543435	arahy.Tifrunner.gnm2.ann1.08CHYH	ONT.14429.1,ONT.14429.2,ONT.14429.3	DUF21 domain-containing protein At1g47330 [Arachis hypogaea]	DUF21 domain-containing protein At1g47330 OS=Arabidopsis thaliana OX=3702 GN=CBSDUF7 PE=1 SV=1	Cellular Component: integral component of membrane (GO:0016021);;	K16302|5.8e-257|adu:107460082|K16302 metal transporter CNNM | (RefSeq) DUF21 domain-containing protein At1g47330 isoform X2	--	Cyclin M transmembrane N-terminal domain	30.4	12.3	12.7	8.7	11.4	14.9	13.6	17	11.5	19	17.4	11.8	32	30	23	4.3	8.1	9.6	7.5	8	8	16	18.1	20.6	Cellular Component: integral component of membrane (GO:0016021);;	K16302|5.8e-257|adu:107460082|K16302 metal transporter CNNM | (RefSeq) DUF21 domain-containing protein At1g47330 isoform X2	--	Cyclin M transmembrane N-terminal domain	DUF21 domain-containing protein At1g47330 OS=Arabidopsis thaliana OX=3702 GN=CBSDUF7 PE=1 SV=1	DUF21 domain-containing protein At1g47330 [Arachis hypogaea]
XLOC_009178	arahy.Tifrunner.gnm2.Arahy.05[-]37599559-37600464	arahy.Tifrunner.gnm2.ann1.08EL86	ONT.9400.1,ONT.9400.2,ONT.9400.3	lactoylglutathione lyase [Arachis hypogaea]	--	--	--	--	Glyoxalase/Bleomycin resistance protein/Dioxygenase superfamily	42.4	26.6	25.6	10.1	16.9	17	26.6	45.4	34.4	25.9	24.1	14	43.7	29.6	37.4	8.7	8.3	8.4	16.1	10.6	14.9	12.3	21.7	16.9	--	--	--	Glyoxalase/Bleomycin resistance protein/Dioxygenase superfamily	--	lactoylglutathione lyase [Arachis hypogaea]
XLOC_019747	arahy.Tifrunner.gnm2.Arahy.11[-]3212453-3216800	arahy.Tifrunner.gnm2.ann1.08FCR9	ONT.20222.1	peroxidase 4 [Arachis ipaensis]	Peroxidase 4 OS=Vitis vinifera OX=29760 GN=GSVIVT00023967001 PE=1 SV=1	Molecular Function: peroxidase activity (GO:0004601);; Cellular Component: extracellular region (GO:0005576);; Biological Process: response to oxidative stress (GO:0006979);; Molecular Function: heme binding (GO:0020037);; Biological Process: hydrogen peroxide catabolic process (GO:0042744);; Molecular Function: metal ion binding (GO:0046872);;	K00430|8.2e-185|aip:107643176|K00430 peroxidase [EC:1.11.1.7] | (RefSeq) peroxidase 4	Phenylpropanoid biosynthesis (ko00940)	Peroxidase	7.2	9.5	8.1	4.9	1.7	1.2	3.7	0	0.5	2.9	2.2	14.9	7.9	5.3	8.1	3.2	3.5	2	1.7	0.4	21.4	2.8	6	5	Molecular Function: peroxidase activity (GO:0004601);; Cellular Component: extracellular region (GO:0005576);; Biological Process: response to oxidative stress (GO:0006979);; Molecular Function: heme binding (GO:0020037);; Biological Process: hydrogen peroxide catabolic process (GO:0042744);; Molecular Function: metal ion binding (GO:0046872);;	K00430|8.2e-185|aip:107643176|K00430 peroxidase [EC:1.11.1.7] | (RefSeq) peroxidase 4	Phenylpropanoid biosynthesis (ko00940)	Peroxidase	Peroxidase 4 OS=Vitis vinifera OX=29760 GN=GSVIVT00023967001 PE=1 SV=1	peroxidase 4 [Arachis ipaensis]
XLOC_035381	arahy.Tifrunner.gnm2.Arahy.19[-]2941464-2943936	arahy.Tifrunner.gnm2.ann1.08G0EU	ONT.36222.1,ONT.36222.2,ONT.36222.3,ONT.36222.4,ONT.36222.5	hypothetical protein Ahy_B09g094760 isoform A [Arachis hypogaea]	Aromatic aminotransferase ISS1 OS=Arabidopsis thaliana OX=3702 GN=ISS1 PE=1 SV=1	Molecular Function: transaminase activity (GO:0008483);; Biological Process: biosynthetic process (GO:0009058);; Molecular Function: pyridoxal phosphate binding (GO:0030170);;	K00837|3.6e-39|adu:107463784|K00837 aromatic aminotransferase [EC:2.6.1.-] | (RefSeq) uncharacterized protein LOC107463784	Cysteine and methionine metabolism (ko00270);; Tryptophan metabolism (ko00380)	--	24.4	20.2	23	10.8	18.6	18.9	24.8	30	32.1	18.4	21.2	16.8	18.7	14.7	16.2	10.2	8.3	8.6	17.8	13	8	11.8	16.6	10.8	Molecular Function: transaminase activity (GO:0008483);; Biological Process: biosynthetic process (GO:0009058);; Molecular Function: pyridoxal phosphate binding (GO:0030170);;	K00837|3.6e-39|adu:107463784|K00837 aromatic aminotransferase [EC:2.6.1.-] | (RefSeq) uncharacterized protein LOC107463784	Cysteine and methionine metabolism (ko00270);; Tryptophan metabolism (ko00380)	--	Aromatic aminotransferase ISS1 OS=Arabidopsis thaliana OX=3702 GN=ISS1 PE=1 SV=1	hypothetical protein Ahy_B09g094760 isoform A [Arachis hypogaea]
XLOC_003897	arahy.Tifrunner.gnm2.Arahy.03[+]18852846-18857540	arahy.Tifrunner.gnm2.ann1.08G8AR	ONT.3985.1,ONT.3985.2,ONT.3985.3,ONT.3985.4	uncharacterized protein LOC107477831 [Arachis duranensis]	--	Molecular Function: protein binding (GO:0005515);;	--	--	Leucine rich repeat	24	16	16.4	32	22.8	38	52.1	59.8	40.7	20.4	27	21.1	39.9	34.6	21.7	10.8	11	16.2	28.9	21.9	37.2	15.4	21.7	28.6	Molecular Function: protein binding (GO:0005515);;	--	--	Leucine rich repeat	--	uncharacterized protein LOC107477831 [Arachis duranensis]
XLOC_000139	arahy.Tifrunner.gnm2.Arahy.01[+]6643341-6649652	arahy.Tifrunner.gnm2.ann1.08H2K0	ONT.142.1,ONT.142.2,ONT.142.3,ONT.142.4,ONT.142.5,ONT.142.6	asparagine synthetase [glutamine-hydrolyzing] 2 [Arachis hypogaea]	Asparagine synthetase [glutamine-hydrolyzing] 2 OS=Lotus japonicus OX=34305 GN=AS2 PE=2 SV=2	Molecular Function: asparagine synthase (glutamine-hydrolyzing) activity (GO:0004066);; Molecular Function: ATP binding (GO:0005524);; Biological Process: asparagine biosynthetic process (GO:0006529);;	K01953|0.0e+00|adu:107473386|K01953 asparagine synthase (glutamine-hydrolysing) [EC:6.3.5.4] | (RefSeq) asparagine synthetase [glutamine-hydrolyzing] 2	Alanine, aspartate and glutamate metabolism (ko00250);; Biosynthesis of amino acids (ko01230)	Asparagine synthase	10.8	32.7	29.7	42.4	20.5	20	7.8	1.1	0.7	106.7	38	46.5	0.7	2.9	8.9	71.5	51.5	41.5	10.1	7.2	4.7	17.3	75.6	24.8	Molecular Function: asparagine synthase (glutamine-hydrolyzing) activity (GO:0004066);; Molecular Function: ATP binding (GO:0005524);; Biological Process: asparagine biosynthetic process (GO:0006529);;	K01953|0.0e+00|adu:107473386|K01953 asparagine synthase (glutamine-hydrolysing) [EC:6.3.5.4] | (RefSeq) asparagine synthetase [glutamine-hydrolyzing] 2	Alanine, aspartate and glutamate metabolism (ko00250);; Biosynthesis of amino acids (ko01230)	Asparagine synthase	Asparagine synthetase [glutamine-hydrolyzing] 2 OS=Lotus japonicus OX=34305 GN=AS2 PE=2 SV=2	asparagine synthetase [glutamine-hydrolyzing] 2 [Arachis hypogaea]
XLOC_019056	arahy.Tifrunner.gnm2.Arahy.11[+]42446077-42450112	arahy.Tifrunner.gnm2.ann1.08HL34	ONT.19520.1,ONT.19520.2	uncharacterized protein LOC107484893 [Arachis duranensis]	--	Cellular Component: integral component of membrane (GO:0016021);;	K17966|3.2e-80|mus:104000942|K17966 transmembrane protein 70, mitochondrial | (RefSeq) uncharacterized protein LOC104000942	--	Assembly, mitochondrial proton-transport ATP synth complex	6.6	6.9	5.8	7.9	5.4	9.9	11.5	8.4	11.3	7.3	3.6	6.4	9.9	10.1	4.7	7.1	8.3	6.6	4.5	10.2	10.5	4.4	5.8	5.3	Cellular Component: integral component of membrane (GO:0016021);;	K17966|3.2e-80|mus:104000942|K17966 transmembrane protein 70, mitochondrial | (RefSeq) uncharacterized protein LOC104000942	--	Assembly, mitochondrial proton-transport ATP synth complex	--	uncharacterized protein LOC107484893 [Arachis duranensis]
XLOC_030380	arahy.Tifrunner.gnm2.Arahy.16[-]127872134-127877401	arahy.Tifrunner.gnm2.ann1.08IJVF	ONT.31113.1,ONT.31113.2	hypothetical protein Ahy_A06g029376 isoform A [Arachis hypogaea]	OVARIAN TUMOR DOMAIN-containing deubiquitinating enzyme 12 OS=Arabidopsis thaliana OX=3702 GN=OTU12 PE=2 SV=1	--	K13717|6.4e-07|mpp:MICPUCDRAFT_55971|K13717 OTU domain-containing protein 3 [EC:3.4.19.12] | (RefSeq) hypothetical protein	--	OTU-like cysteine protease	3.4	3.9	4.1	3.5	5.5	9.7	11.9	9.8	18.8	8.2	4.2	3.3	9	3.5	3.4	5.5	6.1	5.4	15.4	9.3	11.4	5.1	11	5.3	--	K13717|6.4e-07|mpp:MICPUCDRAFT_55971|K13717 OTU domain-containing protein 3 [EC:3.4.19.12] | (RefSeq) hypothetical protein	--	OTU-like cysteine protease	OVARIAN TUMOR DOMAIN-containing deubiquitinating enzyme 12 OS=Arabidopsis thaliana OX=3702 GN=OTU12 PE=2 SV=1	hypothetical protein Ahy_A06g029376 isoform A [Arachis hypogaea]
XLOC_013373	arahy.Tifrunner.gnm2.Arahy.08[+]12816551-12818655	arahy.Tifrunner.gnm2.ann1.08JA7Z	ONT.13704.1,ONT.13704.2,ONT.13704.3,ONT.13704.4	uncharacterized protein LOC107460807 [Arachis duranensis]	--	Cellular Component: integral component of membrane (GO:0016021);; Molecular Function: transmembrane transporter activity (GO:0022857);;	K23677|3.1e-194|gra:105802280|K23677 MFS transporter, Spinster family, sphingosine-1-phosphate transporter | (RefSeq) uncharacterized LOC105802280	--	Major Facilitator Superfamily	12	5.6	7.2	1.2	5.9	12.2	14.9	22.1	38.1	14.4	9.4	6.2	22.5	12.9	6.5	4.3	3.5	5.7	23.1	20	18.3	4.4	8.3	10.4	Cellular Component: integral component of membrane (GO:0016021);; Molecular Function: transmembrane transporter activity (GO:0022857);;	K23677|3.1e-194|gra:105802280|K23677 MFS transporter, Spinster family, sphingosine-1-phosphate transporter | (RefSeq) uncharacterized LOC105802280	--	Major Facilitator Superfamily	--	uncharacterized protein LOC107460807 [Arachis duranensis]
XLOC_024982	arahy.Tifrunner.gnm2.Arahy.13[-]141615747-141620246	arahy.Tifrunner.gnm2.ann1.08LC4Y	ONT.25586.1,ONT.25586.2,ONT.25586.3	berberine bridge enzyme-like 18 [Arachis hypogaea]	Berberine bridge enzyme-like 28 OS=Arabidopsis thaliana OX=3702 GN=At5g44440 PE=1 SV=1	Molecular Function: oxidoreductase activity (GO:0016491);; Molecular Function: FAD binding (GO:0071949);;	K22395|1.3e-190|var:108319885|K22395 cinnamyl-alcohol dehydrogenase [EC:1.1.1.195] | (RefSeq) tetrahydrocannabinolic acid synthase-like	Phenylpropanoid biosynthesis (ko00940)	FAD binding domain	0.8	0.7	0.7	0.1	0.4	1.7	1.5	2.2	12.1	1.7	1.3	0.3	0	0.4	0	0	0.2	0	1.1	0.6	0.2	0.5	0.5	0.8	Molecular Function: oxidoreductase activity (GO:0016491);; Molecular Function: FAD binding (GO:0071949);;	K22395|1.3e-190|var:108319885|K22395 cinnamyl-alcohol dehydrogenase [EC:1.1.1.195] | (RefSeq) tetrahydrocannabinolic acid synthase-like	Phenylpropanoid biosynthesis (ko00940)	FAD binding domain	Berberine bridge enzyme-like 28 OS=Arabidopsis thaliana OX=3702 GN=At5g44440 PE=1 SV=1	berberine bridge enzyme-like 18 [Arachis hypogaea]
XLOC_019399	arahy.Tifrunner.gnm2.Arahy.11[+]140316299-140321978	arahy.Tifrunner.gnm2.ann1.08LYWQ	ONT.19867.1,ONT.19867.2,ONT.19867.3	AP-5 complex subunit mu [Arachis ipaensis]	AP-5 complex subunit mu OS=Arabidopsis thaliana OX=3702 GN=AP5M PE=2 SV=1	Biological Process: protein transport (GO:0015031);; Cellular Component: membrane (GO:0016020);;	K19023|0.0e+00|aip:107637988|K19023 AP-5 complex subunit mu-1 | (RefSeq) AP-5 complex subunit mu	--	Adaptor complexes medium subunit family	3.8	3.2	2.8	2.7	1.5	1.7	1.5	0.9	0.2	4.2	2	2.8	5.6	4.6	4.4	0.8	1.4	1.7	0.6	1.1	0.9	2.6	2	4.9	Biological Process: protein transport (GO:0015031);; Cellular Component: membrane (GO:0016020);;	K19023|0.0e+00|aip:107637988|K19023 AP-5 complex subunit mu-1 | (RefSeq) AP-5 complex subunit mu	--	Adaptor complexes medium subunit family	AP-5 complex subunit mu OS=Arabidopsis thaliana OX=3702 GN=AP5M PE=2 SV=1	AP-5 complex subunit mu [Arachis ipaensis]
XLOC_027851	arahy.Tifrunner.gnm2.Arahy.15[-]13203858-13216503	arahy.Tifrunner.gnm2.ann1.08MLA9	ONT.28530.1	cytochrome P450 87A3-like isoform X2 [Arachis hypogaea]	Cytochrome P450 87A3 OS=Oryza sativa subsp. japonica OX=39947 GN=CYP87A3 PE=2 SV=3	Molecular Function: monooxygenase activity (GO:0004497);; Molecular Function: iron ion binding (GO:0005506);; Molecular Function: oxidoreductase activity, acting on paired donors, with incorporation or reduction of molecular oxygen (GO:0016705);; Molecular Function: heme binding (GO:0020037);;	K07437|2.3e-128|qsu:112032099|K07437 cytochrome P450 family 26 subfamily A | (RefSeq) cytochrome P450 87A3-like	--	Cytochrome P450	1.4	0	0	0	0	0	2.1	0	0	0	0	0.2	1.4	2.2	0	0	0	0	0	0	2.5	0	0	0.6	Molecular Function: monooxygenase activity (GO:0004497);; Molecular Function: iron ion binding (GO:0005506);; Molecular Function: oxidoreductase activity, acting on paired donors, with incorporation or reduction of molecular oxygen (GO:0016705);; Molecular Function: heme binding (GO:0020037);;	K07437|2.3e-128|qsu:112032099|K07437 cytochrome P450 family 26 subfamily A | (RefSeq) cytochrome P450 87A3-like	--	Cytochrome P450	Cytochrome P450 87A3 OS=Oryza sativa subsp. japonica OX=39947 GN=CYP87A3 PE=2 SV=3	cytochrome P450 87A3-like isoform X2 [Arachis hypogaea]
XLOC_028978	arahy.Tifrunner.gnm2.Arahy.16[+]18721553-18727361	arahy.Tifrunner.gnm2.ann1.08N3SS	ONT.29680.1	uncharacterized protein DS421_20g687400 [Arachis hypogaea]	--	--	--	--	--	0.2	0.2	0.2	0.4	0.7	0.7	0.3	0.2	0.2	0.3	0.2	0	0	0	0	2.8	2.6	0.7	1.3	3.5	0	0	0.2	0	--	--	--	--	--	uncharacterized protein DS421_20g687400 [Arachis hypogaea]
XLOC_028319	arahy.Tifrunner.gnm2.Arahy.15[-]137662150-137672935	arahy.Tifrunner.gnm2.ann1.08QMYU	ONT.29004.1	methylecgonone reductase [Arachis hypogaea]	Methylecgonone reductase OS=Erythroxylum coca OX=289672 PE=1 SV=1	Molecular Function: oxidoreductase activity (GO:0016491);;	K22374|3.1e-152|cam:101492833|K22374 3''-deamino-3''-oxonicotianamine reductase [EC:1.1.1.285] | (RefSeq) methylecgonone reductase-like	--	Aldo/keto reductase family	0.2	0.4	0	0	0.6	1	0.5	0.5	1.4	0.3	0.4	0	0	0.2	0.8	0	0	0	0.6	0.9	0.7	0.3	0.4	0	Molecular Function: oxidoreductase activity (GO:0016491);;	K22374|3.1e-152|cam:101492833|K22374 3''-deamino-3''-oxonicotianamine reductase [EC:1.1.1.285] | (RefSeq) methylecgonone reductase-like	--	Aldo/keto reductase family	Methylecgonone reductase OS=Erythroxylum coca OX=289672 PE=1 SV=1	methylecgonone reductase [Arachis hypogaea]
XLOC_012504	arahy.Tifrunner.gnm2.Arahy.07[-]2132266-2141782	arahy.Tifrunner.gnm2.ann1.08QZGW	ONT.12822.1,ONT.12822.2	putative DUF21 domain-containing protein At3g13070, chloroplastic [Arachis hypogaea]	Putative DUF21 domain-containing protein At3g13070, chloroplastic OS=Arabidopsis thaliana OX=3702 GN=CBSDUFCH1 PE=4 SV=1	Cellular Component: integral component of membrane (GO:0016021);; Molecular Function: flavin adenine dinucleotide binding (GO:0050660);;	K06189|2.8e-15|ghi:107943677|K06189 magnesium and cobalt transporter | (RefSeq) magnesium and cobalt efflux protein CorC-like	--	Leucine rich repeat	4.8	5.9	4.8	3.9	1	2.8	2.8	1.2	2.1	4	3.3	2.9	5.4	3.3	2.9	3	2.9	4.2	0.9	2	2.2	3.1	3.1	2.2	Cellular Component: integral component of membrane (GO:0016021);; Molecular Function: flavin adenine dinucleotide binding (GO:0050660);;	K06189|2.8e-15|ghi:107943677|K06189 magnesium and cobalt transporter | (RefSeq) magnesium and cobalt efflux protein CorC-like	--	Leucine rich repeat	Putative DUF21 domain-containing protein At3g13070, chloroplastic OS=Arabidopsis thaliana OX=3702 GN=CBSDUFCH1 PE=4 SV=1	putative DUF21 domain-containing protein At3g13070, chloroplastic [Arachis hypogaea]
XLOC_022286	arahy.Tifrunner.gnm2.Arahy.13[+]4467956-4472437	arahy.Tifrunner.gnm2.ann1.08RMNX	ONT.22810.1,ONT.22810.2	protein ALP1-like [Arachis hypogaea]	Protein ALP1-like OS=Arabidopsis thaliana OX=3702 GN=At3g55350 PE=2 SV=1	--	--	--	DDE superfamily endonuclease	2.8	1.5	1.6	2.5	1.9	3.6	0.9	0.9	1.7	2.6	2.4	2.3	3.4	1.7	2.9	2	2.8	2.2	0.9	0.6	0.7	1.1	2.4	1.7	--	--	--	DDE superfamily endonuclease	Protein ALP1-like OS=Arabidopsis thaliana OX=3702 GN=At3g55350 PE=2 SV=1	protein ALP1-like [Arachis hypogaea]
XLOC_019852	arahy.Tifrunner.gnm2.Arahy.11[-]10758498-10763625	arahy.Tifrunner.gnm2.ann1.08S4VV	ONT.20329.1,ONT.20329.2,ONT.20329.3,ONT.20329.4,ONT.20329.5,ONT.20329.6	65-kDa microtubule-associated protein 1 [Arachis ipaensis]	65-kDa microtubule-associated protein 1 OS=Arabidopsis thaliana OX=3702 GN=MAP65-1 PE=1 SV=1	Biological Process: microtubule cytoskeleton organization (GO:0000226);; Molecular Function: microtubule binding (GO:0008017);;	K16732|0.0e+00|aip:107621469|K16732 protein regulator of cytokinesis 1 | (RefSeq) 65-kDa microtubule-associated protein 1	--	Microtubule associated protein (MAP65/ASE1 family)	7.4	6.1	8.1	17.2	3.6	5.4	19	8.2	3.9	4.8	6	6	6.3	11	1	6.3	9.8	5.7	3.2	3.3	12.7	3.7	5.8	9.7	Biological Process: microtubule cytoskeleton organization (GO:0000226);; Molecular Function: microtubule binding (GO:0008017);;	K16732|0.0e+00|aip:107621469|K16732 protein regulator of cytokinesis 1 | (RefSeq) 65-kDa microtubule-associated protein 1	--	Microtubule associated protein (MAP65/ASE1 family)	65-kDa microtubule-associated protein 1 OS=Arabidopsis thaliana OX=3702 GN=MAP65-1 PE=1 SV=1	65-kDa microtubule-associated protein 1 [Arachis ipaensis]
XLOC_009599	arahy.Tifrunner.gnm2.Arahy.05[-]108139476-108142719	arahy.Tifrunner.gnm2.ann1.08T3T7	ONT.9836.1,ONT.9836.2,ONT.9836.3,ONT.9836.4	polycomb group protein FIE2 [Arachis duranensis]	Polycomb group protein FIE1 OS=Oryza sativa subsp. japonica OX=39947 GN=FIE2 PE=1 SV=1	Biological Process: reproduction (GO:0000003);; Biological Process: developmental process involved in reproduction (GO:0003006);; Molecular Function: molecular_function (GO:0003674);; Molecular Function: transcription factor activity, sequence-specific DNA binding (GO:0003700);; Molecular Function: protein binding (GO:0005515);; Cellular Component: cellular_component (GO:0005575);; Cellular Compo…	K11462|2.9e-204|adu:107491348|K11462 polycomb protein EED | (RefSeq) polycomb group protein FIE2	--	WD domain, G-beta repeat	8	3.9	5.5	3.9	4	5.6	8	4.6	0	9.1	4.5	4.7	6.8	9.8	6.3	1	2.4	1.2	4.1	3	5.4	4.8	7.6	7.7	Biological Process: reproduction (GO:0000003);; Biological Process: developmental process involved in reproduction (GO:0003006);; Molecular Function: molecular_function (GO:0003674);; Molecular Function: transcription factor activity, sequence-specific DNA binding (GO:0003700);; Molecular Function: protein binding (GO:0005515);; Cellular Component: cellular_component (GO:0005575);; Cellular Compo…	K11462|2.9e-204|adu:107491348|K11462 polycomb protein EED | (RefSeq) polycomb group protein FIE2	--	WD domain, G-beta repeat	Polycomb group protein FIE1 OS=Oryza sativa subsp. japonica OX=39947 GN=FIE2 PE=1 SV=1	polycomb group protein FIE2 [Arachis duranensis]
XLOC_011050	arahy.Tifrunner.gnm2.Arahy.06[-]8456151-8464218	arahy.Tifrunner.gnm2.ann1.08TEND	ONT.11330.1,ONT.11330.2,ONT.11330.3,ONT.11330.4,ONT.11331.1,ONT.11331.2,ONT.11331.3,ONT.11331.4	heavy metal-associated isoprenylated plant protein 36 [Arachis hypogaea]	Heavy metal-associated isoprenylated plant protein 36 OS=Arabidopsis thaliana OX=3702 GN=HIPP36 PE=1 SV=1	Biological Process: metal ion transport (GO:0030001);; Molecular Function: metal ion binding (GO:0046872);;	--	--	Heavy-metal-associated domain	58	25.4	25.1	4.9	8.8	13.7	10.7	12.1	12.1	12.8	11.4	12.2	51.2	51.5	39.7	4.9	7.1	5.9	10.3	13.2	17.8	8.4	12.3	13.8	Biological Process: metal ion transport (GO:0030001);; Molecular Function: metal ion binding (GO:0046872);;	--	--	Heavy-metal-associated domain	Heavy metal-associated isoprenylated plant protein 36 OS=Arabidopsis thaliana OX=3702 GN=HIPP36 PE=1 SV=1	heavy metal-associated isoprenylated plant protein 36 [Arachis hypogaea]
XLOC_017978	arahy.Tifrunner.gnm2.Arahy.10[-]5234664-5238356	arahy.Tifrunner.gnm2.ann1.08U2RY	ONT.18429.1,ONT.18429.2	hypothetical protein Ahy_A08g039121 isoform B [Arachis hypogaea]	--	Biological Process: alternative mRNA splicing, via spliceosome (GO:0000380);;	--	--	--	14.4	15.8	14.3	7.9	7	7.8	10.1	7.3	7.5	10.8	11.8	10.3	16.2	17.3	15.2	5.9	6.5	7.4	5.6	4.4	6.7	7.2	9.8	8.5	Biological Process: alternative mRNA splicing, via spliceosome (GO:0000380);;	--	--	--	--	hypothetical protein Ahy_A08g039121 isoform B [Arachis hypogaea]
XLOC_028631	arahy.Tifrunner.gnm2.Arahy.15[-]159100583-159104587	arahy.Tifrunner.gnm2.ann1.08UNPH	ONT.29318.1,ONT.29318.2,ONT.29318.3,ONT.29318.4,ONT.29318.5,ONT.29318.6,ONT.29318.7	hypothetical protein Ahy_B05g073859 [Arachis hypogaea]	GPN-loop GTPase QQT2 OS=Arabidopsis thaliana OX=3702 GN=QQT2 PE=1 SV=1	Molecular Function: GTP binding (GO:0005525);; Molecular Function: hydrolase activity (GO:0016787);;	K24104|3.8e-112|aip:107641555|K24104 GPN-loop GTPase | (RefSeq) GPN-loop GTPase 1-like	--	Conserved hypothetical ATP binding protein	19.6	19.9	19.6	20.9	15.1	14.2	20.4	16.3	15.2	28.6	20.6	23.8	0	0	0.3	0	0	0	0	0.6	0	0	0	0	Molecular Function: GTP binding (GO:0005525);; Molecular Function: hydrolase activity (GO:0016787);;	K24104|3.8e-112|aip:107641555|K24104 GPN-loop GTPase | (RefSeq) GPN-loop GTPase 1-like	--	Conserved hypothetical ATP binding protein	GPN-loop GTPase QQT2 OS=Arabidopsis thaliana OX=3702 GN=QQT2 PE=1 SV=1	hypothetical protein Ahy_B05g073859 [Arachis hypogaea]
XLOC_014057	arahy.Tifrunner.gnm2.Arahy.08[+]51106058-51111053	arahy.Tifrunner.gnm2.ann1.08V5V4	ONT.14404.1	hypothetical protein Ahy_A08g041297 isoform A [Arachis hypogaea]	Protein IMPAIRED IN BABA-INDUCED STERILITY 1 OS=Arabidopsis thaliana OX=3702 GN=IBS1 PE=3 SV=1	Molecular Function: protein kinase activity (GO:0004672);; Molecular Function: ATP binding (GO:0005524);;	K08819|2.2e-155|jcu:105631827|K08819 cyclin-dependent kinase 12/13 [EC:2.7.11.22 2.7.11.23] | (RefSeq) LOW QUALITY PROTEIN: probable serine/threonine-protein kinase At1g54610	--	Protein kinase domain	1.2	2	1.9	2.5	1.4	3.5	3.8	0.8	3.2	2.3	3.4	4.1	0.7	0.7	0.3	2.2	3.3	2	1.7	3.2	1.8	1.9	2.4	1.3	Molecular Function: protein kinase activity (GO:0004672);; Molecular Function: ATP binding (GO:0005524);;	K08819|2.2e-155|jcu:105631827|K08819 cyclin-dependent kinase 12/13 [EC:2.7.11.22 2.7.11.23] | (RefSeq) LOW QUALITY PROTEIN: probable serine/threonine-protein kinase At1g54610	--	Protein kinase domain	Protein IMPAIRED IN BABA-INDUCED STERILITY 1 OS=Arabidopsis thaliana OX=3702 GN=IBS1 PE=3 SV=1	hypothetical protein Ahy_A08g041297 isoform A [Arachis hypogaea]
XLOC_001116	arahy.Tifrunner.gnm2.Arahy.01[-]3830758-3838973	arahy.Tifrunner.gnm2.ann1.08VBYE	ONT.1135.1,ONT.1135.2,ONT.1135.3	uncharacterized protein LOC112791021 [Arachis hypogaea]	--	Molecular Function: metal ion binding (GO:0046872);;	K22685|1.4e-227|adu:107462353|K22685 DNA-dependent metalloprotease WSS1 [EC:3.4.24.-] | (RefSeq) uncharacterized protein LOC107462353	--	WLM domain	7.4	7.1	8.1	8.1	5.2	4.2	6	3.3	3.9	3.9	6.2	4.4	9.5	6.4	9.9	4.7	6.9	6.1	3.9	3.7	3.6	5.5	5.8	5.8	Molecular Function: metal ion binding (GO:0046872);;	K22685|1.4e-227|adu:107462353|K22685 DNA-dependent metalloprotease WSS1 [EC:3.4.24.-] | (RefSeq) uncharacterized protein LOC107462353	--	WLM domain	--	uncharacterized protein LOC112791021 [Arachis hypogaea]
XLOC_013679	arahy.Tifrunner.gnm2.Arahy.08[+]32720659-32728695	arahy.Tifrunner.gnm2.ann1.08WXTV	ONT.14018.1,ONT.14018.2,ONT.14018.3,ONT.14018.4,ONT.14018.5,ONT.14018.6,ONT.14018.7,ONT.14018.8,ONT.14018.9,ONT.14018.10,ONT.14018.11	hypothetical protein Ahy_A08g039702 [Arachis hypogaea]	Actin-depolymerizing factor 1 OS=Petunia hybrida OX=4102 GN=ADF1 PE=2 SV=1	Molecular Function: actin binding (GO:0003779);; Cellular Component: actin cytoskeleton (GO:0015629);; Biological Process: actin filament depolymerization (GO:0030042);;	K05765|1.4e-46|adu:110274607|K05765 cofilin | (RefSeq) actin-depolymerizing factor 1-like	--	Cofilin/tropomyosin-type actin-binding protein	8.4	4.6	6.7	8.1	3.6	7.6	6.1	7.6	8.4	10.8	8	8.5	8.8	8.5	7.3	4.1	5.5	8.1	9	8.7	8.9	6.5	8.5	8.6	Molecular Function: actin binding (GO:0003779);; Cellular Component: actin cytoskeleton (GO:0015629);; Biological Process: actin filament depolymerization (GO:0030042);;	K05765|1.4e-46|adu:110274607|K05765 cofilin | (RefSeq) actin-depolymerizing factor 1-like	--	Cofilin/tropomyosin-type actin-binding protein	Actin-depolymerizing factor 1 OS=Petunia hybrida OX=4102 GN=ADF1 PE=2 SV=1	hypothetical protein Ahy_A08g039702 [Arachis hypogaea]
XLOC_026501	arahy.Tifrunner.gnm2.Arahy.14[-]111947061-111950205	arahy.Tifrunner.gnm2.ann1.08WZ1E	ONT.27149.1,ONT.27149.2,ONT.27149.3	proteasome subunit alpha type-4 [Arachis ipaensis]	Proteasome subunit alpha type-4 OS=Spinacia oleracea OX=3562 GN=PAC1 PE=2 SV=1	Molecular Function: threonine-type endopeptidase activity (GO:0004298);; Cellular Component: nucleus (GO:0005634);; Cellular Component: cytoplasm (GO:0005737);; Biological Process: ubiquitin-dependent protein catabolic process (GO:0006511);; Cellular Component: proteasome core complex, alpha-subunit complex (GO:0019773);;	K02728|1.3e-137|aip:107639680|K02728 20S proteasome subunit alpha 3 [EC:3.4.25.1] | (RefSeq) proteasome subunit alpha type-4	Proteasome (ko03050)	Proteasome subunit	100.7	64.2	70.8	52.4	67.8	72.2	64	56.7	43.9	57.1	53.8	54.9	101.9	87.6	100.4	43.5	59	61.9	54.8	69.5	65.8	61.5	74	88.2	Molecular Function: threonine-type endopeptidase activity (GO:0004298);; Cellular Component: nucleus (GO:0005634);; Cellular Component: cytoplasm (GO:0005737);; Biological Process: ubiquitin-dependent protein catabolic process (GO:0006511);; Cellular Component: proteasome core complex, alpha-subunit complex (GO:0019773);;	K02728|1.3e-137|aip:107639680|K02728 20S proteasome subunit alpha 3 [EC:3.4.25.1] | (RefSeq) proteasome subunit alpha type-4	Proteasome (ko03050)	Proteasome subunit	Proteasome subunit alpha type-4 OS=Spinacia oleracea OX=3562 GN=PAC1 PE=2 SV=1	proteasome subunit alpha type-4 [Arachis ipaensis]
XLOC_022419	arahy.Tifrunner.gnm2.Arahy.13[+]8269081-8269572	arahy.Tifrunner.gnm2.ann1.08YD9Z	ONT.22951.1	Auxin-induced proteinA [Arachis hypogaea]	Auxin-induced protein 15A OS=Glycine max OX=3847 PE=2 SV=1	Biological Process: response to auxin (GO:0009733);;	K14488|2.6e-34|lang:109325649|K14488 SAUR family protein | (RefSeq) auxin-induced protein 15A-like	Plant hormone signal transduction (ko04075)	Auxin responsive protein	0.4	0	0	0	0	0	0	0	0	0	0	0	0	0	0.3	0	0	0	0	0	2.9	0.5	0	0	Biological Process: response to auxin (GO:0009733);;	K14488|2.6e-34|lang:109325649|K14488 SAUR family protein | (RefSeq) auxin-induced protein 15A-like	Plant hormone signal transduction (ko04075)	Auxin responsive protein	Auxin-induced protein 15A OS=Glycine max OX=3847 PE=2 SV=1	Auxin-induced proteinA [Arachis hypogaea]
XLOC_016878	arahy.Tifrunner.gnm2.Arahy.09[-]118502291-118505107	arahy.Tifrunner.gnm2.ann1.08YRK9	ONT.17304.1,ONT.17304.2	elongation factor 1-alpha isoform X1 [Arachis ipaensis]	Elongation factor 1-alpha OS=Oryza sativa subsp. japonica OX=39947 GN=REFA1 PE=2 SV=2	Molecular Function: translation elongation factor activity (GO:0003746);; Molecular Function: GTPase activity (GO:0003924);; Molecular Function: GTP binding (GO:0005525);;	K03231|1.8e-259|adu:107467918|K03231 elongation factor 1-alpha | (RefSeq) elongation factor 1-alpha	RNA transport (ko03013)	Elongation factor Tu GTP binding domain	0	0	0	0	0	0	0.2	0.2	0	0	0	0	0	0	0	0	0	0	0	0	0	0	0.2	0	Molecular Function: translation elongation factor activity (GO:0003746);; Molecular Function: GTPase activity (GO:0003924);; Molecular Function: GTP binding (GO:0005525);;	K03231|1.8e-259|adu:107467918|K03231 elongation factor 1-alpha | (RefSeq) elongation factor 1-alpha	RNA transport (ko03013)	Elongation factor Tu GTP binding domain	Elongation factor 1-alpha OS=Oryza sativa subsp. japonica OX=39947 GN=REFA1 PE=2 SV=2	elongation factor 1-alpha isoform X1 [Arachis ipaensis]
XLOC_019619	arahy.Tifrunner.gnm2.Arahy.11[+]148578849-148580700	arahy.Tifrunner.gnm2.ann1.091A4A	ONT.20092.1,ONT.20092.2,ONT.20092.3,ONT.20092.4	probable WRKY transcription factor 11 [Arachis ipaensis]	Probable WRKY transcription factor 11 OS=Arabidopsis thaliana OX=3702 GN=WRKY11 PE=2 SV=2	Molecular Function: transcription factor activity, sequence-specific DNA binding (GO:0003700);; Cellular Component: nucleus (GO:0005634);; Molecular Function: sequence-specific DNA binding (GO:0043565);;	K13425|2.3e-22|qsu:111994510|K13425 WRKY transcription factor 22 | (RefSeq) probable WRKY transcription factor 27 isoform X1	MAPK signaling pathway - plant (ko04016);; Plant-pathogen interaction (ko04626)	WRKY DNA -binding domain	8.4	6.5	4.8	13	13.5	42.7	21.4	34.2	57.8	18	12.3	10	3.4	3.5	2.4	27.4	24	22.6	50.5	42.6	34.1	17.1	14.8	26.7	Molecular Function: transcription factor activity, sequence-specific DNA binding (GO:0003700);; Cellular Component: nucleus (GO:0005634);; Molecular Function: sequence-specific DNA binding (GO:0043565);;	K13425|2.3e-22|qsu:111994510|K13425 WRKY transcription factor 22 | (RefSeq) probable WRKY transcription factor 27 isoform X1	MAPK signaling pathway - plant (ko04016);; Plant-pathogen interaction (ko04626)	WRKY DNA -binding domain	Probable WRKY transcription factor 11 OS=Arabidopsis thaliana OX=3702 GN=WRKY11 PE=2 SV=2	probable WRKY transcription factor 11 [Arachis ipaensis]
XLOC_038202	arahy.Tifrunner.gnm2.Arahy.20[-]132847666-132853898	arahy.Tifrunner.gnm2.ann1.091QIK	ONT.39104.1	guanine nucleotide-binding protein subunit beta-2-like 1 isoform X1 [Arachis ipaensis]	--	Molecular Function: protein binding (GO:0005515);;	K02146|6.4e-18|egr:104420756|K02146 V-type H+-transporting ATPase subunit d | (RefSeq) V-type proton ATPase subunit d1	Oxidative phosphorylation (ko00190);; Phagosome (ko04145)	WD domain, G-beta repeat	3.6	4.6	5.1	5.3	5.6	4.9	8.4	8.5	8.9	4.8	4	1.8	5	3.3	4.4	3.9	4.7	6.6	5.4	4.3	6.9	2.8	4.5	3.1	Molecular Function: protein binding (GO:0005515);;	K02146|6.4e-18|egr:104420756|K02146 V-type H+-transporting ATPase subunit d | (RefSeq) V-type proton ATPase subunit d1	Oxidative phosphorylation (ko00190);; Phagosome (ko04145)	WD domain, G-beta repeat	--	guanine nucleotide-binding protein subunit beta-2-like 1 isoform X1 [Arachis ipaensis]
XLOC_034699	arahy.Tifrunner.gnm2.Arahy.19[+]57472837-57484662	arahy.Tifrunner.gnm2.ann1.093KP0	ONT.35515.1,ONT.35515.2,ONT.35515.3,ONT.35515.4,ONT.35515.5,ONT.35515.6,ONT.35515.7,ONT.35515.8,ONT.35516.1	zeta-carotene desaturase, chloroplastic/chromoplastic [Arachis hypogaea]	Zeta-carotene desaturase, chloroplastic/chromoplastic OS=Capsicum annuum OX=4072 GN=ZDS PE=1 SV=1	Molecular Function: molecular_function (GO:0003674);; Molecular Function: catalytic activity (GO:0003824);; Cellular Component: cellular_component (GO:0005575);; Cellular Component: intracellular (GO:0005622);; Cellular Component: cell (GO:0005623);; Cellular Component: cytoplasm (GO:0005737);; Biological Process: lipid metabolic process (GO:0006629);; Biological Process: isoprenoid metabolic pro…	K00514|0.0e+00|aip:107617599|K00514 zeta-carotene desaturase [EC:1.3.5.6] | (RefSeq) LOW QUALITY PROTEIN: zeta-carotene desaturase, chloroplastic/chromoplastic	Carotenoid biosynthesis (ko00906)	Actin	68.7	73	65.2	48.9	47.7	46	24.7	18.3	12.8	44.1	49.8	48.7	87.4	80.4	99.4	57.3	46.2	48.4	32.1	35.2	30.6	56.4	50.3	54	Molecular Function: molecular_function (GO:0003674);; Molecular Function: catalytic activity (GO:0003824);; Cellular Component: cellular_component (GO:0005575);; Cellular Component: intracellular (GO:0005622);; Cellular Component: cell (GO:0005623);; Cellular Component: cytoplasm (GO:0005737);; Biological Process: lipid metabolic process (GO:0006629);; Biological Process: isoprenoid metabolic pro…	K00514|0.0e+00|aip:107617599|K00514 zeta-carotene desaturase [EC:1.3.5.6] | (RefSeq) LOW QUALITY PROTEIN: zeta-carotene desaturase, chloroplastic/chromoplastic	Carotenoid biosynthesis (ko00906)	Actin	Zeta-carotene desaturase, chloroplastic/chromoplastic OS=Capsicum annuum OX=4072 GN=ZDS PE=1 SV=1	zeta-carotene desaturase, chloroplastic/chromoplastic [Arachis hypogaea]
XLOC_035429	arahy.Tifrunner.gnm2.Arahy.19[-]5577486-5591182	arahy.Tifrunner.gnm2.ann1.093LPU	ONT.36273.1	Receptor-like protein kinase [Arachis hypogaea]	Probable LRR receptor-like serine/threonine-protein kinase At4g29180 OS=Arabidopsis thaliana OX=3702 GN=At4g29180 PE=1 SV=2	Molecular Function: kinase activity (GO:0016301);;	K16224|4.1e-110|ath:AT2G19190|K16224 senescence-induced receptor-like serine/threonine-protein kinase | (RefSeq) FRK1; FLG22-induced receptor-like kinase 1	MAPK signaling pathway - plant (ko04016);; Plant-pathogen interaction (ko04626)	Malectin-like domain	4.6	1.3	3.4	0.9	0.1	0.2	0.2	0	0.2	1.9	0.4	0.8	4.3	8.1	4.7	0.8	2	1.5	0.6	0.7	1.8	2.8	2.7	3.3	Molecular Function: kinase activity (GO:0016301);;	K16224|4.1e-110|ath:AT2G19190|K16224 senescence-induced receptor-like serine/threonine-protein kinase | (RefSeq) FRK1; FLG22-induced receptor-like kinase 1	MAPK signaling pathway - plant (ko04016);; Plant-pathogen interaction (ko04626)	Malectin-like domain	Probable LRR receptor-like serine/threonine-protein kinase At4g29180 OS=Arabidopsis thaliana OX=3702 GN=At4g29180 PE=1 SV=2	Receptor-like protein kinase [Arachis hypogaea]
XLOC_001327	arahy.Tifrunner.gnm2.Arahy.01[-]15824967-15831571	arahy.Tifrunner.gnm2.ann1.095TGF	ONT.1349.1,ONT.1349.2	floral homeotic protein APETALA 2 isoform X1 [Arachis hypogaea]	Floral homeotic protein APETALA 2 OS=Arabidopsis thaliana OX=3702 GN=AP2 PE=1 SV=1	Molecular Function: DNA binding (GO:0003677);; Molecular Function: transcription factor activity, sequence-specific DNA binding (GO:0003700);; Cellular Component: nucleus (GO:0005634);;	K09284|2.2e-177|aip:107627003|K09284 AP2-like factor, euAP2 lineage | (RefSeq) AP2-like ethylene-responsive transcription factor TOE3	--	AP2 domain	8.4	11.7	20.3	20.9	10.6	12.2	9	4.2	4.3	12.1	13.4	9.6	16.7	16.2	20.1	7.7	6.3	12	4.3	2	7.4	5.3	10.9	8.3	Molecular Function: DNA binding (GO:0003677);; Molecular Function: transcription factor activity, sequence-specific DNA binding (GO:0003700);; Cellular Component: nucleus (GO:0005634);;	K09284|2.2e-177|aip:107627003|K09284 AP2-like factor, euAP2 lineage | (RefSeq) AP2-like ethylene-responsive transcription factor TOE3	--	AP2 domain	Floral homeotic protein APETALA 2 OS=Arabidopsis thaliana OX=3702 GN=AP2 PE=1 SV=1	floral homeotic protein APETALA 2 isoform X1 [Arachis hypogaea]
XLOC_023306	arahy.Tifrunner.gnm2.Arahy.13[+]135840065-135853189	arahy.Tifrunner.gnm2.ann1.095X5J	ONT.23861.1	AP-1 complex subunit gamma-2 isoform X1 [Arachis hypogaea]	AP-1 complex subunit gamma-2 OS=Arabidopsis thaliana OX=3702 GN=At1g60070 PE=1 SV=2	Biological Process: intracellular protein transport (GO:0006886);; Biological Process: vesicle-mediated transport (GO:0016192);; Cellular Component: AP-1 adaptor complex (GO:0030121);;	K12391|0.0e+00|adu:107481304|K12391 AP-1 complex subunit gamma-1 | (RefSeq) AP-1 complex subunit gamma-2	--	Adaptin N terminal region	0.2	0	0.2	0	0.1	0	0	0	0.2	0.3	0	0	0	0	0	0	0	0	0	0	0.2	0	0	0	Biological Process: intracellular protein transport (GO:0006886);; Biological Process: vesicle-mediated transport (GO:0016192);; Cellular Component: AP-1 adaptor complex (GO:0030121);;	K12391|0.0e+00|adu:107481304|K12391 AP-1 complex subunit gamma-1 | (RefSeq) AP-1 complex subunit gamma-2	--	Adaptin N terminal region	AP-1 complex subunit gamma-2 OS=Arabidopsis thaliana OX=3702 GN=At1g60070 PE=1 SV=2	AP-1 complex subunit gamma-2 isoform X1 [Arachis hypogaea]
XLOC_004914	arahy.Tifrunner.gnm2.Arahy.03[-]1844996-1849435	arahy.Tifrunner.gnm2.ann1.0990KC	ONT.5032.1,ONT.5032.2,ONT.5032.3,ONT.5032.4,ONT.5032.5	uncharacterized protein LOC112786273 isoform X1 [Arachis hypogaea]	--	Molecular Function: zinc ion binding (GO:0008270);; Cellular Component: integral component of membrane (GO:0016021);;	K06268|1.1e-08|adu:107464156|K06268 serine/threonine-protein phosphatase 2B regulatory subunit | (RefSeq) uncharacterized protein LOC107464156 isoform X1	--	RING-variant domain	56.6	23	31.8	16.2	9.5	8.2	19.8	19.8	35.2	15	17.2	13.1	106.6	61.8	84.2	11.6	14	15.5	18.4	15.4	15.4	17.1	22.2	25.7	Molecular Function: zinc ion binding (GO:0008270);; Cellular Component: integral component of membrane (GO:0016021);;	K06268|1.1e-08|adu:107464156|K06268 serine/threonine-protein phosphatase 2B regulatory subunit | (RefSeq) uncharacterized protein LOC107464156 isoform X1	--	RING-variant domain	--	uncharacterized protein LOC112786273 isoform X1 [Arachis hypogaea]
XLOC_026085	arahy.Tifrunner.gnm2.Arahy.14[-]4939393-4943351	arahy.Tifrunner.gnm2.ann1.099TXP	ONT.26723.1	putative E3 ubiquitin-protein ligase RF298 [Arachis ipaensis]	Putative E3 ubiquitin-protein ligase RF298 OS=Arabidopsis thaliana OX=3702 GN=RF298 PE=2 SV=1	--	--	--	Zinc finger, C3HC4 type (RING finger)	1.6	2	1.2	0.1	0.8	1	1.4	0.9	1.2	0.9	0.9	1	4.7	2.2	1.8	0.4	0.4	0	0.6	0.6	1.3	1.1	2.2	1.6	--	--	--	Zinc finger, C3HC4 type (RING finger)	Putative E3 ubiquitin-protein ligase RF298 OS=Arabidopsis thaliana OX=3702 GN=RF298 PE=2 SV=1	putative E3 ubiquitin-protein ligase RF298 [Arachis ipaensis]
XLOC_033336	arahy.Tifrunner.gnm2.Arahy.18[+]132247262-132249647	arahy.Tifrunner.gnm2.ann1.09CHBQ	ONT.34125.1	protein FAR1-RELATED SEQUENCE 5-like [Arachis ipaensis]	Protein FAR1-RELATED SEQUENCE 12 OS=Arabidopsis thaliana OX=3702 GN=FRS12 PE=2 SV=1	Cellular Component: nucleus (GO:0005634);; Biological Process: regulation of transcription, DNA-templated (GO:0006355);; Molecular Function: zinc ion binding (GO:0008270);;	K08853|3.4e-60|adu:107458808|K08853 AP2-associated kinase [EC:2.7.11.1] | (RefSeq) protein FAR1-RELATED SEQUENCE 5	--	MULE transposase domain	1.2	0	0	0	0.3	0	0.2	0.6	0.7	0.2	0.2	0	2.3	1.1	0.8	0	0	0	0.2	0.2	0	0.5	0.2	0.9	Cellular Component: nucleus (GO:0005634);; Biological Process: regulation of transcription, DNA-templated (GO:0006355);; Molecular Function: zinc ion binding (GO:0008270);;	K08853|3.4e-60|adu:107458808|K08853 AP2-associated kinase [EC:2.7.11.1] | (RefSeq) protein FAR1-RELATED SEQUENCE 5	--	MULE transposase domain	Protein FAR1-RELATED SEQUENCE 12 OS=Arabidopsis thaliana OX=3702 GN=FRS12 PE=2 SV=1	protein FAR1-RELATED SEQUENCE 5-like [Arachis ipaensis]
XLOC_008505	arahy.Tifrunner.gnm2.Arahy.05[+]95277484-95279157	arahy.Tifrunner.gnm2.ann1.09CI3V	ONT.8714.1,ONT.8714.2,ONT.8714.3,ONT.8714.4	uncharacterized protein LOC112802063 [Arachis hypogaea]	--	--	--	--	--	388.7	162.7	203.3	2.5	3	6.4	10	23.1	16.2	44.7	96	81.3	564.5	366.5	410.8	2.4	1.8	3.2	9.4	5.2	9.4	97.3	52.8	59.9	--	--	--	--	--	uncharacterized protein LOC112802063 [Arachis hypogaea]
XLOC_032416	arahy.Tifrunner.gnm2.Arahy.17[-]128501167-128510171	arahy.Tifrunner.gnm2.ann1.09DD91	ONT.33187.1,ONT.33187.2	probable beta-D-xylosidase 7 [Arachis ipaensis]	Probable beta-D-xylosidase 7 OS=Arabidopsis thaliana OX=3702 GN=BXL7 PE=2 SV=2	Molecular Function: hydrolase activity, hydrolyzing O-glycosyl compounds (GO:0004553);; Biological Process: carbohydrate metabolic process (GO:0005975);;	K15920|2.7e-191|smo:SELMODRAFT_101733|K15920 xylan 1,4-beta-xylosidase [EC:3.2.1.37] | (RefSeq) hypothetical protein	Amino sugar and nucleotide sugar metabolism (ko00520)	Glycosyl hydrolase family 3 N terminal domain	2.6	10.6	10.2	16.9	4.3	2.1	6.9	1.1	0	9.8	2.7	13.2	0.2	0.2	0.5	13.2	17.7	9.6	3.4	4.1	6.2	1.9	4.3	5.3	Molecular Function: hydrolase activity, hydrolyzing O-glycosyl compounds (GO:0004553);; Biological Process: carbohydrate metabolic process (GO:0005975);;	K15920|2.7e-191|smo:SELMODRAFT_101733|K15920 xylan 1,4-beta-xylosidase [EC:3.2.1.37] | (RefSeq) hypothetical protein	Amino sugar and nucleotide sugar metabolism (ko00520)	Glycosyl hydrolase family 3 N terminal domain	Probable beta-D-xylosidase 7 OS=Arabidopsis thaliana OX=3702 GN=BXL7 PE=2 SV=2	probable beta-D-xylosidase 7 [Arachis ipaensis]
XLOC_035495	arahy.Tifrunner.gnm2.Arahy.19[-]10543234-10547632	arahy.Tifrunner.gnm2.ann1.09EZ08	ONT.36339.1	mavicyanin [Arachis ipaensis]	Blue copper protein OS=Pisum sativum OX=3888 PE=2 SV=1	Molecular Function: electron carrier activity (GO:0009055);; Cellular Component: integral component of membrane (GO:0016021);; Molecular Function: metal ion binding (GO:0046872);;	--	--	Plastocyanin-like domain	0.8	0.2	0.4	0.1	1.2	0.9	1.5	2.8	4.8	0.2	0.7	0.7	0.2	0.6	1	0	0.6	0.5	0.4	0	0.4	0.2	0.5	0.3	Molecular Function: electron carrier activity (GO:0009055);; Cellular Component: integral component of membrane (GO:0016021);; Molecular Function: metal ion binding (GO:0046872);;	--	--	Plastocyanin-like domain	Blue copper protein OS=Pisum sativum OX=3888 PE=2 SV=1	mavicyanin [Arachis ipaensis]
XLOC_018276	arahy.Tifrunner.gnm2.Arahy.10[-]87306008-87310613	arahy.Tifrunner.gnm2.ann1.09FGJA	ONT.18728.1,ONT.18728.2,ONT.18728.3,ONT.18728.4	rRNA-processing protein fcf2 [Arachis hypogaea]	--	--	--	--	Fcf2 pre-rRNA processing	16.6	5.9	4.6	5.5	3.7	5.2	10.3	8.8	12.7	6.8	5.6	4.4	12.8	13.3	13.3	3.5	4.3	3.9	7.7	6.5	7.4	3.9	5.8	6.3	--	--	--	Fcf2 pre-rRNA processing	--	rRNA-processing protein fcf2 [Arachis hypogaea]
XLOC_026368	arahy.Tifrunner.gnm2.Arahy.14[-]36990597-36993415	arahy.Tifrunner.gnm2.ann1.09GV4T	ONT.27015.1,ONT.27015.2,ONT.27015.3,ONT.27015.4,ONT.27015.5	uncharacterized protein LOC107484119 [Arachis duranensis]	--	--	--	--	Uncharacterised protein family UPF0047	34.2	21.9	16.4	11.7	23.8	13.2	10.4	4.8	5.5	31.3	20.8	23	39.7	37.9	29.5	6.1	11.8	7.1	8.8	7.4	5.4	16.5	17.2	28.1	--	--	--	Uncharacterised protein family UPF0047	--	uncharacterized protein LOC107484119 [Arachis duranensis]
XLOC_028517	arahy.Tifrunner.gnm2.Arahy.15[-]154061442-154068227	arahy.Tifrunner.gnm2.ann1.09HEKB	ONT.29202.1,ONT.29202.2,ONT.29202.3,ONT.29202.4,ONT.29202.5,ONT.29202.6,ONT.29202.7,ONT.29202.8,ONT.29202.9,ONT.29202.10,ONT.29202.11	probable metal-nicotianamine transporter YSL7 [Arachis ipaensis]	Probable metal-nicotianamine transporter YSL5 OS=Arabidopsis thaliana OX=3702 GN=YSL5 PE=1 SV=1	Cellular Component: integral component of membrane (GO:0016021);; Biological Process: transmembrane transport (GO:0055085);;	K15363|7.5e-80|bna:111210893|K15363 fanconi-associated nuclease 1 [EC:3.1.21.- 3.1.4.1] | (RefSeq) fanconi-associated nuclease 1 homolog	--	OPT oligopeptide transporter protein	24	12.1	18.9	5.8	6.3	5.7	35.7	72.3	42.2	9.8	10.1	12.2	23	22.8	21.2	6.7	5.7	5.4	16.1	12.6	10	22.3	16.5	12.7	Cellular Component: integral component of membrane (GO:0016021);; Biological Process: transmembrane transport (GO:0055085);;	K15363|7.5e-80|bna:111210893|K15363 fanconi-associated nuclease 1 [EC:3.1.21.- 3.1.4.1] | (RefSeq) fanconi-associated nuclease 1 homolog	--	OPT oligopeptide transporter protein	Probable metal-nicotianamine transporter YSL5 OS=Arabidopsis thaliana OX=3702 GN=YSL5 PE=1 SV=1	probable metal-nicotianamine transporter YSL7 [Arachis ipaensis]
XLOC_006625	arahy.Tifrunner.gnm2.Arahy.04[+]21983781-21987570	arahy.Tifrunner.gnm2.ann1.09HRLI	ONT.6797.1,ONT.6797.2	protein TRIGALACTOSYLDIACYLGLYCEROL 4, chloroplastic [Arachis duranensis]	Protein TRIGALACTOSYLDIACYLGLYCEROL 4, chloroplastic OS=Arabidopsis thaliana OX=3702 GN=TGD4 PE=1 SV=1	Molecular Function: molecular_function (GO:0003674);; Molecular Function: binding (GO:0005488);; Molecular Function: protein binding (GO:0005515);; Molecular Function: phospholipid binding (GO:0005543);; Cellular Component: cellular_component (GO:0005575);; Cellular Component: intracellular (GO:0005622);; Cellular Component: cell (GO:0005623);; Cellular Component: cytoplasm (GO:0005737);; Cellula…	--	--	--	4	4.5	5.3	8.2	4	6.9	15.2	11.8	26.2	4.5	4.2	2.8	4.5	5.9	2.6	6.3	7.9	6.9	16.5	12.6	10.3	4.2	4	4.2	Molecular Function: molecular_function (GO:0003674);; Molecular Function: binding (GO:0005488);; Molecular Function: protein binding (GO:0005515);; Molecular Function: phospholipid binding (GO:0005543);; Cellular Component: cellular_component (GO:0005575);; Cellular Component: intracellular (GO:0005622);; Cellular Component: cell (GO:0005623);; Cellular Component: cytoplasm (GO:0005737);; Cellula…	--	--	--	Protein TRIGALACTOSYLDIACYLGLYCEROL 4, chloroplastic OS=Arabidopsis thaliana OX=3702 GN=TGD4 PE=1 SV=1	protein TRIGALACTOSYLDIACYLGLYCEROL 4, chloroplastic [Arachis duranensis]
XLOC_005826	arahy.Tifrunner.gnm2.Arahy.03[-]125339866-125342172	arahy.Tifrunner.gnm2.ann1.09IS21	ONT.5976.1,ONT.5976.2,ONT.5976.3	nicotinamidase 1 [Arachis hypogaea]	Nicotinamidase 1 OS=Arabidopsis thaliana OX=3702 GN=NIC1 PE=1 SV=1	Molecular Function: catalytic activity (GO:0003824);;	--	--	Isochorismatase family	10.4	2.2	3.9	2.5	4.8	4.7	5.1	5.6	3.8	11.3	5.3	5.9	16.2	16.2	14.4	0.6	1.4	1.2	2.6	1.9	4.2	2	5.8	7.1	Molecular Function: catalytic activity (GO:0003824);;	--	--	Isochorismatase family	Nicotinamidase 1 OS=Arabidopsis thaliana OX=3702 GN=NIC1 PE=1 SV=1	nicotinamidase 1 [Arachis hypogaea]
XLOC_011617	arahy.Tifrunner.gnm2.Arahy.06[-]108390954-108400192	arahy.Tifrunner.gnm2.ann1.09JGDD	ONT.11912.1,ONT.11912.2,ONT.11912.3,ONT.11912.4	pentatricopeptide repeat-containing protein At1g12775, mitochondrial [Arachis hypogaea]	--	Biological Process: mitochondrial RNA metabolic process (GO:0000959);; Biological Process: mitochondrial RNA processing (GO:0000963);; Biological Process: RNA 5'-end processing (GO:0000966);; Molecular Function: molecular_function (GO:0003674);; Molecular Function: nucleic acid binding (GO:0003676);; Molecular Function: RNA binding (GO:0003723);; Molecular Function: catalytic activity (GO:0003824…	K07052|4.5e-28|adu:107481221|K07052 uncharacterized protein | (RefSeq) uncharacterized protein LOC107481221	--	PPR repeat family	4.4	3.2	3.5	4.6	1.9	2.3	5.5	2.3	0.9	3.1	1.8	3.4	4.7	4.2	4.7	0.8	2	2	2.4	1.9	2.7	3	2.7	2.7	Biological Process: mitochondrial RNA metabolic process (GO:0000959);; Biological Process: mitochondrial RNA processing (GO:0000963);; Biological Process: RNA 5'-end processing (GO:0000966);; Molecular Function: molecular_function (GO:0003674);; Molecular Function: nucleic acid binding (GO:0003676);; Molecular Function: RNA binding (GO:0003723);; Molecular Function: catalytic activity (GO:0003824…	K07052|4.5e-28|adu:107481221|K07052 uncharacterized protein | (RefSeq) uncharacterized protein LOC107481221	--	PPR repeat family	--	pentatricopeptide repeat-containing protein At1g12775, mitochondrial [Arachis hypogaea]
XLOC_008857	arahy.Tifrunner.gnm2.Arahy.05[+]115164688-115167597	arahy.Tifrunner.gnm2.ann1.09KEBU	ONT.9070.1,ONT.9070.2	protein DETOXIFICATION 54 [Arachis duranensis]	Protein DETOXIFICATION 54 OS=Arabidopsis thaliana OX=3702 GN=DTX54 PE=2 SV=1	Molecular Function: antiporter activity (GO:0015297);; Cellular Component: integral component of membrane (GO:0016021);; Molecular Function: xenobiotic transporter activity (GO:0042910);;	K03327|2.5e-270|adu:107491566|K03327 multidrug resistance protein, MATE family | (RefSeq) protein DETOXIFICATION 54	--	MatE	4.2	0.6	1.6	0	0.3	0.3	2	5.3	4.1	0.5	0.9	0.7	1.1	5.3	1.3	0.2	0	0	0	0	2.9	0.5	0.2	1.4	Molecular Function: antiporter activity (GO:0015297);; Cellular Component: integral component of membrane (GO:0016021);; Molecular Function: xenobiotic transporter activity (GO:0042910);;	K03327|2.5e-270|adu:107491566|K03327 multidrug resistance protein, MATE family | (RefSeq) protein DETOXIFICATION 54	--	MatE	Protein DETOXIFICATION 54 OS=Arabidopsis thaliana OX=3702 GN=DTX54 PE=2 SV=1	protein DETOXIFICATION 54 [Arachis duranensis]
XLOC_031650	arahy.Tifrunner.gnm2.Arahy.17[-]2378828-2380602	arahy.Tifrunner.gnm2.ann1.09KNS5	ONT.32410.1,ONT.32410.2,ONT.32410.3,ONT.32410.4	oxygen-evolving enhancer protein 1, chloroplastic [Arachis hypogaea]	Oxygen-evolving enhancer protein 1, chloroplastic OS=Pisum sativum OX=3888 GN=PSBO PE=1 SV=1	Cellular Component: photosystem II oxygen evolving complex (GO:0009654);; Biological Process: photosystem II assembly (GO:0010207);; Molecular Function: oxygen evolving activity (GO:0010242);; Biological Process: photosystem II stabilization (GO:0042549);;	K02716|4.3e-181|aip:107607987|K02716 photosystem II oxygen-evolving enhancer protein 1 | (RefSeq) oxygen-evolving enhancer protein 1, chloroplastic	Photosynthesis (ko00195)	Manganese-stabilising protein / photosystem II polypeptide	590.3	937.5	931	1061.9	672.4	522.1	309.2	60.9	37.1	630.6	777.1	784.1	451.8	587.2	791	1085	1210.9	1065.3	422.2	643	410.2	933.3	785.6	628.4	Cellular Component: photosystem II oxygen evolving complex (GO:0009654);; Biological Process: photosystem II assembly (GO:0010207);; Molecular Function: oxygen evolving activity (GO:0010242);; Biological Process: photosystem II stabilization (GO:0042549);;	K02716|4.3e-181|aip:107607987|K02716 photosystem II oxygen-evolving enhancer protein 1 | (RefSeq) oxygen-evolving enhancer protein 1, chloroplastic	Photosynthesis (ko00195)	Manganese-stabilising protein / photosystem II polypeptide	Oxygen-evolving enhancer protein 1, chloroplastic OS=Pisum sativum OX=3888 GN=PSBO PE=1 SV=1	oxygen-evolving enhancer protein 1, chloroplastic [Arachis hypogaea]
XLOC_019860	arahy.Tifrunner.gnm2.Arahy.11[-]11616478-11624857	arahy.Tifrunner.gnm2.ann1.09LR4A	ONT.20337.1,ONT.20337.2,ONT.20337.3,ONT.20337.4,ONT.20337.5	rab3 GTPase-activating protein catalytic subunit isoform X1 [Arachis hypogaea]	--	Molecular Function: GTPase activator activity (GO:0005096);;	K18270|0.0e+00|adu:107482528|K18270 Rab3 GTPase-activating protein catalytic subunit | (RefSeq) rab3 GTPase-activating protein catalytic subunit	--	Rab3 GTPase-activating protein catalytic subunit	5.6	6.5	4.9	9.2	10.3	17.7	6.4	9	11.3	6.2	6.3	5.1	7.2	6.4	4.2	10.2	6.3	8.6	11.1	12	9.4	5.3	7.1	6.7	Molecular Function: GTPase activator activity (GO:0005096);;	K18270|0.0e+00|adu:107482528|K18270 Rab3 GTPase-activating protein catalytic subunit | (RefSeq) rab3 GTPase-activating protein catalytic subunit	--	Rab3 GTPase-activating protein catalytic subunit	--	rab3 GTPase-activating protein catalytic subunit isoform X1 [Arachis hypogaea]
XLOC_033517	arahy.Tifrunner.gnm2.Arahy.18[-]4387606-4389737	arahy.Tifrunner.gnm2.ann1.09M2FB	ONT.34312.1,ONT.34313.1,ONT.34313.2	60S ribosomal protein L12 [Arachis duranensis]	60S ribosomal protein L12-3 OS=Arabidopsis thaliana OX=3702 GN=RPL12C PE=2 SV=1	Molecular Function: structural constituent of ribosome (GO:0003735);; Cellular Component: ribosome (GO:0005840);; Biological Process: translation (GO:0006412);;	K02870|9.3e-85|adu:107461747|K02870 large subunit ribosomal protein L12e | (RefSeq) 60S ribosomal protein L12	Ribosome (ko03010)	Ribosomal protein L11, N-terminal domain	59.8	53.7	68.7	122.3	80.9	75.3	113.5	108.1	59.7	55.4	76.3	64.5	57.7	64.8	56.7	98.3	107.7	83.3	104	94.5	130.5	46.1	52.8	81.9	Molecular Function: structural constituent of ribosome (GO:0003735);; Cellular Component: ribosome (GO:0005840);; Biological Process: translation (GO:0006412);;	K02870|9.3e-85|adu:107461747|K02870 large subunit ribosomal protein L12e | (RefSeq) 60S ribosomal protein L12	Ribosome (ko03010)	Ribosomal protein L11, N-terminal domain	60S ribosomal protein L12-3 OS=Arabidopsis thaliana OX=3702 GN=RPL12C PE=2 SV=1	60S ribosomal protein L12 [Arachis duranensis]
XLOC_007352	arahy.Tifrunner.gnm2.Arahy.04[-]10830626-10835285	arahy.Tifrunner.gnm2.ann1.09MUKR	ONT.7538.1	hypothetical protein Ahy_Scaffold6g107959 isoform A [Arachis hypogaea]	--	Molecular Function: RNA binding (GO:0003723);; Molecular Function: ribonuclease activity (GO:0004540);; Biological Process: RNA processing (GO:0006396);; Cellular Component: ribonuclease P complex (GO:0030677);;	K03538|8.1e-167|adu:107483291|K03538 ribonuclease P protein subunit POP4 [EC:3.1.26.5] | (RefSeq) LOW QUALITY PROTEIN: uncharacterized protein LOC107483291	Ribosome biogenesis in eukaryotes (ko03008);; RNA transport (ko03013)	Domain of unknown function UPF0086	2.8	2.8	3.5	3	2.3	4.2	2.6	2	2.9	2.3	1.4	3.1	2.9	2.6	3.1	2.4	2.9	3.2	2.4	3.9	6.5	2.8	2	2.7	Molecular Function: RNA binding (GO:0003723);; Molecular Function: ribonuclease activity (GO:0004540);; Biological Process: RNA processing (GO:0006396);; Cellular Component: ribonuclease P complex (GO:0030677);;	K03538|8.1e-167|adu:107483291|K03538 ribonuclease P protein subunit POP4 [EC:3.1.26.5] | (RefSeq) LOW QUALITY PROTEIN: uncharacterized protein LOC107483291	Ribosome biogenesis in eukaryotes (ko03008);; RNA transport (ko03013)	Domain of unknown function UPF0086	--	hypothetical protein Ahy_Scaffold6g107959 isoform A [Arachis hypogaea]
XLOC_037417	arahy.Tifrunner.gnm2.Arahy.20[+]144517371-144518439	arahy.Tifrunner.gnm2.ann1.09PM8L	ONT.38306.1,ONT.38306.2,ONT.38306.3	probable glutathione S-transferase [Arachis hypogaea]	Probable glutathione S-transferase OS=Glycine max OX=3847 GN=HSP26-A PE=2 SV=1	Molecular Function: protein binding (GO:0005515);;	K00799|4.4e-129|aip:107632166|K00799 glutathione S-transferase [EC:2.5.1.18] | (RefSeq) probable glutathione S-transferase	Glutathione metabolism (ko00480)	Glutathione S-transferase, N-terminal domain	0.2	0	0	2	5.4	1.9	9.8	8.2	21.9	1.4	0.5	0	0	0.2	0.5	13.6	15.7	6.9	7.9	7.2	8	0.2	0.4	0.2	Molecular Function: protein binding (GO:0005515);;	K00799|4.4e-129|aip:107632166|K00799 glutathione S-transferase [EC:2.5.1.18] | (RefSeq) probable glutathione S-transferase	Glutathione metabolism (ko00480)	Glutathione S-transferase, N-terminal domain	Probable glutathione S-transferase OS=Glycine max OX=3847 GN=HSP26-A PE=2 SV=1	probable glutathione S-transferase [Arachis hypogaea]
XLOC_034309	arahy.Tifrunner.gnm2.Arahy.19[+]2814507-2818309	arahy.Tifrunner.gnm2.ann1.09PUMV	ONT.35114.1	uncharacterized protein LOC112775725 [Arachis hypogaea]	--	Cellular Component: integral component of membrane (GO:0016021);;	K10581|2.4e-39|egu:105047412|K10581 ubiquitin-conjugating enzyme E2 O [EC:2.3.2.24] | (RefSeq) uncharacterized protein LOC105047412	Ubiquitin mediated proteolysis (ko04120)	Protein of unknown function (DUF2921)	2.6	0.9	1.6	2.5	2.1	2.8	2.3	2.5	3.1	1.4	0.7	1.5	1.8	1.8	1.3	1.8	1.6	2.9	3.4	2.2	3.6	2.2	2.2	1.4	Cellular Component: integral component of membrane (GO:0016021);;	K10581|2.4e-39|egu:105047412|K10581 ubiquitin-conjugating enzyme E2 O [EC:2.3.2.24] | (RefSeq) uncharacterized protein LOC105047412	Ubiquitin mediated proteolysis (ko04120)	Protein of unknown function (DUF2921)	--	uncharacterized protein LOC112775725 [Arachis hypogaea]
XLOC_006457	arahy.Tifrunner.gnm2.Arahy.04[+]6313411-6316885	arahy.Tifrunner.gnm2.ann1.09PW0C	ONT.6626.1,ONT.6626.2,ONT.6626.3,ONT.6626.4	U-box domain-containing protein 4 [Arachis ipaensis]	Protein spotted leaf 11 OS=Oryza sativa subsp. indica OX=39946 GN=SPL11 PE=1 SV=2	Molecular Function: protein binding (GO:0005515);; Cellular Component: cellular_component (GO:0005575);; Cellular Component: intracellular (GO:0005622);; Cellular Component: cell (GO:0005623);; Cellular Component: nucleus (GO:0005634);; Cellular Component: organelle (GO:0043226);; Cellular Component: membrane-bounded organelle (GO:0043227);; Cellular Component: intracellular organelle (GO:0043229…	K08332|7.7e-11|cmos:111463552|K08332 vacuolar protein 8 | (RefSeq) U-box domain-containing protein 4-like	--	Armadillo/beta-catenin-like repeat	39.8	31.2	28.8	21.1	32.6	45	29.6	44.6	42.9	25.5	26.3	26.4	31.1	37.5	31.9	18.3	14	30	30.4	26.9	43.9	21.3	30.2	22	Molecular Function: protein binding (GO:0005515);; Cellular Component: cellular_component (GO:0005575);; Cellular Component: intracellular (GO:0005622);; Cellular Component: cell (GO:0005623);; Cellular Component: nucleus (GO:0005634);; Cellular Component: organelle (GO:0043226);; Cellular Component: membrane-bounded organelle (GO:0043227);; Cellular Component: intracellular organelle (GO:0043229…	K08332|7.7e-11|cmos:111463552|K08332 vacuolar protein 8 | (RefSeq) U-box domain-containing protein 4-like	--	Armadillo/beta-catenin-like repeat	Protein spotted leaf 11 OS=Oryza sativa subsp. indica OX=39946 GN=SPL11 PE=1 SV=2	U-box domain-containing protein 4 [Arachis ipaensis]
XLOC_008758	arahy.Tifrunner.gnm2.Arahy.05[+]112008845-112010608	arahy.Tifrunner.gnm2.ann1.09T8EW	ONT.8970.1	hypothetical protein Ahy_A05g022066 [Arachis hypogaea]	--	--	--	--	--	3	2	5.1	11.5	4	1.7	2	0.5	0.5	2	6	3.9	0.5	0.7	1.3	5.7	3.5	5.2	0.2	1.1	0.4	1.4	1.6	1.1	--	--	--	--	--	hypothetical protein Ahy_A05g022066 [Arachis hypogaea]
XLOC_012424	arahy.Tifrunner.gnm2.Arahy.07[+]79596662-79602638	arahy.Tifrunner.gnm2.ann1.09V7NE	ONT.12737.1,ONT.12737.2,ONT.12737.3,ONT.12737.4,ONT.12737.5,ONT.12737.6,ONT.12737.7,ONT.12737.8,ONT.12737.9	phosphoenolpyruvate carboxylase [Arachis hypogaea]	Phosphoenolpyruvate carboxylase OS=Glycine max OX=3847 GN=PPC1 PE=2 SV=1	Biological Process: tricarboxylic acid cycle (GO:0006099);; Molecular Function: phosphoenolpyruvate carboxylase activity (GO:0008964);; Biological Process: carbon fixation (GO:0015977);;	K01595|0.0e+00|aip:107612799|K01595 phosphoenolpyruvate carboxylase [EC:4.1.1.31] | (RefSeq) LOW QUALITY PROTEIN: phosphoenolpyruvate carboxylase-like	Pyruvate metabolism (ko00620);; Carbon fixation in photosynthetic organisms (ko00710);; Carbon metabolism (ko01200)	Phosphoenolpyruvate carboxylase	42.2	18.6	15.9	48.1	42.8	40.6	41.3	46	76.3	8.5	18.7	11.4	30.6	22.5	32.7	12.4	7.5	23.1	25.9	30.6	54.4	29	19.4	45	Biological Process: tricarboxylic acid cycle (GO:0006099);; Molecular Function: phosphoenolpyruvate carboxylase activity (GO:0008964);; Biological Process: carbon fixation (GO:0015977);;	K01595|0.0e+00|aip:107612799|K01595 phosphoenolpyruvate carboxylase [EC:4.1.1.31] | (RefSeq) LOW QUALITY PROTEIN: phosphoenolpyruvate carboxylase-like	Pyruvate metabolism (ko00620);; Carbon fixation in photosynthetic organisms (ko00710);; Carbon metabolism (ko01200)	Phosphoenolpyruvate carboxylase	Phosphoenolpyruvate carboxylase OS=Glycine max OX=3847 GN=PPC1 PE=2 SV=1	phosphoenolpyruvate carboxylase [Arachis hypogaea]
XLOC_015449	arahy.Tifrunner.gnm2.Arahy.09[+]69706843-69710000	arahy.Tifrunner.gnm2.ann1.09X96J	ONT.15833.1,ONT.15833.2,ONT.15833.3,ONT.15833.4,ONT.15833.5,ONT.15833.6,ONT.15833.7,ONT.15833.8,ONT.15833.9,ONT.15833.10,ONT.15833.11	uncharacterized protein LOC107465940 [Arachis duranensis]	--	Cellular Component: integral component of membrane (GO:0016021);;	K03320|5.6e-111|ccaj:109817100|K03320 ammonium transporter, Amt family | (RefSeq) ammonium transporter 1 member 2-like	--	Protein of unknown function (DUF3082)	25	38.8	39.9	37.7	29.3	30.9	18.1	4	5.8	33	37.1	38.5	18	28.5	29	44.9	34	41.5	18	25.9	13.8	36.1	28.9	24.9	Cellular Component: integral component of membrane (GO:0016021);;	K03320|5.6e-111|ccaj:109817100|K03320 ammonium transporter, Amt family | (RefSeq) ammonium transporter 1 member 2-like	--	Protein of unknown function (DUF3082)	--	uncharacterized protein LOC107465940 [Arachis duranensis]
XLOC_014983	arahy.Tifrunner.gnm2.Arahy.08[-]50211672-50215718	arahy.Tifrunner.gnm2.ann1.09XT1N	ONT.15355.1,ONT.15355.2	probable protein S-acyltransferase 6 [Arachis hypogaea]	Probable protein S-acyltransferase 7 OS=Arabidopsis thaliana OX=3702 GN=PAT07 PE=1 SV=1	Cellular Component: integral component of membrane (GO:0016021);; Molecular Function: protein-cysteine S-palmitoyltransferase activity (GO:0019706);;	K18932|2.6e-123|brp:103854281|K18932 palmitoyltransferase [EC:2.3.1.225] | (RefSeq) probable protein S-acyltransferase 7	--	DHHC palmitoyltransferase	8.2	5.6	7.1	3.3	1.8	4	2.9	1.5	1.2	7.6	5.3	7.8	9.9	9.4	4.7	2	2.2	4.2	1.7	1.5	2.7	7.3	8.3	8.9	Cellular Component: integral component of membrane (GO:0016021);; Molecular Function: protein-cysteine S-palmitoyltransferase activity (GO:0019706);;	K18932|2.6e-123|brp:103854281|K18932 palmitoyltransferase [EC:2.3.1.225] | (RefSeq) probable protein S-acyltransferase 7	--	DHHC palmitoyltransferase	Probable protein S-acyltransferase 7 OS=Arabidopsis thaliana OX=3702 GN=PAT07 PE=1 SV=1	probable protein S-acyltransferase 6 [Arachis hypogaea]
XLOC_032826	arahy.Tifrunner.gnm2.Arahy.18[+]14021035-14025837	arahy.Tifrunner.gnm2.ann1.09XZQE	ONT.33606.1	shaggy-related protein kinase eta [Arachis duranensis]	Shaggy-related protein kinase zeta OS=Arabidopsis thaliana OX=3702 GN=ASK6 PE=1 SV=2	Molecular Function: protein serine/threonine kinase activity (GO:0004674);; Molecular Function: ATP binding (GO:0005524);;	K14502|1.4e-245|adu:107462434|K14502 protein brassinosteroid insensitive 2 [EC:2.7.11.1] | (RefSeq) shaggy-related protein kinase eta	Plant hormone signal transduction (ko04075)	Protein kinase domain	0.8	0	0.2	0.3	0.4	0.5	0.2	0	0	1.1	0.4	0.8	1.4	1.1	0.3	0.2	0	0.5	0	0	0.2	0.9	0.5	0.8	Molecular Function: protein serine/threonine kinase activity (GO:0004674);; Molecular Function: ATP binding (GO:0005524);;	K14502|1.4e-245|adu:107462434|K14502 protein brassinosteroid insensitive 2 [EC:2.7.11.1] | (RefSeq) shaggy-related protein kinase eta	Plant hormone signal transduction (ko04075)	Protein kinase domain	Shaggy-related protein kinase zeta OS=Arabidopsis thaliana OX=3702 GN=ASK6 PE=1 SV=2	shaggy-related protein kinase eta [Arachis duranensis]
XLOC_028301	arahy.Tifrunner.gnm2.Arahy.15[-]135758840-135761943	arahy.Tifrunner.gnm2.ann1.09Z0E1	ONT.28986.1,ONT.28986.2	organic cation/carnitine transporter 1-like [Arachis ipaensis]	Organic cation/carnitine transporter 1 OS=Arabidopsis thaliana OX=3702 GN=OCT1 PE=2 SV=1	Cellular Component: integral component of membrane (GO:0016021);; Molecular Function: transmembrane transporter activity (GO:0022857);;	K08202|1.1e-93|sot:102578486|K08202 MFS transporter, OCT family, solute carrier family 22 (organic cation transporter), member 4/5 | (RefSeq) organic cation/carnitine transporter 4-like	--	Sugar (and other) transporter	0	0	0.5	3.6	1.7	0.5	0.5	0.2	0	0	0	0	0	0	0	0	0.6	0.5	1.1	2.6	1.1	0.3	0	0.2	Cellular Component: integral component of membrane (GO:0016021);; Molecular Function: transmembrane transporter activity (GO:0022857);;	K08202|1.1e-93|sot:102578486|K08202 MFS transporter, OCT family, solute carrier family 22 (organic cation transporter), member 4/5 | (RefSeq) organic cation/carnitine transporter 4-like	--	Sugar (and other) transporter	Organic cation/carnitine transporter 1 OS=Arabidopsis thaliana OX=3702 GN=OCT1 PE=2 SV=1	organic cation/carnitine transporter 1-like [Arachis ipaensis]
XLOC_031886	arahy.Tifrunner.gnm2.Arahy.17[-]13745294-13750553	arahy.Tifrunner.gnm2.ann1.09ZGYD	ONT.32649.1,ONT.32649.2,ONT.32649.3,ONT.32649.4,ONT.32649.5	telomere repeat-binding protein 3 [Arachis hypogaea]	Telomere repeat-binding protein 3 OS=Arabidopsis thaliana OX=3702 GN=TRP3 PE=1 SV=1	Molecular Function: DNA binding (GO:0003677);;	K03255|4.2e-53|smo:SELMODRAFT_442478|K03255 protein TIF31 | (RefSeq) hypothetical protein	--	Myb-like DNA-binding domain	17	16.9	14.7	11.8	26.7	26.6	10.9	16.7	15.9	19	17	17.3	18.7	29.3	25.4	8.1	7.5	20.1	18.6	14.3	16.1	15.7	16.3	18.5	Molecular Function: DNA binding (GO:0003677);;	K03255|4.2e-53|smo:SELMODRAFT_442478|K03255 protein TIF31 | (RefSeq) hypothetical protein	--	Myb-like DNA-binding domain	Telomere repeat-binding protein 3 OS=Arabidopsis thaliana OX=3702 GN=TRP3 PE=1 SV=1	telomere repeat-binding protein 3 [Arachis hypogaea]
XLOC_009945	arahy.Tifrunner.gnm2.Arahy.06[+]5274287-5277315	arahy.Tifrunner.gnm2.ann1.09ZXWH	ONT.10203.1,ONT.10203.2	Heparan-alpha-glucosaminide N-acetyltransferase [Arachis hypogaea]	--	Cellular Component: integral component of membrane (GO:0016021);;	K10532|2.4e-203|adu:107492146|K10532 heparan-alpha-glucosaminide N-acetyltransferase [EC:2.3.1.78] | (RefSeq) heparan-alpha-glucosaminide N-acetyltransferase isoform X1	Glycosaminoglycan degradation (ko00531)	Protein of unknown function (DUF1624)	6.2	3.2	2.8	2.5	0.6	2.3	1.5	0.5	0.2	5.4	4.3	3.3	8.1	6.1	5.2	2.4	2	2.9	0.4	0.6	0.2	5.9	4.9	3.3	Cellular Component: integral component of membrane (GO:0016021);;	K10532|2.4e-203|adu:107492146|K10532 heparan-alpha-glucosaminide N-acetyltransferase [EC:2.3.1.78] | (RefSeq) heparan-alpha-glucosaminide N-acetyltransferase isoform X1	Glycosaminoglycan degradation (ko00531)	Protein of unknown function (DUF1624)	--	Heparan-alpha-glucosaminide N-acetyltransferase [Arachis hypogaea]
XLOC_033168	arahy.Tifrunner.gnm2.Arahy.18[+]117750259-117764248	arahy.Tifrunner.gnm2.ann1.0A1ABD	ONT.33954.1,ONT.33954.2,ONT.33954.3,ONT.33954.4	chlorophyll(ide) b reductase NOL, chloroplastic isoform X2 [Arachis ipaensis]	Chlorophyll(ide) b reductase NOL, chloroplastic OS=Arabidopsis thaliana OX=3702 GN=NOL PE=1 SV=1	Molecular Function: oxidoreductase activity (GO:0016491);;	K13606|8.5e-178|aip:107613437|K13606 chlorophyll(ide) b reductase [EC:1.1.1.294] | (RefSeq) chlorophyll(ide) b reductase NOL, chloroplastic isoform X1	Porphyrin and chlorophyll metabolism (ko00860)	short chain dehydrogenase	4.6	6.7	10.2	15	8.4	8	4.3	2.8	3.1	6.8	8.9	8.7	6.5	4.8	6.3	10.8	13.4	11.1	6	7	3.8	9	6.5	6.3	Molecular Function: oxidoreductase activity (GO:0016491);;	K13606|8.5e-178|aip:107613437|K13606 chlorophyll(ide) b reductase [EC:1.1.1.294] | (RefSeq) chlorophyll(ide) b reductase NOL, chloroplastic isoform X1	Porphyrin and chlorophyll metabolism (ko00860)	short chain dehydrogenase	Chlorophyll(ide) b reductase NOL, chloroplastic OS=Arabidopsis thaliana OX=3702 GN=NOL PE=1 SV=1	chlorophyll(ide) b reductase NOL, chloroplastic isoform X2 [Arachis ipaensis]
XLOC_038054	arahy.Tifrunner.gnm2.Arahy.20[-]116001113-116002796	arahy.Tifrunner.gnm2.ann1.0A2U5U	ONT.38955.1	uncharacterized protein LOC107623791 [Arachis ipaensis]	--	--	--	--	--	69.3	6.9	16.1	46.8	111.9	223.4	268.1	431	541	163.6	120.3	110.4	40.1	47.1	25.9	51	35.8	97.5	395.2	347.7	305.1	120.7	162.8	182.6	--	--	--	--	--	uncharacterized protein LOC107623791 [Arachis ipaensis]
XLOC_019156	arahy.Tifrunner.gnm2.Arahy.11[+]84289635-84292110	arahy.Tifrunner.gnm2.ann1.0A57X0	ONT.19621.1,ONT.19621.2	protein STAY-GREEN, chloroplastic [Arachis ipaensis]	Protein STAY-GREEN 1, chloroplastic OS=Solanum lycopersicum OX=4081 GN=SGR1 PE=1 SV=1	Cellular Component: cellular_component (GO:0005575);; Cellular Component: intracellular (GO:0005622);; Cellular Component: cell (GO:0005623);; Cellular Component: cytoplasm (GO:0005737);; Cellular Component: chloroplast (GO:0009507);; Cellular Component: plastid envelope (GO:0009526);; Cellular Component: plastid stroma (GO:0009532);; Cellular Component: plastid (GO:0009536);; Cellular Component:…	K22013|1.8e-156|aip:107618299|K22013 magnesium dechelatase [EC:4.99.1.10] | (RefSeq) protein STAY-GREEN, chloroplastic	Porphyrin and chlorophyll metabolism (ko00860)	Staygreen protein	1.4	0.4	0.4	1.6	2.8	1.6	2.3	4.5	5.8	0.6	0.5	0.3	2.3	1.1	0.8	0.6	2.4	0.5	2.6	1.9	2.5	0.9	0.7	1.4	Cellular Component: cellular_component (GO:0005575);; Cellular Component: intracellular (GO:0005622);; Cellular Component: cell (GO:0005623);; Cellular Component: cytoplasm (GO:0005737);; Cellular Component: chloroplast (GO:0009507);; Cellular Component: plastid envelope (GO:0009526);; Cellular Component: plastid stroma (GO:0009532);; Cellular Component: plastid (GO:0009536);; Cellular Component:…	K22013|1.8e-156|aip:107618299|K22013 magnesium dechelatase [EC:4.99.1.10] | (RefSeq) protein STAY-GREEN, chloroplastic	Porphyrin and chlorophyll metabolism (ko00860)	Staygreen protein	Protein STAY-GREEN 1, chloroplastic OS=Solanum lycopersicum OX=4081 GN=SGR1 PE=1 SV=1	protein STAY-GREEN, chloroplastic [Arachis ipaensis]
XLOC_020978	arahy.Tifrunner.gnm2.Arahy.12[+]48919932-48925238	arahy.Tifrunner.gnm2.ann1.0A6Q27	ONT.21476.1,ONT.21476.2,ONT.21476.3,ONT.21476.4	mitochondrial inner membrane protease ATP23 [Arachis duranensis]	--	Molecular Function: metalloendopeptidase activity (GO:0004222);; Molecular Function: metal ion binding (GO:0046872);;	K18156|5.6e-109|adu:107474171|K18156 mitochondrial inner membrane protease ATP23 [EC:3.4.24.-] | (RefSeq) mitochondrial inner membrane protease ATP23	--	Peptidase M76 family	14.4	10.8	13.1	10.2	4.7	10.1	14.9	7.6	9.2	11.1	7.6	7.7	10.6	10.1	14.1	8.5	7.5	6.9	10.1	8.7	10.7	7.5	8.7	8.2	Molecular Function: metalloendopeptidase activity (GO:0004222);; Molecular Function: metal ion binding (GO:0046872);;	K18156|5.6e-109|adu:107474171|K18156 mitochondrial inner membrane protease ATP23 [EC:3.4.24.-] | (RefSeq) mitochondrial inner membrane protease ATP23	--	Peptidase M76 family	--	mitochondrial inner membrane protease ATP23 [Arachis duranensis]
XLOC_009140	arahy.Tifrunner.gnm2.Arahy.05[-]34183510-34191832	arahy.Tifrunner.gnm2.ann1.0A6Y9S	ONT.9360.1,ONT.9360.2,ONT.9360.3,ONT.9360.4,ONT.9360.5,ONT.9360.6	hypothetical protein Ahy_A05g025195 [Arachis hypogaea]	LRR receptor kinase BAK1 OS=Oryza sativa subsp. indica OX=39946 GN=BAK1 PE=2 SV=1	--	K13416|1.3e-13|aip:107631618|K13416 brassinosteroid insensitive 1-associated receptor kinase 1 [EC:2.7.10.1 2.7.11.1] | (RefSeq) BRASSINOSTEROID INSENSITIVE 1-associated receptor kinase 1-like isoform X1	MAPK signaling pathway - plant (ko04016);; Plant hormone signal transduction (ko04075);; Plant-pathogen interaction (ko04626)	Leucine rich repeat N-terminal domain	1.6	2.4	1.6	3.3	2.9	2.6	8.3	4.2	2.6	10.4	13	11.1	0	16.4	0	4.7	2.9	3.7	3.4	2.8	2.9	0.3	0	0	--	K13416|1.3e-13|aip:107631618|K13416 brassinosteroid insensitive 1-associated receptor kinase 1 [EC:2.7.10.1 2.7.11.1] | (RefSeq) BRASSINOSTEROID INSENSITIVE 1-associated receptor kinase 1-like isoform X1	MAPK signaling pathway - plant (ko04016);; Plant hormone signal transduction (ko04075);; Plant-pathogen interaction (ko04626)	Leucine rich repeat N-terminal domain	LRR receptor kinase BAK1 OS=Oryza sativa subsp. indica OX=39946 GN=BAK1 PE=2 SV=1	hypothetical protein Ahy_A05g025195 [Arachis hypogaea]
XLOC_019081	arahy.Tifrunner.gnm2.Arahy.11[+]48318580-48321936	arahy.Tifrunner.gnm2.ann1.0A7WSD	ONT.19546.1,ONT.19546.2	autophagy-related protein 8f [Arachis duranensis]	Autophagy-related protein 8f OS=Arabidopsis thaliana OX=3702 GN=ATG8F PE=1 SV=1	Cellular Component: cytoplasm (GO:0005737);; Biological Process: autophagy (GO:0006914);;	K08341|1.3e-61|adu:107485841|K08341 GABA(A) receptor-associated protein | (RefSeq) autophagy-related protein 8f	Autophagy - other (ko04136)	Autophagy protein Atg8 ubiquitin like	3.6	1.7	2.5	2	2.6	1.9	6.9	5	4.1	1.2	1.8	3.1	4.5	3.5	2.1	2.8	1	0.7	5.8	4.1	3.3	3.4	2.2	2	Cellular Component: cytoplasm (GO:0005737);; Biological Process: autophagy (GO:0006914);;	K08341|1.3e-61|adu:107485841|K08341 GABA(A) receptor-associated protein | (RefSeq) autophagy-related protein 8f	Autophagy - other (ko04136)	Autophagy protein Atg8 ubiquitin like	Autophagy-related protein 8f OS=Arabidopsis thaliana OX=3702 GN=ATG8F PE=1 SV=1	autophagy-related protein 8f [Arachis duranensis]
XLOC_023518	arahy.Tifrunner.gnm2.Arahy.13[+]143156828-143160082	arahy.Tifrunner.gnm2.ann1.0A9D4I	ONT.24082.1,ONT.24082.2,ONT.24082.3	proline-rich receptor-like protein kinase PERK1 [Arachis hypogaea]	LEAF RUST 10 DISEASE-RESISTANCE LOCUS RECEPTOR-LIKE PROTEIN KINASE-like 1.2 OS=Arabidopsis thaliana OX=3702 GN=LRK10L-1.2 PE=2 SV=3	Molecular Function: protein kinase activity (GO:0004672);; Molecular Function: ATP binding (GO:0005524);;	K13436|6.4e-56|gab:108488231|K13436 pto-interacting protein 1 [EC:2.7.11.1] | (RefSeq) PTI1-like tyrosine-protein kinase 1	Plant-pathogen interaction (ko04626)	Protein tyrosine and serine/threonine kinase	0.2	0.2	0	0.3	2.8	8.2	1.4	6.3	7.7	1.4	2	1.1	0	0.4	0.3	4.1	2.4	3.4	6	5	4	1.1	0.5	2.4	Molecular Function: protein kinase activity (GO:0004672);; Molecular Function: ATP binding (GO:0005524);;	K13436|6.4e-56|gab:108488231|K13436 pto-interacting protein 1 [EC:2.7.11.1] | (RefSeq) PTI1-like tyrosine-protein kinase 1	Plant-pathogen interaction (ko04626)	Protein tyrosine and serine/threonine kinase	LEAF RUST 10 DISEASE-RESISTANCE LOCUS RECEPTOR-LIKE PROTEIN KINASE-like 1.2 OS=Arabidopsis thaliana OX=3702 GN=LRK10L-1.2 PE=2 SV=3	proline-rich receptor-like protein kinase PERK1 [Arachis hypogaea]
XLOC_010210	arahy.Tifrunner.gnm2.Arahy.06[+]17261083-17264351	arahy.Tifrunner.gnm2.ann1.0AAB2E	ONT.10472.1,ONT.10472.2,ONT.10472.3,ONT.10472.4,ONT.10472.5,ONT.10472.6	phospholipase A1-Igamma2, chloroplastic [Arachis hypogaea]	Phospholipase A1-Igamma2, chloroplastic OS=Arabidopsis thaliana OX=3702 GN=DALL3 PE=1 SV=2	Biological Process: lipid metabolic process (GO:0006629);;	K16818|6.5e-72|atr:18428292|K16818 phospholipase A1 [EC:3.1.1.32] | (RefSeq) phospholipase A(1) DAD1, chloroplastic	Glycerophospholipid metabolism (ko00564);; alpha-Linolenic acid metabolism (ko00592)	Lipase (class 3)	42.8	1.1	6.9	1.9	3.7	1	127.4	22.8	0.2	8.5	3.6	6	6.8	16.8	3.9	1.4	1.6	1	6.4	3.5	47.1	1.2	1.6	13.5	Biological Process: lipid metabolic process (GO:0006629);;	K16818|6.5e-72|atr:18428292|K16818 phospholipase A1 [EC:3.1.1.32] | (RefSeq) phospholipase A(1) DAD1, chloroplastic	Glycerophospholipid metabolism (ko00564);; alpha-Linolenic acid metabolism (ko00592)	Lipase (class 3)	Phospholipase A1-Igamma2, chloroplastic OS=Arabidopsis thaliana OX=3702 GN=DALL3 PE=1 SV=2	phospholipase A1-Igamma2, chloroplastic [Arachis hypogaea]
XLOC_024659	arahy.Tifrunner.gnm2.Arahy.13[-]129628164-129636244	arahy.Tifrunner.gnm2.ann1.0AB4R7	ONT.25252.1,ONT.25252.2,ONT.25252.3,ONT.25252.4,ONT.25252.5,ONT.25252.6,ONT.25252.7,ONT.25253.1,ONT.25253.2,ONT.25253.3,ONT.25253.4,ONT.25253.5	uncharacterized protein LOC112733426 [Arachis hypogaea]	--	Molecular Function: protein binding (GO:0005515);;	K22825|3.4e-06|spen:107016415|K22825 non-structural maintenance of chromosomes element 4 | (RefSeq) non-structural maintenance of chromosomes element 4 homolog A-like	--	Bromodomain	20.2	17.5	15.4	30.7	17.6	26.2	24	16.1	14.4	19	11.4	14.2	26.1	18.8	17.3	22.5	19.9	28	22.5	25	16.3	16.8	23.3	15.8	Molecular Function: protein binding (GO:0005515);;	K22825|3.4e-06|spen:107016415|K22825 non-structural maintenance of chromosomes element 4 | (RefSeq) non-structural maintenance of chromosomes element 4 homolog A-like	--	Bromodomain	--	uncharacterized protein LOC112733426 [Arachis hypogaea]
XLOC_014893	arahy.Tifrunner.gnm2.Arahy.08[-]46981840-46982830	arahy.Tifrunner.gnm2.ann1.0AB76H	ONT.15264.1	mitochondrial import inner membrane translocase subunit TIM17-2-like [Arachis hypogaea]	Mitochondrial import inner membrane translocase subunit TIM17-2 OS=Arabidopsis thaliana OX=3702 GN=TIM17-2 PE=1 SV=2	Cellular Component: cellular_component (GO:0005575);; Cellular Component: intracellular (GO:0005622);; Cellular Component: cell (GO:0005623);; Cellular Component: cytoplasm (GO:0005737);; Cellular Component: mitochondrion (GO:0005739);; Cellular Component: mitochondrial envelope (GO:0005740);; Cellular Component: mitochondrial inner membrane (GO:0005743);; Cellular Component: mitochondrial inner …	K17795|7.6e-126|adu:107463293|K17795 mitochondrial import inner membrane translocase subunit TIM17 | (RefSeq) mitochondrial import inner membrane translocase subunit TIM17-2-like	--	Tim17/Tim22/Tim23/Pmp24 family	5	2.8	4.6	12.4	9.5	11.3	18.2	14.9	11.1	5.4	5.8	3.6	16.2	11.8	12.8	16.2	14	10.6	10.9	11.1	15.6	7.2	12.8	11.5	Cellular Component: cellular_component (GO:0005575);; Cellular Component: intracellular (GO:0005622);; Cellular Component: cell (GO:0005623);; Cellular Component: cytoplasm (GO:0005737);; Cellular Component: mitochondrion (GO:0005739);; Cellular Component: mitochondrial envelope (GO:0005740);; Cellular Component: mitochondrial inner membrane (GO:0005743);; Cellular Component: mitochondrial inner …	K17795|7.6e-126|adu:107463293|K17795 mitochondrial import inner membrane translocase subunit TIM17 | (RefSeq) mitochondrial import inner membrane translocase subunit TIM17-2-like	--	Tim17/Tim22/Tim23/Pmp24 family	Mitochondrial import inner membrane translocase subunit TIM17-2 OS=Arabidopsis thaliana OX=3702 GN=TIM17-2 PE=1 SV=2	mitochondrial import inner membrane translocase subunit TIM17-2-like [Arachis hypogaea]
XLOC_028815	arahy.Tifrunner.gnm2.Arahy.16[+]9088038-9101011	arahy.Tifrunner.gnm2.ann1.0AC10P	ONT.29508.1	condensin complex subunit 1 [Arachis hypogaea]	Cystathionine beta-lyase, chloroplastic OS=Arabidopsis thaliana OX=3702 GN=At3g57050 PE=1 SV=1	Cellular Component: nucleus (GO:0005634);; Biological Process: mitotic chromosome condensation (GO:0007076);; Biological Process: cell division (GO:0051301);;	K06677|0.0e+00|aip:107645541|K06677 condensin complex subunit 1 | (RefSeq) condensin complex subunit 1	--	Cys/Met metabolism PLP-dependent enzyme	5	8.2	7.8	11.5	3.9	2.8	13.3	6.7	8.5	5.4	4.2	6.5	8.6	9.2	5.5	6.1	11	7.1	5.1	7.6	6.5	3.4	3.4	5.5	Cellular Component: nucleus (GO:0005634);; Biological Process: mitotic chromosome condensation (GO:0007076);; Biological Process: cell division (GO:0051301);;	K06677|0.0e+00|aip:107645541|K06677 condensin complex subunit 1 | (RefSeq) condensin complex subunit 1	--	Cys/Met metabolism PLP-dependent enzyme	Cystathionine beta-lyase, chloroplastic OS=Arabidopsis thaliana OX=3702 GN=At3g57050 PE=1 SV=1	condensin complex subunit 1 [Arachis hypogaea]
XLOC_020806	arahy.Tifrunner.gnm2.Arahy.12[+]10326067-10330530	arahy.Tifrunner.gnm2.ann1.0AF3IJ	ONT.21301.1,ONT.21301.2,ONT.21301.3,ONT.21301.4,ONT.21301.5,ONT.21301.6,ONT.21301.7,ONT.21301.8,ONT.21301.9	Transcription initiation factor TFIID subunit [Arachis hypogaea]	Transcription initiation factor TFIID subunit 7 OS=Arabidopsis thaliana OX=3702 GN=TAF7 PE=1 SV=1	Cellular Component: transcription factor TFIID complex (GO:0005669);; Biological Process: transcription initiation from RNA polymerase II promoter (GO:0006367);;	K03132|7.8e-78|adu:107473143|K03132 transcription initiation factor TFIID subunit 7 | (RefSeq) transcription initiation factor TFIID subunit 7	Basal transcription factors (ko03022)	TAFII55 protein conserved region	38.2	18.8	22.8	5.9	12.2	11.5	12.7	14.1	11.8	17.8	17.8	17.1	62.9	45.8	44.5	5.3	3.7	5.9	9.6	7.4	12.9	22	30	28.6	Cellular Component: transcription factor TFIID complex (GO:0005669);; Biological Process: transcription initiation from RNA polymerase II promoter (GO:0006367);;	K03132|7.8e-78|adu:107473143|K03132 transcription initiation factor TFIID subunit 7 | (RefSeq) transcription initiation factor TFIID subunit 7	Basal transcription factors (ko03022)	TAFII55 protein conserved region	Transcription initiation factor TFIID subunit 7 OS=Arabidopsis thaliana OX=3702 GN=TAF7 PE=1 SV=1	Transcription initiation factor TFIID subunit [Arachis hypogaea]
XLOC_000293	arahy.Tifrunner.gnm2.Arahy.01[+]13692255-13699175	arahy.Tifrunner.gnm2.ann1.0AQ0IW	ONT.303.1,ONT.303.2,ONT.303.3,ONT.303.4,ONT.303.5,ONT.303.6,ONT.303.7	hypothetical protein Ahy_B01g052703 isoform A [Arachis hypogaea]	U1 small nuclear ribonucleoprotein 70 kDa OS=Arabidopsis thaliana OX=3702 GN=RNU1 PE=1 SV=1	Cellular Component: integral component of membrane (GO:0016021);; Molecular Function: U1 snRNA binding (GO:0030619);;	K11093|1.4e-51|adu:107479226|K11093 U1 small nuclear ribonucleoprotein 70kDa | (RefSeq) U1 small nuclear ribonucleoprotein 70 kDa	Spliceosome (ko03040)	U1 small nuclear ribonucleoprotein of 70kDa MW N terminal	32.2	21	24.4	16	17.9	16.1	16.8	20.9	14.5	19.7	27	22.5	70.3	50.6	35.6	13.8	14.3	16.2	18.4	13.9	14.3	32.6	38.5	28.7	Cellular Component: integral component of membrane (GO:0016021);; Molecular Function: U1 snRNA binding (GO:0030619);;	K11093|1.4e-51|adu:107479226|K11093 U1 small nuclear ribonucleoprotein 70kDa | (RefSeq) U1 small nuclear ribonucleoprotein 70 kDa	Spliceosome (ko03040)	U1 small nuclear ribonucleoprotein of 70kDa MW N terminal	U1 small nuclear ribonucleoprotein 70 kDa OS=Arabidopsis thaliana OX=3702 GN=RNU1 PE=1 SV=1	hypothetical protein Ahy_B01g052703 isoform A [Arachis hypogaea]
XLOC_035364	arahy.Tifrunner.gnm2.Arahy.19[-]2193443-2196837	arahy.Tifrunner.gnm2.ann1.0AR657	ONT.36204.1	uncharacterized protein LOC107617498 [Arachis ipaensis]	--	Molecular Function: protein binding (GO:0005515);;	--	--	CUE domain	22.2	12.4	9.9	6.5	12.1	19.4	20.8	28	29.1	13.6	13.6	9.3	39	33.3	30.9	9.9	10	6.4	31.7	25.6	31	19.3	23.9	29.5	Molecular Function: protein binding (GO:0005515);;	--	--	CUE domain	--	uncharacterized protein LOC107617498 [Arachis ipaensis]
XLOC_022951	arahy.Tifrunner.gnm2.Arahy.13[+]86479219-86485030	arahy.Tifrunner.gnm2.ann1.0AS58E	ONT.23494.1,ONT.23494.2,ONT.23494.3,ONT.23494.4	transcription factor GTE4 [Arachis hypogaea]	Transcription factor GTE4 OS=Arabidopsis thaliana OX=3702 GN=GTE4 PE=2 SV=1	Molecular Function: protein binding (GO:0005515);; Biological Process: multicellular organism development (GO:0007275);; Biological Process: regulation of mitotic cell cycle (GO:0007346);; Biological Process: biological_process (GO:0008150);; Biological Process: genetic transfer (GO:0009292);; Biological Process: DNA mediated transformation (GO:0009294);; Biological Process: cellular process (GO:…	K11684|0.0e+00|aip:107630614|K11684 bromodomain-containing factor 1 | (RefSeq) transcription factor GTE4	--	Bromodomain extra-terminal - transcription regulation	24.6	13.6	13.6	8.8	17.2	24.5	19.3	34.5	32	13.9	15.6	13.4	21.9	22.5	21.7	8.1	6.3	10.3	22.9	16.3	19.8	12.1	13.7	13.5	Molecular Function: protein binding (GO:0005515);; Biological Process: multicellular organism development (GO:0007275);; Biological Process: regulation of mitotic cell cycle (GO:0007346);; Biological Process: biological_process (GO:0008150);; Biological Process: genetic transfer (GO:0009292);; Biological Process: DNA mediated transformation (GO:0009294);; Biological Process: cellular process (GO:…	K11684|0.0e+00|aip:107630614|K11684 bromodomain-containing factor 1 | (RefSeq) transcription factor GTE4	--	Bromodomain extra-terminal - transcription regulation	Transcription factor GTE4 OS=Arabidopsis thaliana OX=3702 GN=GTE4 PE=2 SV=1	transcription factor GTE4 [Arachis hypogaea]
XLOC_001626	arahy.Tifrunner.gnm2.Arahy.01[-]96125941-96129117	arahy.Tifrunner.gnm2.ann1.0AS7E9	ONT.1657.1	(DL)-glycerol-3-phosphatase 2 isoform X1 [Arachis hypogaea]	(DL)-glycerol-3-phosphatase 2 OS=Arabidopsis thaliana OX=3702 GN=GPP2 PE=1 SV=1	Molecular Function: hydrolase activity (GO:0016787);;	K24189|3.4e-132|adu:107460073|K24189 (DL)-glycerol-3-phosphatase [EC:3.1.3.21] | (RefSeq) (DL)-glycerol-3-phosphatase 2 isoform X1	Glycerolipid metabolism (ko00561)	Haloacid dehalogenase-like hydrolase	2.4	3.5	2.1	5.3	3	1.9	2.1	0.9	0.9	0.8	2.2	3.4	1.6	2	0.8	5.5	4.5	2.5	0.6	0.9	0.7	1.1	3.6	1.7	Molecular Function: hydrolase activity (GO:0016787);;	K24189|3.4e-132|adu:107460073|K24189 (DL)-glycerol-3-phosphatase [EC:3.1.3.21] | (RefSeq) (DL)-glycerol-3-phosphatase 2 isoform X1	Glycerolipid metabolism (ko00561)	Haloacid dehalogenase-like hydrolase	(DL)-glycerol-3-phosphatase 2 OS=Arabidopsis thaliana OX=3702 GN=GPP2 PE=1 SV=1	(DL)-glycerol-3-phosphatase 2 isoform X1 [Arachis hypogaea]
XLOC_035036	arahy.Tifrunner.gnm2.Arahy.19[+]151850803-151856300	arahy.Tifrunner.gnm2.ann1.0ASR8J	ONT.35861.1,ONT.35861.2,ONT.35861.3,ONT.35861.4,ONT.35861.5,ONT.35861.6,ONT.35861.7,ONT.35861.8	hypothetical protein Ahy_B09g099435 isoform A [Arachis hypogaea]	Transcription factor bHLH128 OS=Arabidopsis thaliana OX=3702 GN=BHLH128 PE=1 SV=1	Molecular Function: protein dimerization activity (GO:0046983);;	K12126|5.1e-07|dzi:111277137|K12126 phytochrome-interacting factor 3 | (RefSeq) transcription factor PIF3-like isoform X1	Plant hormone signal transduction (ko04075);; Circadian rhythm - plant (ko04712)	Helix-loop-helix DNA-binding domain	85.9	51.2	65.9	35.2	35.8	51.7	34.3	41.8	41.9	29.4	38.9	29.9	77.5	63.9	62.8	62.1	72.7	73.2	44.7	35.2	48.8	78.3	56.4	68.4	Molecular Function: protein dimerization activity (GO:0046983);;	K12126|5.1e-07|dzi:111277137|K12126 phytochrome-interacting factor 3 | (RefSeq) transcription factor PIF3-like isoform X1	Plant hormone signal transduction (ko04075);; Circadian rhythm - plant (ko04712)	Helix-loop-helix DNA-binding domain	Transcription factor bHLH128 OS=Arabidopsis thaliana OX=3702 GN=BHLH128 PE=1 SV=1	hypothetical protein Ahy_B09g099435 isoform A [Arachis hypogaea]
XLOC_022902	arahy.Tifrunner.gnm2.Arahy.13[+]52377256-52380372	arahy.Tifrunner.gnm2.ann1.0AWF5M	ONT.23444.1,ONT.23444.2,ONT.23444.3,ONT.23444.4,ONT.23444.5,ONT.23444.6,ONT.23444.7,ONT.23444.8,ONT.23444.9	protein TIFY 10A [Arachis ipaensis]	Protein TIFY 10A OS=Arabidopsis thaliana OX=3702 GN=TIFY10A PE=1 SV=1	Biological Process: reproduction (GO:0000003);; Biological Process: response to acid chemical (GO:0001101);; Biological Process: developmental process involved in reproduction (GO:0003006);; Molecular Function: molecular_function (GO:0003674);; Molecular Function: transcription cofactor activity (GO:0003712);; Molecular Function: transcription corepressor activity (GO:0003714);; Cellular Componen…	K13464|5.6e-150|aip:107630441|K13464 jasmonate ZIM domain-containing protein | (RefSeq) protein TIFY 10A	Plant hormone signal transduction (ko04075)	tify domain	69.3	35.5	44.7	28.7	82.4	292	158.2	337.2	469.9	187.6	133.3	135.8	51.6	60.6	45.8	35.3	27.3	53.3	349.4	279.1	196.7	171.6	143.2	175.6	Biological Process: reproduction (GO:0000003);; Biological Process: response to acid chemical (GO:0001101);; Biological Process: developmental process involved in reproduction (GO:0003006);; Molecular Function: molecular_function (GO:0003674);; Molecular Function: transcription cofactor activity (GO:0003712);; Molecular Function: transcription corepressor activity (GO:0003714);; Cellular Componen…	K13464|5.6e-150|aip:107630441|K13464 jasmonate ZIM domain-containing protein | (RefSeq) protein TIFY 10A	Plant hormone signal transduction (ko04075)	tify domain	Protein TIFY 10A OS=Arabidopsis thaliana OX=3702 GN=TIFY10A PE=1 SV=1	protein TIFY 10A [Arachis ipaensis]
XLOC_010722	arahy.Tifrunner.gnm2.Arahy.06[+]112973409-112977279	arahy.Tifrunner.gnm2.ann1.0AZ5VJ	ONT.10991.1	7-deoxyloganetin glucosyltransferase-like [Arachis ipaensis]	7-deoxyloganetin glucosyltransferase OS=Gardenia jasminoides OX=114476 GN=UGT85A24 PE=1 SV=1	Molecular Function: UDP-glycosyltransferase activity (GO:0008194);;	K22706|4.2e-161|pper:18788923|K22706 (R)-mandelonitrile beta-glucosyltransferase [EC:2.4.1.354] | (RefSeq) 7-deoxyloganetin glucosyltransferase	Cyanoamino acid metabolism (ko00460)	UDP-glucoronosyl and UDP-glucosyl transferase	8.8	8.9	10.8	3.3	2.8	5.4	0.8	0.3	0.9	4.6	6.5	4.2	9.9	12.7	20.4	3.3	2.4	6.4	2.6	2.8	2	7	7.6	9.3	Molecular Function: UDP-glycosyltransferase activity (GO:0008194);;	K22706|4.2e-161|pper:18788923|K22706 (R)-mandelonitrile beta-glucosyltransferase [EC:2.4.1.354] | (RefSeq) 7-deoxyloganetin glucosyltransferase	Cyanoamino acid metabolism (ko00460)	UDP-glucoronosyl and UDP-glucosyl transferase	7-deoxyloganetin glucosyltransferase OS=Gardenia jasminoides OX=114476 GN=UGT85A24 PE=1 SV=1	7-deoxyloganetin glucosyltransferase-like [Arachis ipaensis]
XLOC_037519	arahy.Tifrunner.gnm2.Arahy.20[-]3394082-3401982	arahy.Tifrunner.gnm2.ann1.0B1JTP	ONT.38413.1,ONT.38413.2,ONT.38413.3	40S ribosomal protein SA [Arachis hypogaea]	40S ribosomal protein SA OS=Glycine max OX=3847 PE=2 SV=1	Biological Process: ribosomal small subunit assembly (GO:0000028);; Molecular Function: structural constituent of ribosome (GO:0003735);; Biological Process: translation (GO:0006412);; Cellular Component: cytosolic small ribosomal subunit (GO:0022627);;	K02998|5.1e-168|aip:107622904|K02998 small subunit ribosomal protein SAe | (RefSeq) 40S ribosomal protein SA	Ribosome (ko03010)	Ribosomal protein S2	68.5	60.7	75.9	112.7	66.2	74.5	113.8	96.8	66.9	53.9	49.1	58.9	41.9	62.6	35.6	83.3	105.7	66.8	69.4	78.4	56.9	23.2	5.2	41.6	Biological Process: ribosomal small subunit assembly (GO:0000028);; Molecular Function: structural constituent of ribosome (GO:0003735);; Biological Process: translation (GO:0006412);; Cellular Component: cytosolic small ribosomal subunit (GO:0022627);;	K02998|5.1e-168|aip:107622904|K02998 small subunit ribosomal protein SAe | (RefSeq) 40S ribosomal protein SA	Ribosome (ko03010)	Ribosomal protein S2	40S ribosomal protein SA OS=Glycine max OX=3847 PE=2 SV=1	40S ribosomal protein SA [Arachis hypogaea]
XLOC_014607	arahy.Tifrunner.gnm2.Arahy.08[-]32994484-32997005	arahy.Tifrunner.gnm2.ann1.0B2JR4	ONT.14974.1	60S ribosomal protein L13-1 [Arachis duranensis]	60S ribosomal protein L13-1 OS=Arabidopsis thaliana OX=3702 GN=RPL13B PE=1 SV=1	Molecular Function: structural constituent of ribosome (GO:0003735);; Cellular Component: ribosome (GO:0005840);; Biological Process: translation (GO:0006412);;	K02873|4.2e-110|adu:107462175|K02873 large subunit ribosomal protein L13e | (RefSeq) 60S ribosomal protein L13-1	Ribosome (ko03010)	Ribosomal protein L13e	0.4	1.5	1.4	0.4	0.3	0.5	0	0.8	0.3	1.4	0.5	0.8	0.9	1.1	0.5	0.8	0	0.2	0.2	0.4	0.4	0.8	0.7	0.6	Molecular Function: structural constituent of ribosome (GO:0003735);; Cellular Component: ribosome (GO:0005840);; Biological Process: translation (GO:0006412);;	K02873|4.2e-110|adu:107462175|K02873 large subunit ribosomal protein L13e | (RefSeq) 60S ribosomal protein L13-1	Ribosome (ko03010)	Ribosomal protein L13e	60S ribosomal protein L13-1 OS=Arabidopsis thaliana OX=3702 GN=RPL13B PE=1 SV=1	60S ribosomal protein L13-1 [Arachis duranensis]
[truncated: 29,179 more rows]

## Sheet: novel genes
Table S4. Identification of novel genes.
[truncated: 8,951 more rows]
