# Supplementary material for: Full-length transcriptome sequencing provides insights into alternative splicing under cold stress in peanut
Source: Front Plant Sci. 2024 Mar 7;15:1362277. doi: 10.3389/fpls.2024.1362277 (PMC10954824; doi:10.3389/fpls.2024.1362277)
Supplement: Supplementary file 6 [file Table_3.xlsx]

## Sheet: All Known isoforms
#seq_id	locus_id	Reference_gene|tr_id	gene_id	transcript_id
TCONS_00000006	XLOC_000004	arahy.Tifrunner.gnm2.ann1.IMYE37|arahy.Tifrunner.gnm2.ann1.IMYE37.1	ONT.4	ONT.4.2
TCONS_00000012	XLOC_000006	arahy.Tifrunner.gnm2.ann1.91B0ED|arahy.Tifrunner.gnm2.ann1.91B0ED.1	ONT.6	ONT.6.1
TCONS_00000020	XLOC_000012	arahy.Tifrunner.gnm2.ann1.4J2790|arahy.Tifrunner.gnm2.ann1.4J2790.1	ONT.12	ONT.12.1
TCONS_00000021	XLOC_000013	arahy.Tifrunner.gnm2.ann1.EPG4M4|arahy.Tifrunner.gnm2.ann1.EPG4M4.2	ONT.13	ONT.13.1
TCONS_00000030	XLOC_000014	arahy.Tifrunner.gnm2.ann1.F1H6I3|arahy.Tifrunner.gnm2.ann1.F1H6I3.1	ONT.14	ONT.14.1
TCONS_00000039	XLOC_000016	arahy.Tifrunner.gnm2.ann1.M0WVTK|arahy.Tifrunner.gnm2.ann1.M0WVTK.1	ONT.16	ONT.16.5
TCONS_00000048	XLOC_000021	arahy.Tifrunner.gnm2.ann1.LKR1Y0|arahy.Tifrunner.gnm2.ann1.LKR1Y0.1	ONT.21	ONT.21.1
TCONS_00000049	XLOC_000022	arahy.Tifrunner.gnm2.ann1.X6BQPF|arahy.Tifrunner.gnm2.ann1.X6BQPF.1	ONT.22	ONT.22.1
TCONS_00000052	XLOC_000025	arahy.Tifrunner.gnm2.ann1.ZKQR71|arahy.Tifrunner.gnm2.ann1.ZKQR71.1	ONT.25	ONT.25.1
TCONS_00000054	XLOC_000027	arahy.Tifrunner.gnm2.ann1.D92ENK|arahy.Tifrunner.gnm2.ann1.D92ENK.1	ONT.27	ONT.27.1
TCONS_00000056	XLOC_000028	arahy.Tifrunner.gnm2.ann1.9AZF4D|arahy.Tifrunner.gnm2.ann1.9AZF4D.1	ONT.28	ONT.28.1
TCONS_00000057	XLOC_000028	arahy.Tifrunner.gnm2.ann1.9AZF4D|arahy.Tifrunner.gnm2.ann1.9AZF4D.1	ONT.28	ONT.28.2
TCONS_00000058	XLOC_000029	arahy.Tifrunner.gnm2.ann1.N3PPJ2|arahy.Tifrunner.gnm2.ann1.N3PPJ2.1	ONT.29	ONT.29.1
TCONS_00000059	XLOC_000030	arahy.Tifrunner.gnm2.ann1.M9LRNQ|arahy.Tifrunner.gnm2.ann1.M9LRNQ.1	ONT.30	ONT.30.1
TCONS_00000066	XLOC_000034	arahy.Tifrunner.gnm2.ann1.JDXG8H|arahy.Tifrunner.gnm2.ann1.JDXG8H.1	ONT.34	ONT.34.1
TCONS_00000073	XLOC_000035	arahy.Tifrunner.gnm2.ann1.TYGW7M|arahy.Tifrunner.gnm2.ann1.TYGW7M.1	ONT.35	ONT.35.1
TCONS_00000074	XLOC_000036	arahy.Tifrunner.gnm2.ann1.D18SLP|arahy.Tifrunner.gnm2.ann1.D18SLP.1	ONT.36	ONT.36.1
TCONS_00000078	XLOC_000037	arahy.Tifrunner.gnm2.ann1.G9AZJ3|arahy.Tifrunner.gnm2.ann1.G9AZJ3.1	ONT.37	ONT.37.4
TCONS_00000079	XLOC_000037	arahy.Tifrunner.gnm2.ann1.G9AZJ3|arahy.Tifrunner.gnm2.ann1.G9AZJ3.1	ONT.37	ONT.37.5
TCONS_00000080	XLOC_000038	arahy.Tifrunner.gnm2.ann1.V6RGS7|arahy.Tifrunner.gnm2.ann1.V6RGS7.1	ONT.38	ONT.38.1
TCONS_00000081	XLOC_000038	arahy.Tifrunner.gnm2.ann1.V6RGS7|arahy.Tifrunner.gnm2.ann1.V6RGS7.1	ONT.38	ONT.38.2
TCONS_00000082	XLOC_000039	arahy.Tifrunner.gnm2.ann1.2B36BL|arahy.Tifrunner.gnm2.ann1.2B36BL.1	ONT.39	ONT.39.1
TCONS_00000083	XLOC_000040	arahy.Tifrunner.gnm2.ann1.R34EKV|arahy.Tifrunner.gnm2.ann1.R34EKV.1	ONT.40	ONT.40.1
TCONS_00000084	XLOC_000041	arahy.Tifrunner.gnm2.ann1.W2RGT3|arahy.Tifrunner.gnm2.ann1.W2RGT3.1	ONT.41	ONT.41.1
TCONS_00000092	XLOC_000045	arahy.Tifrunner.gnm2.ann1.BI8U9X|arahy.Tifrunner.gnm2.ann1.BI8U9X.1	ONT.45	ONT.45.1
TCONS_00000094	XLOC_000045	arahy.Tifrunner.gnm2.ann1.BI8U9X|arahy.Tifrunner.gnm2.ann1.BI8U9X.1	ONT.46	ONT.46.1
TCONS_00000101	XLOC_000049	arahy.Tifrunner.gnm2.ann1.WYF852|arahy.Tifrunner.gnm2.ann1.WYF852.1	ONT.50	ONT.50.1
TCONS_00000102	XLOC_000049	arahy.Tifrunner.gnm2.ann1.WYF852|arahy.Tifrunner.gnm2.ann1.WYF852.1	ONT.50	ONT.50.2
TCONS_00000104	XLOC_000050	arahy.Tifrunner.gnm2.ann1.FLZ9JU|arahy.Tifrunner.gnm2.ann1.FLZ9JU.2	ONT.51	ONT.51.2
TCONS_00000112	XLOC_000053	arahy.Tifrunner.gnm2.ann1.Q6PPUG|arahy.Tifrunner.gnm2.ann1.Q6PPUG.1	ONT.54	ONT.54.1
TCONS_00000114	XLOC_000053	arahy.Tifrunner.gnm2.ann1.Q6PPUG|arahy.Tifrunner.gnm2.ann1.Q6PPUG.1	ONT.54	ONT.54.3
TCONS_00000118	XLOC_000055	arahy.Tifrunner.gnm2.ann1.MG10WM|arahy.Tifrunner.gnm2.ann1.MG10WM.1	ONT.56	ONT.56.3
TCONS_00000120	XLOC_000056	arahy.Tifrunner.gnm2.ann1.4XPF6M|arahy.Tifrunner.gnm2.ann1.4XPF6M.1	ONT.57	ONT.57.1
TCONS_00000124	XLOC_000056	arahy.Tifrunner.gnm2.ann1.4XPF6M|arahy.Tifrunner.gnm2.ann1.4XPF6M.1	ONT.57	ONT.57.5
TCONS_00000125	XLOC_000056	arahy.Tifrunner.gnm2.ann1.4XPF6M|arahy.Tifrunner.gnm2.ann1.4XPF6M.1	ONT.57	ONT.57.6
TCONS_00000126	XLOC_000056	arahy.Tifrunner.gnm2.ann1.4XPF6M|arahy.Tifrunner.gnm2.ann1.4XPF6M.1	ONT.57	ONT.57.7
TCONS_00000127	XLOC_000056	arahy.Tifrunner.gnm2.ann1.4XPF6M|arahy.Tifrunner.gnm2.ann1.4XPF6M.1	ONT.57	ONT.57.8
TCONS_00000130	XLOC_000056	arahy.Tifrunner.gnm2.ann1.4XPF6M|arahy.Tifrunner.gnm2.ann1.4XPF6M.1	ONT.57	ONT.57.11
TCONS_00000134	XLOC_000057	arahy.Tifrunner.gnm2.ann1.ZM1B8D|arahy.Tifrunner.gnm2.ann1.ZM1B8D.2	ONT.58	ONT.58.2
TCONS_00000135	XLOC_000057	arahy.Tifrunner.gnm2.ann1.ZM1B8D|arahy.Tifrunner.gnm2.ann1.ZM1B8D.2	ONT.58	ONT.58.3
TCONS_00000136	XLOC_000058	arahy.Tifrunner.gnm2.ann1.FV0UX9|arahy.Tifrunner.gnm2.ann1.FV0UX9.1	ONT.59	ONT.59.1
TCONS_00000137	XLOC_000058	arahy.Tifrunner.gnm2.ann1.FV0UX9|arahy.Tifrunner.gnm2.ann1.FV0UX9.1	ONT.59	ONT.59.2
TCONS_00000153	XLOC_000064	arahy.Tifrunner.gnm2.ann1.TF0YG1|arahy.Tifrunner.gnm2.ann1.TF0YG1.1	ONT.65	ONT.65.2
TCONS_00000154	XLOC_000064	arahy.Tifrunner.gnm2.ann1.TF0YG1|arahy.Tifrunner.gnm2.ann1.TF0YG1.1	ONT.65	ONT.65.3
TCONS_00000162	XLOC_000067	arahy.Tifrunner.gnm2.ann1.0FVV8A|arahy.Tifrunner.gnm2.ann1.0FVV8A.1	ONT.68	ONT.68.3
TCONS_00000164	XLOC_000068	arahy.Tifrunner.gnm2.ann1.KR0ZCF|arahy.Tifrunner.gnm2.ann1.KR0ZCF.1	ONT.69	ONT.69.2
TCONS_00000165	XLOC_000068	arahy.Tifrunner.gnm2.ann1.KR0ZCF|arahy.Tifrunner.gnm2.ann1.KR0ZCF.1	ONT.69	ONT.69.3
TCONS_00000168	XLOC_000069	arahy.Tifrunner.gnm2.ann1.YAD9BD|arahy.Tifrunner.gnm2.ann1.YAD9BD.1	ONT.70	ONT.70.3
TCONS_00000169	XLOC_000069	arahy.Tifrunner.gnm2.ann1.YAD9BD|arahy.Tifrunner.gnm2.ann1.YAD9BD.1	ONT.70	ONT.70.4
TCONS_00000183	XLOC_000073	arahy.Tifrunner.gnm2.ann1.FTL52S|arahy.Tifrunner.gnm2.ann1.FTL52S.1	ONT.74	ONT.74.1
TCONS_00000199	XLOC_000074	arahy.Tifrunner.gnm2.ann1.GBG79Z|arahy.Tifrunner.gnm2.ann1.GBG79Z.1	ONT.75	ONT.75.15
TCONS_00000200	XLOC_000074	arahy.Tifrunner.gnm2.ann1.GBG79Z|arahy.Tifrunner.gnm2.ann1.GBG79Z.1	ONT.75	ONT.75.16
TCONS_00000201	XLOC_000075	arahy.Tifrunner.gnm2.ann1.M3PRRA|arahy.Tifrunner.gnm2.ann1.M3PRRA.1	ONT.76	ONT.76.1
TCONS_00000202	XLOC_000075	arahy.Tifrunner.gnm2.ann1.M3PRRA|arahy.Tifrunner.gnm2.ann1.M3PRRA.1	ONT.76	ONT.76.2
TCONS_00000204	XLOC_000076	arahy.Tifrunner.gnm2.ann1.Q8DMES|arahy.Tifrunner.gnm2.ann1.Q8DMES.2	ONT.77	ONT.77.2
TCONS_00000205	XLOC_000077	arahy.Tifrunner.gnm2.ann1.Z8B0E4|arahy.Tifrunner.gnm2.ann1.Z8B0E4.1	ONT.78	ONT.78.1
TCONS_00000206	XLOC_000077	arahy.Tifrunner.gnm2.ann1.Z8B0E4|arahy.Tifrunner.gnm2.ann1.Z8B0E4.1	ONT.78	ONT.78.2
TCONS_00000207	XLOC_000078	arahy.Tifrunner.gnm2.ann1.10IC2A|arahy.Tifrunner.gnm2.ann1.10IC2A.1	ONT.79	ONT.79.1
TCONS_00000208	XLOC_000078	arahy.Tifrunner.gnm2.ann1.10IC2A|arahy.Tifrunner.gnm2.ann1.10IC2A.1	ONT.79	ONT.79.2
TCONS_00000210	XLOC_000079	arahy.Tifrunner.gnm2.ann1.E7I0EY|arahy.Tifrunner.gnm2.ann1.E7I0EY.1	ONT.80	ONT.80.1
TCONS_00000232	XLOC_000082	arahy.Tifrunner.gnm2.ann1.A9Q4ZU|arahy.Tifrunner.gnm2.ann1.A9Q4ZU.1	ONT.83	ONT.83.1
TCONS_00000233	XLOC_000082	arahy.Tifrunner.gnm2.ann1.A9Q4ZU|arahy.Tifrunner.gnm2.ann1.A9Q4ZU.1	ONT.83	ONT.83.2
TCONS_00000234	XLOC_000082	arahy.Tifrunner.gnm2.ann1.A9Q4ZU|arahy.Tifrunner.gnm2.ann1.A9Q4ZU.1	ONT.83	ONT.83.3
TCONS_00000235	XLOC_000082	arahy.Tifrunner.gnm2.ann1.A9Q4ZU|arahy.Tifrunner.gnm2.ann1.A9Q4ZU.1	ONT.83	ONT.83.4
TCONS_00000236	XLOC_000082	arahy.Tifrunner.gnm2.ann1.A9Q4ZU|arahy.Tifrunner.gnm2.ann1.A9Q4ZU.1	ONT.83	ONT.83.5
TCONS_00000237	XLOC_000082	arahy.Tifrunner.gnm2.ann1.A9Q4ZU|arahy.Tifrunner.gnm2.ann1.A9Q4ZU.1	ONT.83	ONT.83.6
TCONS_00000238	XLOC_000082	arahy.Tifrunner.gnm2.ann1.A9Q4ZU|arahy.Tifrunner.gnm2.ann1.A9Q4ZU.1	ONT.83	ONT.83.7
TCONS_00000239	XLOC_000083	arahy.Tifrunner.gnm2.ann1.A6CKZL|arahy.Tifrunner.gnm2.ann1.A6CKZL.1	ONT.84	ONT.84.1
TCONS_00000242	XLOC_000084	arahy.Tifrunner.gnm2.ann1.1E9YC8|arahy.Tifrunner.gnm2.ann1.1E9YC8.1	ONT.86	ONT.86.1
TCONS_00000243	XLOC_000085	arahy.Tifrunner.gnm2.ann1.52GVK1|arahy.Tifrunner.gnm2.ann1.52GVK1.1	ONT.87	ONT.87.1
TCONS_00000247	XLOC_000089	arahy.Tifrunner.gnm2.ann1.U3UNQX|arahy.Tifrunner.gnm2.ann1.U3UNQX.1	ONT.91	ONT.91.1
TCONS_00000249	XLOC_000089	arahy.Tifrunner.gnm2.ann1.U3UNQX|arahy.Tifrunner.gnm2.ann1.U3UNQX.1	ONT.91	ONT.91.3
TCONS_00000250	XLOC_000089	arahy.Tifrunner.gnm2.ann1.U3UNQX|arahy.Tifrunner.gnm2.ann1.U3UNQX.1	ONT.91	ONT.91.4
TCONS_00000252	XLOC_000090	arahy.Tifrunner.gnm2.ann1.QNP3C2|arahy.Tifrunner.gnm2.ann1.QNP3C2.1	ONT.92	ONT.92.1
TCONS_00000253	XLOC_000091	arahy.Tifrunner.gnm2.ann1.6L5JRP|arahy.Tifrunner.gnm2.ann1.6L5JRP.1	ONT.93	ONT.93.1
TCONS_00000275	XLOC_000093	arahy.Tifrunner.gnm2.ann1.RD29H5|arahy.Tifrunner.gnm2.ann1.RD29H5.2	ONT.95	ONT.95.1
TCONS_00000278	XLOC_000095	arahy.Tifrunner.gnm2.ann1.15MU7G|arahy.Tifrunner.gnm2.ann1.15MU7G.1	ONT.97	ONT.97.2
TCONS_00000286	XLOC_000095	arahy.Tifrunner.gnm2.ann1.15MU7G|arahy.Tifrunner.gnm2.ann1.15MU7G.1	ONT.97	ONT.97.10
TCONS_00000287	XLOC_000095	arahy.Tifrunner.gnm2.ann1.15MU7G|arahy.Tifrunner.gnm2.ann1.15MU7G.1	ONT.97	ONT.97.11
TCONS_00000288	XLOC_000096	arahy.Tifrunner.gnm2.ann1.4T73SR|arahy.Tifrunner.gnm2.ann1.4T73SR.1	ONT.98	ONT.98.1
TCONS_00000289	XLOC_000096	arahy.Tifrunner.gnm2.ann1.4T73SR|arahy.Tifrunner.gnm2.ann1.4T73SR.1	ONT.98	ONT.98.2
TCONS_00000296	XLOC_000100	arahy.Tifrunner.gnm2.ann1.TL7SD7|arahy.Tifrunner.gnm2.ann1.TL7SD7.1	ONT.102	ONT.102.1
TCONS_00000306	XLOC_000101	arahy.Tifrunner.gnm2.ann1.IB4LGX|arahy.Tifrunner.gnm2.ann1.IB4LGX.1	ONT.103	ONT.103.7
TCONS_00000307	XLOC_000101	arahy.Tifrunner.gnm2.ann1.IB4LGX|arahy.Tifrunner.gnm2.ann1.IB4LGX.1	ONT.103	ONT.103.8
TCONS_00000308	XLOC_000101	arahy.Tifrunner.gnm2.ann1.IB4LGX|arahy.Tifrunner.gnm2.ann1.IB4LGX.1	ONT.103	ONT.103.9
TCONS_00000309	XLOC_000101	arahy.Tifrunner.gnm2.ann1.IB4LGX|arahy.Tifrunner.gnm2.ann1.IB4LGX.1	ONT.103	ONT.103.10
TCONS_00000314	XLOC_000103	arahy.Tifrunner.gnm2.ann1.MCX68E|arahy.Tifrunner.gnm2.ann1.MCX68E.1	ONT.105	ONT.105.1
TCONS_00000319	XLOC_000105	arahy.Tifrunner.gnm2.ann1.YL0VRD|arahy.Tifrunner.gnm2.ann1.YL0VRD.2	ONT.107	ONT.107.3
TCONS_00000320	XLOC_000105	arahy.Tifrunner.gnm2.ann1.YL0VRD|arahy.Tifrunner.gnm2.ann1.YL0VRD.2	ONT.107	ONT.107.4
TCONS_00000321	XLOC_000106	arahy.Tifrunner.gnm2.ann1.2B6J13|arahy.Tifrunner.gnm2.ann1.2B6J13.1	ONT.108	ONT.108.1
TCONS_00000322	XLOC_000107	arahy.Tifrunner.gnm2.ann1.ST54C5|arahy.Tifrunner.gnm2.ann1.ST54C5.1	ONT.109	ONT.109.1
TCONS_00000323	XLOC_000108	arahy.Tifrunner.gnm2.ann1.5L0PCQ|arahy.Tifrunner.gnm2.ann1.5L0PCQ.1	ONT.110	ONT.110.1
TCONS_00000326	XLOC_000108	arahy.Tifrunner.gnm2.ann1.5L0PCQ|arahy.Tifrunner.gnm2.ann1.5L0PCQ.1	ONT.110	ONT.110.4
TCONS_00000329	XLOC_000110	arahy.Tifrunner.gnm2.ann1.KP48GE|arahy.Tifrunner.gnm2.ann1.KP48GE.1	ONT.112	ONT.112.2
TCONS_00000330	XLOC_000111	arahy.Tifrunner.gnm2.ann1.TI8HRK|arahy.Tifrunner.gnm2.ann1.TI8HRK.1	ONT.113	ONT.113.1
TCONS_00000332	XLOC_000111	arahy.Tifrunner.gnm2.ann1.TI8HRK|arahy.Tifrunner.gnm2.ann1.TI8HRK.1	ONT.113	ONT.113.3
TCONS_00000333	XLOC_000111	arahy.Tifrunner.gnm2.ann1.TI8HRK|arahy.Tifrunner.gnm2.ann1.TI8HRK.1	ONT.113	ONT.113.4
TCONS_00000343	XLOC_000114	arahy.Tifrunner.gnm2.ann1.N1Z85G|arahy.Tifrunner.gnm2.ann1.N1Z85G.1	ONT.116	ONT.116.7
TCONS_00000356	XLOC_000117	arahy.Tifrunner.gnm2.ann1.T1CM6G|arahy.Tifrunner.gnm2.ann1.T1CM6G.1	ONT.119	ONT.119.1
TCONS_00000368	XLOC_000118	arahy.Tifrunner.gnm2.ann1.N1U5TX|arahy.Tifrunner.gnm2.ann1.N1U5TX.2	ONT.120	ONT.120.11
TCONS_00000375	XLOC_000122	arahy.Tifrunner.gnm2.ann1.AI3QN3|arahy.Tifrunner.gnm2.ann1.AI3QN3.1	ONT.124	ONT.124.1
TCONS_00000381	XLOC_000124	arahy.Tifrunner.gnm2.ann1.8F6K17|arahy.Tifrunner.gnm2.ann1.8F6K17.1	ONT.127	ONT.127.1
TCONS_00000383	XLOC_000124	arahy.Tifrunner.gnm2.ann1.8F6K17|arahy.Tifrunner.gnm2.ann1.8F6K17.2	ONT.127	ONT.127.3
TCONS_00000387	XLOC_000124	arahy.Tifrunner.gnm2.ann1.8F6K17|arahy.Tifrunner.gnm2.ann1.8F6K17.1	ONT.127	ONT.127.7
TCONS_00000389	XLOC_000125	arahy.Tifrunner.gnm2.ann1.UVB96A|arahy.Tifrunner.gnm2.ann1.UVB96A.1	ONT.128	ONT.128.2
TCONS_00000390	XLOC_000125	arahy.Tifrunner.gnm2.ann1.UVB96A|arahy.Tifrunner.gnm2.ann1.UVB96A.1	ONT.128	ONT.128.3
TCONS_00000395	XLOC_000125	arahy.Tifrunner.gnm2.ann1.UVB96A|arahy.Tifrunner.gnm2.ann1.UVB96A.1	ONT.128	ONT.128.8
TCONS_00000398	XLOC_000125	arahy.Tifrunner.gnm2.ann1.UVB96A|arahy.Tifrunner.gnm2.ann1.UVB96A.1	ONT.128	ONT.128.11
TCONS_00000399	XLOC_000126	arahy.Tifrunner.gnm2.ann1.3N0VG0|arahy.Tifrunner.gnm2.ann1.3N0VG0.1	ONT.129	ONT.129.1
TCONS_00000404	XLOC_000129	arahy.Tifrunner.gnm2.ann1.E110XT|arahy.Tifrunner.gnm2.ann1.E110XT.1	ONT.132	ONT.132.2
TCONS_00000405	XLOC_000130	arahy.Tifrunner.gnm2.ann1.710ZX6|arahy.Tifrunner.gnm2.ann1.710ZX6.1	ONT.133	ONT.133.1
TCONS_00000406	XLOC_000130	arahy.Tifrunner.gnm2.ann1.710ZX6|arahy.Tifrunner.gnm2.ann1.710ZX6.1	ONT.133	ONT.133.2
TCONS_00000407	XLOC_000130	arahy.Tifrunner.gnm2.ann1.710ZX6|arahy.Tifrunner.gnm2.ann1.710ZX6.1	ONT.133	ONT.133.3
TCONS_00000418	XLOC_000133	arahy.Tifrunner.gnm2.ann1.1L4TQ6|arahy.Tifrunner.gnm2.ann1.1L4TQ6.1	ONT.136	ONT.136.1
TCONS_00000427	XLOC_000137	arahy.Tifrunner.gnm2.ann1.UR06JS|arahy.Tifrunner.gnm2.ann1.UR06JS.1	ONT.140	ONT.140.1
TCONS_00000432	XLOC_000139	arahy.Tifrunner.gnm2.ann1.08H2K0|arahy.Tifrunner.gnm2.ann1.08H2K0.1	ONT.142	ONT.142.2
TCONS_00000435	XLOC_000139	arahy.Tifrunner.gnm2.ann1.08H2K0|arahy.Tifrunner.gnm2.ann1.08H2K0.1	ONT.142	ONT.142.5
TCONS_00000445	XLOC_000143	arahy.Tifrunner.gnm2.ann1.1M0B45|arahy.Tifrunner.gnm2.ann1.1M0B45.1	ONT.146	ONT.146.1
TCONS_00000451	XLOC_000147	arahy.Tifrunner.gnm2.ann1.U2SHLW|arahy.Tifrunner.gnm2.ann1.U2SHLW.1	ONT.150	ONT.150.2
TCONS_00000452	XLOC_000148	arahy.Tifrunner.gnm2.ann1.MX8U3M|arahy.Tifrunner.gnm2.ann1.MX8U3M.1	ONT.151	ONT.151.1
TCONS_00000453	XLOC_000148	arahy.Tifrunner.gnm2.ann1.MX8U3M|arahy.Tifrunner.gnm2.ann1.MX8U3M.1	ONT.151	ONT.151.2
TCONS_00000454	XLOC_000148	arahy.Tifrunner.gnm2.ann1.MX8U3M|arahy.Tifrunner.gnm2.ann1.MX8U3M.1	ONT.151	ONT.151.3
TCONS_00000456	XLOC_000149	arahy.Tifrunner.gnm2.ann1.RI1AQ0|arahy.Tifrunner.gnm2.ann1.RI1AQ0.1	ONT.152	ONT.152.2
TCONS_00000457	XLOC_000149	arahy.Tifrunner.gnm2.ann1.RI1AQ0|arahy.Tifrunner.gnm2.ann1.RI1AQ0.1	ONT.152	ONT.152.3
TCONS_00000464	XLOC_000151	arahy.Tifrunner.gnm2.ann1.IK01U6|arahy.Tifrunner.gnm2.ann1.IK01U6.1	ONT.154	ONT.154.1
TCONS_00000467	XLOC_000152	arahy.Tifrunner.gnm2.ann1.VMTG6G|arahy.Tifrunner.gnm2.ann1.VMTG6G.1	ONT.155	ONT.155.3
TCONS_00000481	XLOC_000155	arahy.Tifrunner.gnm2.ann1.NW6N51|arahy.Tifrunner.gnm2.ann1.NW6N51.1	ONT.158	ONT.158.1
TCONS_00000482	XLOC_000156	arahy.Tifrunner.gnm2.ann1.ADC2ZV|arahy.Tifrunner.gnm2.ann1.ADC2ZV.1	ONT.159	ONT.159.1
TCONS_00000490	XLOC_000160	arahy.Tifrunner.gnm2.ann1.27ABMV|arahy.Tifrunner.gnm2.ann1.27ABMV.1	ONT.163	ONT.163.1
TCONS_00000492	XLOC_000162	arahy.Tifrunner.gnm2.ann1.UJ6N0S|arahy.Tifrunner.gnm2.ann1.UJ6N0S.3	ONT.165	ONT.165.1
TCONS_00000493	XLOC_000162	arahy.Tifrunner.gnm2.ann1.UJ6N0S|arahy.Tifrunner.gnm2.ann1.UJ6N0S.2	ONT.165	ONT.165.2
TCONS_00000497	XLOC_000164	arahy.Tifrunner.gnm2.ann1.596HBI|arahy.Tifrunner.gnm2.ann1.596HBI.1	ONT.167	ONT.167.1
TCONS_00000498	XLOC_000164	arahy.Tifrunner.gnm2.ann1.596HBI|arahy.Tifrunner.gnm2.ann1.596HBI.1	ONT.167	ONT.167.2
TCONS_00000502	XLOC_000165	arahy.Tifrunner.gnm2.ann1.NCBN9K|arahy.Tifrunner.gnm2.ann1.NCBN9K.1	ONT.168	ONT.168.1
TCONS_00000503	XLOC_000165	arahy.Tifrunner.gnm2.ann1.NCBN9K|arahy.Tifrunner.gnm2.ann1.NCBN9K.1	ONT.168	ONT.168.2
TCONS_00000508	XLOC_000168	arahy.Tifrunner.gnm2.ann1.VAHG0I|arahy.Tifrunner.gnm2.ann1.VAHG0I.2	ONT.172	ONT.172.1
TCONS_00000511	XLOC_000168	arahy.Tifrunner.gnm2.ann1.VAHG0I|arahy.Tifrunner.gnm2.ann1.VAHG0I.2	ONT.172	ONT.172.4
TCONS_00000516	XLOC_000170	arahy.Tifrunner.gnm2.ann1.486F8V|arahy.Tifrunner.gnm2.ann1.486F8V.1	ONT.174	ONT.174.4
TCONS_00000521	XLOC_000170	arahy.Tifrunner.gnm2.ann1.486F8V|arahy.Tifrunner.gnm2.ann1.486F8V.1	ONT.174	ONT.174.9
TCONS_00000522	XLOC_000170	arahy.Tifrunner.gnm2.ann1.486F8V|arahy.Tifrunner.gnm2.ann1.486F8V.1	ONT.174	ONT.174.10
TCONS_00000527	XLOC_000171	arahy.Tifrunner.gnm2.ann1.6T6LBL|arahy.Tifrunner.gnm2.ann1.6T6LBL.2	ONT.175	ONT.175.5
TCONS_00000528	XLOC_000171	arahy.Tifrunner.gnm2.ann1.6T6LBL|arahy.Tifrunner.gnm2.ann1.6T6LBL.2	ONT.175	ONT.175.6
TCONS_00000529	XLOC_000172	arahy.Tifrunner.gnm2.ann1.W2TUZB|arahy.Tifrunner.gnm2.ann1.W2TUZB.1	ONT.176	ONT.176.1
TCONS_00000532	XLOC_000174	arahy.Tifrunner.gnm2.ann1.N9LGBL|arahy.Tifrunner.gnm2.ann1.N9LGBL.1	ONT.178	ONT.178.1
TCONS_00000536	XLOC_000175	arahy.Tifrunner.gnm2.ann1.70N71I|arahy.Tifrunner.gnm2.ann1.70N71I.1	ONT.179	ONT.179.4
TCONS_00000537	XLOC_000176	arahy.Tifrunner.gnm2.ann1.1PEW3E|arahy.Tifrunner.gnm2.ann1.1PEW3E.1	ONT.180	ONT.180.1
TCONS_00000542	XLOC_000180	arahy.Tifrunner.gnm2.ann1.0X1LIN|arahy.Tifrunner.gnm2.ann1.0X1LIN.1	ONT.184	ONT.184.1
TCONS_00000547	XLOC_000183	arahy.Tifrunner.gnm2.ann1.VL1F08|arahy.Tifrunner.gnm2.ann1.VL1F08.1	ONT.187	ONT.187.1
TCONS_00000548	XLOC_000183	arahy.Tifrunner.gnm2.ann1.VL1F08|arahy.Tifrunner.gnm2.ann1.VL1F08.1	ONT.187	ONT.187.2
TCONS_00000549	XLOC_000184	arahy.Tifrunner.gnm2.ann1.4LV4GA|arahy.Tifrunner.gnm2.ann1.4LV4GA.1	ONT.188	ONT.188.1
TCONS_00000551	XLOC_000186	arahy.Tifrunner.gnm2.ann1.D7QXWT|arahy.Tifrunner.gnm2.ann1.D7QXWT.1	ONT.190	ONT.190.1
TCONS_00000552	XLOC_000187	arahy.Tifrunner.gnm2.ann1.Q0GQHR|arahy.Tifrunner.gnm2.ann1.Q0GQHR.1	ONT.191	ONT.191.1
TCONS_00000556	XLOC_000189	arahy.Tifrunner.gnm2.ann1.GN3GFY|arahy.Tifrunner.gnm2.ann1.GN3GFY.2	ONT.193	ONT.193.1
TCONS_00000574	XLOC_000195	arahy.Tifrunner.gnm2.ann1.LP1FMS|arahy.Tifrunner.gnm2.ann1.LP1FMS.1	ONT.199	ONT.199.5
TCONS_00000579	XLOC_000197	arahy.Tifrunner.gnm2.ann1.UY8X5C|arahy.Tifrunner.gnm2.ann1.UY8X5C.1	ONT.201	ONT.201.4
TCONS_00000583	XLOC_000199	arahy.Tifrunner.gnm2.ann1.I6EGUB|arahy.Tifrunner.gnm2.ann1.I6EGUB.1	ONT.203	ONT.203.1
TCONS_00000606	XLOC_000205	arahy.Tifrunner.gnm2.ann1.IFN97P|arahy.Tifrunner.gnm2.ann1.IFN97P.1	ONT.209	ONT.209.1
TCONS_00000610	XLOC_000206	arahy.Tifrunner.gnm2.ann1.G3H6Y6|arahy.Tifrunner.gnm2.ann1.G3H6Y6.1	ONT.210	ONT.210.4
TCONS_00000612	XLOC_000206	arahy.Tifrunner.gnm2.ann1.G3H6Y6|arahy.Tifrunner.gnm2.ann1.G3H6Y6.1	ONT.210	ONT.210.6
TCONS_00000614	XLOC_000206	arahy.Tifrunner.gnm2.ann1.G3H6Y6|arahy.Tifrunner.gnm2.ann1.G3H6Y6.1	ONT.210	ONT.210.8
TCONS_00000623	XLOC_000210	arahy.Tifrunner.gnm2.ann1.96VLZ9|arahy.Tifrunner.gnm2.ann1.96VLZ9.1	ONT.215	ONT.215.1
TCONS_00000625	XLOC_000212	arahy.Tifrunner.gnm2.ann1.34XV9Z|arahy.Tifrunner.gnm2.ann1.34XV9Z.1	ONT.217	ONT.217.1
TCONS_00000626	XLOC_000212	arahy.Tifrunner.gnm2.ann1.34XV9Z|arahy.Tifrunner.gnm2.ann1.34XV9Z.1	ONT.217	ONT.217.2
TCONS_00000627	XLOC_000212	arahy.Tifrunner.gnm2.ann1.34XV9Z|arahy.Tifrunner.gnm2.ann1.34XV9Z.1	ONT.217	ONT.217.3
TCONS_00000637	XLOC_000215	arahy.Tifrunner.gnm2.ann1.UN4PJY|arahy.Tifrunner.gnm2.ann1.UN4PJY.1	ONT.220	ONT.220.1
TCONS_00000639	XLOC_000215	arahy.Tifrunner.gnm2.ann1.UN4PJY|arahy.Tifrunner.gnm2.ann1.UN4PJY.1	ONT.221	ONT.221.1
TCONS_00000642	XLOC_000217	arahy.Tifrunner.gnm2.ann1.IGY6G6|arahy.Tifrunner.gnm2.ann1.IGY6G6.1	ONT.223	ONT.223.1
TCONS_00000644	XLOC_000218	arahy.Tifrunner.gnm2.ann1.W9MXV1|arahy.Tifrunner.gnm2.ann1.W9MXV1.1	ONT.224	ONT.224.1
TCONS_00000645	XLOC_000218	arahy.Tifrunner.gnm2.ann1.W9MXV1|arahy.Tifrunner.gnm2.ann1.W9MXV1.1	ONT.224	ONT.224.2
TCONS_00000646	XLOC_000219	arahy.Tifrunner.gnm2.ann1.JMNW81|arahy.Tifrunner.gnm2.ann1.JMNW81.1	ONT.225	ONT.225.1
TCONS_00000651	XLOC_000223	arahy.Tifrunner.gnm2.ann1.WVXP15|arahy.Tifrunner.gnm2.ann1.WVXP15.1	ONT.229	ONT.229.1
TCONS_00000652	XLOC_000224	arahy.Tifrunner.gnm2.ann1.7JI950|arahy.Tifrunner.gnm2.ann1.7JI950.1	ONT.230	ONT.230.1
TCONS_00000665	XLOC_000228	arahy.Tifrunner.gnm2.ann1.ZP2KRU|arahy.Tifrunner.gnm2.ann1.ZP2KRU.2	ONT.234	ONT.234.1
TCONS_00000682	XLOC_000229	arahy.Tifrunner.gnm2.ann1.IX1GIK|arahy.Tifrunner.gnm2.ann1.IX1GIK.1	ONT.235	ONT.235.17
TCONS_00000683	XLOC_000229	arahy.Tifrunner.gnm2.ann1.IX1GIK|arahy.Tifrunner.gnm2.ann1.IX1GIK.1	ONT.235	ONT.235.18
TCONS_00000684	XLOC_000229	arahy.Tifrunner.gnm2.ann1.IX1GIK|arahy.Tifrunner.gnm2.ann1.IX1GIK.1	ONT.235	ONT.235.19
TCONS_00000685	XLOC_000229	arahy.Tifrunner.gnm2.ann1.IX1GIK|arahy.Tifrunner.gnm2.ann1.IX1GIK.1	ONT.235	ONT.235.20
TCONS_00000686	XLOC_000229	arahy.Tifrunner.gnm2.ann1.IX1GIK|arahy.Tifrunner.gnm2.ann1.IX1GIK.1	ONT.235	ONT.235.21
TCONS_00000687	XLOC_000229	arahy.Tifrunner.gnm2.ann1.IX1GIK|arahy.Tifrunner.gnm2.ann1.IX1GIK.1	ONT.235	ONT.235.22
TCONS_00000689	XLOC_000229	arahy.Tifrunner.gnm2.ann1.IX1GIK|arahy.Tifrunner.gnm2.ann1.IX1GIK.1	ONT.235	ONT.235.24
TCONS_00000691	XLOC_000229	arahy.Tifrunner.gnm2.ann1.IX1GIK|arahy.Tifrunner.gnm2.ann1.IX1GIK.1	ONT.235	ONT.235.26
TCONS_00000692	XLOC_000229	arahy.Tifrunner.gnm2.ann1.IX1GIK|arahy.Tifrunner.gnm2.ann1.IX1GIK.1	ONT.235	ONT.235.27
TCONS_00000693	XLOC_000230	arahy.Tifrunner.gnm2.ann1.946FET|arahy.Tifrunner.gnm2.ann1.946FET.2	ONT.236	ONT.236.1
TCONS_00000696	XLOC_000231	arahy.Tifrunner.gnm2.ann1.LG5WAH|arahy.Tifrunner.gnm2.ann1.LG5WAH.4	ONT.237	ONT.237.2
TCONS_00000700	XLOC_000232	arahy.Tifrunner.gnm2.ann1.IM29MK|arahy.Tifrunner.gnm2.ann1.IM29MK.1	ONT.238	ONT.238.1
TCONS_00000701	XLOC_000232	arahy.Tifrunner.gnm2.ann1.IM29MK|arahy.Tifrunner.gnm2.ann1.IM29MK.1	ONT.238	ONT.238.2
TCONS_00000702	XLOC_000232	arahy.Tifrunner.gnm2.ann1.IM29MK|arahy.Tifrunner.gnm2.ann1.IM29MK.1	ONT.238	ONT.238.3
TCONS_00000704	XLOC_000234	arahy.Tifrunner.gnm2.ann1.R5L11J|arahy.Tifrunner.gnm2.ann1.R5L11J.2	ONT.240	ONT.240.1
TCONS_00000707	XLOC_000234	arahy.Tifrunner.gnm2.ann1.R5L11J|arahy.Tifrunner.gnm2.ann1.R5L11J.1	ONT.240	ONT.240.4
TCONS_00000708	XLOC_000235	arahy.Tifrunner.gnm2.ann1.9SE8JW|arahy.Tifrunner.gnm2.ann1.9SE8JW.1	ONT.241	ONT.241.1
TCONS_00000720	XLOC_000239	arahy.Tifrunner.gnm2.ann1.ZQ3F6U|arahy.Tifrunner.gnm2.ann1.ZQ3F6U.1	ONT.245	ONT.245.8
TCONS_00000726	XLOC_000244	arahy.Tifrunner.gnm2.ann1.U36RLJ|arahy.Tifrunner.gnm2.ann1.U36RLJ.2	ONT.250	ONT.250.1
TCONS_00000736	XLOC_000246	arahy.Tifrunner.gnm2.ann1.DI7JZY|arahy.Tifrunner.gnm2.ann1.DI7JZY.1	ONT.252	ONT.252.2
TCONS_00000737	XLOC_000247	arahy.Tifrunner.gnm2.ann1.15FVU2|arahy.Tifrunner.gnm2.ann1.15FVU2.1	ONT.253	ONT.253.1
TCONS_00000738	XLOC_000247	arahy.Tifrunner.gnm2.ann1.15FVU2|arahy.Tifrunner.gnm2.ann1.15FVU2.1	ONT.253	ONT.253.2
TCONS_00000740	XLOC_000247	arahy.Tifrunner.gnm2.ann1.15FVU2|arahy.Tifrunner.gnm2.ann1.15FVU2.1	ONT.253	ONT.253.4
TCONS_00000741	XLOC_000248	arahy.Tifrunner.gnm2.ann1.QX3B7H|arahy.Tifrunner.gnm2.ann1.QX3B7H.1	ONT.254	ONT.254.1
TCONS_00000742	XLOC_000248	arahy.Tifrunner.gnm2.ann1.QX3B7H|arahy.Tifrunner.gnm2.ann1.QX3B7H.1	ONT.254	ONT.254.2
TCONS_00000743	XLOC_000248	arahy.Tifrunner.gnm2.ann1.QX3B7H|arahy.Tifrunner.gnm2.ann1.QX3B7H.1	ONT.254	ONT.254.3
TCONS_00000744	XLOC_000248	arahy.Tifrunner.gnm2.ann1.QX3B7H|arahy.Tifrunner.gnm2.ann1.QX3B7H.1	ONT.254	ONT.254.4
TCONS_00000756	XLOC_000253	arahy.Tifrunner.gnm2.ann1.XC1VLW|arahy.Tifrunner.gnm2.ann1.XC1VLW.1	ONT.259	ONT.259.1
TCONS_00000769	XLOC_000253	arahy.Tifrunner.gnm2.ann1.XC1VLW|arahy.Tifrunner.gnm2.ann1.XC1VLW.1	ONT.259	ONT.259.14
TCONS_00000770	XLOC_000253	arahy.Tifrunner.gnm2.ann1.XC1VLW|arahy.Tifrunner.gnm2.ann1.XC1VLW.1	ONT.259	ONT.259.15
TCONS_00000775	XLOC_000255	arahy.Tifrunner.gnm2.ann1.WEA5TY|arahy.Tifrunner.gnm2.ann1.WEA5TY.1	ONT.261	ONT.261.1
TCONS_00000779	XLOC_000256	arahy.Tifrunner.gnm2.ann1.7VD04T|arahy.Tifrunner.gnm2.ann1.7VD04T.1	ONT.262	ONT.262.3
TCONS_00000780	XLOC_000256	arahy.Tifrunner.gnm2.ann1.7VD04T|arahy.Tifrunner.gnm2.ann1.7VD04T.1	ONT.262	ONT.262.4
TCONS_00000781	XLOC_000257	arahy.Tifrunner.gnm2.ann1.35ZHSZ|arahy.Tifrunner.gnm2.ann1.35ZHSZ.1	ONT.263	ONT.263.1
TCONS_00000783	XLOC_000257	arahy.Tifrunner.gnm2.ann1.35ZHSZ|arahy.Tifrunner.gnm2.ann1.35ZHSZ.1	ONT.263	ONT.263.3
TCONS_00000784	XLOC_000257	arahy.Tifrunner.gnm2.ann1.35ZHSZ|arahy.Tifrunner.gnm2.ann1.35ZHSZ.1	ONT.263	ONT.263.4
TCONS_00000801	XLOC_000258	arahy.Tifrunner.gnm2.ann1.JN68AD|arahy.Tifrunner.gnm2.ann1.JN68AD.1	ONT.265	ONT.265.13
TCONS_00000802	XLOC_000259	arahy.Tifrunner.gnm2.ann1.NZ5FDW|arahy.Tifrunner.gnm2.ann1.NZ5FDW.1	ONT.266	ONT.266.1
TCONS_00000804	XLOC_000260	arahy.Tifrunner.gnm2.ann1.NJDY38|arahy.Tifrunner.gnm2.ann1.NJDY38.1	ONT.267	ONT.267.1
TCONS_00000807	XLOC_000261	arahy.Tifrunner.gnm2.ann1.JPCM7H|arahy.Tifrunner.gnm2.ann1.JPCM7H.1	ONT.268	ONT.268.3
TCONS_00000811	XLOC_000261	arahy.Tifrunner.gnm2.ann1.JPCM7H|arahy.Tifrunner.gnm2.ann1.JPCM7H.1	ONT.268	ONT.268.7
TCONS_00000812	XLOC_000261	arahy.Tifrunner.gnm2.ann1.JPCM7H|arahy.Tifrunner.gnm2.ann1.JPCM7H.1	ONT.268	ONT.268.8
TCONS_00000813	XLOC_000261	arahy.Tifrunner.gnm2.ann1.JPCM7H|arahy.Tifrunner.gnm2.ann1.JPCM7H.1	ONT.268	ONT.268.9
TCONS_00000814	XLOC_000261	arahy.Tifrunner.gnm2.ann1.JPCM7H|arahy.Tifrunner.gnm2.ann1.JPCM7H.1	ONT.268	ONT.268.10
TCONS_00000831	XLOC_000262	arahy.Tifrunner.gnm2.ann1.JM0DSQ|arahy.Tifrunner.gnm2.ann1.JM0DSQ.1	ONT.269	ONT.269.17
TCONS_00000837	XLOC_000262	arahy.Tifrunner.gnm2.ann1.JM0DSQ|arahy.Tifrunner.gnm2.ann1.JM0DSQ.1	ONT.269	ONT.269.23
TCONS_00000848	XLOC_000265	arahy.Tifrunner.gnm2.ann1.FX71XI|arahy.Tifrunner.gnm2.ann1.FX71XI.1	ONT.272	ONT.272.2
TCONS_00000849	XLOC_000265	arahy.Tifrunner.gnm2.ann1.FX71XI|arahy.Tifrunner.gnm2.ann1.FX71XI.1	ONT.272	ONT.272.3
TCONS_00000850	XLOC_000266	arahy.Tifrunner.gnm2.ann1.0GE1ZU|arahy.Tifrunner.gnm2.ann1.0GE1ZU.1	ONT.273	ONT.273.1
TCONS_00000851	XLOC_000267	arahy.Tifrunner.gnm2.ann1.Y6RTQD|arahy.Tifrunner.gnm2.ann1.Y6RTQD.1	ONT.274	ONT.274.1
TCONS_00000853	XLOC_000267	arahy.Tifrunner.gnm2.ann1.Y6RTQD|arahy.Tifrunner.gnm2.ann1.Y6RTQD.1	ONT.274	ONT.274.3
TCONS_00000855	XLOC_000267	arahy.Tifrunner.gnm2.ann1.Y6RTQD|arahy.Tifrunner.gnm2.ann1.Y6RTQD.1	ONT.274	ONT.274.5
TCONS_00000861	XLOC_000270	arahy.Tifrunner.gnm2.ann1.4LH58N|arahy.Tifrunner.gnm2.ann1.4LH58N.1	ONT.277	ONT.277.1
TCONS_00000868	XLOC_000270	arahy.Tifrunner.gnm2.ann1.4LH58N|arahy.Tifrunner.gnm2.ann1.4LH58N.1	ONT.277	ONT.277.8
TCONS_00000869	XLOC_000271	arahy.Tifrunner.gnm2.ann1.FHBJ1H|arahy.Tifrunner.gnm2.ann1.FHBJ1H.2	ONT.278	ONT.278.1
TCONS_00000876	XLOC_000273	arahy.Tifrunner.gnm2.ann1.6P23NP|arahy.Tifrunner.gnm2.ann1.6P23NP.5	ONT.280	ONT.280.6
TCONS_00000882	XLOC_000275	arahy.Tifrunner.gnm2.ann1.189BXD|arahy.Tifrunner.gnm2.ann1.189BXD.1	ONT.282	ONT.282.3
TCONS_00000888	XLOC_000276	arahy.Tifrunner.gnm2.ann1.LXP1WJ|arahy.Tifrunner.gnm2.ann1.LXP1WJ.1	ONT.283	ONT.283.2
TCONS_00000889	XLOC_000276	arahy.Tifrunner.gnm2.ann1.LXP1WJ|arahy.Tifrunner.gnm2.ann1.LXP1WJ.1	ONT.283	ONT.283.3
TCONS_00000892	XLOC_000276	arahy.Tifrunner.gnm2.ann1.LXP1WJ|arahy.Tifrunner.gnm2.ann1.LXP1WJ.1	ONT.283	ONT.283.6
TCONS_00000897	XLOC_000276	arahy.Tifrunner.gnm2.ann1.LXP1WJ|arahy.Tifrunner.gnm2.ann1.LXP1WJ.1	ONT.283	ONT.283.11
TCONS_00000898	XLOC_000276	arahy.Tifrunner.gnm2.ann1.LXP1WJ|arahy.Tifrunner.gnm2.ann1.LXP1WJ.1	ONT.283	ONT.283.12
TCONS_00000899	XLOC_000276	arahy.Tifrunner.gnm2.ann1.LXP1WJ|arahy.Tifrunner.gnm2.ann1.LXP1WJ.1	ONT.283	ONT.283.13
TCONS_00000900	XLOC_000276	arahy.Tifrunner.gnm2.ann1.LXP1WJ|arahy.Tifrunner.gnm2.ann1.LXP1WJ.1	ONT.283	ONT.283.14
TCONS_00000901	XLOC_000276	arahy.Tifrunner.gnm2.ann1.LXP1WJ|arahy.Tifrunner.gnm2.ann1.LXP1WJ.1	ONT.283	ONT.283.15
TCONS_00000906	XLOC_000280	arahy.Tifrunner.gnm2.ann1.35U8WI|arahy.Tifrunner.gnm2.ann1.35U8WI.1	ONT.288	ONT.288.1
TCONS_00000910	XLOC_000282	arahy.Tifrunner.gnm2.ann1.X5DM3W|arahy.Tifrunner.gnm2.ann1.X5DM3W.1	ONT.290	ONT.290.1
TCONS_00000911	XLOC_000282	arahy.Tifrunner.gnm2.ann1.X5DM3W|arahy.Tifrunner.gnm2.ann1.X5DM3W.1	ONT.290	ONT.290.2
TCONS_00000916	XLOC_000283	arahy.Tifrunner.gnm2.ann1.FI6I6T|arahy.Tifrunner.gnm2.ann1.FI6I6T.1	ONT.291	ONT.291.5
TCONS_00000920	XLOC_000284	arahy.Tifrunner.gnm2.ann1.E0JCGG|arahy.Tifrunner.gnm2.ann1.E0JCGG.1	ONT.292	ONT.292.3
TCONS_00000921	XLOC_000285	arahy.Tifrunner.gnm2.ann1.U999Z0|arahy.Tifrunner.gnm2.ann1.U999Z0.1	ONT.293	ONT.293.1
TCONS_00000928	XLOC_000286	arahy.Tifrunner.gnm2.ann1.19GUIE|arahy.Tifrunner.gnm2.ann1.19GUIE.1	ONT.295	ONT.295.4
TCONS_00000957	XLOC_000290	arahy.Tifrunner.gnm2.ann1.ZYH4BX|arahy.Tifrunner.gnm2.ann1.ZYH4BX.1	ONT.300	ONT.300.6
TCONS_00000959	XLOC_000290	arahy.Tifrunner.gnm2.ann1.ZYH4BX|arahy.Tifrunner.gnm2.ann1.ZYH4BX.1	ONT.300	ONT.300.8
TCONS_00000960	XLOC_000290	arahy.Tifrunner.gnm2.ann1.ZYH4BX|arahy.Tifrunner.gnm2.ann1.ZYH4BX.1	ONT.300	ONT.300.9
TCONS_00000961	XLOC_000290	arahy.Tifrunner.gnm2.ann1.ZYH4BX|arahy.Tifrunner.gnm2.ann1.ZYH4BX.1	ONT.300	ONT.300.10
TCONS_00000962	XLOC_000290	arahy.Tifrunner.gnm2.ann1.ZYH4BX|arahy.Tifrunner.gnm2.ann1.ZYH4BX.1	ONT.300	ONT.300.11
TCONS_00000966	XLOC_000292	arahy.Tifrunner.gnm2.ann1.HC95SM|arahy.Tifrunner.gnm2.ann1.HC95SM.1	ONT.302	ONT.302.2
TCONS_00000974	XLOC_000293	arahy.Tifrunner.gnm2.ann1.0AQ0IW|arahy.Tifrunner.gnm2.ann1.0AQ0IW.1	ONT.303	ONT.303.7
TCONS_00000977	XLOC_000295	arahy.Tifrunner.gnm2.ann1.ZS1M1K|arahy.Tifrunner.gnm2.ann1.ZS1M1K.1	ONT.305	ONT.305.1
TCONS_00000978	XLOC_000295	arahy.Tifrunner.gnm2.ann1.ZS1M1K|arahy.Tifrunner.gnm2.ann1.ZS1M1K.1	ONT.305	ONT.305.2
TCONS_00000979	XLOC_000295	arahy.Tifrunner.gnm2.ann1.ZS1M1K|arahy.Tifrunner.gnm2.ann1.ZS1M1K.1	ONT.305	ONT.305.3
TCONS_00000980	XLOC_000295	arahy.Tifrunner.gnm2.ann1.ZS1M1K|arahy.Tifrunner.gnm2.ann1.ZS1M1K.1	ONT.305	ONT.305.4
TCONS_00000981	XLOC_000295	arahy.Tifrunner.gnm2.ann1.ZS1M1K|arahy.Tifrunner.gnm2.ann1.ZS1M1K.1	ONT.305	ONT.305.5
TCONS_00000982	XLOC_000296	arahy.Tifrunner.gnm2.ann1.U4YTZL|arahy.Tifrunner.gnm2.ann1.U4YTZL.1	ONT.306	ONT.306.1
TCONS_00000991	XLOC_000299	arahy.Tifrunner.gnm2.ann1.IC24VR|arahy.Tifrunner.gnm2.ann1.IC24VR.1	ONT.309	ONT.309.1
TCONS_00000998	XLOC_000304	arahy.Tifrunner.gnm2.ann1.JB63H4|arahy.Tifrunner.gnm2.ann1.JB63H4.1	ONT.315	ONT.315.2
TCONS_00001012	XLOC_000313	arahy.Tifrunner.gnm2.ann1.J41PYN|arahy.Tifrunner.gnm2.ann1.J41PYN.1	ONT.324	ONT.324.1
TCONS_00001017	XLOC_000313	arahy.Tifrunner.gnm2.ann1.J41PYN|arahy.Tifrunner.gnm2.ann1.J41PYN.3	ONT.324	ONT.324.6
TCONS_00001018	XLOC_000313	arahy.Tifrunner.gnm2.ann1.J41PYN|arahy.Tifrunner.gnm2.ann1.J41PYN.3	ONT.324	ONT.324.7
TCONS_00001045	XLOC_000320	arahy.Tifrunner.gnm2.ann1.S0G01J|arahy.Tifrunner.gnm2.ann1.S0G01J.1	ONT.331	ONT.331.1
TCONS_00001051	XLOC_000322	arahy.Tifrunner.gnm2.ann1.Q54IZ9|arahy.Tifrunner.gnm2.ann1.Q54IZ9.1	ONT.333	ONT.333.1
TCONS_00001064	XLOC_000328	arahy.Tifrunner.gnm2.ann1.L4BQXH|arahy.Tifrunner.gnm2.ann1.L4BQXH.1	ONT.339	ONT.339.1
TCONS_00001069	XLOC_000330	arahy.Tifrunner.gnm2.ann1.VYJ22Y|arahy.Tifrunner.gnm2.ann1.VYJ22Y.1	ONT.341	ONT.341.4
TCONS_00001070	XLOC_000330	arahy.Tifrunner.gnm2.ann1.VYJ22Y|arahy.Tifrunner.gnm2.ann1.VYJ22Y.1	ONT.341	ONT.341.5
TCONS_00001092	XLOC_000338	arahy.Tifrunner.gnm2.ann1.99E3QT|arahy.Tifrunner.gnm2.ann1.99E3QT.1	ONT.349	ONT.349.1
TCONS_00001093	XLOC_000338	arahy.Tifrunner.gnm2.ann1.99E3QT|arahy.Tifrunner.gnm2.ann1.99E3QT.1	ONT.349	ONT.349.2
TCONS_00001098	XLOC_000339	arahy.Tifrunner.gnm2.ann1.28JICE|arahy.Tifrunner.gnm2.ann1.28JICE.1	ONT.350	ONT.350.1
TCONS_00001110	XLOC_000343	arahy.Tifrunner.gnm2.ann1.EXJG55|arahy.Tifrunner.gnm2.ann1.EXJG55.1	ONT.354	ONT.354.1
TCONS_00001111	XLOC_000343	arahy.Tifrunner.gnm2.ann1.EXJG55|arahy.Tifrunner.gnm2.ann1.EXJG55.1	ONT.354	ONT.354.2
TCONS_00001113	XLOC_000343	arahy.Tifrunner.gnm2.ann1.EXJG55|arahy.Tifrunner.gnm2.ann1.EXJG55.1	ONT.354	ONT.354.4
TCONS_00001114	XLOC_000343	arahy.Tifrunner.gnm2.ann1.EXJG55|arahy.Tifrunner.gnm2.ann1.EXJG55.1	ONT.354	ONT.354.5
TCONS_00001115	XLOC_000343	arahy.Tifrunner.gnm2.ann1.EXJG55|arahy.Tifrunner.gnm2.ann1.EXJG55.1	ONT.354	ONT.354.6
TCONS_00001116	XLOC_000343	arahy.Tifrunner.gnm2.ann1.EXJG55|arahy.Tifrunner.gnm2.ann1.EXJG55.1	ONT.354	ONT.354.7
TCONS_00001130	XLOC_000345	arahy.Tifrunner.gnm2.ann1.PTQD44|arahy.Tifrunner.gnm2.ann1.PTQD44.1	ONT.356	ONT.356.9
TCONS_00001131	XLOC_000345	arahy.Tifrunner.gnm2.ann1.PTQD44|arahy.Tifrunner.gnm2.ann1.PTQD44.1	ONT.356	ONT.356.10
TCONS_00001132	XLOC_000345	arahy.Tifrunner.gnm2.ann1.PTQD44|arahy.Tifrunner.gnm2.ann1.PTQD44.1	ONT.356	ONT.356.11
TCONS_00001133	XLOC_000345	arahy.Tifrunner.gnm2.ann1.PTQD44|arahy.Tifrunner.gnm2.ann1.PTQD44.1	ONT.356	ONT.356.12
TCONS_00001156	XLOC_000351	arahy.Tifrunner.gnm2.ann1.UB5R5Q|arahy.Tifrunner.gnm2.ann1.UB5R5Q.1	ONT.362	ONT.362.6
TCONS_00001162	XLOC_000351	arahy.Tifrunner.gnm2.ann1.UB5R5Q|arahy.Tifrunner.gnm2.ann1.UB5R5Q.1	ONT.362	ONT.362.12
TCONS_00001163	XLOC_000352	arahy.Tifrunner.gnm2.ann1.16J66J|arahy.Tifrunner.gnm2.ann1.16J66J.1	ONT.363	ONT.363.1
TCONS_00001164	XLOC_000353	arahy.Tifrunner.gnm2.ann1.EBSD6D|arahy.Tifrunner.gnm2.ann1.EBSD6D.1	ONT.364	ONT.364.1
TCONS_00001172	XLOC_000358	arahy.Tifrunner.gnm2.ann1.E09QVI|arahy.Tifrunner.gnm2.ann1.E09QVI.1	ONT.369	ONT.369.1
TCONS_00001179	XLOC_000362	arahy.Tifrunner.gnm2.ann1.YWW12F|arahy.Tifrunner.gnm2.ann1.YWW12F.2	ONT.373	ONT.373.2
TCONS_00001205	XLOC_000370	arahy.Tifrunner.gnm2.ann1.WDEP49|arahy.Tifrunner.gnm2.ann1.WDEP49.1	ONT.381	ONT.381.2
TCONS_00001214	XLOC_000375	arahy.Tifrunner.gnm2.ann1.YRJ0LE|arahy.Tifrunner.gnm2.ann1.YRJ0LE.1	ONT.386	ONT.386.1
TCONS_00001215	XLOC_000375	arahy.Tifrunner.gnm2.ann1.YRJ0LE|arahy.Tifrunner.gnm2.ann1.YRJ0LE.1	ONT.386	ONT.386.2
TCONS_00001216	XLOC_000376	arahy.Tifrunner.gnm2.ann1.XFSN2Q|arahy.Tifrunner.gnm2.ann1.XFSN2Q.1	ONT.387	ONT.387.1
TCONS_00001217	XLOC_000376	arahy.Tifrunner.gnm2.ann1.XFSN2Q|arahy.Tifrunner.gnm2.ann1.XFSN2Q.1	ONT.387	ONT.387.2
TCONS_00001219	XLOC_000378	arahy.Tifrunner.gnm2.ann1.0DQ7QA|arahy.Tifrunner.gnm2.ann1.0DQ7QA.1	ONT.389	ONT.389.1
TCONS_00001222	XLOC_000379	arahy.Tifrunner.gnm2.ann1.1RS262|arahy.Tifrunner.gnm2.ann1.1RS262.1	ONT.390	ONT.390.1
TCONS_00001223	XLOC_000380	arahy.Tifrunner.gnm2.ann1.3BX83E|arahy.Tifrunner.gnm2.ann1.3BX83E.1	ONT.391	ONT.391.1
TCONS_00001225	XLOC_000380	arahy.Tifrunner.gnm2.ann1.3BX83E|arahy.Tifrunner.gnm2.ann1.3BX83E.1	ONT.391	ONT.391.3
TCONS_00001226	XLOC_000380	arahy.Tifrunner.gnm2.ann1.3BX83E|arahy.Tifrunner.gnm2.ann1.3BX83E.1	ONT.391	ONT.391.4
TCONS_00001233	XLOC_000383	arahy.Tifrunner.gnm2.ann1.L13TYF|arahy.Tifrunner.gnm2.ann1.L13TYF.1	ONT.394	ONT.394.1
TCONS_00001240	XLOC_000384	arahy.Tifrunner.gnm2.ann1.0UCE1L|arahy.Tifrunner.gnm2.ann1.0UCE1L.1	ONT.395	ONT.395.1
TCONS_00001241	XLOC_000384	arahy.Tifrunner.gnm2.ann1.0UCE1L|arahy.Tifrunner.gnm2.ann1.0UCE1L.1	ONT.395	ONT.395.2
TCONS_00001252	XLOC_000388	arahy.Tifrunner.gnm2.ann1.2BM1Y5|arahy.Tifrunner.gnm2.ann1.2BM1Y5.1	ONT.399	ONT.399.1
TCONS_00001256	XLOC_000389	arahy.Tifrunner.gnm2.ann1.A0XYYU|arahy.Tifrunner.gnm2.ann1.A0XYYU.1	ONT.400	ONT.400.3
TCONS_00001275	XLOC_000394	arahy.Tifrunner.gnm2.ann1.8EFC3U|arahy.Tifrunner.gnm2.ann1.8EFC3U.2	ONT.405	ONT.405.1
TCONS_00001281	XLOC_000397	arahy.Tifrunner.gnm2.ann1.03I7QG|arahy.Tifrunner.gnm2.ann1.03I7QG.1	ONT.408	ONT.408.1
TCONS_00001282	XLOC_000398	arahy.Tifrunner.gnm2.ann1.6V868Z|arahy.Tifrunner.gnm2.ann1.6V868Z.3	ONT.409	ONT.409.1
TCONS_00001284	XLOC_000398	arahy.Tifrunner.gnm2.ann1.6V868Z|arahy.Tifrunner.gnm2.ann1.6V868Z.3	ONT.409	ONT.409.3
TCONS_00001288	XLOC_000400	arahy.Tifrunner.gnm2.ann1.17JY83|arahy.Tifrunner.gnm2.ann1.17JY83.2	ONT.411	ONT.411.2
TCONS_00001294	XLOC_000403	arahy.Tifrunner.gnm2.ann1.PS7EZR|arahy.Tifrunner.gnm2.ann1.PS7EZR.1	ONT.414	ONT.414.3
TCONS_00001297	XLOC_000403	arahy.Tifrunner.gnm2.ann1.PS7EZR|arahy.Tifrunner.gnm2.ann1.PS7EZR.1	ONT.414	ONT.414.6
TCONS_00001298	XLOC_000403	arahy.Tifrunner.gnm2.ann1.PS7EZR|arahy.Tifrunner.gnm2.ann1.PS7EZR.1	ONT.414	ONT.414.7
TCONS_00001300	XLOC_000405	arahy.Tifrunner.gnm2.ann1.MDY3TZ|arahy.Tifrunner.gnm2.ann1.MDY3TZ.1	ONT.416	ONT.416.1
TCONS_00001316	XLOC_000409	arahy.Tifrunner.gnm2.ann1.3SQE68|arahy.Tifrunner.gnm2.ann1.3SQE68.1	ONT.420	ONT.420.5
TCONS_00001337	XLOC_000410	arahy.Tifrunner.gnm2.ann1.K04B1Q|arahy.Tifrunner.gnm2.ann1.K04B1Q.1	ONT.421	ONT.421.21
TCONS_00001338	XLOC_000411	arahy.Tifrunner.gnm2.ann1.6W2W8X|arahy.Tifrunner.gnm2.ann1.6W2W8X.1	ONT.422	ONT.422.1
TCONS_00001344	XLOC_000412	arahy.Tifrunner.gnm2.ann1.MWEA9C|arahy.Tifrunner.gnm2.ann1.MWEA9C.1	ONT.423	ONT.423.2
TCONS_00001345	XLOC_000412	arahy.Tifrunner.gnm2.ann1.MWEA9C|arahy.Tifrunner.gnm2.ann1.MWEA9C.1	ONT.423	ONT.423.3
TCONS_00001348	XLOC_000415	arahy.Tifrunner.gnm2.ann1.IBE8NF|arahy.Tifrunner.gnm2.ann1.IBE8NF.1	ONT.426	ONT.426.1
TCONS_00001357	XLOC_000417	arahy.Tifrunner.gnm2.ann1.PQ8ST8|arahy.Tifrunner.gnm2.ann1.PQ8ST8.1	ONT.428	ONT.428.5
TCONS_00001358	XLOC_000417	arahy.Tifrunner.gnm2.ann1.PQ8ST8|arahy.Tifrunner.gnm2.ann1.PQ8ST8.1	ONT.428	ONT.428.6
TCONS_00001367	XLOC_000419	arahy.Tifrunner.gnm2.ann1.YI4YN9|arahy.Tifrunner.gnm2.ann1.YI4YN9.2	ONT.430	ONT.430.4
TCONS_00001368	XLOC_000419	arahy.Tifrunner.gnm2.ann1.YI4YN9|arahy.Tifrunner.gnm2.ann1.YI4YN9.4	ONT.430	ONT.430.5
TCONS_00001373	XLOC_000422	arahy.Tifrunner.gnm2.ann1.DW6JLP|arahy.Tifrunner.gnm2.ann1.DW6JLP.1	ONT.433	ONT.433.1
TCONS_00001378	XLOC_000423	arahy.Tifrunner.gnm2.ann1.XHY39R|arahy.Tifrunner.gnm2.ann1.XHY39R.1	ONT.434	ONT.434.3
TCONS_00001385	XLOC_000425	arahy.Tifrunner.gnm2.ann1.N80N6E|arahy.Tifrunner.gnm2.ann1.N80N6E.1	ONT.436	ONT.436.1
TCONS_00001392	XLOC_000427	arahy.Tifrunner.gnm2.ann1.4F14CM|arahy.Tifrunner.gnm2.ann1.4F14CM.1	ONT.438	ONT.438.6
TCONS_00001395	XLOC_000430	arahy.Tifrunner.gnm2.ann1.BE9V1M|arahy.Tifrunner.gnm2.ann1.BE9V1M.1	ONT.441	ONT.441.1
TCONS_00001396	XLOC_000430	arahy.Tifrunner.gnm2.ann1.BE9V1M|arahy.Tifrunner.gnm2.ann1.BE9V1M.1	ONT.441	ONT.441.2
TCONS_00001398	XLOC_000431	arahy.Tifrunner.gnm2.ann1.1R27RR|arahy.Tifrunner.gnm2.ann1.1R27RR.1	ONT.442	ONT.442.2
TCONS_00001410	XLOC_000434	arahy.Tifrunner.gnm2.ann1.5K9V6V|arahy.Tifrunner.gnm2.ann1.5K9V6V.1	ONT.445	ONT.445.1
TCONS_00001412	XLOC_000434	arahy.Tifrunner.gnm2.ann1.5K9V6V|arahy.Tifrunner.gnm2.ann1.5K9V6V.1	ONT.445	ONT.445.3
TCONS_00001413	XLOC_000434	arahy.Tifrunner.gnm2.ann1.5K9V6V|arahy.Tifrunner.gnm2.ann1.5K9V6V.1	ONT.445	ONT.445.4
TCONS_00001423	XLOC_000440	arahy.Tifrunner.gnm2.ann1.9F7ELE|arahy.Tifrunner.gnm2.ann1.9F7ELE.1	ONT.451	ONT.451.1
TCONS_00001426	XLOC_000442	arahy.Tifrunner.gnm2.ann1.L85FTG|arahy.Tifrunner.gnm2.ann1.L85FTG.1	ONT.453	ONT.453.1
TCONS_00001428	XLOC_000444	arahy.Tifrunner.gnm2.ann1.1QL5BR|arahy.Tifrunner.gnm2.ann1.1QL5BR.1	ONT.455	ONT.455.1
TCONS_00001431	XLOC_000446	arahy.Tifrunner.gnm2.ann1.PT5JT8|arahy.Tifrunner.gnm2.ann1.PT5JT8.1	ONT.457	ONT.457.2
TCONS_00001435	XLOC_000448	arahy.Tifrunner.gnm2.ann1.QHK75C|arahy.Tifrunner.gnm2.ann1.QHK75C.1	ONT.459	ONT.459.1
TCONS_00001439	XLOC_000449	arahy.Tifrunner.gnm2.ann1.2GQ0W5|arahy.Tifrunner.gnm2.ann1.2GQ0W5.1	ONT.460	ONT.460.4
TCONS_00001440	XLOC_000449	arahy.Tifrunner.gnm2.ann1.2GQ0W5|arahy.Tifrunner.gnm2.ann1.2GQ0W5.1	ONT.460	ONT.460.5
TCONS_00001441	XLOC_000450	arahy.Tifrunner.gnm2.ann1.3A58UF|arahy.Tifrunner.gnm2.ann1.3A58UF.1	ONT.461	ONT.461.1
TCONS_00001443	XLOC_000450	arahy.Tifrunner.gnm2.ann1.3A58UF|arahy.Tifrunner.gnm2.ann1.3A58UF.1	ONT.461	ONT.461.3
TCONS_00001447	XLOC_000452	arahy.Tifrunner.gnm2.ann1.2C1RPT|arahy.Tifrunner.gnm2.ann1.2C1RPT.1	ONT.463	ONT.463.2
TCONS_00001477	XLOC_000456	arahy.Tifrunner.gnm2.ann1.R891U4|arahy.Tifrunner.gnm2.ann1.R891U4.2	ONT.467	ONT.467.2
TCONS_00001502	XLOC_000459	arahy.Tifrunner.gnm2.ann1.D5HFJ9|arahy.Tifrunner.gnm2.ann1.D5HFJ9.3	ONT.470	ONT.470.7
TCONS_00001504	XLOC_000459	arahy.Tifrunner.gnm2.ann1.D5HFJ9|arahy.Tifrunner.gnm2.ann1.D5HFJ9.3	ONT.470	ONT.470.9
TCONS_00001505	XLOC_000459	arahy.Tifrunner.gnm2.ann1.D5HFJ9|arahy.Tifrunner.gnm2.ann1.D5HFJ9.1	ONT.470	ONT.470.10
TCONS_00001506	XLOC_000459	arahy.Tifrunner.gnm2.ann1.D5HFJ9|arahy.Tifrunner.gnm2.ann1.D5HFJ9.3	ONT.470	ONT.470.11
TCONS_00001511	XLOC_000460	arahy.Tifrunner.gnm2.ann1.FP1HKG|arahy.Tifrunner.gnm2.ann1.FP1HKG.1	ONT.471	ONT.471.5
TCONS_00001515	XLOC_000460	arahy.Tifrunner.gnm2.ann1.FP1HKG|arahy.Tifrunner.gnm2.ann1.FP1HKG.1	ONT.471	ONT.471.9
TCONS_00001539	XLOC_000467	arahy.Tifrunner.gnm2.ann1.ELA92E|arahy.Tifrunner.gnm2.ann1.ELA92E.1	ONT.478	ONT.478.1
TCONS_00001541	XLOC_000469	arahy.Tifrunner.gnm2.ann1.52QB51|arahy.Tifrunner.gnm2.ann1.52QB51.1	ONT.480	ONT.480.1
TCONS_00001544	XLOC_000470	arahy.Tifrunner.gnm2.ann1.JNH9P6|arahy.Tifrunner.gnm2.ann1.JNH9P6.1	ONT.481	ONT.481.3
TCONS_00001545	XLOC_000471	arahy.Tifrunner.gnm2.ann1.JEM7HP|arahy.Tifrunner.gnm2.ann1.JEM7HP.1	ONT.482	ONT.482.1
TCONS_00001546	XLOC_000471	arahy.Tifrunner.gnm2.ann1.JEM7HP|arahy.Tifrunner.gnm2.ann1.JEM7HP.1	ONT.482	ONT.482.2
TCONS_00001552	XLOC_000473	arahy.Tifrunner.gnm2.ann1.L8UDC3|arahy.Tifrunner.gnm2.ann1.L8UDC3.1	ONT.484	ONT.484.3
TCONS_00001553	XLOC_000473	arahy.Tifrunner.gnm2.ann1.L8UDC3|arahy.Tifrunner.gnm2.ann1.L8UDC3.1	ONT.484	ONT.484.4
TCONS_00001554	XLOC_000474	arahy.Tifrunner.gnm2.ann1.IR4XNQ|arahy.Tifrunner.gnm2.ann1.IR4XNQ.1	ONT.485	ONT.485.1
TCONS_00001560	XLOC_000479	arahy.Tifrunner.gnm2.ann1.MT8Q6Z|arahy.Tifrunner.gnm2.ann1.MT8Q6Z.1	ONT.490	ONT.490.1
TCONS_00001561	XLOC_000479	arahy.Tifrunner.gnm2.ann1.MT8Q6Z|arahy.Tifrunner.gnm2.ann1.MT8Q6Z.1	ONT.490	ONT.490.2
TCONS_00001562	XLOC_000479	arahy.Tifrunner.gnm2.ann1.MT8Q6Z|arahy.Tifrunner.gnm2.ann1.MT8Q6Z.1	ONT.490	ONT.490.3
TCONS_00001564	XLOC_000479	arahy.Tifrunner.gnm2.ann1.MT8Q6Z|arahy.Tifrunner.gnm2.ann1.MT8Q6Z.1	ONT.490	ONT.490.5
TCONS_00001565	XLOC_000479	arahy.Tifrunner.gnm2.ann1.MT8Q6Z|arahy.Tifrunner.gnm2.ann1.MT8Q6Z.1	ONT.490	ONT.490.6
TCONS_00001567	XLOC_000481	arahy.Tifrunner.gnm2.ann1.9GY8Y8|arahy.Tifrunner.gnm2.ann1.9GY8Y8.1	ONT.492	ONT.492.1
TCONS_00001568	XLOC_000481	arahy.Tifrunner.gnm2.ann1.9GY8Y8|arahy.Tifrunner.gnm2.ann1.9GY8Y8.1	ONT.492	ONT.492.2
TCONS_00001570	XLOC_000482	arahy.Tifrunner.gnm2.ann1.B85EDH|arahy.Tifrunner.gnm2.ann1.B85EDH.1	ONT.493	ONT.493.2
TCONS_00001574	XLOC_000485	arahy.Tifrunner.gnm2.ann1.UKG7ME|arahy.Tifrunner.gnm2.ann1.UKG7ME.1	ONT.496	ONT.496.2
TCONS_00001579	XLOC_000487	arahy.Tifrunner.gnm2.ann1.YZZN9M|arahy.Tifrunner.gnm2.ann1.YZZN9M.1	ONT.498	ONT.498.1
TCONS_00001595	XLOC_000492	arahy.Tifrunner.gnm2.ann1.HVKI9W|arahy.Tifrunner.gnm2.ann1.HVKI9W.3	ONT.503	ONT.503.4
TCONS_00001596	XLOC_000492	arahy.Tifrunner.gnm2.ann1.HVKI9W|arahy.Tifrunner.gnm2.ann1.HVKI9W.3	ONT.503	ONT.503.5
TCONS_00001597	XLOC_000492	arahy.Tifrunner.gnm2.ann1.HVKI9W|arahy.Tifrunner.gnm2.ann1.HVKI9W.3	ONT.503	ONT.503.6
TCONS_00001602	XLOC_000492	arahy.Tifrunner.gnm2.ann1.HVKI9W|arahy.Tifrunner.gnm2.ann1.HVKI9W.3	ONT.503	ONT.503.11
TCONS_00001605	XLOC_000495	arahy.Tifrunner.gnm2.ann1.FQK9B4|arahy.Tifrunner.gnm2.ann1.FQK9B4.1	ONT.506	ONT.506.1
TCONS_00001613	XLOC_000495	arahy.Tifrunner.gnm2.ann1.FQK9B4|arahy.Tifrunner.gnm2.ann1.FQK9B4.1	ONT.506	ONT.506.9
TCONS_00001615	XLOC_000495	arahy.Tifrunner.gnm2.ann1.FQK9B4|arahy.Tifrunner.gnm2.ann1.FQK9B4.1	ONT.506	ONT.506.11
TCONS_00001645	XLOC_000502	arahy.Tifrunner.gnm2.ann1.414R5A|arahy.Tifrunner.gnm2.ann1.414R5A.1	ONT.513	ONT.513.1
TCONS_00001661	XLOC_000504	arahy.Tifrunner.gnm2.ann1.N69HTX|arahy.Tifrunner.gnm2.ann1.N69HTX.1	ONT.515	ONT.515.6
TCONS_00001676	XLOC_000506	arahy.Tifrunner.gnm2.ann1.XWP5FV|arahy.Tifrunner.gnm2.ann1.XWP5FV.1	ONT.517	ONT.517.9
TCONS_00001693	XLOC_000506	arahy.Tifrunner.gnm2.ann1.XWP5FV|arahy.Tifrunner.gnm2.ann1.XWP5FV.1	ONT.517	ONT.517.26
TCONS_00001694	XLOC_000506	arahy.Tifrunner.gnm2.ann1.XWP5FV|arahy.Tifrunner.gnm2.ann1.XWP5FV.1	ONT.517	ONT.517.27
TCONS_00001695	XLOC_000506	arahy.Tifrunner.gnm2.ann1.XWP5FV|arahy.Tifrunner.gnm2.ann1.XWP5FV.1	ONT.517	ONT.517.28
TCONS_00001696	XLOC_000507	arahy.Tifrunner.gnm2.ann1.T2T4K7|arahy.Tifrunner.gnm2.ann1.T2T4K7.1	ONT.518	ONT.518.1
TCONS_00001698	XLOC_000507	arahy.Tifrunner.gnm2.ann1.T2T4K7|arahy.Tifrunner.gnm2.ann1.T2T4K7.1	ONT.518	ONT.518.3
TCONS_00001701	XLOC_000509	arahy.Tifrunner.gnm2.ann1.B5TRXP|arahy.Tifrunner.gnm2.ann1.B5TRXP.2	ONT.520	ONT.520.1
TCONS_00001702	XLOC_000509	arahy.Tifrunner.gnm2.ann1.B5TRXP|arahy.Tifrunner.gnm2.ann1.B5TRXP.1	ONT.520	ONT.520.2
TCONS_00001718	XLOC_000519	arahy.Tifrunner.gnm2.ann1.J26J1M|arahy.Tifrunner.gnm2.ann1.J26J1M.1	ONT.530	ONT.530.1
TCONS_00001719	XLOC_000519	arahy.Tifrunner.gnm2.ann1.J26J1M|arahy.Tifrunner.gnm2.ann1.J26J1M.1	ONT.530	ONT.530.2
TCONS_00001720	XLOC_000519	arahy.Tifrunner.gnm2.ann1.J26J1M|arahy.Tifrunner.gnm2.ann1.J26J1M.1	ONT.530	ONT.530.3
TCONS_00001721	XLOC_000519	arahy.Tifrunner.gnm2.ann1.J26J1M|arahy.Tifrunner.gnm2.ann1.J26J1M.1	ONT.530	ONT.530.4
TCONS_00001724	XLOC_000522	arahy.Tifrunner.gnm2.ann1.BS0JGC|arahy.Tifrunner.gnm2.ann1.BS0JGC.2	ONT.533	ONT.533.1
TCONS_00001725	XLOC_000522	arahy.Tifrunner.gnm2.ann1.BS0JGC|arahy.Tifrunner.gnm2.ann1.BS0JGC.1	ONT.533	ONT.533.2
TCONS_00001736	XLOC_000525	arahy.Tifrunner.gnm2.ann1.MWX564|arahy.Tifrunner.gnm2.ann1.MWX564.1	ONT.536	ONT.536.1
TCONS_00001738	XLOC_000525	arahy.Tifrunner.gnm2.ann1.MWX564|arahy.Tifrunner.gnm2.ann1.MWX564.1	ONT.536	ONT.536.3
TCONS_00001739	XLOC_000526	arahy.Tifrunner.gnm2.ann1.H47S4B|arahy.Tifrunner.gnm2.ann1.H47S4B.1	ONT.537	ONT.537.1
TCONS_00001745	XLOC_000528	arahy.Tifrunner.gnm2.ann1.N6T05M|arahy.Tifrunner.gnm2.ann1.N6T05M.1	ONT.539	ONT.539.1
TCONS_00001747	XLOC_000530	arahy.Tifrunner.gnm2.ann1.4VQT28|arahy.Tifrunner.gnm2.ann1.4VQT28.1	ONT.541	ONT.541.1
TCONS_00001749	XLOC_000531	arahy.Tifrunner.gnm2.ann1.7S7Z17|arahy.Tifrunner.gnm2.ann1.7S7Z17.1	ONT.542	ONT.542.1
TCONS_00001751	XLOC_000532	arahy.Tifrunner.gnm2.ann1.5EKU9C|arahy.Tifrunner.gnm2.ann1.5EKU9C.1	ONT.543	ONT.543.2
TCONS_00001752	XLOC_000533	arahy.Tifrunner.gnm2.ann1.1W91VF|arahy.Tifrunner.gnm2.ann1.1W91VF.1	ONT.544	ONT.544.1
TCONS_00001786	XLOC_000541	arahy.Tifrunner.gnm2.ann1.6VZ6G8|arahy.Tifrunner.gnm2.ann1.6VZ6G8.1	ONT.552	ONT.552.8
TCONS_00001787	XLOC_000542	arahy.Tifrunner.gnm2.ann1.DR4P4T|arahy.Tifrunner.gnm2.ann1.DR4P4T.1	ONT.553	ONT.553.1
TCONS_00001793	XLOC_000544	arahy.Tifrunner.gnm2.ann1.FV76QW|arahy.Tifrunner.gnm2.ann1.FV76QW.1	ONT.555	ONT.555.5
TCONS_00001795	XLOC_000545	arahy.Tifrunner.gnm2.ann1.MW20QI|arahy.Tifrunner.gnm2.ann1.MW20QI.1	ONT.556	ONT.556.1
TCONS_00001796	XLOC_000546	arahy.Tifrunner.gnm2.ann1.PNA3V8|arahy.Tifrunner.gnm2.ann1.PNA3V8.1	ONT.557	ONT.557.1
TCONS_00001797	XLOC_000546	arahy.Tifrunner.gnm2.ann1.PNA3V8|arahy.Tifrunner.gnm2.ann1.PNA3V8.1	ONT.557	ONT.557.2
TCONS_00001806	XLOC_000547	arahy.Tifrunner.gnm2.ann1.AJBD6K|arahy.Tifrunner.gnm2.ann1.AJBD6K.1	ONT.558	ONT.558.9
TCONS_00001807	XLOC_000547	arahy.Tifrunner.gnm2.ann1.AJBD6K|arahy.Tifrunner.gnm2.ann1.AJBD6K.1	ONT.558	ONT.558.10
TCONS_00001810	XLOC_000548	arahy.Tifrunner.gnm2.ann1.JVCS8V|arahy.Tifrunner.gnm2.ann1.JVCS8V.1	ONT.559	ONT.559.2
TCONS_00001813	XLOC_000550	arahy.Tifrunner.gnm2.ann1.L198ZR|arahy.Tifrunner.gnm2.ann1.L198ZR.1	ONT.561	ONT.561.1
TCONS_00001823	XLOC_000555	arahy.Tifrunner.gnm2.ann1.0W0WAG|arahy.Tifrunner.gnm2.ann1.0W0WAG.1	ONT.566	ONT.566.1
TCONS_00001824	XLOC_000555	arahy.Tifrunner.gnm2.ann1.0W0WAG|arahy.Tifrunner.gnm2.ann1.0W0WAG.1	ONT.566	ONT.566.2
TCONS_00001826	XLOC_000555	arahy.Tifrunner.gnm2.ann1.0W0WAG|arahy.Tifrunner.gnm2.ann1.0W0WAG.1	ONT.566	ONT.566.4
TCONS_00001827	XLOC_000555	arahy.Tifrunner.gnm2.ann1.0W0WAG|arahy.Tifrunner.gnm2.ann1.0W0WAG.1	ONT.566	ONT.566.5
TCONS_00001828	XLOC_000555	arahy.Tifrunner.gnm2.ann1.0W0WAG|arahy.Tifrunner.gnm2.ann1.0W0WAG.1	ONT.566	ONT.566.6
TCONS_00001834	XLOC_000558	arahy.Tifrunner.gnm2.ann1.VAS4HN|arahy.Tifrunner.gnm2.ann1.VAS4HN.1	ONT.569	ONT.569.1
TCONS_00001836	XLOC_000559	arahy.Tifrunner.gnm2.ann1.EYB30S|arahy.Tifrunner.gnm2.ann1.EYB30S.1	ONT.570	ONT.570.2
TCONS_00001837	XLOC_000560	arahy.Tifrunner.gnm2.ann1.42QIIL|arahy.Tifrunner.gnm2.ann1.42QIIL.1	ONT.571	ONT.571.1
TCONS_00001841	XLOC_000561	arahy.Tifrunner.gnm2.ann1.H5KB4L|arahy.Tifrunner.gnm2.ann1.H5KB4L.1	ONT.572	ONT.572.4
TCONS_00001844	XLOC_000561	arahy.Tifrunner.gnm2.ann1.H5KB4L|arahy.Tifrunner.gnm2.ann1.H5KB4L.1	ONT.572	ONT.572.7
TCONS_00001847	XLOC_000561	arahy.Tifrunner.gnm2.ann1.H5KB4L|arahy.Tifrunner.gnm2.ann1.H5KB4L.1	ONT.572	ONT.572.10
TCONS_00001849	XLOC_000562	arahy.Tifrunner.gnm2.ann1.FZUB0X|arahy.Tifrunner.gnm2.ann1.FZUB0X.1	ONT.573	ONT.573.1
TCONS_00001850	XLOC_000562	arahy.Tifrunner.gnm2.ann1.FZUB0X|arahy.Tifrunner.gnm2.ann1.FZUB0X.1	ONT.573	ONT.573.2
TCONS_00001851	XLOC_000562	arahy.Tifrunner.gnm2.ann1.FZUB0X|arahy.Tifrunner.gnm2.ann1.FZUB0X.1	ONT.573	ONT.573.3
TCONS_00001860	XLOC_000564	arahy.Tifrunner.gnm2.ann1.LC98AP|arahy.Tifrunner.gnm2.ann1.LC98AP.1	ONT.575	ONT.575.8
TCONS_00001864	XLOC_000564	arahy.Tifrunner.gnm2.ann1.LC98AP|arahy.Tifrunner.gnm2.ann1.LC98AP.1	ONT.575	ONT.575.12
TCONS_00001865	XLOC_000564	arahy.Tifrunner.gnm2.ann1.LC98AP|arahy.Tifrunner.gnm2.ann1.LC98AP.2	ONT.575	ONT.575.13
TCONS_00001868	XLOC_000564	arahy.Tifrunner.gnm2.ann1.LC98AP|arahy.Tifrunner.gnm2.ann1.LC98AP.1	ONT.575	ONT.575.16
TCONS_00001870	XLOC_000566	arahy.Tifrunner.gnm2.ann1.4YLW35|arahy.Tifrunner.gnm2.ann1.4YLW35.1	ONT.577	ONT.577.1
TCONS_00001871	XLOC_000566	arahy.Tifrunner.gnm2.ann1.4YLW35|arahy.Tifrunner.gnm2.ann1.4YLW35.1	ONT.577	ONT.577.2
TCONS_00001874	XLOC_000568	arahy.Tifrunner.gnm2.ann1.9HZQ4R|arahy.Tifrunner.gnm2.ann1.9HZQ4R.1	ONT.579	ONT.579.1
TCONS_00001877	XLOC_000569	arahy.Tifrunner.gnm2.ann1.GQ96QH|arahy.Tifrunner.gnm2.ann1.GQ96QH.1	ONT.580	ONT.580.2
TCONS_00001879	XLOC_000570	arahy.Tifrunner.gnm2.ann1.C56SYK|arahy.Tifrunner.gnm2.ann1.C56SYK.1	ONT.581	ONT.581.2
TCONS_00001888	XLOC_000574	arahy.Tifrunner.gnm2.ann1.AJY7W8|arahy.Tifrunner.gnm2.ann1.AJY7W8.1	ONT.585	ONT.585.2
TCONS_00001892	XLOC_000574	arahy.Tifrunner.gnm2.ann1.AJY7W8|arahy.Tifrunner.gnm2.ann1.AJY7W8.1	ONT.585	ONT.585.6
TCONS_00001896	XLOC_000574	arahy.Tifrunner.gnm2.ann1.AJY7W8|arahy.Tifrunner.gnm2.ann1.AJY7W8.1	ONT.585	ONT.585.10
TCONS_00001899	XLOC_000575	arahy.Tifrunner.gnm2.ann1.GLDH4J|arahy.Tifrunner.gnm2.ann1.GLDH4J.1	ONT.586	ONT.586.2
TCONS_00001908	XLOC_000577	arahy.Tifrunner.gnm2.ann1.XHC94G|arahy.Tifrunner.gnm2.ann1.XHC94G.1	ONT.588	ONT.588.2
TCONS_00001911	XLOC_000578	arahy.Tifrunner.gnm2.ann1.DB172U|arahy.Tifrunner.gnm2.ann1.DB172U.1	ONT.589	ONT.589.1
TCONS_00001913	XLOC_000578	arahy.Tifrunner.gnm2.ann1.DB172U|arahy.Tifrunner.gnm2.ann1.DB172U.1	ONT.589	ONT.589.3
TCONS_00001922	XLOC_000580	arahy.Tifrunner.gnm2.ann1.0TW07M|arahy.Tifrunner.gnm2.ann1.0TW07M.1	ONT.591	ONT.591.2
TCONS_00001926	XLOC_000580	arahy.Tifrunner.gnm2.ann1.0TW07M|arahy.Tifrunner.gnm2.ann1.0TW07M.1	ONT.591	ONT.591.6
TCONS_00001927	XLOC_000580	arahy.Tifrunner.gnm2.ann1.0TW07M|arahy.Tifrunner.gnm2.ann1.0TW07M.1	ONT.591	ONT.591.7
TCONS_00001937	XLOC_000582	arahy.Tifrunner.gnm2.ann1.X4YWGS|arahy.Tifrunner.gnm2.ann1.X4YWGS.1	ONT.593	ONT.593.5
TCONS_00001945	XLOC_000585	arahy.Tifrunner.gnm2.ann1.K8VWCH|arahy.Tifrunner.gnm2.ann1.K8VWCH.1	ONT.596	ONT.596.3
TCONS_00001949	XLOC_000587	arahy.Tifrunner.gnm2.ann1.B9Q4RC|arahy.Tifrunner.gnm2.ann1.B9Q4RC.1	ONT.598	ONT.598.2
TCONS_00001952	XLOC_000587	arahy.Tifrunner.gnm2.ann1.B9Q4RC|arahy.Tifrunner.gnm2.ann1.B9Q4RC.1	ONT.598	ONT.598.5
TCONS_00001953	XLOC_000587	arahy.Tifrunner.gnm2.ann1.B9Q4RC|arahy.Tifrunner.gnm2.ann1.B9Q4RC.1	ONT.598	ONT.598.6
TCONS_00001955	XLOC_000588	arahy.Tifrunner.gnm2.ann1.6PF3XA|arahy.Tifrunner.gnm2.ann1.6PF3XA.1	ONT.599	ONT.599.2
TCONS_00001956	XLOC_000589	arahy.Tifrunner.gnm2.ann1.I94R61|arahy.Tifrunner.gnm2.ann1.I94R61.1	ONT.600	ONT.600.1
TCONS_00001958	XLOC_000590	arahy.Tifrunner.gnm2.ann1.BNX2MS|arahy.Tifrunner.gnm2.ann1.BNX2MS.1	ONT.601	ONT.601.2
TCONS_00001961	XLOC_000592	arahy.Tifrunner.gnm2.ann1.ZDQ9N1|arahy.Tifrunner.gnm2.ann1.ZDQ9N1.1	ONT.603	ONT.603.1
TCONS_00001965	XLOC_000592	arahy.Tifrunner.gnm2.ann1.ZDQ9N1|arahy.Tifrunner.gnm2.ann1.ZDQ9N1.1	ONT.603	ONT.603.5
TCONS_00001966	XLOC_000592	arahy.Tifrunner.gnm2.ann1.ZDQ9N1|arahy.Tifrunner.gnm2.ann1.ZDQ9N1.1	ONT.603	ONT.603.6
TCONS_00001967	XLOC_000592	arahy.Tifrunner.gnm2.ann1.ZDQ9N1|arahy.Tifrunner.gnm2.ann1.ZDQ9N1.1	ONT.603	ONT.603.7
TCONS_00001969	XLOC_000593	arahy.Tifrunner.gnm2.ann1.URL0E3|arahy.Tifrunner.gnm2.ann1.URL0E3.1	ONT.604	ONT.604.2
TCONS_00001977	XLOC_000598	arahy.Tifrunner.gnm2.ann1.HY2LYN|arahy.Tifrunner.gnm2.ann1.HY2LYN.1	ONT.609	ONT.609.2
TCONS_00001978	XLOC_000599	arahy.Tifrunner.gnm2.ann1.84EG73|arahy.Tifrunner.gnm2.ann1.84EG73.1	ONT.610	ONT.610.1
TCONS_00001980	XLOC_000599	arahy.Tifrunner.gnm2.ann1.84EG73|arahy.Tifrunner.gnm2.ann1.84EG73.1	ONT.610	ONT.610.3
TCONS_00001981	XLOC_000599	arahy.Tifrunner.gnm2.ann1.84EG73|arahy.Tifrunner.gnm2.ann1.84EG73.1	ONT.610	ONT.610.4
TCONS_00001982	XLOC_000600	arahy.Tifrunner.gnm2.ann1.A2Z5WA|arahy.Tifrunner.gnm2.ann1.A2Z5WA.1	ONT.611	ONT.611.1
TCONS_00001990	XLOC_000604	arahy.Tifrunner.gnm2.ann1.QY7BN7|arahy.Tifrunner.gnm2.ann1.QY7BN7.1	ONT.615	ONT.615.1
TCONS_00002007	XLOC_000609	arahy.Tifrunner.gnm2.ann1.HQKU7C|arahy.Tifrunner.gnm2.ann1.HQKU7C.1	ONT.620	ONT.620.1
TCONS_00002012	XLOC_000610	arahy.Tifrunner.gnm2.ann1.42IH8X|arahy.Tifrunner.gnm2.ann1.42IH8X.2	ONT.621	ONT.621.3
TCONS_00002013	XLOC_000611	arahy.Tifrunner.gnm2.ann1.25UELG|arahy.Tifrunner.gnm2.ann1.25UELG.1	ONT.622	ONT.622.1
TCONS_00002015	XLOC_000612	arahy.Tifrunner.gnm2.ann1.HVXZ0P|arahy.Tifrunner.gnm2.ann1.HVXZ0P.1	ONT.623	ONT.623.1
TCONS_00002023	XLOC_000613	arahy.Tifrunner.gnm2.ann1.32QIWM|arahy.Tifrunner.gnm2.ann1.32QIWM.2	ONT.624	ONT.624.4
TCONS_00002024	XLOC_000613	arahy.Tifrunner.gnm2.ann1.32QIWM|arahy.Tifrunner.gnm2.ann1.32QIWM.1	ONT.624	ONT.624.5
TCONS_00002025	XLOC_000613	arahy.Tifrunner.gnm2.ann1.32QIWM|arahy.Tifrunner.gnm2.ann1.32QIWM.1	ONT.624	ONT.624.6
TCONS_00002029	XLOC_000615	arahy.Tifrunner.gnm2.ann1.YNM2K2|arahy.Tifrunner.gnm2.ann1.YNM2K2.1	ONT.626	ONT.626.2
TCONS_00002048	XLOC_000623	arahy.Tifrunner.gnm2.ann1.68ANLM|arahy.Tifrunner.gnm2.ann1.68ANLM.1	ONT.635	ONT.635.3
TCONS_00002052	XLOC_000625	arahy.Tifrunner.gnm2.ann1.2Q8XNQ|arahy.Tifrunner.gnm2.ann1.2Q8XNQ.1	ONT.637	ONT.637.3
TCONS_00002055	XLOC_000626	arahy.Tifrunner.gnm2.ann1.B5GTII|arahy.Tifrunner.gnm2.ann1.B5GTII.1	ONT.639	ONT.639.1
TCONS_00002056	XLOC_000626	arahy.Tifrunner.gnm2.ann1.B5GTII|arahy.Tifrunner.gnm2.ann1.B5GTII.1	ONT.639	ONT.639.2
TCONS_00002086	XLOC_000637	arahy.Tifrunner.gnm2.ann1.S987R3|arahy.Tifrunner.gnm2.ann1.S987R3.1	ONT.650	ONT.650.1
TCONS_00002108	XLOC_000641	arahy.Tifrunner.gnm2.ann1.I8UD53|arahy.Tifrunner.gnm2.ann1.I8UD53.2	ONT.654	ONT.654.1
TCONS_00002109	XLOC_000641	arahy.Tifrunner.gnm2.ann1.I8UD53|arahy.Tifrunner.gnm2.ann1.I8UD53.2	ONT.654	ONT.654.2
TCONS_00002111	XLOC_000642	arahy.Tifrunner.gnm2.ann1.6J3MKV|arahy.Tifrunner.gnm2.ann1.6J3MKV.1	ONT.655	ONT.655.2
TCONS_00002112	XLOC_000642	arahy.Tifrunner.gnm2.ann1.6J3MKV|arahy.Tifrunner.gnm2.ann1.6J3MKV.1	ONT.655	ONT.655.3
TCONS_00002114	XLOC_000642	arahy.Tifrunner.gnm2.ann1.6J3MKV|arahy.Tifrunner.gnm2.ann1.6J3MKV.1	ONT.655	ONT.655.5
TCONS_00002115	XLOC_000642	arahy.Tifrunner.gnm2.ann1.6J3MKV|arahy.Tifrunner.gnm2.ann1.6J3MKV.1	ONT.655	ONT.655.6
TCONS_00002118	XLOC_000644	arahy.Tifrunner.gnm2.ann1.J9PLIE|arahy.Tifrunner.gnm2.ann1.J9PLIE.1	ONT.658	ONT.658.1
TCONS_00002119	XLOC_000644	arahy.Tifrunner.gnm2.ann1.J9PLIE|arahy.Tifrunner.gnm2.ann1.J9PLIE.1	ONT.658	ONT.658.2
TCONS_00002142	XLOC_000648	arahy.Tifrunner.gnm2.ann1.CDA9C7|arahy.Tifrunner.gnm2.ann1.CDA9C7.1	ONT.662	ONT.662.16
TCONS_00002147	XLOC_000648	arahy.Tifrunner.gnm2.ann1.CDA9C7|arahy.Tifrunner.gnm2.ann1.CDA9C7.1	ONT.662	ONT.662.21
TCONS_00002152	XLOC_000648	arahy.Tifrunner.gnm2.ann1.CDA9C7|arahy.Tifrunner.gnm2.ann1.CDA9C7.1	ONT.662	ONT.662.26
TCONS_00002153	XLOC_000648	arahy.Tifrunner.gnm2.ann1.CDA9C7|arahy.Tifrunner.gnm2.ann1.CDA9C7.1	ONT.662	ONT.662.27
TCONS_00002164	XLOC_000653	arahy.Tifrunner.gnm2.ann1.D1BRGV|arahy.Tifrunner.gnm2.ann1.D1BRGV.1	ONT.667	ONT.667.1
TCONS_00002169	XLOC_000655	arahy.Tifrunner.gnm2.ann1.QFVN2V|arahy.Tifrunner.gnm2.ann1.QFVN2V.1	ONT.669	ONT.669.2
TCONS_00002172	XLOC_000657	arahy.Tifrunner.gnm2.ann1.3R6I6F|arahy.Tifrunner.gnm2.ann1.3R6I6F.2	ONT.671	ONT.671.1
TCONS_00002173	XLOC_000657	arahy.Tifrunner.gnm2.ann1.3R6I6F|arahy.Tifrunner.gnm2.ann1.3R6I6F.4	ONT.672	ONT.672.1
TCONS_00002174	XLOC_000658	arahy.Tifrunner.gnm2.ann1.8322W6|arahy.Tifrunner.gnm2.ann1.8322W6.1	ONT.673	ONT.673.1
TCONS_00002175	XLOC_000659	arahy.Tifrunner.gnm2.ann1.RJ4A7B|arahy.Tifrunner.gnm2.ann1.RJ4A7B.1	ONT.674	ONT.674.1
TCONS_00002176	XLOC_000659	arahy.Tifrunner.gnm2.ann1.RJ4A7B|arahy.Tifrunner.gnm2.ann1.RJ4A7B.1	ONT.674	ONT.674.2
TCONS_00002178	XLOC_000660	arahy.Tifrunner.gnm2.ann1.JM6T1X|arahy.Tifrunner.gnm2.ann1.JM6T1X.1	ONT.675	ONT.675.2
TCONS_00002179	XLOC_000660	arahy.Tifrunner.gnm2.ann1.JM6T1X|arahy.Tifrunner.gnm2.ann1.JM6T1X.1	ONT.675	ONT.675.3
TCONS_00002180	XLOC_000661	arahy.Tifrunner.gnm2.ann1.5YJ9DX|arahy.Tifrunner.gnm2.ann1.5YJ9DX.1	ONT.676	ONT.676.1
TCONS_00002181	XLOC_000661	arahy.Tifrunner.gnm2.ann1.5YJ9DX|arahy.Tifrunner.gnm2.ann1.5YJ9DX.1	ONT.676	ONT.676.2
TCONS_00002182	XLOC_000662	arahy.Tifrunner.gnm2.ann1.M4RUY8|arahy.Tifrunner.gnm2.ann1.M4RUY8.2	ONT.677	ONT.677.1
TCONS_00002185	XLOC_000662	arahy.Tifrunner.gnm2.ann1.M4RUY8|arahy.Tifrunner.gnm2.ann1.M4RUY8.3	ONT.677	ONT.677.4
TCONS_00002186	XLOC_000662	arahy.Tifrunner.gnm2.ann1.M4RUY8|arahy.Tifrunner.gnm2.ann1.M4RUY8.2	ONT.677	ONT.677.5
TCONS_00002187	XLOC_000662	arahy.Tifrunner.gnm2.ann1.M4RUY8|arahy.Tifrunner.gnm2.ann1.M4RUY8.2	ONT.677	ONT.677.6
TCONS_00002188	XLOC_000663	arahy.Tifrunner.gnm2.ann1.R0PHQE|arahy.Tifrunner.gnm2.ann1.R0PHQE.1	ONT.678	ONT.678.1
TCONS_00002190	XLOC_000663	arahy.Tifrunner.gnm2.ann1.R0PHQE|arahy.Tifrunner.gnm2.ann1.R0PHQE.1	ONT.678	ONT.678.3
TCONS_00002196	XLOC_000665	arahy.Tifrunner.gnm2.ann1.1B50KW|arahy.Tifrunner.gnm2.ann1.1B50KW.1	ONT.680	ONT.680.1
TCONS_00002199	XLOC_000666	arahy.Tifrunner.gnm2.ann1.U84FQB|arahy.Tifrunner.gnm2.ann1.U84FQB.1	ONT.681	ONT.681.2
TCONS_00002201	XLOC_000666	arahy.Tifrunner.gnm2.ann1.U84FQB|arahy.Tifrunner.gnm2.ann1.U84FQB.1	ONT.681	ONT.681.4
TCONS_00002203	XLOC_000666	arahy.Tifrunner.gnm2.ann1.U84FQB|arahy.Tifrunner.gnm2.ann1.U84FQB.1	ONT.681	ONT.681.6
TCONS_00002204	XLOC_000666	arahy.Tifrunner.gnm2.ann1.U84FQB|arahy.Tifrunner.gnm2.ann1.U84FQB.1	ONT.681	ONT.681.7
TCONS_00002209	XLOC_000667	arahy.Tifrunner.gnm2.ann1.V0HTQD|arahy.Tifrunner.gnm2.ann1.V0HTQD.1	ONT.682	ONT.682.5
TCONS_00002210	XLOC_000667	arahy.Tifrunner.gnm2.ann1.V0HTQD|arahy.Tifrunner.gnm2.ann1.V0HTQD.1	ONT.682	ONT.682.6
TCONS_00002212	XLOC_000667	arahy.Tifrunner.gnm2.ann1.V0HTQD|arahy.Tifrunner.gnm2.ann1.V0HTQD.2	ONT.682	ONT.682.8
TCONS_00002218	XLOC_000667	arahy.Tifrunner.gnm2.ann1.V0HTQD|arahy.Tifrunner.gnm2.ann1.V0HTQD.1	ONT.682	ONT.682.14
TCONS_00002220	XLOC_000669	arahy.Tifrunner.gnm2.ann1.D8DRS0|arahy.Tifrunner.gnm2.ann1.D8DRS0.1	ONT.684	ONT.684.1
TCONS_00002227	XLOC_000671	arahy.Tifrunner.gnm2.ann1.I28AR0|arahy.Tifrunner.gnm2.ann1.I28AR0.1	ONT.686	ONT.686.4
TCONS_00002245	XLOC_000678	arahy.Tifrunner.gnm2.ann1.PA8IL5|arahy.Tifrunner.gnm2.ann1.PA8IL5.1	ONT.693	ONT.693.4
TCONS_00002253	XLOC_000681	arahy.Tifrunner.gnm2.ann1.78KVCW|arahy.Tifrunner.gnm2.ann1.78KVCW.1	ONT.696	ONT.696.1
TCONS_00002258	XLOC_000683	arahy.Tifrunner.gnm2.ann1.BI9JLD|arahy.Tifrunner.gnm2.ann1.BI9JLD.1	ONT.698	ONT.698.1
TCONS_00002261	XLOC_000686	arahy.Tifrunner.gnm2.ann1.F096Y2|arahy.Tifrunner.gnm2.ann1.F096Y2.1	ONT.701	ONT.701.1
TCONS_00002269	XLOC_000690	arahy.Tifrunner.gnm2.ann1.V8YXJU|arahy.Tifrunner.gnm2.ann1.V8YXJU.1	ONT.705	ONT.705.1
TCONS_00002270	XLOC_000691	arahy.Tifrunner.gnm2.ann1.S7JRIG|arahy.Tifrunner.gnm2.ann1.S7JRIG.1	ONT.706	ONT.706.1
TCONS_00002274	XLOC_000694	arahy.Tifrunner.gnm2.ann1.FP9NT8|arahy.Tifrunner.gnm2.ann1.FP9NT8.1	ONT.709	ONT.709.1
TCONS_00002275	XLOC_000694	arahy.Tifrunner.gnm2.ann1.FP9NT8|arahy.Tifrunner.gnm2.ann1.FP9NT8.1	ONT.709	ONT.709.2
TCONS_00002276	XLOC_000694	arahy.Tifrunner.gnm2.ann1.FP9NT8|arahy.Tifrunner.gnm2.ann1.FP9NT8.1	ONT.709	ONT.709.3
TCONS_00002281	XLOC_000695	arahy.Tifrunner.gnm2.ann1.WYWF3X|arahy.Tifrunner.gnm2.ann1.WYWF3X.1	ONT.710	ONT.710.1
TCONS_00002282	XLOC_000695	arahy.Tifrunner.gnm2.ann1.WYWF3X|arahy.Tifrunner.gnm2.ann1.WYWF3X.1	ONT.710	ONT.710.2
TCONS_00002284	XLOC_000695	arahy.Tifrunner.gnm2.ann1.WYWF3X|arahy.Tifrunner.gnm2.ann1.WYWF3X.1	ONT.711	ONT.711.2
TCONS_00002297	XLOC_000695	arahy.Tifrunner.gnm2.ann1.WYWF3X|arahy.Tifrunner.gnm2.ann1.WYWF3X.1	ONT.711	ONT.711.15
TCONS_00002304	XLOC_000696	arahy.Tifrunner.gnm2.ann1.4JVY84|arahy.Tifrunner.gnm2.ann1.4JVY84.1	ONT.712	ONT.712.4
TCONS_00002305	XLOC_000697	arahy.Tifrunner.gnm2.ann1.SG63NI|arahy.Tifrunner.gnm2.ann1.SG63NI.1	ONT.713	ONT.713.1
TCONS_00002307	XLOC_000698	arahy.Tifrunner.gnm2.ann1.22VPXE|arahy.Tifrunner.gnm2.ann1.22VPXE.1	ONT.714	ONT.714.1
TCONS_00002308	XLOC_000698	arahy.Tifrunner.gnm2.ann1.22VPXE|arahy.Tifrunner.gnm2.ann1.22VPXE.1	ONT.714	ONT.714.2
TCONS_00002310	XLOC_000700	arahy.Tifrunner.gnm2.ann1.RUEW2I|arahy.Tifrunner.gnm2.ann1.RUEW2I.1	ONT.716	ONT.716.1
TCONS_00002315	XLOC_000701	arahy.Tifrunner.gnm2.ann1.HAI9AH|arahy.Tifrunner.gnm2.ann1.HAI9AH.1	ONT.717	ONT.717.1
TCONS_00002316	XLOC_000702	arahy.Tifrunner.gnm2.ann1.E2H6AC|arahy.Tifrunner.gnm2.ann1.E2H6AC.1	ONT.718	ONT.718.1
TCONS_00002318	XLOC_000702	arahy.Tifrunner.gnm2.ann1.E2H6AC|arahy.Tifrunner.gnm2.ann1.E2H6AC.2	ONT.718	ONT.718.3
TCONS_00002319	XLOC_000703	arahy.Tifrunner.gnm2.ann1.RH81AF|arahy.Tifrunner.gnm2.ann1.RH81AF.1	ONT.719	ONT.719.1
TCONS_00002321	XLOC_000703	arahy.Tifrunner.gnm2.ann1.RH81AF|arahy.Tifrunner.gnm2.ann1.RH81AF.1	ONT.719	ONT.719.3
TCONS_00002326	XLOC_000705	arahy.Tifrunner.gnm2.ann1.A528V6|arahy.Tifrunner.gnm2.ann1.A528V6.1	ONT.721	ONT.721.3
TCONS_00002330	XLOC_000706	arahy.Tifrunner.gnm2.ann1.F1IP1Z|arahy.Tifrunner.gnm2.ann1.F1IP1Z.2	ONT.722	ONT.722.4
TCONS_00002331	XLOC_000706	arahy.Tifrunner.gnm2.ann1.F1IP1Z|arahy.Tifrunner.gnm2.ann1.F1IP1Z.1	ONT.722	ONT.722.5
TCONS_00002332	XLOC_000706	arahy.Tifrunner.gnm2.ann1.F1IP1Z|arahy.Tifrunner.gnm2.ann1.F1IP1Z.1	ONT.722	ONT.722.6
TCONS_00002333	XLOC_000706	arahy.Tifrunner.gnm2.ann1.F1IP1Z|arahy.Tifrunner.gnm2.ann1.F1IP1Z.1	ONT.722	ONT.722.7
TCONS_00002334	XLOC_000706	arahy.Tifrunner.gnm2.ann1.F1IP1Z|arahy.Tifrunner.gnm2.ann1.F1IP1Z.1	ONT.722	ONT.722.8
TCONS_00002335	XLOC_000707	arahy.Tifrunner.gnm2.ann1.QP6CUQ|arahy.Tifrunner.gnm2.ann1.QP6CUQ.1	ONT.723	ONT.723.1
TCONS_00002338	XLOC_000707	arahy.Tifrunner.gnm2.ann1.QP6CUQ|arahy.Tifrunner.gnm2.ann1.QP6CUQ.2	ONT.723	ONT.723.4
TCONS_00002339	XLOC_000707	arahy.Tifrunner.gnm2.ann1.QP6CUQ|arahy.Tifrunner.gnm2.ann1.QP6CUQ.1	ONT.723	ONT.723.5
TCONS_00002340	XLOC_000707	arahy.Tifrunner.gnm2.ann1.QP6CUQ|arahy.Tifrunner.gnm2.ann1.QP6CUQ.1	ONT.723	ONT.723.6
TCONS_00002343	XLOC_000708	arahy.Tifrunner.gnm2.ann1.T4QRY3|arahy.Tifrunner.gnm2.ann1.T4QRY3.1	ONT.724	ONT.724.2
TCONS_00002346	XLOC_000709	arahy.Tifrunner.gnm2.ann1.MBA6PB|arahy.Tifrunner.gnm2.ann1.MBA6PB.1	ONT.725	ONT.725.2
TCONS_00002347	XLOC_000710	arahy.Tifrunner.gnm2.ann1.W0WM15|arahy.Tifrunner.gnm2.ann1.W0WM15.1	ONT.726	ONT.726.1
TCONS_00002355	XLOC_000711	arahy.Tifrunner.gnm2.ann1.KEU88K|arahy.Tifrunner.gnm2.ann1.KEU88K.2	ONT.727	ONT.727.6
TCONS_00002356	XLOC_000711	arahy.Tifrunner.gnm2.ann1.KEU88K|arahy.Tifrunner.gnm2.ann1.KEU88K.2	ONT.727	ONT.727.7
TCONS_00002369	XLOC_000714	arahy.Tifrunner.gnm2.ann1.UR837P|arahy.Tifrunner.gnm2.ann1.UR837P.1	ONT.730	ONT.730.3
TCONS_00002374	XLOC_000717	arahy.Tifrunner.gnm2.ann1.Z0P5BB|arahy.Tifrunner.gnm2.ann1.Z0P5BB.1	ONT.733	ONT.733.1
TCONS_00002375	XLOC_000717	arahy.Tifrunner.gnm2.ann1.Z0P5BB|arahy.Tifrunner.gnm2.ann1.Z0P5BB.1	ONT.733	ONT.733.2
TCONS_00002376	XLOC_000718	arahy.Tifrunner.gnm2.ann1.ZHFU2E|arahy.Tifrunner.gnm2.ann1.ZHFU2E.1	ONT.734	ONT.734.1
TCONS_00002380	XLOC_000718	arahy.Tifrunner.gnm2.ann1.ZHFU2E|arahy.Tifrunner.gnm2.ann1.ZHFU2E.1	ONT.734	ONT.734.5
TCONS_00002382	XLOC_000718	arahy.Tifrunner.gnm2.ann1.ZHFU2E|arahy.Tifrunner.gnm2.ann1.ZHFU2E.1	ONT.734	ONT.734.7
TCONS_00002383	XLOC_000718	arahy.Tifrunner.gnm2.ann1.ZHFU2E|arahy.Tifrunner.gnm2.ann1.ZHFU2E.1	ONT.734	ONT.734.8
TCONS_00002385	XLOC_000718	arahy.Tifrunner.gnm2.ann1.ZHFU2E|arahy.Tifrunner.gnm2.ann1.ZHFU2E.1	ONT.734	ONT.734.10
TCONS_00002387	XLOC_000719	arahy.Tifrunner.gnm2.ann1.987W5L|arahy.Tifrunner.gnm2.ann1.987W5L.1	ONT.735	ONT.735.2
TCONS_00002402	XLOC_000724	arahy.Tifrunner.gnm2.ann1.FTT948|arahy.Tifrunner.gnm2.ann1.FTT948.2	ONT.740	ONT.740.1
TCONS_00002404	XLOC_000724	arahy.Tifrunner.gnm2.ann1.FTT948|arahy.Tifrunner.gnm2.ann1.FTT948.2	ONT.740	ONT.740.3
TCONS_00002408	XLOC_000724	arahy.Tifrunner.gnm2.ann1.FTT948|arahy.Tifrunner.gnm2.ann1.FTT948.2	ONT.740	ONT.740.7
TCONS_00002409	XLOC_000725	arahy.Tifrunner.gnm2.ann1.69GKHF|arahy.Tifrunner.gnm2.ann1.69GKHF.2	ONT.741	ONT.741.1
TCONS_00002413	XLOC_000726	arahy.Tifrunner.gnm2.ann1.575TC2|arahy.Tifrunner.gnm2.ann1.575TC2.1	ONT.742	ONT.742.1
TCONS_00002428	XLOC_000736	arahy.Tifrunner.gnm2.ann1.069RBA|arahy.Tifrunner.gnm2.ann1.069RBA.1	ONT.752	ONT.752.1
TCONS_00002429	XLOC_000736	arahy.Tifrunner.gnm2.ann1.069RBA|arahy.Tifrunner.gnm2.ann1.069RBA.2	ONT.752	ONT.752.2
TCONS_00002430	XLOC_000736	arahy.Tifrunner.gnm2.ann1.069RBA|arahy.Tifrunner.gnm2.ann1.069RBA.2	ONT.752	ONT.752.3
TCONS_00002434	XLOC_000737	arahy.Tifrunner.gnm2.ann1.7B7L4H|arahy.Tifrunner.gnm2.ann1.7B7L4H.3	ONT.753	ONT.753.4
TCONS_00002435	XLOC_000738	arahy.Tifrunner.gnm2.ann1.Z5TSV0|arahy.Tifrunner.gnm2.ann1.Z5TSV0.1	ONT.754	ONT.754.1
TCONS_00002436	XLOC_000738	arahy.Tifrunner.gnm2.ann1.Z5TSV0|arahy.Tifrunner.gnm2.ann1.Z5TSV0.1	ONT.754	ONT.754.2
TCONS_00002437	XLOC_000739	arahy.Tifrunner.gnm2.ann1.KDN8FX|arahy.Tifrunner.gnm2.ann1.KDN8FX.2	ONT.755	ONT.755.1
TCONS_00002439	XLOC_000740	arahy.Tifrunner.gnm2.ann1.2F4DQW|arahy.Tifrunner.gnm2.ann1.2F4DQW.1	ONT.756	ONT.756.1
TCONS_00002440	XLOC_000740	arahy.Tifrunner.gnm2.ann1.2F4DQW|arahy.Tifrunner.gnm2.ann1.2F4DQW.1	ONT.756	ONT.756.2
TCONS_00002443	XLOC_000740	arahy.Tifrunner.gnm2.ann1.2F4DQW|arahy.Tifrunner.gnm2.ann1.2F4DQW.1	ONT.756	ONT.756.5
TCONS_00002444	XLOC_000740	arahy.Tifrunner.gnm2.ann1.2F4DQW|arahy.Tifrunner.gnm2.ann1.2F4DQW.1	ONT.756	ONT.756.6
TCONS_00002445	XLOC_000740	arahy.Tifrunner.gnm2.ann1.2F4DQW|arahy.Tifrunner.gnm2.ann1.2F4DQW.1	ONT.756	ONT.756.7
TCONS_00002447	XLOC_000742	arahy.Tifrunner.gnm2.ann1.EH9MEX|arahy.Tifrunner.gnm2.ann1.EH9MEX.1	ONT.758	ONT.758.1
TCONS_00002454	XLOC_000743	arahy.Tifrunner.gnm2.ann1.W91AJN|arahy.Tifrunner.gnm2.ann1.W91AJN.1	ONT.759	ONT.759.2
TCONS_00002455	XLOC_000743	arahy.Tifrunner.gnm2.ann1.W91AJN|arahy.Tifrunner.gnm2.ann1.W91AJN.1	ONT.759	ONT.759.3
TCONS_00002474	XLOC_000754	arahy.Tifrunner.gnm2.ann1.WNQC8Q|arahy.Tifrunner.gnm2.ann1.WNQC8Q.2	ONT.770	ONT.770.1
TCONS_00002479	XLOC_000759	arahy.Tifrunner.gnm2.ann1.Z0RY6M|arahy.Tifrunner.gnm2.ann1.Z0RY6M.2	ONT.775	ONT.775.1
TCONS_00002482	XLOC_000759	arahy.Tifrunner.gnm2.ann1.Z0RY6M|arahy.Tifrunner.gnm2.ann1.Z0RY6M.1	ONT.775	ONT.775.4
TCONS_00002484	XLOC_000759	arahy.Tifrunner.gnm2.ann1.Z0RY6M|arahy.Tifrunner.gnm2.ann1.Z0RY6M.1	ONT.775	ONT.775.6
TCONS_00002485	XLOC_000759	arahy.Tifrunner.gnm2.ann1.Z0RY6M|arahy.Tifrunner.gnm2.ann1.Z0RY6M.1	ONT.775	ONT.775.7
TCONS_00002486	XLOC_000760	arahy.Tifrunner.gnm2.ann1.WPA2XH|arahy.Tifrunner.gnm2.ann1.WPA2XH.1	ONT.776	ONT.776.1
TCONS_00002487	XLOC_000761	arahy.Tifrunner.gnm2.ann1.G9C3B0|arahy.Tifrunner.gnm2.ann1.G9C3B0.1	ONT.777	ONT.777.1
TCONS_00002488	XLOC_000762	arahy.Tifrunner.gnm2.ann1.LSHR7Z|arahy.Tifrunner.gnm2.ann1.LSHR7Z.1	ONT.778	ONT.778.1
TCONS_00002489	XLOC_000763	arahy.Tifrunner.gnm2.ann1.QPL6AT|arahy.Tifrunner.gnm2.ann1.QPL6AT.1	ONT.779	ONT.779.1
TCONS_00002490	XLOC_000764	arahy.Tifrunner.gnm2.ann1.XZ5MVW|arahy.Tifrunner.gnm2.ann1.XZ5MVW.1	ONT.780	ONT.780.1
TCONS_00002491	XLOC_000764	arahy.Tifrunner.gnm2.ann1.XZ5MVW|arahy.Tifrunner.gnm2.ann1.XZ5MVW.1	ONT.780	ONT.780.2
TCONS_00002495	XLOC_000766	arahy.Tifrunner.gnm2.ann1.SJPB47|arahy.Tifrunner.gnm2.ann1.SJPB47.1	ONT.782	ONT.782.2
TCONS_00002496	XLOC_000766	arahy.Tifrunner.gnm2.ann1.SJPB47|arahy.Tifrunner.gnm2.ann1.SJPB47.1	ONT.782	ONT.782.3
TCONS_00002497	XLOC_000767	arahy.Tifrunner.gnm2.ann1.WPQ881|arahy.Tifrunner.gnm2.ann1.WPQ881.1	ONT.783	ONT.783.1
TCONS_00002499	XLOC_000768	arahy.Tifrunner.gnm2.ann1.C3LD3D|arahy.Tifrunner.gnm2.ann1.C3LD3D.1	ONT.784	ONT.784.2
TCONS_00002503	XLOC_000769	arahy.Tifrunner.gnm2.ann1.R7WU7D|arahy.Tifrunner.gnm2.ann1.R7WU7D.1	ONT.785	ONT.785.1
TCONS_00002504	XLOC_000769	arahy.Tifrunner.gnm2.ann1.R7WU7D|arahy.Tifrunner.gnm2.ann1.R7WU7D.1	ONT.785	ONT.785.2
TCONS_00002505	XLOC_000770	arahy.Tifrunner.gnm2.ann1.7GLL8J|arahy.Tifrunner.gnm2.ann1.7GLL8J.1	ONT.786	ONT.786.1
TCONS_00002507	XLOC_000772	arahy.Tifrunner.gnm2.ann1.RF9CFS|arahy.Tifrunner.gnm2.ann1.RF9CFS.1	ONT.788	ONT.788.1
TCONS_00002508	XLOC_000773	arahy.Tifrunner.gnm2.ann1.C126L3|arahy.Tifrunner.gnm2.ann1.C126L3.1	ONT.789	ONT.789.1
TCONS_00002510	XLOC_000774	arahy.Tifrunner.gnm2.ann1.VA5NBW|arahy.Tifrunner.gnm2.ann1.VA5NBW.2	ONT.790	ONT.790.2
TCONS_00002512	XLOC_000776	arahy.Tifrunner.gnm2.ann1.JU6U3Y|arahy.Tifrunner.gnm2.ann1.JU6U3Y.1	ONT.792	ONT.792.1
TCONS_00002528	XLOC_000776	arahy.Tifrunner.gnm2.ann1.4721MN|arahy.Tifrunner.gnm2.ann1.4721MN.1	ONT.792	ONT.792.17
TCONS_00002530	XLOC_000777	arahy.Tifrunner.gnm2.ann1.DCNL5J|arahy.Tifrunner.gnm2.ann1.DCNL5J.1	ONT.793	ONT.793.1
TCONS_00002534	XLOC_000778	arahy.Tifrunner.gnm2.ann1.D8AA3B|arahy.Tifrunner.gnm2.ann1.D8AA3B.2	ONT.794	ONT.794.3
TCONS_00002543	XLOC_000779	arahy.Tifrunner.gnm2.ann1.L26R3M|arahy.Tifrunner.gnm2.ann1.L26R3M.2	ONT.795	ONT.795.9
TCONS_00002553	XLOC_000782	arahy.Tifrunner.gnm2.ann1.FLPC2Q|arahy.Tifrunner.gnm2.ann1.FLPC2Q.1	ONT.798	ONT.798.1
TCONS_00002556	XLOC_000783	arahy.Tifrunner.gnm2.ann1.LX1BG3|arahy.Tifrunner.gnm2.ann1.LX1BG3.1	ONT.799	ONT.799.3
TCONS_00002557	XLOC_000783	arahy.Tifrunner.gnm2.ann1.LX1BG3|arahy.Tifrunner.gnm2.ann1.LX1BG3.1	ONT.799	ONT.799.4
TCONS_00002561	XLOC_000787	arahy.Tifrunner.gnm2.ann1.PTDZ4U|arahy.Tifrunner.gnm2.ann1.PTDZ4U.1	ONT.803	ONT.803.1
TCONS_00002568	XLOC_000789	arahy.Tifrunner.gnm2.ann1.D7NFZP|arahy.Tifrunner.gnm2.ann1.D7NFZP.1	ONT.805	ONT.805.2
TCONS_00002569	XLOC_000790	arahy.Tifrunner.gnm2.ann1.QKB3E6|arahy.Tifrunner.gnm2.ann1.QKB3E6.1	ONT.806	ONT.806.1
TCONS_00002574	XLOC_000791	arahy.Tifrunner.gnm2.ann1.ZY3Q1N|arahy.Tifrunner.gnm2.ann1.ZY3Q1N.1	ONT.807	ONT.807.3
TCONS_00002582	XLOC_000794	arahy.Tifrunner.gnm2.ann1.0Z8DMS|arahy.Tifrunner.gnm2.ann1.0Z8DMS.1	ONT.810	ONT.810.1
TCONS_00002583	XLOC_000795	arahy.Tifrunner.gnm2.ann1.0VI0D3|arahy.Tifrunner.gnm2.ann1.0VI0D3.1	ONT.811	ONT.811.1
TCONS_00002589	XLOC_000801	arahy.Tifrunner.gnm2.ann1.D3FQJ1|arahy.Tifrunner.gnm2.ann1.D3FQJ1.2	ONT.817	ONT.817.1
TCONS_00002593	XLOC_000801	arahy.Tifrunner.gnm2.ann1.D3FQJ1|arahy.Tifrunner.gnm2.ann1.D3FQJ1.1	ONT.817	ONT.817.5
TCONS_00002597	XLOC_000802	arahy.Tifrunner.gnm2.ann1.ML1F2G|arahy.Tifrunner.gnm2.ann1.ML1F2G.3	ONT.818	ONT.818.4
TCONS_00002598	XLOC_000802	arahy.Tifrunner.gnm2.ann1.ML1F2G|arahy.Tifrunner.gnm2.ann1.ML1F2G.1	ONT.818	ONT.818.5
TCONS_00002600	XLOC_000802	arahy.Tifrunner.gnm2.ann1.ML1F2G|arahy.Tifrunner.gnm2.ann1.ML1F2G.1	ONT.818	ONT.818.7
TCONS_00002607	XLOC_000804	arahy.Tifrunner.gnm2.ann1.Q8N8UE|arahy.Tifrunner.gnm2.ann1.Q8N8UE.1	ONT.820	ONT.820.5
TCONS_00002622	XLOC_000812	arahy.Tifrunner.gnm2.ann1.8Y06GW|arahy.Tifrunner.gnm2.ann1.8Y06GW.1	ONT.828	ONT.828.1
TCONS_00002624	XLOC_000812	arahy.Tifrunner.gnm2.ann1.8Y06GW|arahy.Tifrunner.gnm2.ann1.8Y06GW.1	ONT.828	ONT.828.3
TCONS_00002631	XLOC_000814	arahy.Tifrunner.gnm2.ann1.Z04G07|arahy.Tifrunner.gnm2.ann1.Z04G07.1	ONT.830	ONT.830.1
TCONS_00002635	XLOC_000816	arahy.Tifrunner.gnm2.ann1.80YKV9|arahy.Tifrunner.gnm2.ann1.80YKV9.1	ONT.832	ONT.832.1
TCONS_00002636	XLOC_000816	arahy.Tifrunner.gnm2.ann1.80YKV9|arahy.Tifrunner.gnm2.ann1.80YKV9.1	ONT.832	ONT.832.2
TCONS_00002642	XLOC_000822	arahy.Tifrunner.gnm2.ann1.Y78HYB|arahy.Tifrunner.gnm2.ann1.Y78HYB.1	ONT.838	ONT.838.1
TCONS_00002643	XLOC_000823	arahy.Tifrunner.gnm2.ann1.640VZ5|arahy.Tifrunner.gnm2.ann1.640VZ5.2	ONT.839	ONT.839.1
TCONS_00002644	XLOC_000823	arahy.Tifrunner.gnm2.ann1.640VZ5|arahy.Tifrunner.gnm2.ann1.640VZ5.2	ONT.839	ONT.839.2
TCONS_00002649	XLOC_000824	arahy.Tifrunner.gnm2.ann1.V0GQ55|arahy.Tifrunner.gnm2.ann1.V0GQ55.1	ONT.840	ONT.840.5
TCONS_00002659	XLOC_000826	arahy.Tifrunner.gnm2.ann1.QB0UBR|arahy.Tifrunner.gnm2.ann1.QB0UBR.1	ONT.842	ONT.842.1
TCONS_00002665	XLOC_000831	arahy.Tifrunner.gnm2.ann1.PDW3QZ|arahy.Tifrunner.gnm2.ann1.PDW3QZ.1	ONT.847	ONT.847.1
TCONS_00002670	XLOC_000834	arahy.Tifrunner.gnm2.ann1.AUQ61E|arahy.Tifrunner.gnm2.ann1.AUQ61E.1	ONT.850	ONT.850.1
TCONS_00002672	XLOC_000834	arahy.Tifrunner.gnm2.ann1.AUQ61E|arahy.Tifrunner.gnm2.ann1.AUQ61E.1	ONT.850	ONT.850.3
TCONS_00002673	XLOC_000835	arahy.Tifrunner.gnm2.ann1.67YB7U|arahy.Tifrunner.gnm2.ann1.67YB7U.1	ONT.851	ONT.851.1
TCONS_00002674	XLOC_000835	arahy.Tifrunner.gnm2.ann1.67YB7U|arahy.Tifrunner.gnm2.ann1.67YB7U.1	ONT.851	ONT.851.2
TCONS_00002676	XLOC_000836	arahy.Tifrunner.gnm2.ann1.S51AWQ|arahy.Tifrunner.gnm2.ann1.S51AWQ.1	ONT.852	ONT.852.2
TCONS_00002677	XLOC_000836	arahy.Tifrunner.gnm2.ann1.S51AWQ|arahy.Tifrunner.gnm2.ann1.S51AWQ.1	ONT.852	ONT.852.3
TCONS_00002681	XLOC_000838	arahy.Tifrunner.gnm2.ann1.RG0P7S|arahy.Tifrunner.gnm2.ann1.RG0P7S.1	ONT.854	ONT.854.1
TCONS_00002684	XLOC_000839	arahy.Tifrunner.gnm2.ann1.P3SWUI|arahy.Tifrunner.gnm2.ann1.P3SWUI.1	ONT.855	ONT.855.1
TCONS_00002688	XLOC_000840	arahy.Tifrunner.gnm2.ann1.V369CS|arahy.Tifrunner.gnm2.ann1.V369CS.1	ONT.856	ONT.856.1
TCONS_00002691	XLOC_000841	arahy.Tifrunner.gnm2.ann1.NE11RF|arahy.Tifrunner.gnm2.ann1.NE11RF.1	ONT.857	ONT.857.2
TCONS_00002692	XLOC_000841	arahy.Tifrunner.gnm2.ann1.NE11RF|arahy.Tifrunner.gnm2.ann1.NE11RF.1	ONT.857	ONT.857.3
TCONS_00002694	XLOC_000842	arahy.Tifrunner.gnm2.ann1.HAY2RB|arahy.Tifrunner.gnm2.ann1.HAY2RB.1	ONT.858	ONT.858.1
TCONS_00002695	XLOC_000843	arahy.Tifrunner.gnm2.ann1.YK9IP3|arahy.Tifrunner.gnm2.ann1.YK9IP3.1	ONT.859	ONT.859.1
TCONS_00002709	XLOC_000844	arahy.Tifrunner.gnm2.ann1.X24ZF9|arahy.Tifrunner.gnm2.ann1.X24ZF9.1	ONT.860	ONT.860.14
TCONS_00002713	XLOC_000845	arahy.Tifrunner.gnm2.ann1.UW2GKL|arahy.Tifrunner.gnm2.ann1.UW2GKL.1	ONT.861	ONT.861.1
TCONS_00002717	XLOC_000847	arahy.Tifrunner.gnm2.ann1.4XJ09G|arahy.Tifrunner.gnm2.ann1.4XJ09G.1	ONT.863	ONT.863.1
TCONS_00002722	XLOC_000848	arahy.Tifrunner.gnm2.ann1.EXRI64|arahy.Tifrunner.gnm2.ann1.EXRI64.1	ONT.864	ONT.864.1
TCONS_00002723	XLOC_000848	arahy.Tifrunner.gnm2.ann1.EXRI64|arahy.Tifrunner.gnm2.ann1.EXRI64.1	ONT.864	ONT.864.2
TCONS_00002726	XLOC_000850	arahy.Tifrunner.gnm2.ann1.E3Q78B|arahy.Tifrunner.gnm2.ann1.E3Q78B.1	ONT.866	ONT.866.2
TCONS_00002728	XLOC_000850	arahy.Tifrunner.gnm2.ann1.E3Q78B|arahy.Tifrunner.gnm2.ann1.E3Q78B.1	ONT.866	ONT.866.4
TCONS_00002729	XLOC_000850	arahy.Tifrunner.gnm2.ann1.E3Q78B|arahy.Tifrunner.gnm2.ann1.E3Q78B.1	ONT.866	ONT.866.5
TCONS_00002731	XLOC_000851	arahy.Tifrunner.gnm2.ann1.RJ5P85|arahy.Tifrunner.gnm2.ann1.RJ5P85.1	ONT.867	ONT.867.2
TCONS_00002733	XLOC_000852	arahy.Tifrunner.gnm2.ann1.VHB05R|arahy.Tifrunner.gnm2.ann1.VHB05R.1	ONT.868	ONT.868.1
TCONS_00002734	XLOC_000853	arahy.Tifrunner.gnm2.ann1.T40CTJ|arahy.Tifrunner.gnm2.ann1.T40CTJ.1	ONT.869	ONT.869.1
TCONS_00002735	XLOC_000854	arahy.Tifrunner.gnm2.ann1.M2LW4E|arahy.Tifrunner.gnm2.ann1.M2LW4E.1	ONT.870	ONT.870.1
TCONS_00002738	XLOC_000855	arahy.Tifrunner.gnm2.ann1.52BM5K|arahy.Tifrunner.gnm2.ann1.52BM5K.1	ONT.871	ONT.871.2
TCONS_00002751	XLOC_000858	arahy.Tifrunner.gnm2.ann1.KD656J|arahy.Tifrunner.gnm2.ann1.KD656J.1	ONT.874	ONT.874.1
TCONS_00002752	XLOC_000859	arahy.Tifrunner.gnm2.ann1.8W0EBA|arahy.Tifrunner.gnm2.ann1.8W0EBA.1	ONT.875	ONT.875.1
TCONS_00002756	XLOC_000859	arahy.Tifrunner.gnm2.ann1.8W0EBA|arahy.Tifrunner.gnm2.ann1.8W0EBA.1	ONT.875	ONT.875.5
TCONS_00002764	XLOC_000860	arahy.Tifrunner.gnm2.ann1.0HJ3TW|arahy.Tifrunner.gnm2.ann1.0HJ3TW.1	ONT.876	ONT.876.5
TCONS_00002766	XLOC_000861	arahy.Tifrunner.gnm2.ann1.UPMC5B|arahy.Tifrunner.gnm2.ann1.UPMC5B.1	ONT.877	ONT.877.2
TCONS_00002767	XLOC_000861	arahy.Tifrunner.gnm2.ann1.UPMC5B|arahy.Tifrunner.gnm2.ann1.UPMC5B.1	ONT.877	ONT.877.3
TCONS_00002768	XLOC_000861	arahy.Tifrunner.gnm2.ann1.UPMC5B|arahy.Tifrunner.gnm2.ann1.UPMC5B.1	ONT.877	ONT.877.4
TCONS_00002770	XLOC_000863	arahy.Tifrunner.gnm2.ann1.5M9JPT|arahy.Tifrunner.gnm2.ann1.5M9JPT.1	ONT.879	ONT.879.1
TCONS_00002772	XLOC_000865	arahy.Tifrunner.gnm2.ann1.6R3P3K|arahy.Tifrunner.gnm2.ann1.6R3P3K.1	ONT.881	ONT.881.1
TCONS_00002773	XLOC_000866	arahy.Tifrunner.gnm2.ann1.NU7K1K|arahy.Tifrunner.gnm2.ann1.NU7K1K.1	ONT.882	ONT.882.1
TCONS_00002775	XLOC_000866	arahy.Tifrunner.gnm2.ann1.NU7K1K|arahy.Tifrunner.gnm2.ann1.NU7K1K.1	ONT.882	ONT.882.3
TCONS_00002776	XLOC_000867	arahy.Tifrunner.gnm2.ann1.HUVM91|arahy.Tifrunner.gnm2.ann1.HUVM91.1	ONT.883	ONT.883.1
TCONS_00002782	XLOC_000871	arahy.Tifrunner.gnm2.ann1.XKSD0A|arahy.Tifrunner.gnm2.ann1.XKSD0A.1	ONT.887	ONT.887.1
TCONS_00002783	XLOC_000872	arahy.Tifrunner.gnm2.ann1.AVE6NE|arahy.Tifrunner.gnm2.ann1.AVE6NE.1	ONT.888	ONT.888.1
TCONS_00002784	XLOC_000872	arahy.Tifrunner.gnm2.ann1.AVE6NE|arahy.Tifrunner.gnm2.ann1.AVE6NE.1	ONT.888	ONT.888.2
TCONS_00002789	XLOC_000875	arahy.Tifrunner.gnm2.ann1.28F7LT|arahy.Tifrunner.gnm2.ann1.28F7LT.1	ONT.891	ONT.891.1
TCONS_00002798	XLOC_000878	arahy.Tifrunner.gnm2.ann1.ABWY3K|arahy.Tifrunner.gnm2.ann1.ABWY3K.1	ONT.894	ONT.894.2
TCONS_00002799	XLOC_000878	arahy.Tifrunner.gnm2.ann1.ABWY3K|arahy.Tifrunner.gnm2.ann1.ABWY3K.1	ONT.894	ONT.894.3
TCONS_00002833	XLOC_000884	arahy.Tifrunner.gnm2.ann1.GJFA3Z|arahy.Tifrunner.gnm2.ann1.GJFA3Z.1	ONT.901	ONT.901.1
TCONS_00002834	XLOC_000884	arahy.Tifrunner.gnm2.ann1.GJFA3Z|arahy.Tifrunner.gnm2.ann1.GJFA3Z.1	ONT.901	ONT.901.2
TCONS_00002835	XLOC_000884	arahy.Tifrunner.gnm2.ann1.GJFA3Z|arahy.Tifrunner.gnm2.ann1.GJFA3Z.1	ONT.901	ONT.901.3
TCONS_00002839	XLOC_000886	arahy.Tifrunner.gnm2.ann1.EDE5FN|arahy.Tifrunner.gnm2.ann1.EDE5FN.1	ONT.903	ONT.903.3
TCONS_00002850	XLOC_000886	arahy.Tifrunner.gnm2.ann1.EDE5FN|arahy.Tifrunner.gnm2.ann1.EDE5FN.1	ONT.903	ONT.903.14
TCONS_00002858	XLOC_000889	arahy.Tifrunner.gnm2.ann1.X3ZTMB|arahy.Tifrunner.gnm2.ann1.X3ZTMB.2	ONT.906	ONT.906.1
TCONS_00002863	XLOC_000889	arahy.Tifrunner.gnm2.ann1.X3ZTMB|arahy.Tifrunner.gnm2.ann1.X3ZTMB.2	ONT.906	ONT.906.6
TCONS_00002864	XLOC_000889	arahy.Tifrunner.gnm2.ann1.X3ZTMB|arahy.Tifrunner.gnm2.ann1.X3ZTMB.1	ONT.906	ONT.906.7
TCONS_00002866	XLOC_000889	arahy.Tifrunner.gnm2.ann1.X3ZTMB|arahy.Tifrunner.gnm2.ann1.X3ZTMB.1	ONT.906	ONT.906.9
TCONS_00002867	XLOC_000889	arahy.Tifrunner.gnm2.ann1.X3ZTMB|arahy.Tifrunner.gnm2.ann1.X3ZTMB.1	ONT.906	ONT.906.10
TCONS_00002868	XLOC_000889	arahy.Tifrunner.gnm2.ann1.X3ZTMB|arahy.Tifrunner.gnm2.ann1.X3ZTMB.1	ONT.906	ONT.906.11
TCONS_00002894	XLOC_000893	arahy.Tifrunner.gnm2.ann1.TT7XH0|arahy.Tifrunner.gnm2.ann1.TT7XH0.1	ONT.910	ONT.910.5
TCONS_00002896	XLOC_000894	arahy.Tifrunner.gnm2.ann1.RM6BI2|arahy.Tifrunner.gnm2.ann1.RM6BI2.3	ONT.911	ONT.911.2
TCONS_00002900	XLOC_000897	arahy.Tifrunner.gnm2.ann1.BTB9WU|arahy.Tifrunner.gnm2.ann1.BTB9WU.1	ONT.914	ONT.914.1
TCONS_00002908	XLOC_000901	arahy.Tifrunner.gnm2.ann1.NEV66G|arahy.Tifrunner.gnm2.ann1.NEV66G.1	ONT.918	ONT.918.1
TCONS_00002916	XLOC_000903	arahy.Tifrunner.gnm2.ann1.M5NDAX|arahy.Tifrunner.gnm2.ann1.M5NDAX.1	ONT.920	ONT.920.6
TCONS_00002917	XLOC_000904	arahy.Tifrunner.gnm2.ann1.Z92S4S|arahy.Tifrunner.gnm2.ann1.Z92S4S.1	ONT.921	ONT.921.1
TCONS_00002919	XLOC_000905	arahy.Tifrunner.gnm2.ann1.GZJK2B|arahy.Tifrunner.gnm2.ann1.GZJK2B.3	ONT.922	ONT.922.2
TCONS_00002927	XLOC_000909	arahy.Tifrunner.gnm2.ann1.F8TXPA|arahy.Tifrunner.gnm2.ann1.F8TXPA.1	ONT.926	ONT.926.2
TCONS_00002929	XLOC_000909	arahy.Tifrunner.gnm2.ann1.F8TXPA|arahy.Tifrunner.gnm2.ann1.F8TXPA.1	ONT.926	ONT.926.4
TCONS_00002931	XLOC_000909	arahy.Tifrunner.gnm2.ann1.F8TXPA|arahy.Tifrunner.gnm2.ann1.F8TXPA.1	ONT.926	ONT.926.6
TCONS_00002944	XLOC_000910	arahy.Tifrunner.gnm2.ann1.HIWA31|arahy.Tifrunner.gnm2.ann1.HIWA31.1	ONT.927	ONT.927.13
TCONS_00002948	XLOC_000910	arahy.Tifrunner.gnm2.ann1.HIWA31|arahy.Tifrunner.gnm2.ann1.HIWA31.1	ONT.927	ONT.927.17
TCONS_00002951	XLOC_000912	arahy.Tifrunner.gnm2.ann1.8EF0QG|arahy.Tifrunner.gnm2.ann1.8EF0QG.1	ONT.929	ONT.929.1
TCONS_00002953	XLOC_000913	arahy.Tifrunner.gnm2.ann1.W095Z9|arahy.Tifrunner.gnm2.ann1.W095Z9.1	ONT.931	ONT.931.1
TCONS_00002954	XLOC_000914	arahy.Tifrunner.gnm2.ann1.ZP1L4J|arahy.Tifrunner.gnm2.ann1.ZP1L4J.1	ONT.932	ONT.932.1
TCONS_00002958	XLOC_000916	arahy.Tifrunner.gnm2.ann1.02DA49|arahy.Tifrunner.gnm2.ann1.02DA49.1	ONT.934	ONT.934.1
TCONS_00002977	XLOC_000925	arahy.Tifrunner.gnm2.ann1.62BQT7|arahy.Tifrunner.gnm2.ann1.62BQT7.1	ONT.943	ONT.943.1
TCONS_00002978	XLOC_000925	arahy.Tifrunner.gnm2.ann1.62BQT7|arahy.Tifrunner.gnm2.ann1.62BQT7.1	ONT.943	ONT.943.2
TCONS_00002979	XLOC_000925	arahy.Tifrunner.gnm2.ann1.62BQT7|arahy.Tifrunner.gnm2.ann1.62BQT7.1	ONT.943	ONT.943.3
TCONS_00002980	XLOC_000925	arahy.Tifrunner.gnm2.ann1.62BQT7|arahy.Tifrunner.gnm2.ann1.62BQT7.1	ONT.943	ONT.943.4
TCONS_00002983	XLOC_000925	arahy.Tifrunner.gnm2.ann1.62BQT7|arahy.Tifrunner.gnm2.ann1.62BQT7.1	ONT.943	ONT.943.7
TCONS_00002986	XLOC_000926	arahy.Tifrunner.gnm2.ann1.W83AFC|arahy.Tifrunner.gnm2.ann1.W83AFC.1	ONT.944	ONT.944.3
TCONS_00002995	XLOC_000927	arahy.Tifrunner.gnm2.ann1.QY1ES2|arahy.Tifrunner.gnm2.ann1.QY1ES2.1	ONT.945	ONT.945.3
TCONS_00002996	XLOC_000927	arahy.Tifrunner.gnm2.ann1.QY1ES2|arahy.Tifrunner.gnm2.ann1.QY1ES2.1	ONT.945	ONT.945.4
TCONS_00002998	XLOC_000929	arahy.Tifrunner.gnm2.ann1.1Z2J14|arahy.Tifrunner.gnm2.ann1.1Z2J14.1	ONT.947	ONT.947.1
TCONS_00002999	XLOC_000930	arahy.Tifrunner.gnm2.ann1.4EC4CX|arahy.Tifrunner.gnm2.ann1.4EC4CX.1	ONT.948	ONT.948.1
TCONS_00003000	XLOC_000930	arahy.Tifrunner.gnm2.ann1.4EC4CX|arahy.Tifrunner.gnm2.ann1.4EC4CX.1	ONT.948	ONT.948.2
TCONS_00003002	XLOC_000932	arahy.Tifrunner.gnm2.ann1.VXE6AC|arahy.Tifrunner.gnm2.ann1.VXE6AC.1	ONT.950	ONT.950.1
TCONS_00003019	XLOC_000935	arahy.Tifrunner.gnm2.ann1.2VRG22|arahy.Tifrunner.gnm2.ann1.2VRG22.1	ONT.953	ONT.953.2
TCONS_00003021	XLOC_000936	arahy.Tifrunner.gnm2.ann1.Q9NLBV|arahy.Tifrunner.gnm2.ann1.Q9NLBV.1	ONT.954	ONT.954.2
TCONS_00003029	XLOC_000938	arahy.Tifrunner.gnm2.ann1.QR7ILI|arahy.Tifrunner.gnm2.ann1.QR7ILI.1	ONT.956	ONT.956.7
TCONS_00003035	XLOC_000942	arahy.Tifrunner.gnm2.ann1.94RAPG|arahy.Tifrunner.gnm2.ann1.94RAPG.2	ONT.960	ONT.960.1
TCONS_00003036	XLOC_000942	arahy.Tifrunner.gnm2.ann1.94RAPG|arahy.Tifrunner.gnm2.ann1.94RAPG.3	ONT.960	ONT.960.2
TCONS_00003037	XLOC_000942	arahy.Tifrunner.gnm2.ann1.94RAPG|arahy.Tifrunner.gnm2.ann1.94RAPG.2	ONT.960	ONT.960.3
TCONS_00003039	XLOC_000942	arahy.Tifrunner.gnm2.ann1.94RAPG|arahy.Tifrunner.gnm2.ann1.94RAPG.3	ONT.961	ONT.961.2
TCONS_00003046	XLOC_000947	arahy.Tifrunner.gnm2.ann1.X0ENSR|arahy.Tifrunner.gnm2.ann1.X0ENSR.1	ONT.966	ONT.966.2
TCONS_00003067	XLOC_000952	arahy.Tifrunner.gnm2.ann1.MGXB0Y|arahy.Tifrunner.gnm2.ann1.MGXB0Y.2	ONT.971	ONT.971.2
TCONS_00003068	XLOC_000952	arahy.Tifrunner.gnm2.ann1.MGXB0Y|arahy.Tifrunner.gnm2.ann1.MGXB0Y.2	ONT.971	ONT.971.3
TCONS_00003072	XLOC_000954	arahy.Tifrunner.gnm2.ann1.YL5ALI|arahy.Tifrunner.gnm2.ann1.YL5ALI.1	ONT.973	ONT.973.1
TCONS_00003074	XLOC_000955	arahy.Tifrunner.gnm2.ann1.I1PY21|arahy.Tifrunner.gnm2.ann1.I1PY21.1	ONT.974	ONT.974.1
TCONS_00003076	XLOC_000956	arahy.Tifrunner.gnm2.ann1.HXV4VT|arahy.Tifrunner.gnm2.ann1.HXV4VT.1	ONT.975	ONT.975.2
TCONS_00003077	XLOC_000956	arahy.Tifrunner.gnm2.ann1.HXV4VT|arahy.Tifrunner.gnm2.ann1.HXV4VT.1	ONT.975	ONT.975.3
TCONS_00003078	XLOC_000957	arahy.Tifrunner.gnm2.ann1.4HF9FM|arahy.Tifrunner.gnm2.ann1.4HF9FM.1	ONT.976	ONT.976.1
TCONS_00003079	XLOC_000958	arahy.Tifrunner.gnm2.ann1.N2LMFJ|arahy.Tifrunner.gnm2.ann1.N2LMFJ.1	ONT.977	ONT.977.1
TCONS_00003083	XLOC_000958	arahy.Tifrunner.gnm2.ann1.N2LMFJ|arahy.Tifrunner.gnm2.ann1.N2LMFJ.1	ONT.977	ONT.977.5
TCONS_00003084	XLOC_000958	arahy.Tifrunner.gnm2.ann1.N2LMFJ|arahy.Tifrunner.gnm2.ann1.N2LMFJ.1	ONT.977	ONT.977.6
TCONS_00003085	XLOC_000958	arahy.Tifrunner.gnm2.ann1.N2LMFJ|arahy.Tifrunner.gnm2.ann1.N2LMFJ.1	ONT.977	ONT.977.7
TCONS_00003087	XLOC_000959	arahy.Tifrunner.gnm2.ann1.2D0TFY|arahy.Tifrunner.gnm2.ann1.2D0TFY.1	ONT.978	ONT.978.2
TCONS_00003089	XLOC_000959	arahy.Tifrunner.gnm2.ann1.2D0TFY|arahy.Tifrunner.gnm2.ann1.2D0TFY.1	ONT.978	ONT.978.4
TCONS_00003095	XLOC_000963	arahy.Tifrunner.gnm2.ann1.G7HP2Z|arahy.Tifrunner.gnm2.ann1.G7HP2Z.1	ONT.982	ONT.982.1
TCONS_00003098	XLOC_000964	arahy.Tifrunner.gnm2.ann1.V9YTQ9|arahy.Tifrunner.gnm2.ann1.V9YTQ9.1	ONT.983	ONT.983.2
TCONS_00003099	XLOC_000964	arahy.Tifrunner.gnm2.ann1.V9YTQ9|arahy.Tifrunner.gnm2.ann1.V9YTQ9.1	ONT.983	ONT.983.3
TCONS_00003100	XLOC_000964	arahy.Tifrunner.gnm2.ann1.V9YTQ9|arahy.Tifrunner.gnm2.ann1.V9YTQ9.1	ONT.983	ONT.983.4
TCONS_00003114	XLOC_000967	arahy.Tifrunner.gnm2.ann1.1GM637|arahy.Tifrunner.gnm2.ann1.1GM637.1	ONT.986	ONT.986.6
TCONS_00003115	XLOC_000967	arahy.Tifrunner.gnm2.ann1.1GM637|arahy.Tifrunner.gnm2.ann1.1GM637.1	ONT.986	ONT.986.7
TCONS_00003117	XLOC_000969	arahy.Tifrunner.gnm2.ann1.399KXC|arahy.Tifrunner.gnm2.ann1.399KXC.1	ONT.988	ONT.988.1
TCONS_00003120	XLOC_000970	arahy.Tifrunner.gnm2.ann1.F85LVX|arahy.Tifrunner.gnm2.ann1.F85LVX.1	ONT.989	ONT.989.1
TCONS_00003121	XLOC_000970	arahy.Tifrunner.gnm2.ann1.F85LVX|arahy.Tifrunner.gnm2.ann1.F85LVX.1	ONT.989	ONT.989.2
TCONS_00003123	XLOC_000970	arahy.Tifrunner.gnm2.ann1.F85LVX|arahy.Tifrunner.gnm2.ann1.F85LVX.1	ONT.989	ONT.989.4
TCONS_00003130	XLOC_000974	arahy.Tifrunner.gnm2.ann1.ZGC9F0|arahy.Tifrunner.gnm2.ann1.ZGC9F0.1	ONT.993	ONT.993.3
TCONS_00003132	XLOC_000975	arahy.Tifrunner.gnm2.ann1.PAN20U|arahy.Tifrunner.gnm2.ann1.PAN20U.1	ONT.994	ONT.994.1
TCONS_00003133	XLOC_000976	arahy.Tifrunner.gnm2.ann1.16QCS4|arahy.Tifrunner.gnm2.ann1.16QCS4.2	ONT.995	ONT.995.1
TCONS_00003134	XLOC_000977	arahy.Tifrunner.gnm2.ann1.GL0HPP|arahy.Tifrunner.gnm2.ann1.GL0HPP.1	ONT.996	ONT.996.1
TCONS_00003139	XLOC_000979	arahy.Tifrunner.gnm2.ann1.LS3LRU|arahy.Tifrunner.gnm2.ann1.LS3LRU.1	ONT.998	ONT.998.1
TCONS_00003143	XLOC_000979	arahy.Tifrunner.gnm2.ann1.LS3LRU|arahy.Tifrunner.gnm2.ann1.LS3LRU.1	ONT.998	ONT.998.5
TCONS_00003158	XLOC_000988	arahy.Tifrunner.gnm2.ann1.R93B4J|arahy.Tifrunner.gnm2.ann1.R93B4J.3	ONT.1007	ONT.1007.5
TCONS_00003159	XLOC_000988	arahy.Tifrunner.gnm2.ann1.R93B4J|arahy.Tifrunner.gnm2.ann1.R93B4J.1	ONT.1007	ONT.1007.6
TCONS_00003160	XLOC_000988	arahy.Tifrunner.gnm2.ann1.R93B4J|arahy.Tifrunner.gnm2.ann1.R93B4J.1	ONT.1007	ONT.1007.7
TCONS_00003163	XLOC_000990	arahy.Tifrunner.gnm2.ann1.4S5M9U|arahy.Tifrunner.gnm2.ann1.4S5M9U.1	ONT.1009	ONT.1009.2
TCONS_00003164	XLOC_000991	arahy.Tifrunner.gnm2.ann1.J916II|arahy.Tifrunner.gnm2.ann1.J916II.1	ONT.1010	ONT.1010.1
TCONS_00003165	XLOC_000992	arahy.Tifrunner.gnm2.ann1.H69J8I|arahy.Tifrunner.gnm2.ann1.H69J8I.1	ONT.1011	ONT.1011.1
TCONS_00003166	XLOC_000993	arahy.Tifrunner.gnm2.ann1.4Y4AAL|arahy.Tifrunner.gnm2.ann1.4Y4AAL.1	ONT.1012	ONT.1012.1
TCONS_00003170	XLOC_000993	arahy.Tifrunner.gnm2.ann1.4Y4AAL|arahy.Tifrunner.gnm2.ann1.4Y4AAL.1	ONT.1012	ONT.1012.5
TCONS_00003173	XLOC_000994	arahy.Tifrunner.gnm2.ann1.0SW4QZ|arahy.Tifrunner.gnm2.ann1.0SW4QZ.1	ONT.1013	ONT.1013.1
TCONS_00003174	XLOC_000994	arahy.Tifrunner.gnm2.ann1.0SW4QZ|arahy.Tifrunner.gnm2.ann1.0SW4QZ.1	ONT.1013	ONT.1013.2
TCONS_00003175	XLOC_000994	arahy.Tifrunner.gnm2.ann1.0SW4QZ|arahy.Tifrunner.gnm2.ann1.0SW4QZ.1	ONT.1013	ONT.1013.3
TCONS_00003177	XLOC_000995	arahy.Tifrunner.gnm2.ann1.XZ331S|arahy.Tifrunner.gnm2.ann1.XZ331S.1	ONT.1014	ONT.1014.1
TCONS_00003180	XLOC_000998	arahy.Tifrunner.gnm2.ann1.7B8RN4|arahy.Tifrunner.gnm2.ann1.7B8RN4.1	ONT.1017	ONT.1017.1
TCONS_00003185	XLOC_000999	arahy.Tifrunner.gnm2.ann1.B7DDIS|arahy.Tifrunner.gnm2.ann1.B7DDIS.1	ONT.1018	ONT.1018.5
TCONS_00003186	XLOC_001000	arahy.Tifrunner.gnm2.ann1.K1YRXQ|arahy.Tifrunner.gnm2.ann1.K1YRXQ.1	ONT.1019	ONT.1019.1
TCONS_00003189	XLOC_001001	arahy.Tifrunner.gnm2.ann1.NY8BVK|arahy.Tifrunner.gnm2.ann1.NY8BVK.1	ONT.1020	ONT.1020.3
TCONS_00003194	XLOC_001002	arahy.Tifrunner.gnm2.ann1.NN3VVN|arahy.Tifrunner.gnm2.ann1.NN3VVN.1	ONT.1021	ONT.1021.5
TCONS_00003201	XLOC_001006	arahy.Tifrunner.gnm2.ann1.6V3SWS|arahy.Tifrunner.gnm2.ann1.6V3SWS.1	ONT.1025	ONT.1025.1
TCONS_00003202	XLOC_001007	arahy.Tifrunner.gnm2.ann1.U816VA|arahy.Tifrunner.gnm2.ann1.U816VA.1	ONT.1026	ONT.1026.1
TCONS_00003206	XLOC_001008	arahy.Tifrunner.gnm2.ann1.FZY3XY|arahy.Tifrunner.gnm2.ann1.FZY3XY.1	ONT.1027	ONT.1027.4
TCONS_00003211	XLOC_001009	arahy.Tifrunner.gnm2.ann1.G5WMYY|arahy.Tifrunner.gnm2.ann1.G5WMYY.1	ONT.1028	ONT.1028.1
TCONS_00003212	XLOC_001009	arahy.Tifrunner.gnm2.ann1.G5WMYY|arahy.Tifrunner.gnm2.ann1.G5WMYY.1	ONT.1028	ONT.1028.2
TCONS_00003249	XLOC_001012	arahy.Tifrunner.gnm2.ann1.YQHF2A|arahy.Tifrunner.gnm2.ann1.YQHF2A.2	ONT.1031	ONT.1031.7
TCONS_00003255	XLOC_001012	arahy.Tifrunner.gnm2.ann1.YQHF2A|arahy.Tifrunner.gnm2.ann1.YQHF2A.1	ONT.1031	ONT.1031.13
TCONS_00003258	XLOC_001013	arahy.Tifrunner.gnm2.ann1.E7ZXJI|arahy.Tifrunner.gnm2.ann1.E7ZXJI.1	ONT.1032	ONT.1032.1
TCONS_00003263	XLOC_001014	arahy.Tifrunner.gnm2.ann1.5G8LZC|arahy.Tifrunner.gnm2.ann1.5G8LZC.1	ONT.1033	ONT.1033.5
TCONS_00003264	XLOC_001014	arahy.Tifrunner.gnm2.ann1.5G8LZC|arahy.Tifrunner.gnm2.ann1.5G8LZC.1	ONT.1033	ONT.1033.6
TCONS_00003271	XLOC_001016	arahy.Tifrunner.gnm2.ann1.TFF6CD|arahy.Tifrunner.gnm2.ann1.TFF6CD.1	ONT.1035	ONT.1035.3
TCONS_00003273	XLOC_001017	arahy.Tifrunner.gnm2.ann1.Y6X7DL|arahy.Tifrunner.gnm2.ann1.Y6X7DL.1	ONT.1036	ONT.1036.1
TCONS_00003283	XLOC_001022	arahy.Tifrunner.gnm2.ann1.XR3L42|arahy.Tifrunner.gnm2.ann1.XR3L42.1	ONT.1041	ONT.1041.1
TCONS_00003285	XLOC_001022	arahy.Tifrunner.gnm2.ann1.XR3L42|arahy.Tifrunner.gnm2.ann1.XR3L42.1	ONT.1041	ONT.1041.3
TCONS_00003288	XLOC_001024	arahy.Tifrunner.gnm2.ann1.UDMY6J|arahy.Tifrunner.gnm2.ann1.UDMY6J.1	ONT.1043	ONT.1043.1
TCONS_00003294	XLOC_001025	arahy.Tifrunner.gnm2.ann1.24YBJ7|arahy.Tifrunner.gnm2.ann1.24YBJ7.1	ONT.1044	ONT.1044.1
TCONS_00003295	XLOC_001026	arahy.Tifrunner.gnm2.ann1.MMVZ8N|arahy.Tifrunner.gnm2.ann1.MMVZ8N.1	ONT.1045	ONT.1045.1
TCONS_00003305	XLOC_001028	arahy.Tifrunner.gnm2.ann1.JFE5DU|arahy.Tifrunner.gnm2.ann1.JFE5DU.1	ONT.1047	ONT.1047.5
TCONS_00003307	XLOC_001029	arahy.Tifrunner.gnm2.ann1.1I5KFR|arahy.Tifrunner.gnm2.ann1.1I5KFR.1	ONT.1048	ONT.1048.2
TCONS_00003308	XLOC_001029	arahy.Tifrunner.gnm2.ann1.1I5KFR|arahy.Tifrunner.gnm2.ann1.1I5KFR.1	ONT.1048	ONT.1048.3
TCONS_00003310	XLOC_001030	arahy.Tifrunner.gnm2.ann1.M35DT6|arahy.Tifrunner.gnm2.ann1.M35DT6.1	ONT.1049	ONT.1049.2
TCONS_00003314	XLOC_001031	arahy.Tifrunner.gnm2.ann1.5D2RAG|arahy.Tifrunner.gnm2.ann1.5D2RAG.1	ONT.1050	ONT.1050.4
TCONS_00003323	XLOC_001034	arahy.Tifrunner.gnm2.ann1.WXMK30|arahy.Tifrunner.gnm2.ann1.WXMK30.1	ONT.1053	ONT.1053.1
TCONS_00003328	XLOC_001037	arahy.Tifrunner.gnm2.ann1.TE9NQ7|arahy.Tifrunner.gnm2.ann1.TE9NQ7.2	ONT.1056	ONT.1056.1
TCONS_00003331	XLOC_001038	arahy.Tifrunner.gnm2.ann1.GU6A2U|arahy.Tifrunner.gnm2.ann1.GU6A2U.1	ONT.1057	ONT.1057.1
TCONS_00003335	XLOC_001039	arahy.Tifrunner.gnm2.ann1.XL3NEY|arahy.Tifrunner.gnm2.ann1.XL3NEY.1	ONT.1058	ONT.1058.1
TCONS_00003344	XLOC_001041	arahy.Tifrunner.gnm2.ann1.2C6XEQ|arahy.Tifrunner.gnm2.ann1.2C6XEQ.2	ONT.1060	ONT.1060.2
TCONS_00003348	XLOC_001043	arahy.Tifrunner.gnm2.ann1.GI7SC3|arahy.Tifrunner.gnm2.ann1.GI7SC3.1	ONT.1062	ONT.1062.1
TCONS_00003349	XLOC_001044	arahy.Tifrunner.gnm2.ann1.V872M0|arahy.Tifrunner.gnm2.ann1.V872M0.1	ONT.1063	ONT.1063.1
TCONS_00003350	XLOC_001045	arahy.Tifrunner.gnm2.ann1.7L8B8I|arahy.Tifrunner.gnm2.ann1.7L8B8I.1	ONT.1064	ONT.1064.1
TCONS_00003351	XLOC_001046	arahy.Tifrunner.gnm2.ann1.IBEJ75|arahy.Tifrunner.gnm2.ann1.IBEJ75.1	ONT.1065	ONT.1065.1
TCONS_00003354	XLOC_001049	arahy.Tifrunner.gnm2.ann1.EKN3RA|arahy.Tifrunner.gnm2.ann1.EKN3RA.1	ONT.1068	ONT.1068.1
TCONS_00003355	XLOC_001049	arahy.Tifrunner.gnm2.ann1.EKN3RA|arahy.Tifrunner.gnm2.ann1.EKN3RA.1	ONT.1068	ONT.1068.2
TCONS_00003358	XLOC_001049	arahy.Tifrunner.gnm2.ann1.EKN3RA|arahy.Tifrunner.gnm2.ann1.EKN3RA.1	ONT.1068	ONT.1068.5
TCONS_00003361	XLOC_001050	arahy.Tifrunner.gnm2.ann1.EP1WGL|arahy.Tifrunner.gnm2.ann1.EP1WGL.2	ONT.1069	ONT.1069.3
TCONS_00003369	XLOC_001052	arahy.Tifrunner.gnm2.ann1.IAMR94|arahy.Tifrunner.gnm2.ann1.IAMR94.1	ONT.1071	ONT.1071.1
TCONS_00003370	XLOC_001053	arahy.Tifrunner.gnm2.ann1.GE8ZA7|arahy.Tifrunner.gnm2.ann1.GE8ZA7.1	ONT.1072	ONT.1072.1
TCONS_00003374	XLOC_001055	arahy.Tifrunner.gnm2.ann1.W39Z9D|arahy.Tifrunner.gnm2.ann1.W39Z9D.3	ONT.1074	ONT.1074.1
TCONS_00003376	XLOC_001055	arahy.Tifrunner.gnm2.ann1.W39Z9D|arahy.Tifrunner.gnm2.ann1.W39Z9D.1	ONT.1074	ONT.1074.3
TCONS_00003381	XLOC_001059	arahy.Tifrunner.gnm2.ann1.GQ1BIK|arahy.Tifrunner.gnm2.ann1.GQ1BIK.1	ONT.1078	ONT.1078.1
TCONS_00003386	XLOC_001060	arahy.Tifrunner.gnm2.ann1.9K82HI|arahy.Tifrunner.gnm2.ann1.9K82HI.1	ONT.1079	ONT.1079.5
TCONS_00003396	XLOC_001062	arahy.Tifrunner.gnm2.ann1.W1ERKC|arahy.Tifrunner.gnm2.ann1.W1ERKC.1	ONT.1081	ONT.1081.2
TCONS_00003397	XLOC_001062	arahy.Tifrunner.gnm2.ann1.W1ERKC|arahy.Tifrunner.gnm2.ann1.W1ERKC.1	ONT.1081	ONT.1081.3
TCONS_00003398	XLOC_001062	arahy.Tifrunner.gnm2.ann1.W1ERKC|arahy.Tifrunner.gnm2.ann1.W1ERKC.1	ONT.1081	ONT.1081.4
TCONS_00003403	XLOC_001065	arahy.Tifrunner.gnm2.ann1.CFT0F0|arahy.Tifrunner.gnm2.ann1.CFT0F0.2	ONT.1084	ONT.1084.1
TCONS_00003404	XLOC_001066	arahy.Tifrunner.gnm2.ann1.ELNY98|arahy.Tifrunner.gnm2.ann1.ELNY98.1	ONT.1085	ONT.1085.1
TCONS_00003405	XLOC_001066	arahy.Tifrunner.gnm2.ann1.ELNY98|arahy.Tifrunner.gnm2.ann1.ELNY98.1	ONT.1085	ONT.1085.2
TCONS_00003412	XLOC_001069	arahy.Tifrunner.gnm2.ann1.0DY3J5|arahy.Tifrunner.gnm2.ann1.0DY3J5.2	ONT.1088	ONT.1088.4
TCONS_00003422	XLOC_001070	arahy.Tifrunner.gnm2.ann1.W7TQKX|arahy.Tifrunner.gnm2.ann1.W7TQKX.2	ONT.1089	ONT.1089.1
TCONS_00003423	XLOC_001070	arahy.Tifrunner.gnm2.ann1.W7TQKX|arahy.Tifrunner.gnm2.ann1.W7TQKX.2	ONT.1089	ONT.1089.2
TCONS_00003428	XLOC_001073	arahy.Tifrunner.gnm2.ann1.07EMGU|arahy.Tifrunner.gnm2.ann1.07EMGU.1	ONT.1092	ONT.1092.1
TCONS_00003431	XLOC_001074	arahy.Tifrunner.gnm2.ann1.1KZE5K|arahy.Tifrunner.gnm2.ann1.1KZE5K.1	ONT.1093	ONT.1093.3
TCONS_00003441	XLOC_001077	arahy.Tifrunner.gnm2.ann1.VT20D2|arahy.Tifrunner.gnm2.ann1.VT20D2.5	ONT.1096	ONT.1096.7
TCONS_00003446	XLOC_001078	arahy.Tifrunner.gnm2.ann1.YU1WDM|arahy.Tifrunner.gnm2.ann1.YU1WDM.1	ONT.1097	ONT.1097.2
TCONS_00003448	XLOC_001079	arahy.Tifrunner.gnm2.ann1.HAV09U|arahy.Tifrunner.gnm2.ann1.HAV09U.1	ONT.1098	ONT.1098.2
TCONS_00003450	XLOC_001080	arahy.Tifrunner.gnm2.ann1.CUFW55|arahy.Tifrunner.gnm2.ann1.CUFW55.2	ONT.1099	ONT.1099.2
TCONS_00003458	XLOC_001082	arahy.Tifrunner.gnm2.ann1.AN2TAK|arahy.Tifrunner.gnm2.ann1.AN2TAK.1	ONT.1101	ONT.1101.1
TCONS_00003469	XLOC_001084	arahy.Tifrunner.gnm2.ann1.F6DY4B|arahy.Tifrunner.gnm2.ann1.F6DY4B.2	ONT.1103	ONT.1103.2
TCONS_00003472	XLOC_001084	arahy.Tifrunner.gnm2.ann1.F6DY4B|arahy.Tifrunner.gnm2.ann1.F6DY4B.2	ONT.1103	ONT.1103.5
TCONS_00003490	XLOC_001091	arahy.Tifrunner.gnm2.ann1.REHI4N|arahy.Tifrunner.gnm2.ann1.REHI4N.1	ONT.1110	ONT.1110.1
TCONS_00003491	XLOC_001091	arahy.Tifrunner.gnm2.ann1.REHI4N|arahy.Tifrunner.gnm2.ann1.REHI4N.1	ONT.1110	ONT.1110.2
TCONS_00003492	XLOC_001091	arahy.Tifrunner.gnm2.ann1.REHI4N|arahy.Tifrunner.gnm2.ann1.REHI4N.1	ONT.1110	ONT.1110.3
TCONS_00003495	XLOC_001093	arahy.Tifrunner.gnm2.ann1.59G793|arahy.Tifrunner.gnm2.ann1.59G793.1	ONT.1112	ONT.1112.2
TCONS_00003503	XLOC_001093	arahy.Tifrunner.gnm2.ann1.59G793|arahy.Tifrunner.gnm2.ann1.59G793.1	ONT.1112	ONT.1112.10
TCONS_00003523	XLOC_001099	arahy.Tifrunner.gnm2.ann1.1W9MYV|arahy.Tifrunner.gnm2.ann1.1W9MYV.1	ONT.1118	ONT.1118.1
TCONS_00003524	XLOC_001099	arahy.Tifrunner.gnm2.ann1.1W9MYV|arahy.Tifrunner.gnm2.ann1.1W9MYV.1	ONT.1118	ONT.1118.2
TCONS_00003526	XLOC_001099	arahy.Tifrunner.gnm2.ann1.1W9MYV|arahy.Tifrunner.gnm2.ann1.1W9MYV.1	ONT.1118	ONT.1118.4
TCONS_00003527	XLOC_001099	arahy.Tifrunner.gnm2.ann1.1W9MYV|arahy.Tifrunner.gnm2.ann1.1W9MYV.1	ONT.1118	ONT.1118.5
TCONS_00003528	XLOC_001100	arahy.Tifrunner.gnm2.ann1.Y7HUGW|arahy.Tifrunner.gnm2.ann1.Y7HUGW.1	ONT.1119	ONT.1119.1
TCONS_00003530	XLOC_001101	arahy.Tifrunner.gnm2.ann1.QR0RSD|arahy.Tifrunner.gnm2.ann1.QR0RSD.1	ONT.1120	ONT.1120.1
TCONS_00003533	XLOC_001101	arahy.Tifrunner.gnm2.ann1.QR0RSD|arahy.Tifrunner.gnm2.ann1.QR0RSD.1	ONT.1120	ONT.1120.4
TCONS_00003535	XLOC_001101	arahy.Tifrunner.gnm2.ann1.QR0RSD|arahy.Tifrunner.gnm2.ann1.QR0RSD.1	ONT.1120	ONT.1120.6
TCONS_00003536	XLOC_001101	arahy.Tifrunner.gnm2.ann1.QR0RSD|arahy.Tifrunner.gnm2.ann1.QR0RSD.1	ONT.1120	ONT.1120.7
TCONS_00003537	XLOC_001102	arahy.Tifrunner.gnm2.ann1.M3IDM0|arahy.Tifrunner.gnm2.ann1.M3IDM0.1	ONT.1121	ONT.1121.1
TCONS_00003543	XLOC_001105	arahy.Tifrunner.gnm2.ann1.E06EVW|arahy.Tifrunner.gnm2.ann1.E06EVW.1	ONT.1124	ONT.1124.1
TCONS_00003547	XLOC_001106	arahy.Tifrunner.gnm2.ann1.ZBZ102|arahy.Tifrunner.gnm2.ann1.ZBZ102.1	ONT.1125	ONT.1125.1
TCONS_00003552	XLOC_001107	arahy.Tifrunner.gnm2.ann1.TF94L7|arahy.Tifrunner.gnm2.ann1.TF94L7.1	ONT.1126	ONT.1126.4
TCONS_00003556	XLOC_001107	arahy.Tifrunner.gnm2.ann1.TF94L7|arahy.Tifrunner.gnm2.ann1.TF94L7.1	ONT.1126	ONT.1126.8
TCONS_00003560	XLOC_001108	arahy.Tifrunner.gnm2.ann1.1G2CVV|arahy.Tifrunner.gnm2.ann1.1G2CVV.1	ONT.1127	ONT.1127.2
TCONS_00003562	XLOC_001108	arahy.Tifrunner.gnm2.ann1.1G2CVV|arahy.Tifrunner.gnm2.ann1.1G2CVV.1	ONT.1127	ONT.1127.4
TCONS_00003564	XLOC_001110	arahy.Tifrunner.gnm2.ann1.TIC55L|arahy.Tifrunner.gnm2.ann1.TIC55L.1	ONT.1129	ONT.1129.1
TCONS_00003565	XLOC_001111	arahy.Tifrunner.gnm2.ann1.A0WXBW|arahy.Tifrunner.gnm2.ann1.A0WXBW.1	ONT.1130	ONT.1130.1
TCONS_00003571	XLOC_001114	arahy.Tifrunner.gnm2.ann1.2DX304|arahy.Tifrunner.gnm2.ann1.2DX304.1	ONT.1133	ONT.1133.1
TCONS_00003572	XLOC_001115	arahy.Tifrunner.gnm2.ann1.0U26KL|arahy.Tifrunner.gnm2.ann1.0U26KL.3	ONT.1134	ONT.1134.1
TCONS_00003575	XLOC_001115	arahy.Tifrunner.gnm2.ann1.0U26KL|arahy.Tifrunner.gnm2.ann1.0U26KL.2	ONT.1134	ONT.1134.4
TCONS_00003579	XLOC_001117	arahy.Tifrunner.gnm2.ann1.HSP4SF|arahy.Tifrunner.gnm2.ann1.HSP4SF.1	ONT.1136	ONT.1136.1
TCONS_00003581	XLOC_001117	arahy.Tifrunner.gnm2.ann1.HSP4SF|arahy.Tifrunner.gnm2.ann1.HSP4SF.1	ONT.1136	ONT.1136.3
TCONS_00003584	XLOC_001118	arahy.Tifrunner.gnm2.ann1.7DV3CN|arahy.Tifrunner.gnm2.ann1.7DV3CN.1	ONT.1137	ONT.1137.1
TCONS_00003592	XLOC_001119	arahy.Tifrunner.gnm2.ann1.5FW2L6|arahy.Tifrunner.gnm2.ann1.5FW2L6.1	ONT.1138	ONT.1138.8
TCONS_00003594	XLOC_001120	arahy.Tifrunner.gnm2.ann1.YEUZ05|arahy.Tifrunner.gnm2.ann1.YEUZ05.1	ONT.1139	ONT.1139.1
TCONS_00003596	XLOC_001121	arahy.Tifrunner.gnm2.ann1.IH99E4|arahy.Tifrunner.gnm2.ann1.IH99E4.1	ONT.1140	ONT.1140.1
TCONS_00003600	XLOC_001123	arahy.Tifrunner.gnm2.ann1.GDN2XA|arahy.Tifrunner.gnm2.ann1.GDN2XA.1	ONT.1142	ONT.1142.2
TCONS_00003604	XLOC_001124	arahy.Tifrunner.gnm2.ann1.ZWND97|arahy.Tifrunner.gnm2.ann1.ZWND97.1	ONT.1143	ONT.1143.3
TCONS_00003620	XLOC_001129	arahy.Tifrunner.gnm2.ann1.DGYJ7N|arahy.Tifrunner.gnm2.ann1.DGYJ7N.1	ONT.1148	ONT.1148.1
TCONS_00003622	XLOC_001130	arahy.Tifrunner.gnm2.ann1.GX1P2J|arahy.Tifrunner.gnm2.ann1.GX1P2J.1	ONT.1149	ONT.1149.1
TCONS_00003623	XLOC_001130	arahy.Tifrunner.gnm2.ann1.GX1P2J|arahy.Tifrunner.gnm2.ann1.GX1P2J.1	ONT.1149	ONT.1149.2
TCONS_00003624	XLOC_001130	arahy.Tifrunner.gnm2.ann1.GX1P2J|arahy.Tifrunner.gnm2.ann1.GX1P2J.1	ONT.1149	ONT.1149.3
TCONS_00003625	XLOC_001130	arahy.Tifrunner.gnm2.ann1.GX1P2J|arahy.Tifrunner.gnm2.ann1.GX1P2J.1	ONT.1149	ONT.1149.4
TCONS_00003627	XLOC_001132	arahy.Tifrunner.gnm2.ann1.PXC5PH|arahy.Tifrunner.gnm2.ann1.PXC5PH.1	ONT.1151	ONT.1151.1
TCONS_00003629	XLOC_001133	arahy.Tifrunner.gnm2.ann1.VDMC0V|arahy.Tifrunner.gnm2.ann1.VDMC0V.1	ONT.1152	ONT.1152.2
TCONS_00003636	XLOC_001135	arahy.Tifrunner.gnm2.ann1.R4UTE8|arahy.Tifrunner.gnm2.ann1.R4UTE8.3	ONT.1154	ONT.1154.2
TCONS_00003642	XLOC_001136	arahy.Tifrunner.gnm2.ann1.GZK7KW|arahy.Tifrunner.gnm2.ann1.GZK7KW.1	ONT.1155	ONT.1155.1
TCONS_00003644	XLOC_001137	arahy.Tifrunner.gnm2.ann1.HJC4WF|arahy.Tifrunner.gnm2.ann1.HJC4WF.1	ONT.1156	ONT.1156.1
TCONS_00003645	XLOC_001137	arahy.Tifrunner.gnm2.ann1.HJC4WF|arahy.Tifrunner.gnm2.ann1.HJC4WF.1	ONT.1156	ONT.1156.2
TCONS_00003646	XLOC_001137	arahy.Tifrunner.gnm2.ann1.HJC4WF|arahy.Tifrunner.gnm2.ann1.HJC4WF.1	ONT.1156	ONT.1156.3
TCONS_00003647	XLOC_001137	arahy.Tifrunner.gnm2.ann1.HJC4WF|arahy.Tifrunner.gnm2.ann1.HJC4WF.1	ONT.1156	ONT.1156.4
TCONS_00003648	XLOC_001138	arahy.Tifrunner.gnm2.ann1.LDRQ8E|arahy.Tifrunner.gnm2.ann1.LDRQ8E.1	ONT.1157	ONT.1157.1
TCONS_00003649	XLOC_001138	arahy.Tifrunner.gnm2.ann1.LDRQ8E|arahy.Tifrunner.gnm2.ann1.LDRQ8E.1	ONT.1157	ONT.1157.2
TCONS_00003650	XLOC_001139	arahy.Tifrunner.gnm2.ann1.6L2P9T|arahy.Tifrunner.gnm2.ann1.6L2P9T.1	ONT.1158	ONT.1158.1
TCONS_00003651	XLOC_001139	arahy.Tifrunner.gnm2.ann1.6L2P9T|arahy.Tifrunner.gnm2.ann1.6L2P9T.1	ONT.1158	ONT.1158.2
TCONS_00003653	XLOC_001141	arahy.Tifrunner.gnm2.ann1.P5AXXG|arahy.Tifrunner.gnm2.ann1.P5AXXG.3	ONT.1160	ONT.1160.1
TCONS_00003657	XLOC_001141	arahy.Tifrunner.gnm2.ann1.P5AXXG|arahy.Tifrunner.gnm2.ann1.P5AXXG.3	ONT.1160	ONT.1160.5
TCONS_00003668	XLOC_001146	arahy.Tifrunner.gnm2.ann1.6QL4ST|arahy.Tifrunner.gnm2.ann1.6QL4ST.1	ONT.1165	ONT.1165.1
TCONS_00003670	XLOC_001147	arahy.Tifrunner.gnm2.ann1.ADH1UX|arahy.Tifrunner.gnm2.ann1.ADH1UX.1	ONT.1166	ONT.1166.1
TCONS_00003677	XLOC_001150	arahy.Tifrunner.gnm2.ann1.SD1YX7|arahy.Tifrunner.gnm2.ann1.SD1YX7.1	ONT.1169	ONT.1169.1
TCONS_00003678	XLOC_001150	arahy.Tifrunner.gnm2.ann1.SD1YX7|arahy.Tifrunner.gnm2.ann1.SD1YX7.1	ONT.1169	ONT.1169.2
TCONS_00003681	XLOC_001152	arahy.Tifrunner.gnm2.ann1.B244J5|arahy.Tifrunner.gnm2.ann1.B244J5.1	ONT.1171	ONT.1171.1
TCONS_00003683	XLOC_001153	arahy.Tifrunner.gnm2.ann1.PEJ957|arahy.Tifrunner.gnm2.ann1.PEJ957.1	ONT.1172	ONT.1172.2
TCONS_00003692	XLOC_001155	arahy.Tifrunner.gnm2.ann1.YL0K45|arahy.Tifrunner.gnm2.ann1.YL0K45.1	ONT.1174	ONT.1174.1
TCONS_00003695	XLOC_001155	arahy.Tifrunner.gnm2.ann1.YL0K45|arahy.Tifrunner.gnm2.ann1.YL0K45.1	ONT.1174	ONT.1174.4
TCONS_00003696	XLOC_001156	arahy.Tifrunner.gnm2.ann1.8DRC0W|arahy.Tifrunner.gnm2.ann1.8DRC0W.1	ONT.1175	ONT.1175.1
TCONS_00003702	XLOC_001158	arahy.Tifrunner.gnm2.ann1.ARK6P9|arahy.Tifrunner.gnm2.ann1.ARK6P9.1	ONT.1177	ONT.1177.1
TCONS_00003704	XLOC_001158	arahy.Tifrunner.gnm2.ann1.ARK6P9|arahy.Tifrunner.gnm2.ann1.ARK6P9.1	ONT.1177	ONT.1177.3
TCONS_00003705	XLOC_001158	arahy.Tifrunner.gnm2.ann1.ARK6P9|arahy.Tifrunner.gnm2.ann1.ARK6P9.1	ONT.1177	ONT.1177.4
TCONS_00003706	XLOC_001158	arahy.Tifrunner.gnm2.ann1.ARK6P9|arahy.Tifrunner.gnm2.ann1.ARK6P9.1	ONT.1177	ONT.1177.5
TCONS_00003710	XLOC_001158	arahy.Tifrunner.gnm2.ann1.ARK6P9|arahy.Tifrunner.gnm2.ann1.ARK6P9.1	ONT.1177	ONT.1177.9
TCONS_00003714	XLOC_001161	arahy.Tifrunner.gnm2.ann1.78HSHP|arahy.Tifrunner.gnm2.ann1.78HSHP.1	ONT.1180	ONT.1180.1
TCONS_00003717	XLOC_001162	arahy.Tifrunner.gnm2.ann1.RKCE2V|arahy.Tifrunner.gnm2.ann1.RKCE2V.1	ONT.1181	ONT.1181.1
TCONS_00003724	XLOC_001162	arahy.Tifrunner.gnm2.ann1.RKCE2V|arahy.Tifrunner.gnm2.ann1.RKCE2V.1	ONT.1181	ONT.1181.8
TCONS_00003725	XLOC_001163	arahy.Tifrunner.gnm2.ann1.0JDQ22|arahy.Tifrunner.gnm2.ann1.0JDQ22.1	ONT.1182	ONT.1182.1
TCONS_00003728	XLOC_001164	arahy.Tifrunner.gnm2.ann1.JR00DR|arahy.Tifrunner.gnm2.ann1.JR00DR.1	ONT.1183	ONT.1183.3
TCONS_00003729	XLOC_001165	arahy.Tifrunner.gnm2.ann1.42WI7N|arahy.Tifrunner.gnm2.ann1.42WI7N.1	ONT.1184	ONT.1184.1
TCONS_00003730	XLOC_001165	arahy.Tifrunner.gnm2.ann1.42WI7N|arahy.Tifrunner.gnm2.ann1.42WI7N.1	ONT.1184	ONT.1184.2
TCONS_00003732	XLOC_001167	arahy.Tifrunner.gnm2.ann1.58GIJL|arahy.Tifrunner.gnm2.ann1.58GIJL.1	ONT.1186	ONT.1186.1
TCONS_00003738	XLOC_001171	arahy.Tifrunner.gnm2.ann1.Q1H550|arahy.Tifrunner.gnm2.ann1.Q1H550.1	ONT.1190	ONT.1190.1
TCONS_00003747	XLOC_001172	arahy.Tifrunner.gnm2.ann1.TD4UZM|arahy.Tifrunner.gnm2.ann1.TD4UZM.1	ONT.1191	ONT.1191.9
TCONS_00003748	XLOC_001172	arahy.Tifrunner.gnm2.ann1.TD4UZM|arahy.Tifrunner.gnm2.ann1.TD4UZM.1	ONT.1191	ONT.1191.10
TCONS_00003749	XLOC_001172	arahy.Tifrunner.gnm2.ann1.TD4UZM|arahy.Tifrunner.gnm2.ann1.TD4UZM.1	ONT.1191	ONT.1191.11
TCONS_00003751	XLOC_001173	arahy.Tifrunner.gnm2.ann1.36HDXC|arahy.Tifrunner.gnm2.ann1.36HDXC.1	ONT.1192	ONT.1192.1
TCONS_00003753	XLOC_001174	arahy.Tifrunner.gnm2.ann1.ASUB10|arahy.Tifrunner.gnm2.ann1.ASUB10.1	ONT.1193	ONT.1193.2
TCONS_00003763	XLOC_001178	arahy.Tifrunner.gnm2.ann1.14X4SK|arahy.Tifrunner.gnm2.ann1.14X4SK.1	ONT.1197	ONT.1197.1
TCONS_00003765	XLOC_001178	arahy.Tifrunner.gnm2.ann1.14X4SK|arahy.Tifrunner.gnm2.ann1.14X4SK.1	ONT.1197	ONT.1197.3
TCONS_00003779	XLOC_001180	arahy.Tifrunner.gnm2.ann1.QU1D1P|arahy.Tifrunner.gnm2.ann1.QU1D1P.1	ONT.1199	ONT.1199.7
TCONS_00003787	XLOC_001181	arahy.Tifrunner.gnm2.ann1.YZ6HK5|arahy.Tifrunner.gnm2.ann1.YZ6HK5.1	ONT.1200	ONT.1200.1
TCONS_00003789	XLOC_001182	arahy.Tifrunner.gnm2.ann1.IPPG7B|arahy.Tifrunner.gnm2.ann1.IPPG7B.1	ONT.1201	ONT.1201.2
TCONS_00003796	XLOC_001185	arahy.Tifrunner.gnm2.ann1.5TUK4V|arahy.Tifrunner.gnm2.ann1.5TUK4V.3	ONT.1204	ONT.1204.1
TCONS_00003806	XLOC_001188	arahy.Tifrunner.gnm2.ann1.NJP72Z|arahy.Tifrunner.gnm2.ann1.NJP72Z.1	ONT.1207	ONT.1207.1
TCONS_00003810	XLOC_001191	arahy.Tifrunner.gnm2.ann1.WIJ2N1|arahy.Tifrunner.gnm2.ann1.WIJ2N1.1	ONT.1210	ONT.1210.1
TCONS_00003811	XLOC_001191	arahy.Tifrunner.gnm2.ann1.WIJ2N1|arahy.Tifrunner.gnm2.ann1.WIJ2N1.1	ONT.1210	ONT.1210.2
TCONS_00003822	XLOC_001193	arahy.Tifrunner.gnm2.ann1.L9Z1TX|arahy.Tifrunner.gnm2.ann1.L9Z1TX.2	ONT.1212	ONT.1212.10
TCONS_00003823	XLOC_001194	arahy.Tifrunner.gnm2.ann1.2W8R22|arahy.Tifrunner.gnm2.ann1.2W8R22.1	ONT.1213	ONT.1213.1
TCONS_00003825	XLOC_001194	arahy.Tifrunner.gnm2.ann1.2W8R22|arahy.Tifrunner.gnm2.ann1.2W8R22.1	ONT.1213	ONT.1213.3
TCONS_00003827	XLOC_001195	arahy.Tifrunner.gnm2.ann1.D04R4W|arahy.Tifrunner.gnm2.ann1.D04R4W.1	ONT.1214	ONT.1214.1
TCONS_00003830	XLOC_001196	arahy.Tifrunner.gnm2.ann1.HA8THR|arahy.Tifrunner.gnm2.ann1.HA8THR.1	ONT.1215	ONT.1215.2
TCONS_00003831	XLOC_001196	arahy.Tifrunner.gnm2.ann1.HA8THR|arahy.Tifrunner.gnm2.ann1.HA8THR.1	ONT.1215	ONT.1215.3
TCONS_00003832	XLOC_001197	arahy.Tifrunner.gnm2.ann1.4YG78R|arahy.Tifrunner.gnm2.ann1.4YG78R.1	ONT.1216	ONT.1216.1
TCONS_00003833	XLOC_001198	arahy.Tifrunner.gnm2.ann1.E6VW7Q|arahy.Tifrunner.gnm2.ann1.E6VW7Q.1	ONT.1217	ONT.1217.1
TCONS_00003837	XLOC_001200	arahy.Tifrunner.gnm2.ann1.ME94TX|arahy.Tifrunner.gnm2.ann1.ME94TX.1	ONT.1219	ONT.1219.3
TCONS_00003845	XLOC_001201	arahy.Tifrunner.gnm2.ann1.UHX5DQ|arahy.Tifrunner.gnm2.ann1.UHX5DQ.1	ONT.1220	ONT.1220.1
TCONS_00003848	XLOC_001201	arahy.Tifrunner.gnm2.ann1.UHX5DQ|arahy.Tifrunner.gnm2.ann1.UHX5DQ.1	ONT.1220	ONT.1220.4
TCONS_00003849	XLOC_001201	arahy.Tifrunner.gnm2.ann1.UHX5DQ|arahy.Tifrunner.gnm2.ann1.UHX5DQ.1	ONT.1220	ONT.1220.5
TCONS_00003850	XLOC_001202	arahy.Tifrunner.gnm2.ann1.G0YQ1S|arahy.Tifrunner.gnm2.ann1.G0YQ1S.1	ONT.1221	ONT.1221.1
TCONS_00003854	XLOC_001203	arahy.Tifrunner.gnm2.ann1.DNT33C|arahy.Tifrunner.gnm2.ann1.DNT33C.2	ONT.1222	ONT.1222.4
TCONS_00003858	XLOC_001204	arahy.Tifrunner.gnm2.ann1.MPQ92C|arahy.Tifrunner.gnm2.ann1.MPQ92C.1	ONT.1223	ONT.1223.4
TCONS_00003859	XLOC_001204	arahy.Tifrunner.gnm2.ann1.MPQ92C|arahy.Tifrunner.gnm2.ann1.MPQ92C.1	ONT.1223	ONT.1223.5
TCONS_00003860	XLOC_001205	arahy.Tifrunner.gnm2.ann1.TD0XCK|arahy.Tifrunner.gnm2.ann1.TD0XCK.1	ONT.1224	ONT.1224.1
TCONS_00003861	XLOC_001206	arahy.Tifrunner.gnm2.ann1.LVE7NM|arahy.Tifrunner.gnm2.ann1.LVE7NM.1	ONT.1225	ONT.1225.1
TCONS_00003863	XLOC_001207	arahy.Tifrunner.gnm2.ann1.N1ZWYI|arahy.Tifrunner.gnm2.ann1.N1ZWYI.1	ONT.1226	ONT.1226.1
TCONS_00003883	XLOC_001210	arahy.Tifrunner.gnm2.ann1.IJ2DEQ|arahy.Tifrunner.gnm2.ann1.IJ2DEQ.1	ONT.1230	ONT.1230.1
TCONS_00003885	XLOC_001211	arahy.Tifrunner.gnm2.ann1.NZ11LQ|arahy.Tifrunner.gnm2.ann1.NZ11LQ.1	ONT.1231	ONT.1231.1
TCONS_00003889	XLOC_001212	arahy.Tifrunner.gnm2.ann1.8ET3C3|arahy.Tifrunner.gnm2.ann1.8ET3C3.2	ONT.1232	ONT.1232.2
TCONS_00003903	XLOC_001217	arahy.Tifrunner.gnm2.ann1.JK36JM|arahy.Tifrunner.gnm2.ann1.JK36JM.1	ONT.1237	ONT.1237.1
TCONS_00003904	XLOC_001218	arahy.Tifrunner.gnm2.ann1.B0P6V2|arahy.Tifrunner.gnm2.ann1.B0P6V2.1	ONT.1238	ONT.1238.1
TCONS_00003907	XLOC_001219	arahy.Tifrunner.gnm2.ann1.1T55P5|arahy.Tifrunner.gnm2.ann1.1T55P5.1	ONT.1239	ONT.1239.1
TCONS_00003908	XLOC_001220	arahy.Tifrunner.gnm2.ann1.AS3ULH|arahy.Tifrunner.gnm2.ann1.AS3ULH.1	ONT.1240	ONT.1240.1
TCONS_00003916	XLOC_001225	arahy.Tifrunner.gnm2.ann1.5LHA9P|arahy.Tifrunner.gnm2.ann1.5LHA9P.2	ONT.1245	ONT.1245.3
TCONS_00003917	XLOC_001226	arahy.Tifrunner.gnm2.ann1.Q4J45C|arahy.Tifrunner.gnm2.ann1.Q4J45C.1	ONT.1246	ONT.1246.1
TCONS_00003918	XLOC_001226	arahy.Tifrunner.gnm2.ann1.Q4J45C|arahy.Tifrunner.gnm2.ann1.Q4J45C.1	ONT.1246	ONT.1246.2
TCONS_00003919	XLOC_001226	arahy.Tifrunner.gnm2.ann1.Q4J45C|arahy.Tifrunner.gnm2.ann1.Q4J45C.1	ONT.1246	ONT.1246.3
TCONS_00003923	XLOC_001228	arahy.Tifrunner.gnm2.ann1.EE2GV2|arahy.Tifrunner.gnm2.ann1.EE2GV2.1	ONT.1248	ONT.1248.1
TCONS_00003924	XLOC_001229	arahy.Tifrunner.gnm2.ann1.ICWX02|arahy.Tifrunner.gnm2.ann1.ICWX02.2	ONT.1249	ONT.1249.1
TCONS_00003926	XLOC_001230	arahy.Tifrunner.gnm2.ann1.ZKLX85|arahy.Tifrunner.gnm2.ann1.ZKLX85.1	ONT.1250	ONT.1250.1
TCONS_00003928	XLOC_001230	arahy.Tifrunner.gnm2.ann1.ZKLX85|arahy.Tifrunner.gnm2.ann1.ZKLX85.1	ONT.1250	ONT.1250.3
TCONS_00003932	XLOC_001231	arahy.Tifrunner.gnm2.ann1.I048YJ|arahy.Tifrunner.gnm2.ann1.I048YJ.1	ONT.1251	ONT.1251.2
TCONS_00003937	XLOC_001233	arahy.Tifrunner.gnm2.ann1.KG3JNQ|arahy.Tifrunner.gnm2.ann1.KG3JNQ.1	ONT.1253	ONT.1253.1
TCONS_00003938	XLOC_001233	arahy.Tifrunner.gnm2.ann1.KG3JNQ|arahy.Tifrunner.gnm2.ann1.KG3JNQ.1	ONT.1253	ONT.1253.2
TCONS_00003939	XLOC_001233	arahy.Tifrunner.gnm2.ann1.KG3JNQ|arahy.Tifrunner.gnm2.ann1.KG3JNQ.1	ONT.1253	ONT.1253.3
TCONS_00003940	XLOC_001233	arahy.Tifrunner.gnm2.ann1.KG3JNQ|arahy.Tifrunner.gnm2.ann1.KG3JNQ.1	ONT.1253	ONT.1253.4
TCONS_00003945	XLOC_001236	arahy.Tifrunner.gnm2.ann1.JS4AYC|arahy.Tifrunner.gnm2.ann1.JS4AYC.1	ONT.1256	ONT.1256.2
TCONS_00003962	XLOC_001242	arahy.Tifrunner.gnm2.ann1.P7Z3M8|arahy.Tifrunner.gnm2.ann1.P7Z3M8.1	ONT.1263	ONT.1263.2
TCONS_00003964	XLOC_001243	arahy.Tifrunner.gnm2.ann1.2XHE7W|arahy.Tifrunner.gnm2.ann1.2XHE7W.1	ONT.1264	ONT.1264.1
TCONS_00003965	XLOC_001243	arahy.Tifrunner.gnm2.ann1.2XHE7W|arahy.Tifrunner.gnm2.ann1.2XHE7W.1	ONT.1264	ONT.1264.2
TCONS_00003968	XLOC_001244	arahy.Tifrunner.gnm2.ann1.R5A4WZ|arahy.Tifrunner.gnm2.ann1.R5A4WZ.1	ONT.1265	ONT.1265.3
TCONS_00003969	XLOC_001244	arahy.Tifrunner.gnm2.ann1.R5A4WZ|arahy.Tifrunner.gnm2.ann1.R5A4WZ.1	ONT.1265	ONT.1265.4
TCONS_00003970	XLOC_001245	arahy.Tifrunner.gnm2.ann1.US28JK|arahy.Tifrunner.gnm2.ann1.US28JK.1	ONT.1266	ONT.1266.1
TCONS_00003971	XLOC_001245	arahy.Tifrunner.gnm2.ann1.US28JK|arahy.Tifrunner.gnm2.ann1.US28JK.1	ONT.1266	ONT.1266.2
TCONS_00003973	XLOC_001246	arahy.Tifrunner.gnm2.ann1.CQ1FSZ|arahy.Tifrunner.gnm2.ann1.CQ1FSZ.1	ONT.1267	ONT.1267.2
TCONS_00003978	XLOC_001249	arahy.Tifrunner.gnm2.ann1.E7JC2E|arahy.Tifrunner.gnm2.ann1.E7JC2E.1	ONT.1270	ONT.1270.1
TCONS_00003981	XLOC_001250	arahy.Tifrunner.gnm2.ann1.N8G6CJ|arahy.Tifrunner.gnm2.ann1.N8G6CJ.1	ONT.1271	ONT.1271.1
TCONS_00003985	XLOC_001250	arahy.Tifrunner.gnm2.ann1.N8G6CJ|arahy.Tifrunner.gnm2.ann1.N8G6CJ.2	ONT.1271	ONT.1271.5
TCONS_00003988	XLOC_001252	arahy.Tifrunner.gnm2.ann1.ZTL1PV|arahy.Tifrunner.gnm2.ann1.ZTL1PV.1	ONT.1273	ONT.1273.1
TCONS_00003999	XLOC_001254	arahy.Tifrunner.gnm2.ann1.B0P3FA|arahy.Tifrunner.gnm2.ann1.B0P3FA.3	ONT.1275	ONT.1275.1
TCONS_00004002	XLOC_001254	arahy.Tifrunner.gnm2.ann1.B0P3FA|arahy.Tifrunner.gnm2.ann1.B0P3FA.1	ONT.1275	ONT.1275.4
TCONS_00004005	XLOC_001255	arahy.Tifrunner.gnm2.ann1.11ZMB3|arahy.Tifrunner.gnm2.ann1.11ZMB3.1	ONT.1276	ONT.1276.1
TCONS_00004007	XLOC_001256	arahy.Tifrunner.gnm2.ann1.Z602RZ|arahy.Tifrunner.gnm2.ann1.Z602RZ.1	ONT.1277	ONT.1277.1
TCONS_00004018	XLOC_001256	arahy.Tifrunner.gnm2.ann1.Z602RZ|arahy.Tifrunner.gnm2.ann1.Z602RZ.1	ONT.1277	ONT.1277.12
TCONS_00004020	XLOC_001257	arahy.Tifrunner.gnm2.ann1.S3VH2F|arahy.Tifrunner.gnm2.ann1.S3VH2F.1	ONT.1278	ONT.1278.1
TCONS_00004027	XLOC_001258	arahy.Tifrunner.gnm2.ann1.12F6XV|arahy.Tifrunner.gnm2.ann1.12F6XV.3	ONT.1279	ONT.1279.3
TCONS_00004029	XLOC_001259	arahy.Tifrunner.gnm2.ann1.P2RW1V|arahy.Tifrunner.gnm2.ann1.P2RW1V.1	ONT.1280	ONT.1280.2
TCONS_00004031	XLOC_001259	arahy.Tifrunner.gnm2.ann1.P2RW1V|arahy.Tifrunner.gnm2.ann1.P2RW1V.1	ONT.1280	ONT.1280.4
TCONS_00004036	XLOC_001259	arahy.Tifrunner.gnm2.ann1.P2RW1V|arahy.Tifrunner.gnm2.ann1.P2RW1V.1	ONT.1280	ONT.1280.9
TCONS_00004038	XLOC_001259	arahy.Tifrunner.gnm2.ann1.P2RW1V|arahy.Tifrunner.gnm2.ann1.P2RW1V.1	ONT.1280	ONT.1280.11
TCONS_00004039	XLOC_001259	arahy.Tifrunner.gnm2.ann1.P2RW1V|arahy.Tifrunner.gnm2.ann1.P2RW1V.1	ONT.1280	ONT.1280.12
TCONS_00004041	XLOC_001260	arahy.Tifrunner.gnm2.ann1.79B99S|arahy.Tifrunner.gnm2.ann1.79B99S.1	ONT.1281	ONT.1281.1
TCONS_00004056	XLOC_001267	arahy.Tifrunner.gnm2.ann1.LGX81N|arahy.Tifrunner.gnm2.ann1.LGX81N.1	ONT.1289	ONT.1289.1
TCONS_00004062	XLOC_001270	arahy.Tifrunner.gnm2.ann1.G00RBV|arahy.Tifrunner.gnm2.ann1.G00RBV.1	ONT.1292	ONT.1292.1
TCONS_00004066	XLOC_001272	arahy.Tifrunner.gnm2.ann1.D9U3VU|arahy.Tifrunner.gnm2.ann1.D9U3VU.1	ONT.1294	ONT.1294.2
TCONS_00004070	XLOC_001274	arahy.Tifrunner.gnm2.ann1.66U8DG|arahy.Tifrunner.gnm2.ann1.66U8DG.1	ONT.1296	ONT.1296.1
TCONS_00004073	XLOC_001276	arahy.Tifrunner.gnm2.ann1.I6X9WR|arahy.Tifrunner.gnm2.ann1.I6X9WR.1	ONT.1298	ONT.1298.1
TCONS_00004084	XLOC_001279	arahy.Tifrunner.gnm2.ann1.ENCW2M|arahy.Tifrunner.gnm2.ann1.ENCW2M.2	ONT.1301	ONT.1301.1
TCONS_00004085	XLOC_001280	arahy.Tifrunner.gnm2.ann1.2J0KXT|arahy.Tifrunner.gnm2.ann1.2J0KXT.1	ONT.1302	ONT.1302.1
TCONS_00004086	XLOC_001281	arahy.Tifrunner.gnm2.ann1.AK92GL|arahy.Tifrunner.gnm2.ann1.AK92GL.1	ONT.1303	ONT.1303.1
TCONS_00004088	XLOC_001283	arahy.Tifrunner.gnm2.ann1.H7SS2X|arahy.Tifrunner.gnm2.ann1.H7SS2X.2	ONT.1305	ONT.1305.1
TCONS_00004096	XLOC_001286	arahy.Tifrunner.gnm2.ann1.JXS3UT|arahy.Tifrunner.gnm2.ann1.JXS3UT.1	ONT.1308	ONT.1308.1
TCONS_00004099	XLOC_001287	arahy.Tifrunner.gnm2.ann1.QKM9PS|arahy.Tifrunner.gnm2.ann1.QKM9PS.1	ONT.1309	ONT.1309.3
TCONS_00004100	XLOC_001287	arahy.Tifrunner.gnm2.ann1.QKM9PS|arahy.Tifrunner.gnm2.ann1.QKM9PS.1	ONT.1309	ONT.1309.4
TCONS_00004101	XLOC_001287	arahy.Tifrunner.gnm2.ann1.QKM9PS|arahy.Tifrunner.gnm2.ann1.QKM9PS.1	ONT.1309	ONT.1309.5
TCONS_00004103	XLOC_001289	arahy.Tifrunner.gnm2.ann1.QEV1Q9|arahy.Tifrunner.gnm2.ann1.QEV1Q9.1	ONT.1311	ONT.1311.1
TCONS_00004106	XLOC_001291	arahy.Tifrunner.gnm2.ann1.QAQH8E|arahy.Tifrunner.gnm2.ann1.QAQH8E.1	ONT.1313	ONT.1313.1
TCONS_00004108	XLOC_001292	arahy.Tifrunner.gnm2.ann1.H550X0|arahy.Tifrunner.gnm2.ann1.H550X0.2	ONT.1314	ONT.1314.1
TCONS_00004109	XLOC_001292	arahy.Tifrunner.gnm2.ann1.H550X0|arahy.Tifrunner.gnm2.ann1.H550X0.2	ONT.1314	ONT.1314.2
TCONS_00004128	XLOC_001296	arahy.Tifrunner.gnm2.ann1.ZP4PDK|arahy.Tifrunner.gnm2.ann1.ZP4PDK.1	ONT.1318	ONT.1318.1
TCONS_00004129	XLOC_001297	arahy.Tifrunner.gnm2.ann1.GZJ4T4|arahy.Tifrunner.gnm2.ann1.GZJ4T4.1	ONT.1319	ONT.1319.1
TCONS_00004130	XLOC_001297	arahy.Tifrunner.gnm2.ann1.GZJ4T4|arahy.Tifrunner.gnm2.ann1.GZJ4T4.1	ONT.1319	ONT.1319.2
TCONS_00004131	XLOC_001298	arahy.Tifrunner.gnm2.ann1.Q8CNLJ|arahy.Tifrunner.gnm2.ann1.Q8CNLJ.2	ONT.1320	ONT.1320.1
TCONS_00004135	XLOC_001298	arahy.Tifrunner.gnm2.ann1.Q8CNLJ|arahy.Tifrunner.gnm2.ann1.Q8CNLJ.2	ONT.1320	ONT.1320.5
TCONS_00004136	XLOC_001299	arahy.Tifrunner.gnm2.ann1.MXA56B|arahy.Tifrunner.gnm2.ann1.MXA56B.1	ONT.1321	ONT.1321.1
TCONS_00004148	XLOC_001300	arahy.Tifrunner.gnm2.ann1.TB2NW7|arahy.Tifrunner.gnm2.ann1.TB2NW7.4	ONT.1322	ONT.1322.1
TCONS_00004149	XLOC_001300	arahy.Tifrunner.gnm2.ann1.TB2NW7|arahy.Tifrunner.gnm2.ann1.TB2NW7.5	ONT.1322	ONT.1322.2
TCONS_00004152	XLOC_001301	arahy.Tifrunner.gnm2.ann1.UPRR15|arahy.Tifrunner.gnm2.ann1.UPRR15.1	ONT.1323	ONT.1323.3
TCONS_00004153	XLOC_001302	arahy.Tifrunner.gnm2.ann1.2M3042|arahy.Tifrunner.gnm2.ann1.2M3042.1	ONT.1324	ONT.1324.1
TCONS_00004157	XLOC_001304	arahy.Tifrunner.gnm2.ann1.RR76TU|arahy.Tifrunner.gnm2.ann1.RR76TU.1	ONT.1326	ONT.1326.1
TCONS_00004163	XLOC_001305	arahy.Tifrunner.gnm2.ann1.4ZN4QC|arahy.Tifrunner.gnm2.ann1.4ZN4QC.1	ONT.1327	ONT.1327.6
TCONS_00004166	XLOC_001305	arahy.Tifrunner.gnm2.ann1.4ZN4QC|arahy.Tifrunner.gnm2.ann1.4ZN4QC.1	ONT.1327	ONT.1327.9
TCONS_00004169	XLOC_001307	arahy.Tifrunner.gnm2.ann1.0IYI31|arahy.Tifrunner.gnm2.ann1.0IYI31.1	ONT.1329	ONT.1329.2
TCONS_00004173	XLOC_001307	arahy.Tifrunner.gnm2.ann1.0IYI31|arahy.Tifrunner.gnm2.ann1.0IYI31.1	ONT.1329	ONT.1329.6
TCONS_00004174	XLOC_001307	arahy.Tifrunner.gnm2.ann1.0IYI31|arahy.Tifrunner.gnm2.ann1.0IYI31.1	ONT.1329	ONT.1329.7
TCONS_00004184	XLOC_001309	arahy.Tifrunner.gnm2.ann1.LB5LIC|arahy.Tifrunner.gnm2.ann1.LB5LIC.2	ONT.1331	ONT.1331.1
TCONS_00004185	XLOC_001309	arahy.Tifrunner.gnm2.ann1.LB5LIC|arahy.Tifrunner.gnm2.ann1.LB5LIC.1	ONT.1331	ONT.1331.2
TCONS_00004196	XLOC_001315	arahy.Tifrunner.gnm2.ann1.H1IQ00|arahy.Tifrunner.gnm2.ann1.H1IQ00.1	ONT.1337	ONT.1337.1
TCONS_00004199	XLOC_001315	arahy.Tifrunner.gnm2.ann1.H1IQ00|arahy.Tifrunner.gnm2.ann1.H1IQ00.1	ONT.1337	ONT.1337.4
TCONS_00004200	XLOC_001315	arahy.Tifrunner.gnm2.ann1.H1IQ00|arahy.Tifrunner.gnm2.ann1.H1IQ00.1	ONT.1337	ONT.1337.5
TCONS_00004201	XLOC_001315	arahy.Tifrunner.gnm2.ann1.H1IQ00|arahy.Tifrunner.gnm2.ann1.H1IQ00.1	ONT.1337	ONT.1337.6
TCONS_00004202	XLOC_001316	arahy.Tifrunner.gnm2.ann1.60VMKJ|arahy.Tifrunner.gnm2.ann1.60VMKJ.2	ONT.1338	ONT.1338.1
TCONS_00004212	XLOC_001321	arahy.Tifrunner.gnm2.ann1.J5JSS9|arahy.Tifrunner.gnm2.ann1.J5JSS9.2	ONT.1343	ONT.1343.1
TCONS_00004213	XLOC_001322	arahy.Tifrunner.gnm2.ann1.55ECQ6|arahy.Tifrunner.gnm2.ann1.55ECQ6.1	ONT.1344	ONT.1344.1
TCONS_00004214	XLOC_001322	arahy.Tifrunner.gnm2.ann1.55ECQ6|arahy.Tifrunner.gnm2.ann1.55ECQ6.1	ONT.1344	ONT.1344.2
TCONS_00004217	XLOC_001323	arahy.Tifrunner.gnm2.ann1.TVN50Z|arahy.Tifrunner.gnm2.ann1.TVN50Z.1	ONT.1345	ONT.1345.2
TCONS_00004220	XLOC_001323	arahy.Tifrunner.gnm2.ann1.TVN50Z|arahy.Tifrunner.gnm2.ann1.TVN50Z.1	ONT.1345	ONT.1345.5
TCONS_00004225	XLOC_001327	arahy.Tifrunner.gnm2.ann1.095TGF|arahy.Tifrunner.gnm2.ann1.095TGF.1	ONT.1349	ONT.1349.2
TCONS_00004226	XLOC_001328	arahy.Tifrunner.gnm2.ann1.35HI1V|arahy.Tifrunner.gnm2.ann1.35HI1V.1	ONT.1350	ONT.1350.1
TCONS_00004239	XLOC_001328	arahy.Tifrunner.gnm2.ann1.35HI1V|arahy.Tifrunner.gnm2.ann1.35HI1V.1	ONT.1350	ONT.1350.14
TCONS_00004242	XLOC_001329	arahy.Tifrunner.gnm2.ann1.Q8UF2P|arahy.Tifrunner.gnm2.ann1.Q8UF2P.1	ONT.1351	ONT.1351.1
TCONS_00004246	XLOC_001331	arahy.Tifrunner.gnm2.ann1.S25UJZ|arahy.Tifrunner.gnm2.ann1.S25UJZ.1	ONT.1353	ONT.1353.1
TCONS_00004255	XLOC_001334	arahy.Tifrunner.gnm2.ann1.LZF6S4|arahy.Tifrunner.gnm2.ann1.LZF6S4.1	ONT.1356	ONT.1356.1
TCONS_00004256	XLOC_001334	arahy.Tifrunner.gnm2.ann1.LZF6S4|arahy.Tifrunner.gnm2.ann1.LZF6S4.1	ONT.1356	ONT.1356.2
TCONS_00004257	XLOC_001335	arahy.Tifrunner.gnm2.ann1.ZT89Y7|arahy.Tifrunner.gnm2.ann1.ZT89Y7.1	ONT.1357	ONT.1357.1
TCONS_00004260	XLOC_001336	arahy.Tifrunner.gnm2.ann1.VMCJ1G|arahy.Tifrunner.gnm2.ann1.VMCJ1G.3	ONT.1358	ONT.1358.2
TCONS_00004267	XLOC_001341	arahy.Tifrunner.gnm2.ann1.DSUQ5V|arahy.Tifrunner.gnm2.ann1.DSUQ5V.1	ONT.1363	ONT.1363.1
TCONS_00004268	XLOC_001342	arahy.Tifrunner.gnm2.ann1.IFA20P|arahy.Tifrunner.gnm2.ann1.IFA20P.1	ONT.1364	ONT.1364.1
TCONS_00004270	XLOC_001342	arahy.Tifrunner.gnm2.ann1.IFA20P|arahy.Tifrunner.gnm2.ann1.IFA20P.1	ONT.1364	ONT.1364.3
TCONS_00004276	XLOC_001347	arahy.Tifrunner.gnm2.ann1.JAK3I1|arahy.Tifrunner.gnm2.ann1.JAK3I1.1	ONT.1369	ONT.1369.1
TCONS_00004283	XLOC_001350	arahy.Tifrunner.gnm2.ann1.H4HJMA|arahy.Tifrunner.gnm2.ann1.H4HJMA.1	ONT.1372	ONT.1372.2
TCONS_00004285	XLOC_001350	arahy.Tifrunner.gnm2.ann1.H4HJMA|arahy.Tifrunner.gnm2.ann1.H4HJMA.1	ONT.1372	ONT.1372.4
TCONS_00004286	XLOC_001350	arahy.Tifrunner.gnm2.ann1.H4HJMA|arahy.Tifrunner.gnm2.ann1.H4HJMA.1	ONT.1372	ONT.1372.5
TCONS_00004287	XLOC_001350	arahy.Tifrunner.gnm2.ann1.H4HJMA|arahy.Tifrunner.gnm2.ann1.H4HJMA.1	ONT.1372	ONT.1372.6
TCONS_00004291	XLOC_001352	arahy.Tifrunner.gnm2.ann1.P8X82K|arahy.Tifrunner.gnm2.ann1.P8X82K.1	ONT.1374	ONT.1374.3
TCONS_00004299	XLOC_001354	arahy.Tifrunner.gnm2.ann1.YW2RJ0|arahy.Tifrunner.gnm2.ann1.YW2RJ0.1	ONT.1376	ONT.1376.3
TCONS_00004300	XLOC_001355	arahy.Tifrunner.gnm2.ann1.SEX15R|arahy.Tifrunner.gnm2.ann1.SEX15R.2	ONT.1377	ONT.1377.1
TCONS_00004301	XLOC_001356	arahy.Tifrunner.gnm2.ann1.2D211K|arahy.Tifrunner.gnm2.ann1.2D211K.1	ONT.1378	ONT.1378.1
TCONS_00004307	XLOC_001359	arahy.Tifrunner.gnm2.ann1.L3LV8Q|arahy.Tifrunner.gnm2.ann1.L3LV8Q.1	ONT.1381	ONT.1381.1
TCONS_00004308	XLOC_001360	arahy.Tifrunner.gnm2.ann1.TC15WI|arahy.Tifrunner.gnm2.ann1.TC15WI.1	ONT.1382	ONT.1382.1
TCONS_00004309	XLOC_001361	arahy.Tifrunner.gnm2.ann1.V8PY6L|arahy.Tifrunner.gnm2.ann1.V8PY6L.1	ONT.1383	ONT.1383.1
TCONS_00004320	XLOC_001364	arahy.Tifrunner.gnm2.ann1.BP3FRD|arahy.Tifrunner.gnm2.ann1.BP3FRD.1	ONT.1386	ONT.1386.2
TCONS_00004352	XLOC_001369	arahy.Tifrunner.gnm2.ann1.VT3BTZ|arahy.Tifrunner.gnm2.ann1.VT3BTZ.1	ONT.1391	ONT.1391.2
TCONS_00004361	XLOC_001372	arahy.Tifrunner.gnm2.ann1.IKZ63P|arahy.Tifrunner.gnm2.ann1.IKZ63P.2	ONT.1394	ONT.1394.1
TCONS_00004362	XLOC_001373	arahy.Tifrunner.gnm2.ann1.22FXNP|arahy.Tifrunner.gnm2.ann1.22FXNP.1	ONT.1395	ONT.1395.1
TCONS_00004363	XLOC_001373	arahy.Tifrunner.gnm2.ann1.22FXNP|arahy.Tifrunner.gnm2.ann1.22FXNP.1	ONT.1395	ONT.1395.2
TCONS_00004364	XLOC_001374	arahy.Tifrunner.gnm2.ann1.JN41X7|arahy.Tifrunner.gnm2.ann1.JN41X7.1	ONT.1396	ONT.1396.1
TCONS_00004366	XLOC_001374	arahy.Tifrunner.gnm2.ann1.JN41X7|arahy.Tifrunner.gnm2.ann1.JN41X7.1	ONT.1396	ONT.1396.3
TCONS_00004368	XLOC_001375	arahy.Tifrunner.gnm2.ann1.IBFP1Z|arahy.Tifrunner.gnm2.ann1.IBFP1Z.1	ONT.1397	ONT.1397.2
TCONS_00004377	XLOC_001380	arahy.Tifrunner.gnm2.ann1.YV33P0|arahy.Tifrunner.gnm2.ann1.YV33P0.1	ONT.1403	ONT.1403.1
TCONS_00004380	XLOC_001380	arahy.Tifrunner.gnm2.ann1.YV33P0|arahy.Tifrunner.gnm2.ann1.YV33P0.1	ONT.1403	ONT.1403.4
TCONS_00004387	XLOC_001381	arahy.Tifrunner.gnm2.ann1.BU45MS|arahy.Tifrunner.gnm2.ann1.BU45MS.2	ONT.1404	ONT.1404.2
TCONS_00004388	XLOC_001381	arahy.Tifrunner.gnm2.ann1.BU45MS|arahy.Tifrunner.gnm2.ann1.BU45MS.2	ONT.1404	ONT.1404.3
TCONS_00004396	XLOC_001383	arahy.Tifrunner.gnm2.ann1.N7IIZM|arahy.Tifrunner.gnm2.ann1.N7IIZM.2	ONT.1406	ONT.1406.1
TCONS_00004407	XLOC_001387	arahy.Tifrunner.gnm2.ann1.W74017|arahy.Tifrunner.gnm2.ann1.W74017.1	ONT.1410	ONT.1410.2
TCONS_00004409	XLOC_001388	arahy.Tifrunner.gnm2.ann1.24XUJ9|arahy.Tifrunner.gnm2.ann1.24XUJ9.1	ONT.1411	ONT.1411.1
TCONS_00004411	XLOC_001389	arahy.Tifrunner.gnm2.ann1.P9U8RJ|arahy.Tifrunner.gnm2.ann1.P9U8RJ.1	ONT.1412	ONT.1412.2
TCONS_00004413	XLOC_001390	arahy.Tifrunner.gnm2.ann1.N67QXJ|arahy.Tifrunner.gnm2.ann1.N67QXJ.1	ONT.1413	ONT.1413.2
TCONS_00004414	XLOC_001390	arahy.Tifrunner.gnm2.ann1.N67QXJ|arahy.Tifrunner.gnm2.ann1.N67QXJ.1	ONT.1413	ONT.1413.3
TCONS_00004429	XLOC_001392	arahy.Tifrunner.gnm2.ann1.UB10Y8|arahy.Tifrunner.gnm2.ann1.UB10Y8.2	ONT.1415	ONT.1415.8
TCONS_00004435	XLOC_001393	arahy.Tifrunner.gnm2.ann1.80KQCJ|arahy.Tifrunner.gnm2.ann1.80KQCJ.1	ONT.1416	ONT.1416.1
TCONS_00004437	XLOC_001393	arahy.Tifrunner.gnm2.ann1.80KQCJ|arahy.Tifrunner.gnm2.ann1.80KQCJ.1	ONT.1416	ONT.1416.3
TCONS_00004445	XLOC_001395	arahy.Tifrunner.gnm2.ann1.TB6HA2|arahy.Tifrunner.gnm2.ann1.TB6HA2.1	ONT.1418	ONT.1418.3
TCONS_00004447	XLOC_001396	arahy.Tifrunner.gnm2.ann1.D5YLID|arahy.Tifrunner.gnm2.ann1.D5YLID.2	ONT.1419	ONT.1419.1
TCONS_00004449	XLOC_001396	arahy.Tifrunner.gnm2.ann1.D5YLID|arahy.Tifrunner.gnm2.ann1.D5YLID.2	ONT.1419	ONT.1419.3
TCONS_00004451	XLOC_001398	arahy.Tifrunner.gnm2.ann1.24R365|arahy.Tifrunner.gnm2.ann1.24R365.1	ONT.1421	ONT.1421.1
TCONS_00004457	XLOC_001401	arahy.Tifrunner.gnm2.ann1.FKJ1CZ|arahy.Tifrunner.gnm2.ann1.FKJ1CZ.1	ONT.1424	ONT.1424.3
TCONS_00004461	XLOC_001402	arahy.Tifrunner.gnm2.ann1.XWYM96|arahy.Tifrunner.gnm2.ann1.XWYM96.1	ONT.1425	ONT.1425.2
TCONS_00004479	XLOC_001406	arahy.Tifrunner.gnm2.ann1.YY6LCE|arahy.Tifrunner.gnm2.ann1.YY6LCE.1	ONT.1430	ONT.1430.1
TCONS_00004483	XLOC_001408	arahy.Tifrunner.gnm2.ann1.YIXS33|arahy.Tifrunner.gnm2.ann1.YIXS33.1	ONT.1432	ONT.1432.1
TCONS_00004485	XLOC_001408	arahy.Tifrunner.gnm2.ann1.YIXS33|arahy.Tifrunner.gnm2.ann1.YIXS33.1	ONT.1432	ONT.1432.3
TCONS_00004489	XLOC_001411	arahy.Tifrunner.gnm2.ann1.E7XDIB|arahy.Tifrunner.gnm2.ann1.E7XDIB.1	ONT.1435	ONT.1435.1
TCONS_00004496	XLOC_001415	arahy.Tifrunner.gnm2.ann1.QND09G|arahy.Tifrunner.gnm2.ann1.QND09G.1	ONT.1439	ONT.1439.1
TCONS_00004498	XLOC_001416	arahy.Tifrunner.gnm2.ann1.AW6SSY|arahy.Tifrunner.gnm2.ann1.AW6SSY.1	ONT.1440	ONT.1440.1
TCONS_00004505	XLOC_001419	arahy.Tifrunner.gnm2.ann1.F69WBS|arahy.Tifrunner.gnm2.ann1.F69WBS.2	ONT.1443	ONT.1443.3
TCONS_00004539	XLOC_001424	arahy.Tifrunner.gnm2.ann1.69E4XE|arahy.Tifrunner.gnm2.ann1.69E4XE.1	ONT.1448	ONT.1448.1
TCONS_00004554	XLOC_001427	arahy.Tifrunner.gnm2.ann1.HNG0SX|arahy.Tifrunner.gnm2.ann1.HNG0SX.1	ONT.1451	ONT.1451.1
TCONS_00004558	XLOC_001427	arahy.Tifrunner.gnm2.ann1.HNG0SX|arahy.Tifrunner.gnm2.ann1.HNG0SX.1	ONT.1451	ONT.1451.5
TCONS_00004577	XLOC_001433	arahy.Tifrunner.gnm2.ann1.BGFV7A|arahy.Tifrunner.gnm2.ann1.BGFV7A.1	ONT.1457	ONT.1457.4
TCONS_00004587	XLOC_001435	arahy.Tifrunner.gnm2.ann1.UY0NCU|arahy.Tifrunner.gnm2.ann1.UY0NCU.2	ONT.1459	ONT.1459.1
TCONS_00004589	XLOC_001435	arahy.Tifrunner.gnm2.ann1.UY0NCU|arahy.Tifrunner.gnm2.ann1.UY0NCU.1	ONT.1459	ONT.1459.3
TCONS_00004591	XLOC_001436	arahy.Tifrunner.gnm2.ann1.UB8UIZ|arahy.Tifrunner.gnm2.ann1.UB8UIZ.3	ONT.1460	ONT.1460.2
TCONS_00004592	XLOC_001437	arahy.Tifrunner.gnm2.ann1.E5X9TE|arahy.Tifrunner.gnm2.ann1.E5X9TE.1	ONT.1461	ONT.1461.1
TCONS_00004611	XLOC_001446	arahy.Tifrunner.gnm2.ann1.Y0U2QZ|arahy.Tifrunner.gnm2.ann1.Y0U2QZ.1	ONT.1470	ONT.1470.1
TCONS_00004614	XLOC_001448	arahy.Tifrunner.gnm2.ann1.IPJH2T|arahy.Tifrunner.gnm2.ann1.IPJH2T.1	ONT.1472	ONT.1472.1
TCONS_00004619	XLOC_001451	arahy.Tifrunner.gnm2.ann1.HL4WI4|arahy.Tifrunner.gnm2.ann1.HL4WI4.1	ONT.1475	ONT.1475.1
TCONS_00004620	XLOC_001451	arahy.Tifrunner.gnm2.ann1.HL4WI4|arahy.Tifrunner.gnm2.ann1.HL4WI4.1	ONT.1475	ONT.1475.2
TCONS_00004621	XLOC_001451	arahy.Tifrunner.gnm2.ann1.HL4WI4|arahy.Tifrunner.gnm2.ann1.HL4WI4.1	ONT.1475	ONT.1475.3
TCONS_00004622	XLOC_001451	arahy.Tifrunner.gnm2.ann1.HL4WI4|arahy.Tifrunner.gnm2.ann1.HL4WI4.1	ONT.1475	ONT.1475.4
TCONS_00004623	XLOC_001451	arahy.Tifrunner.gnm2.ann1.HL4WI4|arahy.Tifrunner.gnm2.ann1.HL4WI4.1	ONT.1475	ONT.1475.5
TCONS_00004630	XLOC_001456	arahy.Tifrunner.gnm2.ann1.5H3RNB|arahy.Tifrunner.gnm2.ann1.5H3RNB.1	ONT.1480	ONT.1480.1
TCONS_00004631	XLOC_001456	arahy.Tifrunner.gnm2.ann1.5H3RNB|arahy.Tifrunner.gnm2.ann1.5H3RNB.1	ONT.1480	ONT.1480.2
TCONS_00004634	XLOC_001457	arahy.Tifrunner.gnm2.ann1.9Q6FU5|arahy.Tifrunner.gnm2.ann1.9Q6FU5.2	ONT.1482	ONT.1482.2
TCONS_00004653	XLOC_001459	arahy.Tifrunner.gnm2.ann1.U20N0A|arahy.Tifrunner.gnm2.ann1.U20N0A.1	ONT.1484	ONT.1484.12
TCONS_00004654	XLOC_001460	arahy.Tifrunner.gnm2.ann1.LGG9GW|arahy.Tifrunner.gnm2.ann1.LGG9GW.1	ONT.1485	ONT.1485.1
TCONS_00004656	XLOC_001460	arahy.Tifrunner.gnm2.ann1.LGG9GW|arahy.Tifrunner.gnm2.ann1.LGG9GW.1	ONT.1485	ONT.1485.3
TCONS_00004657	XLOC_001460	arahy.Tifrunner.gnm2.ann1.LGG9GW|arahy.Tifrunner.gnm2.ann1.LGG9GW.1	ONT.1485	ONT.1485.4
TCONS_00004658	XLOC_001461	arahy.Tifrunner.gnm2.ann1.696GFM|arahy.Tifrunner.gnm2.ann1.696GFM.1	ONT.1486	ONT.1486.1
TCONS_00004661	XLOC_001462	arahy.Tifrunner.gnm2.ann1.T45VHI|arahy.Tifrunner.gnm2.ann1.T45VHI.1	ONT.1487	ONT.1487.2
TCONS_00004666	XLOC_001465	arahy.Tifrunner.gnm2.ann1.YRMJ3W|arahy.Tifrunner.gnm2.ann1.YRMJ3W.1	ONT.1490	ONT.1490.1
TCONS_00004671	XLOC_001468	arahy.Tifrunner.gnm2.ann1.D5PZ9F|arahy.Tifrunner.gnm2.ann1.D5PZ9F.1	ONT.1493	ONT.1493.1
TCONS_00004674	XLOC_001470	arahy.Tifrunner.gnm2.ann1.V5FMPV|arahy.Tifrunner.gnm2.ann1.V5FMPV.1	ONT.1495	ONT.1495.1
TCONS_00004680	XLOC_001473	arahy.Tifrunner.gnm2.ann1.Z2YVAL|arahy.Tifrunner.gnm2.ann1.Z2YVAL.1	ONT.1498	ONT.1498.1
TCONS_00004682	XLOC_001473	arahy.Tifrunner.gnm2.ann1.Z2YVAL|arahy.Tifrunner.gnm2.ann1.Z2YVAL.1	ONT.1498	ONT.1498.3
TCONS_00004683	XLOC_001474	arahy.Tifrunner.gnm2.ann1.715XQU|arahy.Tifrunner.gnm2.ann1.715XQU.1	ONT.1499	ONT.1499.1
TCONS_00004685	XLOC_001474	arahy.Tifrunner.gnm2.ann1.715XQU|arahy.Tifrunner.gnm2.ann1.715XQU.1	ONT.1499	ONT.1499.3
TCONS_00004691	XLOC_001477	arahy.Tifrunner.gnm2.ann1.RB932S|arahy.Tifrunner.gnm2.ann1.RB932S.1	ONT.1502	ONT.1502.1
TCONS_00004695	XLOC_001479	arahy.Tifrunner.gnm2.ann1.FAZ0NX|arahy.Tifrunner.gnm2.ann1.FAZ0NX.1	ONT.1504	ONT.1504.1
TCONS_00004703	XLOC_001480	arahy.Tifrunner.gnm2.ann1.RLPB8M|arahy.Tifrunner.gnm2.ann1.RLPB8M.1	ONT.1505	ONT.1505.6
TCONS_00004713	XLOC_001480	arahy.Tifrunner.gnm2.ann1.RLPB8M|arahy.Tifrunner.gnm2.ann1.RLPB8M.1	ONT.1505	ONT.1505.16
TCONS_00004714	XLOC_001480	arahy.Tifrunner.gnm2.ann1.RLPB8M|arahy.Tifrunner.gnm2.ann1.RLPB8M.1	ONT.1505	ONT.1505.17
TCONS_00004717	XLOC_001483	arahy.Tifrunner.gnm2.ann1.D773D7|arahy.Tifrunner.gnm2.ann1.D773D7.1	ONT.1508	ONT.1508.1
TCONS_00004725	XLOC_001484	arahy.Tifrunner.gnm2.ann1.606BFT|arahy.Tifrunner.gnm2.ann1.606BFT.1	ONT.1509	ONT.1509.3
TCONS_00004729	XLOC_001486	arahy.Tifrunner.gnm2.ann1.80CTZT|arahy.Tifrunner.gnm2.ann1.80CTZT.1	ONT.1511	ONT.1511.1
TCONS_00004735	XLOC_001490	arahy.Tifrunner.gnm2.ann1.NHTB1I|arahy.Tifrunner.gnm2.ann1.NHTB1I.1	ONT.1515	ONT.1515.1
TCONS_00004747	XLOC_001493	arahy.Tifrunner.gnm2.ann1.T2LSLY|arahy.Tifrunner.gnm2.ann1.T2LSLY.1	ONT.1518	ONT.1518.1
TCONS_00004748	XLOC_001493	arahy.Tifrunner.gnm2.ann1.T2LSLY|arahy.Tifrunner.gnm2.ann1.T2LSLY.1	ONT.1518	ONT.1518.2
TCONS_00004749	XLOC_001493	arahy.Tifrunner.gnm2.ann1.T2LSLY|arahy.Tifrunner.gnm2.ann1.T2LSLY.1	ONT.1518	ONT.1518.3
TCONS_00004750	XLOC_001493	arahy.Tifrunner.gnm2.ann1.T2LSLY|arahy.Tifrunner.gnm2.ann1.T2LSLY.1	ONT.1518	ONT.1518.4
TCONS_00004751	XLOC_001493	arahy.Tifrunner.gnm2.ann1.T2LSLY|arahy.Tifrunner.gnm2.ann1.T2LSLY.1	ONT.1518	ONT.1518.5
TCONS_00004752	XLOC_001493	arahy.Tifrunner.gnm2.ann1.T2LSLY|arahy.Tifrunner.gnm2.ann1.T2LSLY.1	ONT.1518	ONT.1518.6
TCONS_00004758	XLOC_001496	arahy.Tifrunner.gnm2.ann1.28ZGNX|arahy.Tifrunner.gnm2.ann1.28ZGNX.1	ONT.1521	ONT.1521.1
TCONS_00004763	XLOC_001498	arahy.Tifrunner.gnm2.ann1.XUK5IW|arahy.Tifrunner.gnm2.ann1.XUK5IW.1	ONT.1523	ONT.1523.1
TCONS_00004767	XLOC_001499	arahy.Tifrunner.gnm2.ann1.718L0E|arahy.Tifrunner.gnm2.ann1.718L0E.1	ONT.1524	ONT.1524.4
TCONS_00004796	XLOC_001508	arahy.Tifrunner.gnm2.ann1.JCEG7N|arahy.Tifrunner.gnm2.ann1.JCEG7N.1	ONT.1533	ONT.1533.1
TCONS_00004797	XLOC_001508	arahy.Tifrunner.gnm2.ann1.JCEG7N|arahy.Tifrunner.gnm2.ann1.JCEG7N.2	ONT.1533	ONT.1533.2
TCONS_00004815	XLOC_001512	arahy.Tifrunner.gnm2.ann1.0CFS5U|arahy.Tifrunner.gnm2.ann1.0CFS5U.2	ONT.1537	ONT.1537.2
TCONS_00004816	XLOC_001512	arahy.Tifrunner.gnm2.ann1.0CFS5U|arahy.Tifrunner.gnm2.ann1.0CFS5U.2	ONT.1537	ONT.1537.3
TCONS_00004821	XLOC_001512	arahy.Tifrunner.gnm2.ann1.0CFS5U|arahy.Tifrunner.gnm2.ann1.0CFS5U.2	ONT.1537	ONT.1537.8
TCONS_00004834	XLOC_001515	arahy.Tifrunner.gnm2.ann1.5AH6W7|arahy.Tifrunner.gnm2.ann1.5AH6W7.2	ONT.1540	ONT.1540.2
TCONS_00004837	XLOC_001516	arahy.Tifrunner.gnm2.ann1.FBBL0Z|arahy.Tifrunner.gnm2.ann1.FBBL0Z.1	ONT.1541	ONT.1541.1
TCONS_00004841	XLOC_001518	arahy.Tifrunner.gnm2.ann1.D0V14N|arahy.Tifrunner.gnm2.ann1.D0V14N.1	ONT.1543	ONT.1543.1
TCONS_00004843	XLOC_001518	arahy.Tifrunner.gnm2.ann1.D0V14N|arahy.Tifrunner.gnm2.ann1.D0V14N.1	ONT.1543	ONT.1543.3
TCONS_00004845	XLOC_001520	arahy.Tifrunner.gnm2.ann1.984SQ9|arahy.Tifrunner.gnm2.ann1.984SQ9.1	ONT.1545	ONT.1545.1
TCONS_00004846	XLOC_001521	arahy.Tifrunner.gnm2.ann1.U0RPSK|arahy.Tifrunner.gnm2.ann1.U0RPSK.1	ONT.1546	ONT.1546.1
TCONS_00004848	XLOC_001522	arahy.Tifrunner.gnm2.ann1.ZX441X|arahy.Tifrunner.gnm2.ann1.ZX441X.1	ONT.1547	ONT.1547.2
TCONS_00004850	XLOC_001523	arahy.Tifrunner.gnm2.ann1.6QA0V6|arahy.Tifrunner.gnm2.ann1.6QA0V6.1	ONT.1548	ONT.1548.1
TCONS_00004851	XLOC_001523	arahy.Tifrunner.gnm2.ann1.6QA0V6|arahy.Tifrunner.gnm2.ann1.6QA0V6.1	ONT.1548	ONT.1548.2
TCONS_00004852	XLOC_001523	arahy.Tifrunner.gnm2.ann1.6QA0V6|arahy.Tifrunner.gnm2.ann1.6QA0V6.1	ONT.1548	ONT.1548.3
TCONS_00004854	XLOC_001523	arahy.Tifrunner.gnm2.ann1.6QA0V6|arahy.Tifrunner.gnm2.ann1.6QA0V6.1	ONT.1548	ONT.1548.5
TCONS_00004855	XLOC_001523	arahy.Tifrunner.gnm2.ann1.6QA0V6|arahy.Tifrunner.gnm2.ann1.6QA0V6.1	ONT.1548	ONT.1548.6
TCONS_00004856	XLOC_001523	arahy.Tifrunner.gnm2.ann1.6QA0V6|arahy.Tifrunner.gnm2.ann1.6QA0V6.1	ONT.1548	ONT.1548.7
TCONS_00004858	XLOC_001524	arahy.Tifrunner.gnm2.ann1.C8Z94U|arahy.Tifrunner.gnm2.ann1.C8Z94U.2	ONT.1549	ONT.1549.2
TCONS_00004859	XLOC_001524	arahy.Tifrunner.gnm2.ann1.C8Z94U|arahy.Tifrunner.gnm2.ann1.C8Z94U.2	ONT.1549	ONT.1549.3
TCONS_00004861	XLOC_001525	arahy.Tifrunner.gnm2.ann1.Y3FQDK|arahy.Tifrunner.gnm2.ann1.Y3FQDK.1	ONT.1550	ONT.1550.2
TCONS_00004862	XLOC_001526	arahy.Tifrunner.gnm2.ann1.EEEJ2F|arahy.Tifrunner.gnm2.ann1.EEEJ2F.3	ONT.1551	ONT.1551.1
TCONS_00004866	XLOC_001527	arahy.Tifrunner.gnm2.ann1.QA99NK|arahy.Tifrunner.gnm2.ann1.QA99NK.1	ONT.1553	ONT.1553.2
TCONS_00004869	XLOC_001528	arahy.Tifrunner.gnm2.ann1.U9FTP0|arahy.Tifrunner.gnm2.ann1.U9FTP0.1	ONT.1554	ONT.1554.2
TCONS_00004873	XLOC_001529	arahy.Tifrunner.gnm2.ann1.ZL3RZ2|arahy.Tifrunner.gnm2.ann1.ZL3RZ2.1	ONT.1555	ONT.1555.3
TCONS_00004875	XLOC_001529	arahy.Tifrunner.gnm2.ann1.ZL3RZ2|arahy.Tifrunner.gnm2.ann1.ZL3RZ2.1	ONT.1555	ONT.1555.5
TCONS_00004878	XLOC_001529	arahy.Tifrunner.gnm2.ann1.ZL3RZ2|arahy.Tifrunner.gnm2.ann1.ZL3RZ2.1	ONT.1555	ONT.1555.8
TCONS_00004880	XLOC_001529	arahy.Tifrunner.gnm2.ann1.ZL3RZ2|arahy.Tifrunner.gnm2.ann1.ZL3RZ2.1	ONT.1555	ONT.1555.10
TCONS_00004891	XLOC_001532	arahy.Tifrunner.gnm2.ann1.048ZT0|arahy.Tifrunner.gnm2.ann1.048ZT0.1	ONT.1558	ONT.1558.1
TCONS_00004893	XLOC_001533	arahy.Tifrunner.gnm2.ann1.QJ8247|arahy.Tifrunner.gnm2.ann1.QJ8247.1	ONT.1559	ONT.1559.2
TCONS_00004910	XLOC_001538	arahy.Tifrunner.gnm2.ann1.9FL7A6|arahy.Tifrunner.gnm2.ann1.9FL7A6.2	ONT.1564	ONT.1564.1
TCONS_00004912	XLOC_001539	arahy.Tifrunner.gnm2.ann1.W2DQVT|arahy.Tifrunner.gnm2.ann1.W2DQVT.1	ONT.1565	ONT.1565.1
TCONS_00004918	XLOC_001539	arahy.Tifrunner.gnm2.ann1.W2DQVT|arahy.Tifrunner.gnm2.ann1.W2DQVT.2	ONT.1565	ONT.1565.7
TCONS_00004919	XLOC_001539	arahy.Tifrunner.gnm2.ann1.W2DQVT|arahy.Tifrunner.gnm2.ann1.W2DQVT.1	ONT.1565	ONT.1565.8
TCONS_00004920	XLOC_001539	arahy.Tifrunner.gnm2.ann1.W2DQVT|arahy.Tifrunner.gnm2.ann1.W2DQVT.2	ONT.1565	ONT.1565.9
TCONS_00004921	XLOC_001540	arahy.Tifrunner.gnm2.ann1.96ZSDT|arahy.Tifrunner.gnm2.ann1.96ZSDT.1	ONT.1566	ONT.1566.1
TCONS_00004922	XLOC_001540	arahy.Tifrunner.gnm2.ann1.96ZSDT|arahy.Tifrunner.gnm2.ann1.96ZSDT.1	ONT.1566	ONT.1566.2
TCONS_00004923	XLOC_001541	arahy.Tifrunner.gnm2.ann1.HG7TPY|arahy.Tifrunner.gnm2.ann1.HG7TPY.1	ONT.1567	ONT.1567.1
TCONS_00004926	XLOC_001542	arahy.Tifrunner.gnm2.ann1.UKC1QQ|arahy.Tifrunner.gnm2.ann1.UKC1QQ.1	ONT.1568	ONT.1568.3
TCONS_00004938	XLOC_001543	arahy.Tifrunner.gnm2.ann1.0F4FSZ|arahy.Tifrunner.gnm2.ann1.0F4FSZ.1	ONT.1569	ONT.1569.9
TCONS_00004945	XLOC_001545	arahy.Tifrunner.gnm2.ann1.Q3LZKR|arahy.Tifrunner.gnm2.ann1.Q3LZKR.1	ONT.1571	ONT.1571.1
TCONS_00004948	XLOC_001545	arahy.Tifrunner.gnm2.ann1.Q3LZKR|arahy.Tifrunner.gnm2.ann1.Q3LZKR.1	ONT.1571	ONT.1571.4
TCONS_00004949	XLOC_001545	arahy.Tifrunner.gnm2.ann1.Q3LZKR|arahy.Tifrunner.gnm2.ann1.Q3LZKR.1	ONT.1571	ONT.1571.5
TCONS_00004950	XLOC_001545	arahy.Tifrunner.gnm2.ann1.Q3LZKR|arahy.Tifrunner.gnm2.ann1.Q3LZKR.1	ONT.1571	ONT.1571.6
TCONS_00004951	XLOC_001545	arahy.Tifrunner.gnm2.ann1.Q3LZKR|arahy.Tifrunner.gnm2.ann1.Q3LZKR.1	ONT.1571	ONT.1571.7
TCONS_00004953	XLOC_001545	arahy.Tifrunner.gnm2.ann1.Q3LZKR|arahy.Tifrunner.gnm2.ann1.Q3LZKR.1	ONT.1571	ONT.1571.9
TCONS_00004963	XLOC_001548	arahy.Tifrunner.gnm2.ann1.8F9XT7|arahy.Tifrunner.gnm2.ann1.8F9XT7.1	ONT.1574	ONT.1574.2
TCONS_00004973	XLOC_001552	arahy.Tifrunner.gnm2.ann1.465ER6|arahy.Tifrunner.gnm2.ann1.465ER6.1	ONT.1578	ONT.1578.4
TCONS_00004977	XLOC_001552	arahy.Tifrunner.gnm2.ann1.465ER6|arahy.Tifrunner.gnm2.ann1.465ER6.1	ONT.1578	ONT.1578.8
TCONS_00004978	XLOC_001552	arahy.Tifrunner.gnm2.ann1.465ER6|arahy.Tifrunner.gnm2.ann1.465ER6.1	ONT.1578	ONT.1578.9
TCONS_00004979	XLOC_001553	arahy.Tifrunner.gnm2.ann1.DE3F1C|arahy.Tifrunner.gnm2.ann1.DE3F1C.1	ONT.1579	ONT.1579.1
TCONS_00004983	XLOC_001555	arahy.Tifrunner.gnm2.ann1.FK6HB9|arahy.Tifrunner.gnm2.ann1.FK6HB9.1	ONT.1581	ONT.1581.1
TCONS_00004991	XLOC_001557	arahy.Tifrunner.gnm2.ann1.JUK8XQ|arahy.Tifrunner.gnm2.ann1.JUK8XQ.1	ONT.1583	ONT.1583.1
TCONS_00004993	XLOC_001559	arahy.Tifrunner.gnm2.ann1.C0LV86|arahy.Tifrunner.gnm2.ann1.C0LV86.1	ONT.1585	ONT.1585.1
TCONS_00004995	XLOC_001561	arahy.Tifrunner.gnm2.ann1.M4G3QU|arahy.Tifrunner.gnm2.ann1.M4G3QU.2	ONT.1587	ONT.1587.1
TCONS_00005002	XLOC_001563	arahy.Tifrunner.gnm2.ann1.JF9XSQ|arahy.Tifrunner.gnm2.ann1.JF9XSQ.1	ONT.1589	ONT.1589.1
TCONS_00005004	XLOC_001563	arahy.Tifrunner.gnm2.ann1.JF9XSQ|arahy.Tifrunner.gnm2.ann1.JF9XSQ.1	ONT.1590	ONT.1590.1
TCONS_00005008	XLOC_001565	arahy.Tifrunner.gnm2.ann1.YN9M68|arahy.Tifrunner.gnm2.ann1.YN9M68.1	ONT.1592	ONT.1592.1
TCONS_00005009	XLOC_001565	arahy.Tifrunner.gnm2.ann1.YN9M68|arahy.Tifrunner.gnm2.ann1.YN9M68.1	ONT.1592	ONT.1592.2
TCONS_00005010	XLOC_001565	arahy.Tifrunner.gnm2.ann1.YN9M68|arahy.Tifrunner.gnm2.ann1.YN9M68.1	ONT.1592	ONT.1592.3
TCONS_00005015	XLOC_001566	arahy.Tifrunner.gnm2.ann1.WU8RK2|arahy.Tifrunner.gnm2.ann1.WU8RK2.1	ONT.1593	ONT.1593.5
TCONS_00005020	XLOC_001567	arahy.Tifrunner.gnm2.ann1.7AU96Q|arahy.Tifrunner.gnm2.ann1.7AU96Q.1	ONT.1594	ONT.1594.2
TCONS_00005025	XLOC_001567	arahy.Tifrunner.gnm2.ann1.7AU96Q|arahy.Tifrunner.gnm2.ann1.7AU96Q.1	ONT.1594	ONT.1594.7
TCONS_00005026	XLOC_001568	arahy.Tifrunner.gnm2.ann1.C788P2|arahy.Tifrunner.gnm2.ann1.C788P2.1	ONT.1595	ONT.1595.1
TCONS_00005027	XLOC_001568	arahy.Tifrunner.gnm2.ann1.C788P2|arahy.Tifrunner.gnm2.ann1.C788P2.1	ONT.1596	ONT.1596.1
TCONS_00005028	XLOC_001568	arahy.Tifrunner.gnm2.ann1.C788P2|arahy.Tifrunner.gnm2.ann1.C788P2.1	ONT.1596	ONT.1596.2
TCONS_00005030	XLOC_001569	arahy.Tifrunner.gnm2.ann1.ETL5CI|arahy.Tifrunner.gnm2.ann1.ETL5CI.1	ONT.1597	ONT.1597.1
TCONS_00005031	XLOC_001570	arahy.Tifrunner.gnm2.ann1.39SMC6|arahy.Tifrunner.gnm2.ann1.39SMC6.1	ONT.1598	ONT.1598.1
TCONS_00005035	XLOC_001570	arahy.Tifrunner.gnm2.ann1.39SMC6|arahy.Tifrunner.gnm2.ann1.39SMC6.1	ONT.1598	ONT.1598.5
TCONS_00005037	XLOC_001570	arahy.Tifrunner.gnm2.ann1.39SMC6|arahy.Tifrunner.gnm2.ann1.39SMC6.1	ONT.1598	ONT.1598.7
TCONS_00005053	XLOC_001572	arahy.Tifrunner.gnm2.ann1.76C240|arahy.Tifrunner.gnm2.ann1.76C240.1	ONT.1601	ONT.1601.6
TCONS_00005058	XLOC_001574	arahy.Tifrunner.gnm2.ann1.NCC7G2|arahy.Tifrunner.gnm2.ann1.NCC7G2.3	ONT.1604	ONT.1604.1
TCONS_00005066	XLOC_001575	arahy.Tifrunner.gnm2.ann1.0513A0|arahy.Tifrunner.gnm2.ann1.0513A0.1	ONT.1605	ONT.1605.2
TCONS_00005071	XLOC_001578	arahy.Tifrunner.gnm2.ann1.ASR8I2|arahy.Tifrunner.gnm2.ann1.ASR8I2.2	ONT.1608	ONT.1608.1
TCONS_00005074	XLOC_001578	arahy.Tifrunner.gnm2.ann1.ASR8I2|arahy.Tifrunner.gnm2.ann1.ASR8I2.2	ONT.1608	ONT.1608.4
TCONS_00005075	XLOC_001578	arahy.Tifrunner.gnm2.ann1.ASR8I2|arahy.Tifrunner.gnm2.ann1.ASR8I2.2	ONT.1608	ONT.1608.5
TCONS_00005076	XLOC_001579	arahy.Tifrunner.gnm2.ann1.JWR0C3|arahy.Tifrunner.gnm2.ann1.JWR0C3.1	ONT.1609	ONT.1609.1
TCONS_00005083	XLOC_001580	arahy.Tifrunner.gnm2.ann1.C19Y0U|arahy.Tifrunner.gnm2.ann1.C19Y0U.1	ONT.1610	ONT.1610.1
TCONS_00005084	XLOC_001580	arahy.Tifrunner.gnm2.ann1.C19Y0U|arahy.Tifrunner.gnm2.ann1.C19Y0U.1	ONT.1610	ONT.1610.2
TCONS_00005085	XLOC_001580	arahy.Tifrunner.gnm2.ann1.C19Y0U|arahy.Tifrunner.gnm2.ann1.C19Y0U.1	ONT.1610	ONT.1610.3
TCONS_00005089	XLOC_001582	arahy.Tifrunner.gnm2.ann1.25CQ7A|arahy.Tifrunner.gnm2.ann1.25CQ7A.1	ONT.1612	ONT.1612.1
TCONS_00005091	XLOC_001584	arahy.Tifrunner.gnm2.ann1.G5MRUB|arahy.Tifrunner.gnm2.ann1.G5MRUB.1	ONT.1614	ONT.1614.1
TCONS_00005093	XLOC_001585	arahy.Tifrunner.gnm2.ann1.AEUB1M|arahy.Tifrunner.gnm2.ann1.AEUB1M.1	ONT.1615	ONT.1615.2
TCONS_00005094	XLOC_001585	arahy.Tifrunner.gnm2.ann1.AEUB1M|arahy.Tifrunner.gnm2.ann1.AEUB1M.1	ONT.1615	ONT.1615.3
TCONS_00005098	XLOC_001587	arahy.Tifrunner.gnm2.ann1.DL2M7Q|arahy.Tifrunner.gnm2.ann1.DL2M7Q.1	ONT.1617	ONT.1617.3
TCONS_00005103	XLOC_001588	arahy.Tifrunner.gnm2.ann1.M3ZMX5|arahy.Tifrunner.gnm2.ann1.M3ZMX5.2	ONT.1618	ONT.1618.2
TCONS_00005121	XLOC_001595	arahy.Tifrunner.gnm2.ann1.XIF53R|arahy.Tifrunner.gnm2.ann1.XIF53R.1	ONT.1626	ONT.1626.1
TCONS_00005122	XLOC_001596	arahy.Tifrunner.gnm2.ann1.S7RYVI|arahy.Tifrunner.gnm2.ann1.S7RYVI.1	ONT.1627	ONT.1627.1
TCONS_00005126	XLOC_001597	arahy.Tifrunner.gnm2.ann1.U22U4T|arahy.Tifrunner.gnm2.ann1.U22U4T.1	ONT.1628	ONT.1628.1
TCONS_00005130	XLOC_001597	arahy.Tifrunner.gnm2.ann1.U22U4T|arahy.Tifrunner.gnm2.ann1.U22U4T.1	ONT.1628	ONT.1628.5
TCONS_00005132	XLOC_001597	arahy.Tifrunner.gnm2.ann1.U22U4T|arahy.Tifrunner.gnm2.ann1.U22U4T.1	ONT.1628	ONT.1628.7
TCONS_00005133	XLOC_001597	arahy.Tifrunner.gnm2.ann1.U22U4T|arahy.Tifrunner.gnm2.ann1.U22U4T.1	ONT.1628	ONT.1628.8
TCONS_00005136	XLOC_001597	arahy.Tifrunner.gnm2.ann1.U22U4T|arahy.Tifrunner.gnm2.ann1.U22U4T.1	ONT.1628	ONT.1628.11
TCONS_00005141	XLOC_001597	arahy.Tifrunner.gnm2.ann1.U22U4T|arahy.Tifrunner.gnm2.ann1.U22U4T.1	ONT.1628	ONT.1628.16
TCONS_00005143	XLOC_001597	arahy.Tifrunner.gnm2.ann1.U22U4T|arahy.Tifrunner.gnm2.ann1.U22U4T.1	ONT.1628	ONT.1628.18
TCONS_00005144	XLOC_001597	arahy.Tifrunner.gnm2.ann1.U22U4T|arahy.Tifrunner.gnm2.ann1.U22U4T.1	ONT.1628	ONT.1628.19
TCONS_00005145	XLOC_001597	arahy.Tifrunner.gnm2.ann1.U22U4T|arahy.Tifrunner.gnm2.ann1.U22U4T.1	ONT.1628	ONT.1628.20
TCONS_00005157	XLOC_001603	arahy.Tifrunner.gnm2.ann1.A138U3|arahy.Tifrunner.gnm2.ann1.A138U3.1	ONT.1634	ONT.1634.1
TCONS_00005170	XLOC_001604	arahy.Tifrunner.gnm2.ann1.3BDP96|arahy.Tifrunner.gnm2.ann1.3BDP96.1	ONT.1635	ONT.1635.1
TCONS_00005175	XLOC_001605	arahy.Tifrunner.gnm2.ann1.BQQL35|arahy.Tifrunner.gnm2.ann1.BQQL35.1	ONT.1636	ONT.1636.1
TCONS_00005176	XLOC_001605	arahy.Tifrunner.gnm2.ann1.BQQL35|arahy.Tifrunner.gnm2.ann1.BQQL35.1	ONT.1636	ONT.1636.2
TCONS_00005177	XLOC_001606	arahy.Tifrunner.gnm2.ann1.ZN7Y7A|arahy.Tifrunner.gnm2.ann1.ZN7Y7A.1	ONT.1637	ONT.1637.1
TCONS_00005182	XLOC_001607	arahy.Tifrunner.gnm2.ann1.KE4T51|arahy.Tifrunner.gnm2.ann1.KE4T51.1	ONT.1638	ONT.1638.1
TCONS_00005183	XLOC_001607	arahy.Tifrunner.gnm2.ann1.KE4T51|arahy.Tifrunner.gnm2.ann1.KE4T51.1	ONT.1638	ONT.1638.2
TCONS_00005193	XLOC_001610	arahy.Tifrunner.gnm2.ann1.RRL2AN|arahy.Tifrunner.gnm2.ann1.RRL2AN.1	ONT.1641	ONT.1641.1
TCONS_00005200	XLOC_001612	arahy.Tifrunner.gnm2.ann1.TSPZ50|arahy.Tifrunner.gnm2.ann1.TSPZ50.1	ONT.1643	ONT.1643.5
TCONS_00005203	XLOC_001613	arahy.Tifrunner.gnm2.ann1.NH81W7|arahy.Tifrunner.gnm2.ann1.NH81W7.1	ONT.1644	ONT.1644.2
TCONS_00005206	XLOC_001614	arahy.Tifrunner.gnm2.ann1.K04ERL|arahy.Tifrunner.gnm2.ann1.K04ERL.1	ONT.1645	ONT.1645.2
TCONS_00005207	XLOC_001615	arahy.Tifrunner.gnm2.ann1.FB81IM|arahy.Tifrunner.gnm2.ann1.FB81IM.1	ONT.1646	ONT.1646.1
TCONS_00005211	XLOC_001615	arahy.Tifrunner.gnm2.ann1.FB81IM|arahy.Tifrunner.gnm2.ann1.FB81IM.1	ONT.1646	ONT.1646.5
TCONS_00005212	XLOC_001615	arahy.Tifrunner.gnm2.ann1.FB81IM|arahy.Tifrunner.gnm2.ann1.FB81IM.1	ONT.1646	ONT.1646.6
TCONS_00005213	XLOC_001615	arahy.Tifrunner.gnm2.ann1.FB81IM|arahy.Tifrunner.gnm2.ann1.FB81IM.1	ONT.1646	ONT.1646.7
TCONS_00005218	XLOC_001617	arahy.Tifrunner.gnm2.ann1.N1BBZF|arahy.Tifrunner.gnm2.ann1.N1BBZF.1	ONT.1648	ONT.1648.2
TCONS_00005223	XLOC_001619	arahy.Tifrunner.gnm2.ann1.1IW9Y2|arahy.Tifrunner.gnm2.ann1.1IW9Y2.1	ONT.1650	ONT.1650.1
TCONS_00005224	XLOC_001620	arahy.Tifrunner.gnm2.ann1.J8SPSJ|arahy.Tifrunner.gnm2.ann1.J8SPSJ.1	ONT.1651	ONT.1651.1
TCONS_00005225	XLOC_001620	arahy.Tifrunner.gnm2.ann1.J8SPSJ|arahy.Tifrunner.gnm2.ann1.J8SPSJ.1	ONT.1651	ONT.1651.2
TCONS_00005227	XLOC_001620	arahy.Tifrunner.gnm2.ann1.J8SPSJ|arahy.Tifrunner.gnm2.ann1.J8SPSJ.1	ONT.1651	ONT.1651.4
TCONS_00005235	XLOC_001625	arahy.Tifrunner.gnm2.ann1.DA8MAP|arahy.Tifrunner.gnm2.ann1.DA8MAP.2	ONT.1656	ONT.1656.2
TCONS_00005237	XLOC_001625	arahy.Tifrunner.gnm2.ann1.DA8MAP|arahy.Tifrunner.gnm2.ann1.DA8MAP.2	ONT.1656	ONT.1656.4
TCONS_00005238	XLOC_001625	arahy.Tifrunner.gnm2.ann1.DA8MAP|arahy.Tifrunner.gnm2.ann1.DA8MAP.2	ONT.1656	ONT.1656.5
TCONS_00005239	XLOC_001626	arahy.Tifrunner.gnm2.ann1.0AS7E9|arahy.Tifrunner.gnm2.ann1.0AS7E9.2	ONT.1657	ONT.1657.1
TCONS_00005240	XLOC_001627	arahy.Tifrunner.gnm2.ann1.F5X18S|arahy.Tifrunner.gnm2.ann1.F5X18S.1	ONT.1658	ONT.1658.1
TCONS_00005244	XLOC_001628	arahy.Tifrunner.gnm2.ann1.N76PQP|arahy.Tifrunner.gnm2.ann1.N76PQP.1	ONT.1659	ONT.1659.4
TCONS_00005248	XLOC_001631	arahy.Tifrunner.gnm2.ann1.6TSM6Q|arahy.Tifrunner.gnm2.ann1.6TSM6Q.1	ONT.1662	ONT.1662.1
TCONS_00005249	XLOC_001631	arahy.Tifrunner.gnm2.ann1.6TSM6Q|arahy.Tifrunner.gnm2.ann1.6TSM6Q.1	ONT.1662	ONT.1662.2
TCONS_00005254	XLOC_001635	arahy.Tifrunner.gnm2.ann1.TW0DHY|arahy.Tifrunner.gnm2.ann1.TW0DHY.1	ONT.1666	ONT.1666.2
TCONS_00005256	XLOC_001635	arahy.Tifrunner.gnm2.ann1.TW0DHY|arahy.Tifrunner.gnm2.ann1.TW0DHY.1	ONT.1666	ONT.1666.4
TCONS_00005257	XLOC_001635	arahy.Tifrunner.gnm2.ann1.TW0DHY|arahy.Tifrunner.gnm2.ann1.TW0DHY.1	ONT.1666	ONT.1666.5
TCONS_00005258	XLOC_001636	arahy.Tifrunner.gnm2.ann1.Z1AXDZ|arahy.Tifrunner.gnm2.ann1.Z1AXDZ.3	ONT.1667	ONT.1667.1
TCONS_00005265	XLOC_001637	arahy.Tifrunner.gnm2.ann1.1TF8QR|arahy.Tifrunner.gnm2.ann1.1TF8QR.1	ONT.1668	ONT.1668.1
TCONS_00005273	XLOC_001638	arahy.Tifrunner.gnm2.ann1.0G1U1N|arahy.Tifrunner.gnm2.ann1.0G1U1N.1	ONT.1670	ONT.1670.1
TCONS_00005287	XLOC_001641	arahy.Tifrunner.gnm2.ann1.E3AGAX|arahy.Tifrunner.gnm2.ann1.E3AGAX.2	ONT.1673	ONT.1673.1
TCONS_00005289	XLOC_001642	arahy.Tifrunner.gnm2.ann1.G88L7W|arahy.Tifrunner.gnm2.ann1.G88L7W.1	ONT.1674	ONT.1674.1
TCONS_00005292	XLOC_001642	arahy.Tifrunner.gnm2.ann1.G88L7W|arahy.Tifrunner.gnm2.ann1.G88L7W.1	ONT.1674	ONT.1674.4
TCONS_00005294	XLOC_001643	arahy.Tifrunner.gnm2.ann1.8TJD28|arahy.Tifrunner.gnm2.ann1.8TJD28.1	ONT.1675	ONT.1675.2
TCONS_00005308	XLOC_001650	arahy.Tifrunner.gnm2.ann1.N8MRLM|arahy.Tifrunner.gnm2.ann1.N8MRLM.1	ONT.1682	ONT.1682.3
TCONS_00005311	XLOC_001651	arahy.Tifrunner.gnm2.ann1.9I36N1|arahy.Tifrunner.gnm2.ann1.9I36N1.1	ONT.1684	ONT.1684.1
TCONS_00005313	XLOC_001652	arahy.Tifrunner.gnm2.ann1.Q5FMS0|arahy.Tifrunner.gnm2.ann1.Q5FMS0.1	ONT.1685	ONT.1685.1
TCONS_00005315	XLOC_001653	arahy.Tifrunner.gnm2.ann1.FB7A1H|arahy.Tifrunner.gnm2.ann1.FB7A1H.1	ONT.1686	ONT.1686.2
TCONS_00005316	XLOC_001653	arahy.Tifrunner.gnm2.ann1.FB7A1H|arahy.Tifrunner.gnm2.ann1.FB7A1H.1	ONT.1686	ONT.1686.3
TCONS_00005321	XLOC_001655	arahy.Tifrunner.gnm2.ann1.J6ADBZ|arahy.Tifrunner.gnm2.ann1.J6ADBZ.1	ONT.1688	ONT.1688.1
TCONS_00005324	XLOC_001656	arahy.Tifrunner.gnm2.ann1.T5CKSJ|arahy.Tifrunner.gnm2.ann1.T5CKSJ.2	ONT.1689	ONT.1689.1
TCONS_00005328	XLOC_001658	arahy.Tifrunner.gnm2.ann1.KUG4GU|arahy.Tifrunner.gnm2.ann1.KUG4GU.1	ONT.1691	ONT.1691.1
TCONS_00005329	XLOC_001658	arahy.Tifrunner.gnm2.ann1.KUG4GU|arahy.Tifrunner.gnm2.ann1.KUG4GU.1	ONT.1691	ONT.1691.2
TCONS_00005333	XLOC_001659	arahy.Tifrunner.gnm2.ann1.752C0V|arahy.Tifrunner.gnm2.ann1.752C0V.1	ONT.1692	ONT.1692.3
TCONS_00005339	XLOC_001661	arahy.Tifrunner.gnm2.ann1.29BG5G|arahy.Tifrunner.gnm2.ann1.29BG5G.1	ONT.1694	ONT.1694.1
TCONS_00005341	XLOC_001662	arahy.Tifrunner.gnm2.ann1.V28JVI|arahy.Tifrunner.gnm2.ann1.V28JVI.1	ONT.1695	ONT.1695.1
TCONS_00005342	XLOC_001663	arahy.Tifrunner.gnm2.ann1.VFXC0H|arahy.Tifrunner.gnm2.ann1.VFXC0H.1	ONT.1696	ONT.1696.1
TCONS_00005347	XLOC_001663	arahy.Tifrunner.gnm2.ann1.VFXC0H|arahy.Tifrunner.gnm2.ann1.VFXC0H.1	ONT.1696	ONT.1696.6
TCONS_00005348	XLOC_001663	arahy.Tifrunner.gnm2.ann1.VFXC0H|arahy.Tifrunner.gnm2.ann1.VFXC0H.1	ONT.1696	ONT.1696.7
TCONS_00005350	XLOC_001663	arahy.Tifrunner.gnm2.ann1.VFXC0H|arahy.Tifrunner.gnm2.ann1.VFXC0H.1	ONT.1696	ONT.1696.9
TCONS_00005357	XLOC_001666	arahy.Tifrunner.gnm2.ann1.WN4J7U|arahy.Tifrunner.gnm2.ann1.WN4J7U.1	ONT.1699	ONT.1699.1
TCONS_00005367	XLOC_001669	arahy.Tifrunner.gnm2.ann1.D6JQQQ|arahy.Tifrunner.gnm2.ann1.D6JQQQ.3	ONT.1702	ONT.1702.4
TCONS_00005374	XLOC_001671	arahy.Tifrunner.gnm2.ann1.GMHM2X|arahy.Tifrunner.gnm2.ann1.GMHM2X.1	ONT.1704	ONT.1704.1
TCONS_00005375	XLOC_001672	arahy.Tifrunner.gnm2.ann1.5041YP|arahy.Tifrunner.gnm2.ann1.5041YP.1	ONT.1705	ONT.1705.1
TCONS_00005376	XLOC_001672	arahy.Tifrunner.gnm2.ann1.5041YP|arahy.Tifrunner.gnm2.ann1.5041YP.1	ONT.1705	ONT.1705.2
TCONS_00005392	XLOC_001675	arahy.Tifrunner.gnm2.ann1.V3YSAY|arahy.Tifrunner.gnm2.ann1.V3YSAY.2	ONT.1708	ONT.1708.2
TCONS_00005396	XLOC_001675	arahy.Tifrunner.gnm2.ann1.V3YSAY|arahy.Tifrunner.gnm2.ann1.V3YSAY.2	ONT.1708	ONT.1708.6
TCONS_00005403	XLOC_001677	arahy.Tifrunner.gnm2.ann1.N6Y25N|arahy.Tifrunner.gnm2.ann1.N6Y25N.1	ONT.1710	ONT.1710.1
TCONS_00005404	XLOC_001677	arahy.Tifrunner.gnm2.ann1.N6Y25N|arahy.Tifrunner.gnm2.ann1.N6Y25N.1	ONT.1710	ONT.1710.2
TCONS_00005406	XLOC_001677	arahy.Tifrunner.gnm2.ann1.N6Y25N|arahy.Tifrunner.gnm2.ann1.N6Y25N.1	ONT.1710	ONT.1710.4
TCONS_00005409	XLOC_001678	arahy.Tifrunner.gnm2.ann1.U9DM18|arahy.Tifrunner.gnm2.ann1.U9DM18.1	ONT.1711	ONT.1711.1
TCONS_00005411	XLOC_001678	arahy.Tifrunner.gnm2.ann1.U9DM18|arahy.Tifrunner.gnm2.ann1.U9DM18.1	ONT.1711	ONT.1711.3
TCONS_00005412	XLOC_001678	arahy.Tifrunner.gnm2.ann1.U9DM18|arahy.Tifrunner.gnm2.ann1.U9DM18.1	ONT.1711	ONT.1711.4
TCONS_00005414	XLOC_001678	arahy.Tifrunner.gnm2.ann1.U9DM18|arahy.Tifrunner.gnm2.ann1.U9DM18.1	ONT.1711	ONT.1711.6
TCONS_00005416	XLOC_001678	arahy.Tifrunner.gnm2.ann1.U9DM18|arahy.Tifrunner.gnm2.ann1.U9DM18.1	ONT.1711	ONT.1711.8
TCONS_00005418	XLOC_001679	arahy.Tifrunner.gnm2.ann1.B15N49|arahy.Tifrunner.gnm2.ann1.B15N49.1	ONT.1712	ONT.1712.2
TCONS_00005419	XLOC_001679	arahy.Tifrunner.gnm2.ann1.B15N49|arahy.Tifrunner.gnm2.ann1.B15N49.2	ONT.1712	ONT.1712.3
TCONS_00005421	XLOC_001679	arahy.Tifrunner.gnm2.ann1.B15N49|arahy.Tifrunner.gnm2.ann1.B15N49.2	ONT.1712	ONT.1712.5
TCONS_00005422	XLOC_001679	arahy.Tifrunner.gnm2.ann1.B15N49|arahy.Tifrunner.gnm2.ann1.B15N49.2	ONT.1712	ONT.1712.6
TCONS_00005423	XLOC_001680	arahy.Tifrunner.gnm2.ann1.E4NDZP|arahy.Tifrunner.gnm2.ann1.E4NDZP.1	ONT.1713	ONT.1713.1
TCONS_00005426	XLOC_001680	arahy.Tifrunner.gnm2.ann1.E4NDZP|arahy.Tifrunner.gnm2.ann1.E4NDZP.1	ONT.1713	ONT.1713.4
TCONS_00005427	XLOC_001680	arahy.Tifrunner.gnm2.ann1.E4NDZP|arahy.Tifrunner.gnm2.ann1.E4NDZP.2	ONT.1713	ONT.1713.5
TCONS_00005429	XLOC_001680	arahy.Tifrunner.gnm2.ann1.E4NDZP|arahy.Tifrunner.gnm2.ann1.E4NDZP.2	ONT.1713	ONT.1713.7
TCONS_00005430	XLOC_001681	arahy.Tifrunner.gnm2.ann1.I77GVJ|arahy.Tifrunner.gnm2.ann1.I77GVJ.1	ONT.1714	ONT.1714.1
TCONS_00005433	XLOC_001682	arahy.Tifrunner.gnm2.ann1.L7UW02|arahy.Tifrunner.gnm2.ann1.L7UW02.1	ONT.1715	ONT.1715.2
TCONS_00005453	XLOC_001689	arahy.Tifrunner.gnm2.ann1.UYDT2Y|arahy.Tifrunner.gnm2.ann1.UYDT2Y.3	ONT.1722	ONT.1722.1
TCONS_00005457	XLOC_001690	arahy.Tifrunner.gnm2.ann1.Z5A6NW|arahy.Tifrunner.gnm2.ann1.Z5A6NW.1	ONT.1723	ONT.1723.2
TCONS_00005460	XLOC_001691	arahy.Tifrunner.gnm2.ann1.YXSX85|arahy.Tifrunner.gnm2.ann1.YXSX85.1	ONT.1724	ONT.1724.3
TCONS_00005464	XLOC_001692	arahy.Tifrunner.gnm2.ann1.9WX8G8|arahy.Tifrunner.gnm2.ann1.9WX8G8.1	ONT.1725	ONT.1725.1
TCONS_00005465	XLOC_001692	arahy.Tifrunner.gnm2.ann1.9WX8G8|arahy.Tifrunner.gnm2.ann1.9WX8G8.1	ONT.1726	ONT.1726.1
TCONS_00005466	XLOC_001692	arahy.Tifrunner.gnm2.ann1.9WX8G8|arahy.Tifrunner.gnm2.ann1.9WX8G8.1	ONT.1726	ONT.1726.2
TCONS_00005467	XLOC_001692	arahy.Tifrunner.gnm2.ann1.9WX8G8|arahy.Tifrunner.gnm2.ann1.9WX8G8.1	ONT.1726	ONT.1726.3
TCONS_00005471	XLOC_001694	arahy.Tifrunner.gnm2.ann1.8YJ5TP|arahy.Tifrunner.gnm2.ann1.8YJ5TP.1	ONT.1728	ONT.1728.1
TCONS_00005472	XLOC_001694	arahy.Tifrunner.gnm2.ann1.8YJ5TP|arahy.Tifrunner.gnm2.ann1.8YJ5TP.1	ONT.1728	ONT.1728.2
TCONS_00005475	XLOC_001695	arahy.Tifrunner.gnm2.ann1.WG32WU|arahy.Tifrunner.gnm2.ann1.WG32WU.1	ONT.1729	ONT.1729.3
TCONS_00005503	XLOC_001701	arahy.Tifrunner.gnm2.ann1.H7Z4S8|arahy.Tifrunner.gnm2.ann1.H7Z4S8.1	ONT.1736	ONT.1736.1
TCONS_00005518	XLOC_001706	arahy.Tifrunner.gnm2.ann1.LSG577|arahy.Tifrunner.gnm2.ann1.LSG577.1	ONT.1741	ONT.1741.1
TCONS_00005519	XLOC_001706	arahy.Tifrunner.gnm2.ann1.LSG577|arahy.Tifrunner.gnm2.ann1.LSG577.1	ONT.1741	ONT.1741.2
TCONS_00005521	XLOC_001706	arahy.Tifrunner.gnm2.ann1.LSG577|arahy.Tifrunner.gnm2.ann1.LSG577.1	ONT.1741	ONT.1741.4
TCONS_00005526	XLOC_001708	arahy.Tifrunner.gnm2.ann1.N1L3G9|arahy.Tifrunner.gnm2.ann1.N1L3G9.1	ONT.1743	ONT.1743.1
TCONS_00005531	XLOC_001710	arahy.Tifrunner.gnm2.ann1.LA756D|arahy.Tifrunner.gnm2.ann1.LA756D.1	ONT.1745	ONT.1745.1
TCONS_00005537	XLOC_001711	arahy.Tifrunner.gnm2.ann1.HK0HI4|arahy.Tifrunner.gnm2.ann1.HK0HI4.1	ONT.1746	ONT.1746.2
TCONS_00005550	XLOC_001716	arahy.Tifrunner.gnm2.ann1.F7S1IB|arahy.Tifrunner.gnm2.ann1.F7S1IB.1	ONT.1751	ONT.1751.1
TCONS_00005551	XLOC_001716	arahy.Tifrunner.gnm2.ann1.F7S1IB|arahy.Tifrunner.gnm2.ann1.F7S1IB.1	ONT.1751	ONT.1751.2
TCONS_00005552	XLOC_001717	arahy.Tifrunner.gnm2.ann1.G6L3X6|arahy.Tifrunner.gnm2.ann1.G6L3X6.1	ONT.1752	ONT.1752.1
TCONS_00005554	XLOC_001717	arahy.Tifrunner.gnm2.ann1.G6L3X6|arahy.Tifrunner.gnm2.ann1.G6L3X6.1	ONT.1752	ONT.1752.3
TCONS_00005560	XLOC_001717	arahy.Tifrunner.gnm2.ann1.G6L3X6|arahy.Tifrunner.gnm2.ann1.G6L3X6.1	ONT.1752	ONT.1752.9
TCONS_00005565	XLOC_001719	arahy.Tifrunner.gnm2.ann1.DLXF41|arahy.Tifrunner.gnm2.ann1.DLXF41.1	ONT.1754	ONT.1754.1
TCONS_00005569	XLOC_001720	arahy.Tifrunner.gnm2.ann1.8H93A2|arahy.Tifrunner.gnm2.ann1.8H93A2.1	ONT.1755	ONT.1755.1
TCONS_00005570	XLOC_001720	arahy.Tifrunner.gnm2.ann1.8H93A2|arahy.Tifrunner.gnm2.ann1.8H93A2.4	ONT.1755	ONT.1755.2
TCONS_00005575	XLOC_001720	arahy.Tifrunner.gnm2.ann1.8H93A2|arahy.Tifrunner.gnm2.ann1.8H93A2.2	ONT.1755	ONT.1755.7
TCONS_00005577	XLOC_001721	arahy.Tifrunner.gnm2.ann1.BMRM52|arahy.Tifrunner.gnm2.ann1.BMRM52.1	ONT.1756	ONT.1756.2
TCONS_00005582	XLOC_001721	arahy.Tifrunner.gnm2.ann1.BMRM52|arahy.Tifrunner.gnm2.ann1.BMRM52.1	ONT.1756	ONT.1756.7
TCONS_00005584	XLOC_001721	arahy.Tifrunner.gnm2.ann1.BMRM52|arahy.Tifrunner.gnm2.ann1.BMRM52.1	ONT.1756	ONT.1756.9
TCONS_00005586	XLOC_001721	arahy.Tifrunner.gnm2.ann1.BMRM52|arahy.Tifrunner.gnm2.ann1.BMRM52.1	ONT.1756	ONT.1756.11
TCONS_00005589	XLOC_001721	arahy.Tifrunner.gnm2.ann1.BMRM52|arahy.Tifrunner.gnm2.ann1.BMRM52.1	ONT.1756	ONT.1756.14
TCONS_00005595	XLOC_001722	arahy.Tifrunner.gnm2.ann1.AS0VZ1|arahy.Tifrunner.gnm2.ann1.AS0VZ1.1	ONT.1757	ONT.1757.1
TCONS_00005621	XLOC_001735	arahy.Tifrunner.gnm2.ann1.C7CG90|arahy.Tifrunner.gnm2.ann1.C7CG90.3	ONT.1770	ONT.1770.1
TCONS_00005623	XLOC_001737	arahy.Tifrunner.gnm2.ann1.CC2PZJ|arahy.Tifrunner.gnm2.ann1.CC2PZJ.1	ONT.1772	ONT.1772.1
TCONS_00005645	XLOC_001742	arahy.Tifrunner.gnm2.ann1.Y2W1T6|arahy.Tifrunner.gnm2.ann1.Y2W1T6.1	ONT.1777	ONT.1777.2
TCONS_00005655	XLOC_001746	arahy.Tifrunner.gnm2.ann1.GX4Q6M|arahy.Tifrunner.gnm2.ann1.GX4Q6M.1	ONT.1781	ONT.1781.1
TCONS_00005656	XLOC_001747	arahy.Tifrunner.gnm2.ann1.4T2HBI|arahy.Tifrunner.gnm2.ann1.4T2HBI.1	ONT.1782	ONT.1782.1
TCONS_00005660	XLOC_001749	arahy.Tifrunner.gnm2.ann1.XL5E6M|arahy.Tifrunner.gnm2.ann1.XL5E6M.1	ONT.1784	ONT.1784.1
TCONS_00005661	XLOC_001750	arahy.Tifrunner.gnm2.ann1.R130QB|arahy.Tifrunner.gnm2.ann1.R130QB.1	ONT.1785	ONT.1785.1
TCONS_00005666	XLOC_001753	arahy.Tifrunner.gnm2.ann1.A765BG|arahy.Tifrunner.gnm2.ann1.A765BG.1	ONT.1788	ONT.1788.1
TCONS_00005676	XLOC_001756	arahy.Tifrunner.gnm2.ann1.5PE0GF|arahy.Tifrunner.gnm2.ann1.5PE0GF.1	ONT.1791	ONT.1791.2
TCONS_00005677	XLOC_001757	arahy.Tifrunner.gnm2.ann1.CVA9UE|arahy.Tifrunner.gnm2.ann1.CVA9UE.1	ONT.1792	ONT.1792.1
TCONS_00005679	XLOC_001757	arahy.Tifrunner.gnm2.ann1.CVA9UE|arahy.Tifrunner.gnm2.ann1.CVA9UE.1	ONT.1792	ONT.1792.3
TCONS_00005680	XLOC_001758	arahy.Tifrunner.gnm2.ann1.NK7FC1|arahy.Tifrunner.gnm2.ann1.NK7FC1.1	ONT.1793	ONT.1793.1
TCONS_00005684	XLOC_001761	arahy.Tifrunner.gnm2.ann1.ZA4S8T|arahy.Tifrunner.gnm2.ann1.ZA4S8T.1	ONT.1796	ONT.1796.1
TCONS_00005685	XLOC_001761	arahy.Tifrunner.gnm2.ann1.ZA4S8T|arahy.Tifrunner.gnm2.ann1.ZA4S8T.1	ONT.1796	ONT.1796.2
TCONS_00005688	XLOC_001763	arahy.Tifrunner.gnm2.ann1.Q3474R|arahy.Tifrunner.gnm2.ann1.Q3474R.1	ONT.1798	ONT.1798.1
TCONS_00005691	XLOC_001764	arahy.Tifrunner.gnm2.ann1.F4QS6F|arahy.Tifrunner.gnm2.ann1.F4QS6F.1	ONT.1799	ONT.1799.2
TCONS_00005692	XLOC_001765	arahy.Tifrunner.gnm2.ann1.2RYD9Q|arahy.Tifrunner.gnm2.ann1.2RYD9Q.1	ONT.1800	ONT.1800.1
TCONS_00005695	XLOC_001766	arahy.Tifrunner.gnm2.ann1.M9PALT|arahy.Tifrunner.gnm2.ann1.M9PALT.1	ONT.1801	ONT.1801.2
TCONS_00005705	XLOC_001767	arahy.Tifrunner.gnm2.ann1.Y758W9|arahy.Tifrunner.gnm2.ann1.Y758W9.1	ONT.1802	ONT.1802.1
TCONS_00005706	XLOC_001767	arahy.Tifrunner.gnm2.ann1.Y758W9|arahy.Tifrunner.gnm2.ann1.Y758W9.1	ONT.1802	ONT.1802.2
TCONS_00005712	XLOC_001770	arahy.Tifrunner.gnm2.ann1.QR3GWV|arahy.Tifrunner.gnm2.ann1.QR3GWV.3	ONT.1805	ONT.1805.1
TCONS_00005721	XLOC_001774	arahy.Tifrunner.gnm2.ann1.IU4ZUA|arahy.Tifrunner.gnm2.ann1.IU4ZUA.1	ONT.1809	ONT.1809.2
TCONS_00005722	XLOC_001774	arahy.Tifrunner.gnm2.ann1.IU4ZUA|arahy.Tifrunner.gnm2.ann1.IU4ZUA.1	ONT.1809	ONT.1809.3
TCONS_00005723	XLOC_001775	arahy.Tifrunner.gnm2.ann1.28UQCP|arahy.Tifrunner.gnm2.ann1.28UQCP.1	ONT.1810	ONT.1810.1
TCONS_00005729	XLOC_001775	arahy.Tifrunner.gnm2.ann1.28UQCP|arahy.Tifrunner.gnm2.ann1.28UQCP.1	ONT.1810	ONT.1810.7
TCONS_00005749	XLOC_001777	arahy.Tifrunner.gnm2.ann1.T7VR84|arahy.Tifrunner.gnm2.ann1.T7VR84.2	ONT.1812	ONT.1812.1
TCONS_00005750	XLOC_001777	arahy.Tifrunner.gnm2.ann1.T7VR84|arahy.Tifrunner.gnm2.ann1.T7VR84.2	ONT.1812	ONT.1812.2
TCONS_00005751	XLOC_001778	arahy.Tifrunner.gnm2.ann1.3X21TC|arahy.Tifrunner.gnm2.ann1.3X21TC.2	ONT.1813	ONT.1813.1
TCONS_00005752	XLOC_001778	arahy.Tifrunner.gnm2.ann1.3X21TC|arahy.Tifrunner.gnm2.ann1.3X21TC.2	ONT.1813	ONT.1813.2
TCONS_00005754	XLOC_001780	arahy.Tifrunner.gnm2.ann1.YC35GQ|arahy.Tifrunner.gnm2.ann1.YC35GQ.1	ONT.1815	ONT.1815.1
TCONS_00005758	XLOC_001780	arahy.Tifrunner.gnm2.ann1.YC35GQ|arahy.Tifrunner.gnm2.ann1.YC35GQ.1	ONT.1815	ONT.1815.5
TCONS_00005759	XLOC_001780	arahy.Tifrunner.gnm2.ann1.YC35GQ|arahy.Tifrunner.gnm2.ann1.YC35GQ.5	ONT.1816	ONT.1816.1
TCONS_00005766	XLOC_001782	arahy.Tifrunner.gnm2.ann1.D324NA|arahy.Tifrunner.gnm2.ann1.D324NA.4	ONT.1818	ONT.1818.2
TCONS_00005770	XLOC_001782	arahy.Tifrunner.gnm2.ann1.D324NA|arahy.Tifrunner.gnm2.ann1.D324NA.2	ONT.1819	ONT.1819.2
TCONS_00005774	XLOC_001783	arahy.Tifrunner.gnm2.ann1.0PW7WM|arahy.Tifrunner.gnm2.ann1.0PW7WM.1	ONT.1820	ONT.1820.1
TCONS_00005785	XLOC_001788	arahy.Tifrunner.gnm2.ann1.EZB5Q6|arahy.Tifrunner.gnm2.ann1.EZB5Q6.1	ONT.1825	ONT.1825.1
TCONS_00005786	XLOC_001788	arahy.Tifrunner.gnm2.ann1.EZB5Q6|arahy.Tifrunner.gnm2.ann1.EZB5Q6.1	ONT.1825	ONT.1825.2
TCONS_00005789	XLOC_001790	arahy.Tifrunner.gnm2.ann1.RFJS66|arahy.Tifrunner.gnm2.ann1.RFJS66.1	ONT.1827	ONT.1827.1
TCONS_00005795	XLOC_001791	arahy.Tifrunner.gnm2.ann1.R7AZQJ|arahy.Tifrunner.gnm2.ann1.R7AZQJ.1	ONT.1828	ONT.1828.1
TCONS_00005809	XLOC_001795	arahy.Tifrunner.gnm2.ann1.8XLM1I|arahy.Tifrunner.gnm2.ann1.8XLM1I.1	ONT.1833	ONT.1833.1
TCONS_00005810	XLOC_001796	arahy.Tifrunner.gnm2.ann1.8W9XSW|arahy.Tifrunner.gnm2.ann1.8W9XSW.1	ONT.1834	ONT.1834.1
TCONS_00005811	XLOC_001797	arahy.Tifrunner.gnm2.ann1.HV9WHL|arahy.Tifrunner.gnm2.ann1.HV9WHL.1	ONT.1835	ONT.1835.1
TCONS_00005815	XLOC_001797	arahy.Tifrunner.gnm2.ann1.HV9WHL|arahy.Tifrunner.gnm2.ann1.HV9WHL.1	ONT.1835	ONT.1835.5
TCONS_00005817	XLOC_001798	arahy.Tifrunner.gnm2.ann1.J5XN66|arahy.Tifrunner.gnm2.ann1.J5XN66.1	ONT.1836	ONT.1836.1
TCONS_00005820	XLOC_001798	arahy.Tifrunner.gnm2.ann1.J5XN66|arahy.Tifrunner.gnm2.ann1.J5XN66.1	ONT.1836	ONT.1836.4
TCONS_00005821	XLOC_001799	arahy.Tifrunner.gnm2.ann1.00UVWE|arahy.Tifrunner.gnm2.ann1.00UVWE.1	ONT.1837	ONT.1837.1
TCONS_00005822	XLOC_001799	arahy.Tifrunner.gnm2.ann1.00UVWE|arahy.Tifrunner.gnm2.ann1.00UVWE.1	ONT.1837	ONT.1837.2
TCONS_00005823	XLOC_001799	arahy.Tifrunner.gnm2.ann1.00UVWE|arahy.Tifrunner.gnm2.ann1.00UVWE.1	ONT.1837	ONT.1837.3
TCONS_00005824	XLOC_001800	arahy.Tifrunner.gnm2.ann1.E8KUAX|arahy.Tifrunner.gnm2.ann1.E8KUAX.1	ONT.1838	ONT.1838.1
TCONS_00005830	XLOC_001801	arahy.Tifrunner.gnm2.ann1.JJI0IK|arahy.Tifrunner.gnm2.ann1.JJI0IK.1	ONT.1839	ONT.1839.1
TCONS_00005834	XLOC_001803	arahy.Tifrunner.gnm2.ann1.DC6B04|arahy.Tifrunner.gnm2.ann1.DC6B04.1	ONT.1842	ONT.1842.1
TCONS_00005836	XLOC_001803	arahy.Tifrunner.gnm2.ann1.DC6B04|arahy.Tifrunner.gnm2.ann1.DC6B04.3	ONT.1843	ONT.1843.1
TCONS_00005849	XLOC_001804	arahy.Tifrunner.gnm2.ann1.YQ8C5N|arahy.Tifrunner.gnm2.ann1.YQ8C5N.1	ONT.1844	ONT.1844.12
TCONS_00005854	XLOC_001806	arahy.Tifrunner.gnm2.ann1.5RI6ER|arahy.Tifrunner.gnm2.ann1.5RI6ER.1	ONT.1846	ONT.1846.1
TCONS_00005859	XLOC_001806	arahy.Tifrunner.gnm2.ann1.5RI6ER|arahy.Tifrunner.gnm2.ann1.5RI6ER.1	ONT.1846	ONT.1846.6
TCONS_00005860	XLOC_001806	arahy.Tifrunner.gnm2.ann1.5RI6ER|arahy.Tifrunner.gnm2.ann1.5RI6ER.1	ONT.1846	ONT.1846.7
TCONS_00005861	XLOC_001807	arahy.Tifrunner.gnm2.ann1.EJ0XN1|arahy.Tifrunner.gnm2.ann1.EJ0XN1.1	ONT.1847	ONT.1847.1
TCONS_00005866	XLOC_001810	arahy.Tifrunner.gnm2.ann1.PYC4V3|arahy.Tifrunner.gnm2.ann1.PYC4V3.1	ONT.1850	ONT.1850.3
TCONS_00005867	XLOC_001810	arahy.Tifrunner.gnm2.ann1.PYC4V3|arahy.Tifrunner.gnm2.ann1.PYC4V3.1	ONT.1850	ONT.1850.4
TCONS_00005872	XLOC_001813	arahy.Tifrunner.gnm2.ann1.PFE7S7|arahy.Tifrunner.gnm2.ann1.PFE7S7.1	ONT.1853	ONT.1853.1
TCONS_00005873	XLOC_001814	arahy.Tifrunner.gnm2.ann1.E5L63Q|arahy.Tifrunner.gnm2.ann1.E5L63Q.1	ONT.1854	ONT.1854.1
TCONS_00005877	XLOC_001814	arahy.Tifrunner.gnm2.ann1.E5L63Q|arahy.Tifrunner.gnm2.ann1.E5L63Q.1	ONT.1854	ONT.1854.5
TCONS_00005922	XLOC_001824	arahy.Tifrunner.gnm2.ann1.YKD9YR|arahy.Tifrunner.gnm2.ann1.YKD9YR.1	ONT.1864	ONT.1864.1
TCONS_00005927	XLOC_001824	arahy.Tifrunner.gnm2.ann1.YKD9YR|arahy.Tifrunner.gnm2.ann1.YKD9YR.1	ONT.1864	ONT.1864.6
TCONS_00005928	XLOC_001824	arahy.Tifrunner.gnm2.ann1.YKD9YR|arahy.Tifrunner.gnm2.ann1.YKD9YR.1	ONT.1864	ONT.1864.7
TCONS_00005933	XLOC_001828	arahy.Tifrunner.gnm2.ann1.5XAX9E|arahy.Tifrunner.gnm2.ann1.5XAX9E.1	ONT.1868	ONT.1868.1
TCONS_00005938	XLOC_001828	arahy.Tifrunner.gnm2.ann1.5XAX9E|arahy.Tifrunner.gnm2.ann1.5XAX9E.1	ONT.1868	ONT.1868.6
TCONS_00005940	XLOC_001828	arahy.Tifrunner.gnm2.ann1.5XAX9E|arahy.Tifrunner.gnm2.ann1.5XAX9E.1	ONT.1868	ONT.1868.8
TCONS_00005943	XLOC_001831	arahy.Tifrunner.gnm2.ann1.A33MJY|arahy.Tifrunner.gnm2.ann1.A33MJY.2	ONT.1871	ONT.1871.1
TCONS_00005958	XLOC_001834	arahy.Tifrunner.gnm2.ann1.SK97UM|arahy.Tifrunner.gnm2.ann1.SK97UM.2	ONT.1874	ONT.1874.5
TCONS_00005961	XLOC_001835	arahy.Tifrunner.gnm2.ann1.TQY8NE|arahy.Tifrunner.gnm2.ann1.TQY8NE.1	ONT.1875	ONT.1875.1
TCONS_00005965	XLOC_001836	arahy.Tifrunner.gnm2.ann1.L9QBWY|arahy.Tifrunner.gnm2.ann1.L9QBWY.4	ONT.1876	ONT.1876.4
TCONS_00005967	XLOC_001837	arahy.Tifrunner.gnm2.ann1.NA5G54|arahy.Tifrunner.gnm2.ann1.NA5G54.1	ONT.1877	ONT.1877.2
TCONS_00005968	XLOC_001837	arahy.Tifrunner.gnm2.ann1.NA5G54|arahy.Tifrunner.gnm2.ann1.NA5G54.1	ONT.1877	ONT.1877.3
TCONS_00005970	XLOC_001838	arahy.Tifrunner.gnm2.ann1.34DY78|arahy.Tifrunner.gnm2.ann1.34DY78.1	ONT.1878	ONT.1878.2
TCONS_00005972	XLOC_001838	arahy.Tifrunner.gnm2.ann1.34DY78|arahy.Tifrunner.gnm2.ann1.34DY78.1	ONT.1878	ONT.1878.4
TCONS_00005974	XLOC_001838	arahy.Tifrunner.gnm2.ann1.34DY78|arahy.Tifrunner.gnm2.ann1.34DY78.1	ONT.1878	ONT.1878.6
TCONS_00005975	XLOC_001839	arahy.Tifrunner.gnm2.ann1.U32EE0|arahy.Tifrunner.gnm2.ann1.U32EE0.1	ONT.1879	ONT.1879.1
TCONS_00005976	XLOC_001839	arahy.Tifrunner.gnm2.ann1.U32EE0|arahy.Tifrunner.gnm2.ann1.U32EE0.1	ONT.1879	ONT.1879.2
TCONS_00005977	XLOC_001840	arahy.Tifrunner.gnm2.ann1.CB7RQG|arahy.Tifrunner.gnm2.ann1.CB7RQG.1	ONT.1880	ONT.1880.1
TCONS_00005978	XLOC_001840	arahy.Tifrunner.gnm2.ann1.CB7RQG|arahy.Tifrunner.gnm2.ann1.CB7RQG.1	ONT.1880	ONT.1880.2
TCONS_00005980	XLOC_001842	arahy.Tifrunner.gnm2.ann1.A89GZ1|arahy.Tifrunner.gnm2.ann1.A89GZ1.1	ONT.1882	ONT.1882.1
TCONS_00005982	XLOC_001844	arahy.Tifrunner.gnm2.ann1.9YBE2W|arahy.Tifrunner.gnm2.ann1.9YBE2W.2	ONT.1884	ONT.1884.1
TCONS_00005998	XLOC_001847	arahy.Tifrunner.gnm2.ann1.IIR6TV|arahy.Tifrunner.gnm2.ann1.IIR6TV.1	ONT.1888	ONT.1888.1
TCONS_00005999	XLOC_001847	arahy.Tifrunner.gnm2.ann1.IIR6TV|arahy.Tifrunner.gnm2.ann1.IIR6TV.1	ONT.1888	ONT.1888.2
TCONS_00006000	XLOC_001847	arahy.Tifrunner.gnm2.ann1.IIR6TV|arahy.Tifrunner.gnm2.ann1.IIR6TV.1	ONT.1888	ONT.1888.3
TCONS_00006001	XLOC_001847	arahy.Tifrunner.gnm2.ann1.IIR6TV|arahy.Tifrunner.gnm2.ann1.IIR6TV.1	ONT.1888	ONT.1888.4
TCONS_00006004	XLOC_001850	arahy.Tifrunner.gnm2.ann1.YREA25|arahy.Tifrunner.gnm2.ann1.YREA25.1	ONT.1891	ONT.1891.1
TCONS_00006005	XLOC_001850	arahy.Tifrunner.gnm2.ann1.YREA25|arahy.Tifrunner.gnm2.ann1.YREA25.1	ONT.1891	ONT.1891.2
TCONS_00006013	XLOC_001854	arahy.Tifrunner.gnm2.ann1.8I90HC|arahy.Tifrunner.gnm2.ann1.8I90HC.1	ONT.1895	ONT.1895.3
TCONS_00006014	XLOC_001854	arahy.Tifrunner.gnm2.ann1.8I90HC|arahy.Tifrunner.gnm2.ann1.8I90HC.1	ONT.1895	ONT.1895.4
TCONS_00006018	XLOC_001856	arahy.Tifrunner.gnm2.ann1.CF7XAP|arahy.Tifrunner.gnm2.ann1.CF7XAP.1	ONT.1897	ONT.1897.3
TCONS_00006024	XLOC_001859	arahy.Tifrunner.gnm2.ann1.Q4MEBS|arahy.Tifrunner.gnm2.ann1.Q4MEBS.1	ONT.1900	ONT.1900.1
TCONS_00006027	XLOC_001859	arahy.Tifrunner.gnm2.ann1.Q4MEBS|arahy.Tifrunner.gnm2.ann1.Q4MEBS.1	ONT.1900	ONT.1900.4
TCONS_00006030	XLOC_001860	arahy.Tifrunner.gnm2.ann1.6I306W|arahy.Tifrunner.gnm2.ann1.6I306W.1	ONT.1901	ONT.1901.1
TCONS_00006038	XLOC_001863	arahy.Tifrunner.gnm2.ann1.IS81NZ|arahy.Tifrunner.gnm2.ann1.IS81NZ.1	ONT.1904	ONT.1904.1
TCONS_00006040	XLOC_001863	arahy.Tifrunner.gnm2.ann1.IS81NZ|arahy.Tifrunner.gnm2.ann1.IS81NZ.1	ONT.1904	ONT.1904.3
TCONS_00006042	XLOC_001864	arahy.Tifrunner.gnm2.ann1.H72Z00|arahy.Tifrunner.gnm2.ann1.H72Z00.3	ONT.1905	ONT.1905.2
TCONS_00006044	XLOC_001865	arahy.Tifrunner.gnm2.ann1.X0ULI9|arahy.Tifrunner.gnm2.ann1.X0ULI9.1	ONT.1907	ONT.1907.1
TCONS_00006046	XLOC_001866	arahy.Tifrunner.gnm2.ann1.Y1RMCQ|arahy.Tifrunner.gnm2.ann1.Y1RMCQ.1	ONT.1908	ONT.1908.1
TCONS_00006050	XLOC_001869	arahy.Tifrunner.gnm2.ann1.4ZH29U|arahy.Tifrunner.gnm2.ann1.4ZH29U.1	ONT.1911	ONT.1911.1
TCONS_00006052	XLOC_001870	arahy.Tifrunner.gnm2.ann1.YL076N|arahy.Tifrunner.gnm2.ann1.YL076N.1	ONT.1912	ONT.1912.2
TCONS_00006062	XLOC_001870	arahy.Tifrunner.gnm2.ann1.YL076N|arahy.Tifrunner.gnm2.ann1.YL076N.1	ONT.1912	ONT.1912.12
TCONS_00006076	XLOC_001877	arahy.Tifrunner.gnm2.ann1.S8ICGN|arahy.Tifrunner.gnm2.ann1.S8ICGN.1	ONT.1919	ONT.1919.2
TCONS_00006087	XLOC_001880	arahy.Tifrunner.gnm2.ann1.86KQ48|arahy.Tifrunner.gnm2.ann1.86KQ48.1	ONT.1922	ONT.1922.7
TCONS_00006092	XLOC_001881	arahy.Tifrunner.gnm2.ann1.YS5TEC|arahy.Tifrunner.gnm2.ann1.YS5TEC.1	ONT.1923	ONT.1923.1
TCONS_00006093	XLOC_001881	arahy.Tifrunner.gnm2.ann1.YS5TEC|arahy.Tifrunner.gnm2.ann1.YS5TEC.1	ONT.1923	ONT.1923.2
TCONS_00006094	XLOC_001882	arahy.Tifrunner.gnm2.ann1.AUD1A6|arahy.Tifrunner.gnm2.ann1.AUD1A6.1	ONT.1924	ONT.1924.1
TCONS_00006095	XLOC_001882	arahy.Tifrunner.gnm2.ann1.AUD1A6|arahy.Tifrunner.gnm2.ann1.AUD1A6.1	ONT.1924	ONT.1924.2
TCONS_00006096	XLOC_001882	arahy.Tifrunner.gnm2.ann1.AUD1A6|arahy.Tifrunner.gnm2.ann1.AUD1A6.1	ONT.1924	ONT.1924.3
TCONS_00006099	XLOC_001883	arahy.Tifrunner.gnm2.ann1.KKPS0T|arahy.Tifrunner.gnm2.ann1.KKPS0T.1	ONT.1925	ONT.1925.3
TCONS_00006100	XLOC_001883	arahy.Tifrunner.gnm2.ann1.KKPS0T|arahy.Tifrunner.gnm2.ann1.KKPS0T.1	ONT.1925	ONT.1925.4
TCONS_00006106	XLOC_001885	arahy.Tifrunner.gnm2.ann1.5LAZ71|arahy.Tifrunner.gnm2.ann1.5LAZ71.1	ONT.1928	ONT.1928.1
TCONS_00006108	XLOC_001886	arahy.Tifrunner.gnm2.ann1.D6NWCJ|arahy.Tifrunner.gnm2.ann1.D6NWCJ.1	ONT.1929	ONT.1929.2
TCONS_00006109	XLOC_001886	arahy.Tifrunner.gnm2.ann1.D6NWCJ|arahy.Tifrunner.gnm2.ann1.D6NWCJ.1	ONT.1929	ONT.1929.3
TCONS_00006113	XLOC_001887	arahy.Tifrunner.gnm2.ann1.PJYW2S|arahy.Tifrunner.gnm2.ann1.PJYW2S.1	ONT.1930	ONT.1930.1
TCONS_00006115	XLOC_001887	arahy.Tifrunner.gnm2.ann1.PJYW2S|arahy.Tifrunner.gnm2.ann1.PJYW2S.1	ONT.1930	ONT.1930.3
TCONS_00006116	XLOC_001888	arahy.Tifrunner.gnm2.ann1.A16VYK|arahy.Tifrunner.gnm2.ann1.A16VYK.1	ONT.1931	ONT.1931.1
TCONS_00006117	XLOC_001888	arahy.Tifrunner.gnm2.ann1.A16VYK|arahy.Tifrunner.gnm2.ann1.A16VYK.1	ONT.1931	ONT.1931.2
TCONS_00006118	XLOC_001889	arahy.Tifrunner.gnm2.ann1.ETFP64|arahy.Tifrunner.gnm2.ann1.ETFP64.2	ONT.1932	ONT.1932.1
TCONS_00006119	XLOC_001889	arahy.Tifrunner.gnm2.ann1.ETFP64|arahy.Tifrunner.gnm2.ann1.ETFP64.2	ONT.1933	ONT.1933.1
TCONS_00006120	XLOC_001890	arahy.Tifrunner.gnm2.ann1.V5CRDX|arahy.Tifrunner.gnm2.ann1.V5CRDX.1	ONT.1934	ONT.1934.1
TCONS_00006122	XLOC_001891	arahy.Tifrunner.gnm2.ann1.9H00G3|arahy.Tifrunner.gnm2.ann1.9H00G3.1	ONT.1935	ONT.1935.1
TCONS_00006129	XLOC_001893	arahy.Tifrunner.gnm2.ann1.57MKXC|arahy.Tifrunner.gnm2.ann1.57MKXC.2	ONT.1937	ONT.1937.1
TCONS_00006145	XLOC_001895	arahy.Tifrunner.gnm2.ann1.H7T0W5|arahy.Tifrunner.gnm2.ann1.H7T0W5.1	ONT.1939	ONT.1939.1
TCONS_00006164	XLOC_001901	arahy.Tifrunner.gnm2.ann1.83L7WY|arahy.Tifrunner.gnm2.ann1.83L7WY.1	ONT.1945	ONT.1945.1
TCONS_00006167	XLOC_001902	arahy.Tifrunner.gnm2.ann1.4I3R3X|arahy.Tifrunner.gnm2.ann1.4I3R3X.1	ONT.1946	ONT.1946.2
TCONS_00006168	XLOC_001902	arahy.Tifrunner.gnm2.ann1.4I3R3X|arahy.Tifrunner.gnm2.ann1.4I3R3X.1	ONT.1946	ONT.1946.3
TCONS_00006170	XLOC_001904	arahy.Tifrunner.gnm2.ann1.KLQ4Y1|arahy.Tifrunner.gnm2.ann1.KLQ4Y1.1	ONT.1948	ONT.1948.1
TCONS_00006172	XLOC_001904	arahy.Tifrunner.gnm2.ann1.KLQ4Y1|arahy.Tifrunner.gnm2.ann1.KLQ4Y1.1	ONT.1948	ONT.1948.3
TCONS_00006174	XLOC_001906	arahy.Tifrunner.gnm2.ann1.F0XIJD|arahy.Tifrunner.gnm2.ann1.F0XIJD.1	ONT.1950	ONT.1950.1
TCONS_00006175	XLOC_001906	arahy.Tifrunner.gnm2.ann1.F0XIJD|arahy.Tifrunner.gnm2.ann1.F0XIJD.1	ONT.1950	ONT.1950.2
TCONS_00006176	XLOC_001907	arahy.Tifrunner.gnm2.ann1.1NB5KJ|arahy.Tifrunner.gnm2.ann1.1NB5KJ.1	ONT.1951	ONT.1951.1
TCONS_00006177	XLOC_001908	arahy.Tifrunner.gnm2.ann1.EFKW6F|arahy.Tifrunner.gnm2.ann1.EFKW6F.1	ONT.1952	ONT.1952.1
TCONS_00006184	XLOC_001910	arahy.Tifrunner.gnm2.ann1.A0205P|arahy.Tifrunner.gnm2.ann1.A0205P.1	ONT.1954	ONT.1954.4
TCONS_00006185	XLOC_001911	arahy.Tifrunner.gnm2.ann1.I4NI6I|arahy.Tifrunner.gnm2.ann1.I4NI6I.1	ONT.1955	ONT.1955.1
TCONS_00006187	XLOC_001911	arahy.Tifrunner.gnm2.ann1.I4NI6I|arahy.Tifrunner.gnm2.ann1.I4NI6I.1	ONT.1955	ONT.1955.3
TCONS_00006191	XLOC_001913	arahy.Tifrunner.gnm2.ann1.DVE5M2|arahy.Tifrunner.gnm2.ann1.DVE5M2.1	ONT.1957	ONT.1957.1
TCONS_00006198	XLOC_001916	arahy.Tifrunner.gnm2.ann1.6CVH65|arahy.Tifrunner.gnm2.ann1.6CVH65.1	ONT.1960	ONT.1960.1
TCONS_00006199	XLOC_001917	arahy.Tifrunner.gnm2.ann1.YZT8QC|arahy.Tifrunner.gnm2.ann1.YZT8QC.2	ONT.1961	ONT.1961.1
TCONS_00006200	XLOC_001918	arahy.Tifrunner.gnm2.ann1.E6UBTJ|arahy.Tifrunner.gnm2.ann1.E6UBTJ.2	ONT.1962	ONT.1962.1
TCONS_00006205	XLOC_001921	arahy.Tifrunner.gnm2.ann1.7ZPA8Y|arahy.Tifrunner.gnm2.ann1.7ZPA8Y.1	ONT.1965	ONT.1965.1
TCONS_00006207	XLOC_001923	arahy.Tifrunner.gnm2.ann1.U2CXJI|arahy.Tifrunner.gnm2.ann1.U2CXJI.1	ONT.1967	ONT.1967.1
TCONS_00006208	XLOC_001924	arahy.Tifrunner.gnm2.ann1.LC2Y2P|arahy.Tifrunner.gnm2.ann1.LC2Y2P.2	ONT.1968	ONT.1968.1
TCONS_00006215	XLOC_001928	arahy.Tifrunner.gnm2.ann1.QNR6CS|arahy.Tifrunner.gnm2.ann1.QNR6CS.1	ONT.1972	ONT.1972.1
TCONS_00006223	XLOC_001929	arahy.Tifrunner.gnm2.ann1.WHQ58B|arahy.Tifrunner.gnm2.ann1.WHQ58B.1	ONT.1973	ONT.1973.5
TCONS_00006233	XLOC_001933	arahy.Tifrunner.gnm2.ann1.00VL53|arahy.Tifrunner.gnm2.ann1.00VL53.1	ONT.1977	ONT.1977.1
TCONS_00006234	XLOC_001933	arahy.Tifrunner.gnm2.ann1.00VL53|arahy.Tifrunner.gnm2.ann1.00VL53.1	ONT.1977	ONT.1977.2
TCONS_00006236	XLOC_001934	arahy.Tifrunner.gnm2.ann1.TA57MB|arahy.Tifrunner.gnm2.ann1.TA57MB.3	ONT.1978	ONT.1978.1
TCONS_00006238	XLOC_001935	arahy.Tifrunner.gnm2.ann1.XP6L5A|arahy.Tifrunner.gnm2.ann1.XP6L5A.1	ONT.1979	ONT.1979.1
TCONS_00006242	XLOC_001936	arahy.Tifrunner.gnm2.ann1.L8EKIA|arahy.Tifrunner.gnm2.ann1.L8EKIA.3	ONT.1980	ONT.1980.1
TCONS_00006245	XLOC_001936	arahy.Tifrunner.gnm2.ann1.L8EKIA|arahy.Tifrunner.gnm2.ann1.L8EKIA.3	ONT.1980	ONT.1980.4
TCONS_00006247	XLOC_001936	arahy.Tifrunner.gnm2.ann1.L8EKIA|arahy.Tifrunner.gnm2.ann1.L8EKIA.3	ONT.1980	ONT.1980.6
TCONS_00006248	XLOC_001937	arahy.Tifrunner.gnm2.ann1.F3YJTF|arahy.Tifrunner.gnm2.ann1.F3YJTF.1	ONT.1981	ONT.1981.1
TCONS_00006249	XLOC_001937	arahy.Tifrunner.gnm2.ann1.F3YJTF|arahy.Tifrunner.gnm2.ann1.F3YJTF.1	ONT.1981	ONT.1981.2
TCONS_00006250	XLOC_001937	arahy.Tifrunner.gnm2.ann1.F3YJTF|arahy.Tifrunner.gnm2.ann1.F3YJTF.1	ONT.1981	ONT.1981.3
TCONS_00006252	XLOC_001938	arahy.Tifrunner.gnm2.ann1.2N625L|arahy.Tifrunner.gnm2.ann1.2N625L.1	ONT.1983	ONT.1983.1
TCONS_00006253	XLOC_001938	arahy.Tifrunner.gnm2.ann1.2N625L|arahy.Tifrunner.gnm2.ann1.2N625L.1	ONT.1983	ONT.1983.2
TCONS_00006254	XLOC_001938	arahy.Tifrunner.gnm2.ann1.2N625L|arahy.Tifrunner.gnm2.ann1.2N625L.1	ONT.1983	ONT.1983.3
TCONS_00006256	XLOC_001938	arahy.Tifrunner.gnm2.ann1.2N625L|arahy.Tifrunner.gnm2.ann1.2N625L.1	ONT.1983	ONT.1983.5
TCONS_00006258	XLOC_001939	arahy.Tifrunner.gnm2.ann1.293L9L|arahy.Tifrunner.gnm2.ann1.293L9L.1	ONT.1984	ONT.1984.1
TCONS_00006260	XLOC_001939	arahy.Tifrunner.gnm2.ann1.293L9L|arahy.Tifrunner.gnm2.ann1.293L9L.2	ONT.1984	ONT.1984.3
TCONS_00006261	XLOC_001939	arahy.Tifrunner.gnm2.ann1.293L9L|arahy.Tifrunner.gnm2.ann1.293L9L.2	ONT.1984	ONT.1984.4
TCONS_00006263	XLOC_001940	arahy.Tifrunner.gnm2.ann1.7N7SJA|arahy.Tifrunner.gnm2.ann1.7N7SJA.1	ONT.1985	ONT.1985.2
TCONS_00006265	XLOC_001941	arahy.Tifrunner.gnm2.ann1.DPKT20|arahy.Tifrunner.gnm2.ann1.DPKT20.1	ONT.1986	ONT.1986.2
TCONS_00006267	XLOC_001943	arahy.Tifrunner.gnm2.ann1.HRK85C|arahy.Tifrunner.gnm2.ann1.HRK85C.1	ONT.1988	ONT.1988.1
TCONS_00006268	XLOC_001943	arahy.Tifrunner.gnm2.ann1.HRK85C|arahy.Tifrunner.gnm2.ann1.HRK85C.1	ONT.1988	ONT.1988.2
TCONS_00006270	XLOC_001945	arahy.Tifrunner.gnm2.ann1.868KN4|arahy.Tifrunner.gnm2.ann1.868KN4.2	ONT.1990	ONT.1990.1
TCONS_00006271	XLOC_001945	arahy.Tifrunner.gnm2.ann1.868KN4|arahy.Tifrunner.gnm2.ann1.868KN4.2	ONT.1990	ONT.1990.2
TCONS_00006284	XLOC_001949	arahy.Tifrunner.gnm2.ann1.BUM0G4|arahy.Tifrunner.gnm2.ann1.BUM0G4.1	ONT.1995	ONT.1995.1
TCONS_00006286	XLOC_001950	arahy.Tifrunner.gnm2.ann1.PSZ3R8|arahy.Tifrunner.gnm2.ann1.PSZ3R8.1	ONT.1996	ONT.1996.1
TCONS_00006287	XLOC_001951	arahy.Tifrunner.gnm2.ann1.5DLY1B|arahy.Tifrunner.gnm2.ann1.5DLY1B.1	ONT.1997	ONT.1997.1
TCONS_00006288	XLOC_001951	arahy.Tifrunner.gnm2.ann1.5DLY1B|arahy.Tifrunner.gnm2.ann1.5DLY1B.1	ONT.1997	ONT.1997.2
TCONS_00006293	XLOC_001953	arahy.Tifrunner.gnm2.ann1.B1KVMA|arahy.Tifrunner.gnm2.ann1.B1KVMA.1	ONT.1999	ONT.1999.4
TCONS_00006300	XLOC_001957	arahy.Tifrunner.gnm2.ann1.CY8ETB|arahy.Tifrunner.gnm2.ann1.CY8ETB.1	ONT.2003	ONT.2003.1
TCONS_00006303	XLOC_001957	arahy.Tifrunner.gnm2.ann1.CY8ETB|arahy.Tifrunner.gnm2.ann1.CY8ETB.1	ONT.2003	ONT.2003.4
TCONS_00006308	XLOC_001959	arahy.Tifrunner.gnm2.ann1.WM1R7K|arahy.Tifrunner.gnm2.ann1.WM1R7K.1	ONT.2005	ONT.2005.3
TCONS_00006310	XLOC_001960	arahy.Tifrunner.gnm2.ann1.3M7S4R|arahy.Tifrunner.gnm2.ann1.3M7S4R.1	ONT.2006	ONT.2006.2
TCONS_00006313	XLOC_001961	arahy.Tifrunner.gnm2.ann1.H7MRPA|arahy.Tifrunner.gnm2.ann1.H7MRPA.1	ONT.2008	ONT.2008.1
TCONS_00006314	XLOC_001961	arahy.Tifrunner.gnm2.ann1.H7MRPA|arahy.Tifrunner.gnm2.ann1.H7MRPA.1	ONT.2008	ONT.2008.2
TCONS_00006315	XLOC_001962	arahy.Tifrunner.gnm2.ann1.V9ZUVQ|arahy.Tifrunner.gnm2.ann1.V9ZUVQ.1	ONT.2009	ONT.2009.1
TCONS_00006319	XLOC_001964	arahy.Tifrunner.gnm2.ann1.X1KTL2|arahy.Tifrunner.gnm2.ann1.X1KTL2.1	ONT.2011	ONT.2011.1
TCONS_00006320	XLOC_001964	arahy.Tifrunner.gnm2.ann1.X1KTL2|arahy.Tifrunner.gnm2.ann1.X1KTL2.1	ONT.2011	ONT.2011.2
TCONS_00006321	XLOC_001964	arahy.Tifrunner.gnm2.ann1.X1KTL2|arahy.Tifrunner.gnm2.ann1.X1KTL2.1	ONT.2011	ONT.2011.3
TCONS_00006323	XLOC_001964	arahy.Tifrunner.gnm2.ann1.X1KTL2|arahy.Tifrunner.gnm2.ann1.X1KTL2.1	ONT.2011	ONT.2011.5
TCONS_00006324	XLOC_001964	arahy.Tifrunner.gnm2.ann1.X1KTL2|arahy.Tifrunner.gnm2.ann1.X1KTL2.1	ONT.2011	ONT.2011.6
TCONS_00006325	XLOC_001964	arahy.Tifrunner.gnm2.ann1.X1KTL2|arahy.Tifrunner.gnm2.ann1.X1KTL2.1	ONT.2011	ONT.2011.7
TCONS_00006326	XLOC_001964	arahy.Tifrunner.gnm2.ann1.X1KTL2|arahy.Tifrunner.gnm2.ann1.X1KTL2.1	ONT.2011	ONT.2011.8
TCONS_00006328	XLOC_001966	arahy.Tifrunner.gnm2.ann1.WQLB21|arahy.Tifrunner.gnm2.ann1.WQLB21.1	ONT.2013	ONT.2013.1
TCONS_00006335	XLOC_001969	arahy.Tifrunner.gnm2.ann1.V0EZ88|arahy.Tifrunner.gnm2.ann1.V0EZ88.1	ONT.2016	ONT.2016.2
TCONS_00006339	XLOC_001972	arahy.Tifrunner.gnm2.ann1.GCF5QH|arahy.Tifrunner.gnm2.ann1.GCF5QH.1	ONT.2019	ONT.2019.1
TCONS_00006346	XLOC_001976	arahy.Tifrunner.gnm2.ann1.R6LVKU|arahy.Tifrunner.gnm2.ann1.R6LVKU.1	ONT.2023	ONT.2023.1
TCONS_00006347	XLOC_001976	arahy.Tifrunner.gnm2.ann1.R6LVKU|arahy.Tifrunner.gnm2.ann1.R6LVKU.1	ONT.2023	ONT.2023.2
TCONS_00006348	XLOC_001977	arahy.Tifrunner.gnm2.ann1.MI7SE3|arahy.Tifrunner.gnm2.ann1.MI7SE3.1	ONT.2024	ONT.2024.1
TCONS_00006349	XLOC_001978	arahy.Tifrunner.gnm2.ann1.38U7K9|arahy.Tifrunner.gnm2.ann1.38U7K9.1	ONT.2025	ONT.2025.1
TCONS_00006351	XLOC_001979	arahy.Tifrunner.gnm2.ann1.38YHDK|arahy.Tifrunner.gnm2.ann1.38YHDK.1	ONT.2026	ONT.2026.1
TCONS_00006353	XLOC_001980	arahy.Tifrunner.gnm2.ann1.PN7U9Z|arahy.Tifrunner.gnm2.ann1.PN7U9Z.1	ONT.2027	ONT.2027.1
TCONS_00006354	XLOC_001980	arahy.Tifrunner.gnm2.ann1.PN7U9Z|arahy.Tifrunner.gnm2.ann1.PN7U9Z.1	ONT.2027	ONT.2027.2
TCONS_00006355	XLOC_001980	arahy.Tifrunner.gnm2.ann1.PN7U9Z|arahy.Tifrunner.gnm2.ann1.PN7U9Z.1	ONT.2027	ONT.2027.3
TCONS_00006356	XLOC_001980	arahy.Tifrunner.gnm2.ann1.PN7U9Z|arahy.Tifrunner.gnm2.ann1.PN7U9Z.1	ONT.2027	ONT.2027.4
TCONS_00006357	XLOC_001980	arahy.Tifrunner.gnm2.ann1.PN7U9Z|arahy.Tifrunner.gnm2.ann1.PN7U9Z.1	ONT.2027	ONT.2027.5
TCONS_00006358	XLOC_001980	arahy.Tifrunner.gnm2.ann1.PN7U9Z|arahy.Tifrunner.gnm2.ann1.PN7U9Z.1	ONT.2027	ONT.2027.6
TCONS_00006359	XLOC_001980	arahy.Tifrunner.gnm2.ann1.PN7U9Z|arahy.Tifrunner.gnm2.ann1.PN7U9Z.1	ONT.2027	ONT.2027.7
TCONS_00006360	XLOC_001980	arahy.Tifrunner.gnm2.ann1.PN7U9Z|arahy.Tifrunner.gnm2.ann1.PN7U9Z.1	ONT.2027	ONT.2027.8
TCONS_00006367	XLOC_001983	arahy.Tifrunner.gnm2.ann1.I4K7T0|arahy.Tifrunner.gnm2.ann1.I4K7T0.1	ONT.2030	ONT.2030.1
TCONS_00006368	XLOC_001984	arahy.Tifrunner.gnm2.ann1.WX09DK|arahy.Tifrunner.gnm2.ann1.WX09DK.1	ONT.2031	ONT.2031.1
TCONS_00006369	XLOC_001984	arahy.Tifrunner.gnm2.ann1.WX09DK|arahy.Tifrunner.gnm2.ann1.WX09DK.2	ONT.2031	ONT.2031.2
TCONS_00006374	XLOC_001986	arahy.Tifrunner.gnm2.ann1.UBW8VJ|arahy.Tifrunner.gnm2.ann1.UBW8VJ.2	ONT.2033	ONT.2033.2
TCONS_00006376	XLOC_001986	arahy.Tifrunner.gnm2.ann1.UBW8VJ|arahy.Tifrunner.gnm2.ann1.UBW8VJ.2	ONT.2033	ONT.2033.4
TCONS_00006384	XLOC_001992	arahy.Tifrunner.gnm2.ann1.2F1UPX|arahy.Tifrunner.gnm2.ann1.2F1UPX.2	ONT.2039	ONT.2039.1
TCONS_00006386	XLOC_001992	arahy.Tifrunner.gnm2.ann1.2F1UPX|arahy.Tifrunner.gnm2.ann1.2F1UPX.2	ONT.2039	ONT.2039.3
TCONS_00006387	XLOC_001993	arahy.Tifrunner.gnm2.ann1.YU35ML|arahy.Tifrunner.gnm2.ann1.YU35ML.1	ONT.2040	ONT.2040.1
TCONS_00006398	XLOC_001996	arahy.Tifrunner.gnm2.ann1.L9IK9Y|arahy.Tifrunner.gnm2.ann1.L9IK9Y.1	ONT.2043	ONT.2043.4
TCONS_00006400	XLOC_001998	arahy.Tifrunner.gnm2.ann1.02S8F1|arahy.Tifrunner.gnm2.ann1.02S8F1.1	ONT.2045	ONT.2045.1
TCONS_00006401	XLOC_001998	arahy.Tifrunner.gnm2.ann1.02S8F1|arahy.Tifrunner.gnm2.ann1.02S8F1.1	ONT.2045	ONT.2045.2
TCONS_00006403	XLOC_001999	arahy.Tifrunner.gnm2.ann1.ZBZ06L|arahy.Tifrunner.gnm2.ann1.ZBZ06L.1	ONT.2046	ONT.2046.2
TCONS_00006414	XLOC_002003	arahy.Tifrunner.gnm2.ann1.47HK44|arahy.Tifrunner.gnm2.ann1.47HK44.1	ONT.2050	ONT.2050.2
TCONS_00006420	XLOC_002006	arahy.Tifrunner.gnm2.ann1.H1K325|arahy.Tifrunner.gnm2.ann1.H1K325.1	ONT.2053	ONT.2053.1
TCONS_00006422	XLOC_002006	arahy.Tifrunner.gnm2.ann1.H1K325|arahy.Tifrunner.gnm2.ann1.H1K325.1	ONT.2053	ONT.2053.3
TCONS_00006423	XLOC_002007	arahy.Tifrunner.gnm2.ann1.84ES4F|arahy.Tifrunner.gnm2.ann1.84ES4F.1	ONT.2054	ONT.2054.1
TCONS_00006425	XLOC_002007	arahy.Tifrunner.gnm2.ann1.84ES4F|arahy.Tifrunner.gnm2.ann1.84ES4F.1	ONT.2054	ONT.2054.3
TCONS_00006426	XLOC_002007	arahy.Tifrunner.gnm2.ann1.84ES4F|arahy.Tifrunner.gnm2.ann1.84ES4F.1	ONT.2054	ONT.2054.4
TCONS_00006430	XLOC_002009	arahy.Tifrunner.gnm2.ann1.HXE52Q|arahy.Tifrunner.gnm2.ann1.HXE52Q.1	ONT.2056	ONT.2056.1
TCONS_00006435	XLOC_002011	arahy.Tifrunner.gnm2.ann1.2BTG0R|arahy.Tifrunner.gnm2.ann1.2BTG0R.1	ONT.2058	ONT.2058.1
TCONS_00006448	XLOC_002012	arahy.Tifrunner.gnm2.ann1.U2VSD4|arahy.Tifrunner.gnm2.ann1.U2VSD4.2	ONT.2059	ONT.2059.1
TCONS_00006453	XLOC_002012	arahy.Tifrunner.gnm2.ann1.U2VSD4|arahy.Tifrunner.gnm2.ann1.U2VSD4.2	ONT.2059	ONT.2059.6
TCONS_00006458	XLOC_002015	arahy.Tifrunner.gnm2.ann1.NAQH5K|arahy.Tifrunner.gnm2.ann1.NAQH5K.1	ONT.2062	ONT.2062.3
TCONS_00006462	XLOC_002015	arahy.Tifrunner.gnm2.ann1.NAQH5K|arahy.Tifrunner.gnm2.ann1.NAQH5K.1	ONT.2062	ONT.2062.7
TCONS_00006464	XLOC_002015	arahy.Tifrunner.gnm2.ann1.NAQH5K|arahy.Tifrunner.gnm2.ann1.NAQH5K.1	ONT.2062	ONT.2062.9
TCONS_00006465	XLOC_002015	arahy.Tifrunner.gnm2.ann1.NAQH5K|arahy.Tifrunner.gnm2.ann1.NAQH5K.1	ONT.2062	ONT.2062.10
TCONS_00006466	XLOC_002015	arahy.Tifrunner.gnm2.ann1.NAQH5K|arahy.Tifrunner.gnm2.ann1.NAQH5K.1	ONT.2062	ONT.2062.11
TCONS_00006468	XLOC_002016	arahy.Tifrunner.gnm2.ann1.J270P7|arahy.Tifrunner.gnm2.ann1.J270P7.1	ONT.2063	ONT.2063.1
TCONS_00006469	XLOC_002016	arahy.Tifrunner.gnm2.ann1.J270P7|arahy.Tifrunner.gnm2.ann1.J270P7.1	ONT.2063	ONT.2063.2
TCONS_00006472	XLOC_002016	arahy.Tifrunner.gnm2.ann1.J270P7|arahy.Tifrunner.gnm2.ann1.J270P7.1	ONT.2063	ONT.2063.5
TCONS_00006475	XLOC_002017	arahy.Tifrunner.gnm2.ann1.J2QQC8|arahy.Tifrunner.gnm2.ann1.J2QQC8.1	ONT.2064	ONT.2064.2
TCONS_00006505	XLOC_002033	arahy.Tifrunner.gnm2.ann1.4J5UF2|arahy.Tifrunner.gnm2.ann1.4J5UF2.1	ONT.2080	ONT.2080.1
TCONS_00006508	XLOC_002033	arahy.Tifrunner.gnm2.ann1.4J5UF2|arahy.Tifrunner.gnm2.ann1.4J5UF2.1	ONT.2080	ONT.2080.4
TCONS_00006511	XLOC_002033	arahy.Tifrunner.gnm2.ann1.4J5UF2|arahy.Tifrunner.gnm2.ann1.4J5UF2.1	ONT.2080	ONT.2080.7
TCONS_00006515	XLOC_002033	arahy.Tifrunner.gnm2.ann1.4J5UF2|arahy.Tifrunner.gnm2.ann1.4J5UF2.1	ONT.2080	ONT.2080.11
TCONS_00006516	XLOC_002033	arahy.Tifrunner.gnm2.ann1.4J5UF2|arahy.Tifrunner.gnm2.ann1.4J5UF2.1	ONT.2080	ONT.2080.12
TCONS_00006519	XLOC_002034	arahy.Tifrunner.gnm2.ann1.2WSC6I|arahy.Tifrunner.gnm2.ann1.2WSC6I.2	ONT.2081	ONT.2081.3
TCONS_00006520	XLOC_002035	arahy.Tifrunner.gnm2.ann1.XKLY96|arahy.Tifrunner.gnm2.ann1.XKLY96.1	ONT.2082	ONT.2082.1
TCONS_00006524	XLOC_002037	arahy.Tifrunner.gnm2.ann1.AXD4AC|arahy.Tifrunner.gnm2.ann1.AXD4AC.1	ONT.2084	ONT.2084.1
TCONS_00006525	XLOC_002037	arahy.Tifrunner.gnm2.ann1.AXD4AC|arahy.Tifrunner.gnm2.ann1.AXD4AC.1	ONT.2085	ONT.2085.1
TCONS_00006526	XLOC_002038	arahy.Tifrunner.gnm2.ann1.RFG747|arahy.Tifrunner.gnm2.ann1.RFG747.2	ONT.2086	ONT.2086.1
TCONS_00006527	XLOC_002038	arahy.Tifrunner.gnm2.ann1.RFG747|arahy.Tifrunner.gnm2.ann1.RFG747.2	ONT.2086	ONT.2086.2
TCONS_00006534	XLOC_002042	arahy.Tifrunner.gnm2.ann1.HLUA2X|arahy.Tifrunner.gnm2.ann1.HLUA2X.1	ONT.2090	ONT.2090.1
TCONS_00006535	XLOC_002042	arahy.Tifrunner.gnm2.ann1.HLUA2X|arahy.Tifrunner.gnm2.ann1.HLUA2X.1	ONT.2090	ONT.2090.2
TCONS_00006536	XLOC_002042	arahy.Tifrunner.gnm2.ann1.HLUA2X|arahy.Tifrunner.gnm2.ann1.HLUA2X.1	ONT.2090	ONT.2090.3
TCONS_00006537	XLOC_002043	arahy.Tifrunner.gnm2.ann1.JL30IG|arahy.Tifrunner.gnm2.ann1.JL30IG.1	ONT.2091	ONT.2091.1
TCONS_00006542	XLOC_002044	arahy.Tifrunner.gnm2.ann1.UD26B0|arahy.Tifrunner.gnm2.ann1.UD26B0.2	ONT.2092	ONT.2092.4
TCONS_00006543	XLOC_002044	arahy.Tifrunner.gnm2.ann1.UD26B0|arahy.Tifrunner.gnm2.ann1.UD26B0.2	ONT.2092	ONT.2092.5
TCONS_00006545	XLOC_002044	arahy.Tifrunner.gnm2.ann1.UD26B0|arahy.Tifrunner.gnm2.ann1.UD26B0.1	ONT.2092	ONT.2092.7
TCONS_00006552	XLOC_002046	arahy.Tifrunner.gnm2.ann1.B968KT|arahy.Tifrunner.gnm2.ann1.B968KT.1	ONT.2094	ONT.2094.2
TCONS_00006554	XLOC_002046	arahy.Tifrunner.gnm2.ann1.B968KT|arahy.Tifrunner.gnm2.ann1.B968KT.1	ONT.2094	ONT.2094.3
TCONS_00006555	XLOC_002046	arahy.Tifrunner.gnm2.ann1.B968KT|arahy.Tifrunner.gnm2.ann1.B968KT.1	ONT.2094	ONT.2094.4
TCONS_00006556	XLOC_002046	arahy.Tifrunner.gnm2.ann1.B968KT|arahy.Tifrunner.gnm2.ann1.B968KT.1	ONT.2094	ONT.2094.5
TCONS_00006559	XLOC_002049	arahy.Tifrunner.gnm2.ann1.KQ45IK|arahy.Tifrunner.gnm2.ann1.KQ45IK.1	ONT.2097	ONT.2097.1
TCONS_00006561	XLOC_002050	arahy.Tifrunner.gnm2.ann1.PSL46X|arahy.Tifrunner.gnm2.ann1.PSL46X.1	ONT.2098	ONT.2098.1
TCONS_00006563	XLOC_002051	arahy.Tifrunner.gnm2.ann1.F5KZNW|arahy.Tifrunner.gnm2.ann1.F5KZNW.1	ONT.2099	ONT.2099.1
TCONS_00006570	XLOC_002053	arahy.Tifrunner.gnm2.ann1.SX2T07|arahy.Tifrunner.gnm2.ann1.SX2T07.2	ONT.2101	ONT.2101.2
TCONS_00006572	XLOC_002053	arahy.Tifrunner.gnm2.ann1.SX2T07|arahy.Tifrunner.gnm2.ann1.SX2T07.2	ONT.2101	ONT.2101.4
TCONS_00006573	XLOC_002053	arahy.Tifrunner.gnm2.ann1.SX2T07|arahy.Tifrunner.gnm2.ann1.SX2T07.2	ONT.2101	ONT.2101.5
TCONS_00006574	XLOC_002054	arahy.Tifrunner.gnm2.ann1.23PCL8|arahy.Tifrunner.gnm2.ann1.23PCL8.1	ONT.2102	ONT.2102.1
TCONS_00006575	XLOC_002054	arahy.Tifrunner.gnm2.ann1.23PCL8|arahy.Tifrunner.gnm2.ann1.23PCL8.1	ONT.2102	ONT.2102.2
TCONS_00006577	XLOC_002055	arahy.Tifrunner.gnm2.ann1.J5QNAH|arahy.Tifrunner.gnm2.ann1.J5QNAH.1	ONT.2103	ONT.2103.2
TCONS_00006583	XLOC_002057	arahy.Tifrunner.gnm2.ann1.BHHB36|arahy.Tifrunner.gnm2.ann1.BHHB36.1	ONT.2105	ONT.2105.1
TCONS_00006590	XLOC_002061	arahy.Tifrunner.gnm2.ann1.GIK8C1|arahy.Tifrunner.gnm2.ann1.GIK8C1.1	ONT.2109	ONT.2109.1
TCONS_00006591	XLOC_002061	arahy.Tifrunner.gnm2.ann1.GIK8C1|arahy.Tifrunner.gnm2.ann1.GIK8C1.1	ONT.2109	ONT.2109.2
TCONS_00006592	XLOC_002061	arahy.Tifrunner.gnm2.ann1.GIK8C1|arahy.Tifrunner.gnm2.ann1.GIK8C1.1	ONT.2109	ONT.2109.3
TCONS_00006593	XLOC_002062	arahy.Tifrunner.gnm2.ann1.M18VWQ|arahy.Tifrunner.gnm2.ann1.M18VWQ.1	ONT.2110	ONT.2110.1
TCONS_00006634	XLOC_002071	arahy.Tifrunner.gnm2.ann1.CC0NGP|arahy.Tifrunner.gnm2.ann1.CC0NGP.1	ONT.2119	ONT.2119.8
TCONS_00006635	XLOC_002071	arahy.Tifrunner.gnm2.ann1.CC0NGP|arahy.Tifrunner.gnm2.ann1.CC0NGP.1	ONT.2119	ONT.2119.9
TCONS_00006636	XLOC_002071	arahy.Tifrunner.gnm2.ann1.CC0NGP|arahy.Tifrunner.gnm2.ann1.CC0NGP.1	ONT.2119	ONT.2119.10
TCONS_00006637	XLOC_002072	arahy.Tifrunner.gnm2.ann1.GDET6F|arahy.Tifrunner.gnm2.ann1.GDET6F.1	ONT.2120	ONT.2120.1
TCONS_00006640	XLOC_002075	arahy.Tifrunner.gnm2.ann1.E75ZZH|arahy.Tifrunner.gnm2.ann1.E75ZZH.1	ONT.2123	ONT.2123.1
TCONS_00006644	XLOC_002078	arahy.Tifrunner.gnm2.ann1.9J4G75|arahy.Tifrunner.gnm2.ann1.9J4G75.1	ONT.2126	ONT.2126.1
TCONS_00006648	XLOC_002080	arahy.Tifrunner.gnm2.ann1.3PG13R|arahy.Tifrunner.gnm2.ann1.3PG13R.1	ONT.2128	ONT.2128.3
TCONS_00006656	XLOC_002083	arahy.Tifrunner.gnm2.ann1.GP7DSL|arahy.Tifrunner.gnm2.ann1.GP7DSL.1	ONT.2131	ONT.2131.1
TCONS_00006659	XLOC_002085	arahy.Tifrunner.gnm2.ann1.S3EA7B|arahy.Tifrunner.gnm2.ann1.S3EA7B.1	ONT.2133	ONT.2133.1
TCONS_00006660	XLOC_002086	arahy.Tifrunner.gnm2.ann1.01GDC8|arahy.Tifrunner.gnm2.ann1.01GDC8.2	ONT.2134	ONT.2134.1
TCONS_00006662	XLOC_002086	arahy.Tifrunner.gnm2.ann1.01GDC8|arahy.Tifrunner.gnm2.ann1.01GDC8.2	ONT.2134	ONT.2134.3
TCONS_00006665	XLOC_002087	arahy.Tifrunner.gnm2.ann1.01GDC8|arahy.Tifrunner.gnm2.ann1.01GDC8.3	ONT.2135	ONT.2135.2
TCONS_00006669	XLOC_002088	arahy.Tifrunner.gnm2.ann1.HWB48S|arahy.Tifrunner.gnm2.ann1.HWB48S.1	ONT.2136	ONT.2136.1
TCONS_00006670	XLOC_002089	arahy.Tifrunner.gnm2.ann1.5K3X9F|arahy.Tifrunner.gnm2.ann1.5K3X9F.1	ONT.2137	ONT.2137.1
TCONS_00006672	XLOC_002090	arahy.Tifrunner.gnm2.ann1.72XCHD|arahy.Tifrunner.gnm2.ann1.72XCHD.1	ONT.2138	ONT.2138.1
TCONS_00006674	XLOC_002091	arahy.Tifrunner.gnm2.ann1.HLJ790|arahy.Tifrunner.gnm2.ann1.HLJ790.1	ONT.2139	ONT.2139.2
TCONS_00006676	XLOC_002091	arahy.Tifrunner.gnm2.ann1.HLJ790|arahy.Tifrunner.gnm2.ann1.HLJ790.1	ONT.2139	ONT.2139.4
TCONS_00006678	XLOC_002092	arahy.Tifrunner.gnm2.ann1.X5BQMH|arahy.Tifrunner.gnm2.ann1.X5BQMH.1	ONT.2140	ONT.2140.2
TCONS_00006680	XLOC_002092	arahy.Tifrunner.gnm2.ann1.X5BQMH|arahy.Tifrunner.gnm2.ann1.X5BQMH.1	ONT.2140	ONT.2140.4
TCONS_00006691	XLOC_002098	arahy.Tifrunner.gnm2.ann1.F37GPL|arahy.Tifrunner.gnm2.ann1.F37GPL.2	ONT.2146	ONT.2146.1
TCONS_00006692	XLOC_002098	arahy.Tifrunner.gnm2.ann1.F37GPL|arahy.Tifrunner.gnm2.ann1.F37GPL.1	ONT.2146	ONT.2146.2
TCONS_00006699	XLOC_002098	arahy.Tifrunner.gnm2.ann1.F37GPL|arahy.Tifrunner.gnm2.ann1.F37GPL.2	ONT.2146	ONT.2146.9
TCONS_00006702	XLOC_002098	arahy.Tifrunner.gnm2.ann1.F37GPL|arahy.Tifrunner.gnm2.ann1.F37GPL.2	ONT.2146	ONT.2146.12
TCONS_00006707	XLOC_002101	arahy.Tifrunner.gnm2.ann1.M2QILT|arahy.Tifrunner.gnm2.ann1.M2QILT.1	ONT.2149	ONT.2149.3
TCONS_00006708	XLOC_002101	arahy.Tifrunner.gnm2.ann1.MY0F6Q|arahy.Tifrunner.gnm2.ann1.MY0F6Q.1	ONT.2150	ONT.2150.1
TCONS_00006709	XLOC_002102	arahy.Tifrunner.gnm2.ann1.DF3BVG|arahy.Tifrunner.gnm2.ann1.DF3BVG.1	ONT.2151	ONT.2151.1
TCONS_00006713	XLOC_002102	arahy.Tifrunner.gnm2.ann1.DF3BVG|arahy.Tifrunner.gnm2.ann1.DF3BVG.1	ONT.2151	ONT.2151.5
TCONS_00006714	XLOC_002102	arahy.Tifrunner.gnm2.ann1.DF3BVG|arahy.Tifrunner.gnm2.ann1.DF3BVG.1	ONT.2151	ONT.2151.6
TCONS_00006715	XLOC_002102	arahy.Tifrunner.gnm2.ann1.DF3BVG|arahy.Tifrunner.gnm2.ann1.DF3BVG.1	ONT.2151	ONT.2151.7
TCONS_00006718	XLOC_002103	arahy.Tifrunner.gnm2.ann1.FPGW6Q|arahy.Tifrunner.gnm2.ann1.FPGW6Q.1	ONT.2152	ONT.2152.3
TCONS_00006721	XLOC_002105	arahy.Tifrunner.gnm2.ann1.788ENG|arahy.Tifrunner.gnm2.ann1.788ENG.1	ONT.2154	ONT.2154.1
TCONS_00006723	XLOC_002107	arahy.Tifrunner.gnm2.ann1.1NFZ92|arahy.Tifrunner.gnm2.ann1.1NFZ92.1	ONT.2156	ONT.2156.1
TCONS_00006726	XLOC_002109	arahy.Tifrunner.gnm2.ann1.1M3QP5|arahy.Tifrunner.gnm2.ann1.1M3QP5.1	ONT.2158	ONT.2158.2
TCONS_00006734	XLOC_002109	arahy.Tifrunner.gnm2.ann1.1M3QP5|arahy.Tifrunner.gnm2.ann1.1M3QP5.1	ONT.2158	ONT.2158.10
TCONS_00006736	XLOC_002109	arahy.Tifrunner.gnm2.ann1.1M3QP5|arahy.Tifrunner.gnm2.ann1.1M3QP5.1	ONT.2158	ONT.2158.12
TCONS_00006737	XLOC_002109	arahy.Tifrunner.gnm2.ann1.1M3QP5|arahy.Tifrunner.gnm2.ann1.1M3QP5.1	ONT.2158	ONT.2158.13
TCONS_00006739	XLOC_002110	arahy.Tifrunner.gnm2.ann1.CYZ0T8|arahy.Tifrunner.gnm2.ann1.CYZ0T8.1	ONT.2159	ONT.2159.1
TCONS_00006740	XLOC_002110	arahy.Tifrunner.gnm2.ann1.CYZ0T8|arahy.Tifrunner.gnm2.ann1.CYZ0T8.1	ONT.2159	ONT.2159.2
TCONS_00006746	XLOC_002112	arahy.Tifrunner.gnm2.ann1.RJBH5A|arahy.Tifrunner.gnm2.ann1.RJBH5A.1	ONT.2161	ONT.2161.1
TCONS_00006747	XLOC_002112	arahy.Tifrunner.gnm2.ann1.RJBH5A|arahy.Tifrunner.gnm2.ann1.RJBH5A.1	ONT.2161	ONT.2161.2
TCONS_00006748	XLOC_002112	arahy.Tifrunner.gnm2.ann1.RJBH5A|arahy.Tifrunner.gnm2.ann1.RJBH5A.1	ONT.2161	ONT.2161.3
TCONS_00006749	XLOC_002113	arahy.Tifrunner.gnm2.ann1.D9IB2L|arahy.Tifrunner.gnm2.ann1.D9IB2L.1	ONT.2162	ONT.2162.1
TCONS_00006750	XLOC_002114	arahy.Tifrunner.gnm2.ann1.QT2H54|arahy.Tifrunner.gnm2.ann1.QT2H54.1	ONT.2163	ONT.2163.1
TCONS_00006758	XLOC_002118	arahy.Tifrunner.gnm2.ann1.T64XSX|arahy.Tifrunner.gnm2.ann1.T64XSX.1	ONT.2167	ONT.2167.1
TCONS_00006767	XLOC_002122	arahy.Tifrunner.gnm2.ann1.7JS8RB|arahy.Tifrunner.gnm2.ann1.7JS8RB.1	ONT.2171	ONT.2171.1
TCONS_00006768	XLOC_002122	arahy.Tifrunner.gnm2.ann1.7JS8RB|arahy.Tifrunner.gnm2.ann1.7JS8RB.1	ONT.2171	ONT.2171.2
TCONS_00006769	XLOC_002123	arahy.Tifrunner.gnm2.ann1.A7IBVM|arahy.Tifrunner.gnm2.ann1.A7IBVM.1	ONT.2172	ONT.2172.1
TCONS_00006770	XLOC_002124	arahy.Tifrunner.gnm2.ann1.EIK56R|arahy.Tifrunner.gnm2.ann1.EIK56R.1	ONT.2173	ONT.2173.1
TCONS_00006771	XLOC_002124	arahy.Tifrunner.gnm2.ann1.EIK56R|arahy.Tifrunner.gnm2.ann1.EIK56R.2	ONT.2173	ONT.2173.2
TCONS_00006779	XLOC_002126	arahy.Tifrunner.gnm2.ann1.U66G4I|arahy.Tifrunner.gnm2.ann1.U66G4I.1	ONT.2175	ONT.2175.5
TCONS_00006804	XLOC_002130	arahy.Tifrunner.gnm2.ann1.AYAJ7Z|arahy.Tifrunner.gnm2.ann1.AYAJ7Z.1	ONT.2179	ONT.2179.1
TCONS_00006814	XLOC_002133	arahy.Tifrunner.gnm2.ann1.VQ9M9S|arahy.Tifrunner.gnm2.ann1.VQ9M9S.1	ONT.2182	ONT.2182.1
TCONS_00006815	XLOC_002133	arahy.Tifrunner.gnm2.ann1.VQ9M9S|arahy.Tifrunner.gnm2.ann1.VQ9M9S.1	ONT.2182	ONT.2182.2
TCONS_00006824	XLOC_002134	arahy.Tifrunner.gnm2.ann1.PEG0RN|arahy.Tifrunner.gnm2.ann1.PEG0RN.2	ONT.2183	ONT.2183.9
TCONS_00006843	XLOC_002135	arahy.Tifrunner.gnm2.ann1.854BZC|arahy.Tifrunner.gnm2.ann1.854BZC.1	ONT.2185	ONT.2185.2
TCONS_00006844	XLOC_002136	arahy.Tifrunner.gnm2.ann1.UPU6LY|arahy.Tifrunner.gnm2.ann1.UPU6LY.1	ONT.2186	ONT.2186.1
TCONS_00006847	XLOC_002137	arahy.Tifrunner.gnm2.ann1.5DA507|arahy.Tifrunner.gnm2.ann1.5DA507.1	ONT.2187	ONT.2187.2
TCONS_00006885	XLOC_002138	arahy.Tifrunner.gnm2.ann1.0U0SSW|arahy.Tifrunner.gnm2.ann1.0U0SSW.2	ONT.2188	ONT.2188.35
TCONS_00006886	XLOC_002138	arahy.Tifrunner.gnm2.ann1.0U0SSW|arahy.Tifrunner.gnm2.ann1.0U0SSW.4	ONT.2188	ONT.2188.36
TCONS_00006890	XLOC_002138	arahy.Tifrunner.gnm2.ann1.0U0SSW|arahy.Tifrunner.gnm2.ann1.0U0SSW.1	ONT.2188	ONT.2188.40
TCONS_00006894	XLOC_002141	arahy.Tifrunner.gnm2.ann1.I4VWAQ|arahy.Tifrunner.gnm2.ann1.I4VWAQ.1	ONT.2191	ONT.2191.1
TCONS_00006895	XLOC_002142	arahy.Tifrunner.gnm2.ann1.26GAKU|arahy.Tifrunner.gnm2.ann1.26GAKU.2	ONT.2192	ONT.2192.1
TCONS_00006896	XLOC_002142	arahy.Tifrunner.gnm2.ann1.26GAKU|arahy.Tifrunner.gnm2.ann1.26GAKU.1	ONT.2192	ONT.2192.2
TCONS_00006910	XLOC_002144	arahy.Tifrunner.gnm2.ann1.DY1K4H|arahy.Tifrunner.gnm2.ann1.DY1K4H.1	ONT.2194	ONT.2194.1
TCONS_00006911	XLOC_002145	arahy.Tifrunner.gnm2.ann1.YS0GDU|arahy.Tifrunner.gnm2.ann1.YS0GDU.1	ONT.2195	ONT.2195.1
TCONS_00006913	XLOC_002146	arahy.Tifrunner.gnm2.ann1.XK3KPA|arahy.Tifrunner.gnm2.ann1.XK3KPA.1	ONT.2196	ONT.2196.1
TCONS_00006916	XLOC_002148	arahy.Tifrunner.gnm2.ann1.Z56S5U|arahy.Tifrunner.gnm2.ann1.Z56S5U.1	ONT.2198	ONT.2198.2
TCONS_00006918	XLOC_002148	arahy.Tifrunner.gnm2.ann1.Z56S5U|arahy.Tifrunner.gnm2.ann1.Z56S5U.1	ONT.2198	ONT.2198.4
TCONS_00006926	XLOC_002151	arahy.Tifrunner.gnm2.ann1.G3J01C|arahy.Tifrunner.gnm2.ann1.G3J01C.1	ONT.2202	ONT.2202.2
TCONS_00006930	XLOC_002153	arahy.Tifrunner.gnm2.ann1.U15FS5|arahy.Tifrunner.gnm2.ann1.U15FS5.1	ONT.2204	ONT.2204.1
TCONS_00006940	XLOC_002154	arahy.Tifrunner.gnm2.ann1.U1CM5Q|arahy.Tifrunner.gnm2.ann1.U1CM5Q.1	ONT.2205	ONT.2205.10
TCONS_00006941	XLOC_002155	arahy.Tifrunner.gnm2.ann1.KXG0W2|arahy.Tifrunner.gnm2.ann1.KXG0W2.1	ONT.2206	ONT.2206.1
TCONS_00006942	XLOC_002156	arahy.Tifrunner.gnm2.ann1.HN33BR|arahy.Tifrunner.gnm2.ann1.HN33BR.1	ONT.2207	ONT.2207.1
TCONS_00006948	XLOC_002159	arahy.Tifrunner.gnm2.ann1.U80ME1|arahy.Tifrunner.gnm2.ann1.U80ME1.1	ONT.2210	ONT.2210.1
TCONS_00006949	XLOC_002160	arahy.Tifrunner.gnm2.ann1.I2K3PU|arahy.Tifrunner.gnm2.ann1.I2K3PU.1	ONT.2211	ONT.2211.1
TCONS_00006952	XLOC_002161	arahy.Tifrunner.gnm2.ann1.G6Y5VA|arahy.Tifrunner.gnm2.ann1.G6Y5VA.2	ONT.2212	ONT.2212.2
TCONS_00006953	XLOC_002161	arahy.Tifrunner.gnm2.ann1.G6Y5VA|arahy.Tifrunner.gnm2.ann1.G6Y5VA.2	ONT.2212	ONT.2212.3
TCONS_00006955	XLOC_002161	arahy.Tifrunner.gnm2.ann1.G6Y5VA|arahy.Tifrunner.gnm2.ann1.G6Y5VA.2	ONT.2212	ONT.2212.5
TCONS_00006958	XLOC_002163	arahy.Tifrunner.gnm2.ann1.DZTW61|arahy.Tifrunner.gnm2.ann1.DZTW61.1	ONT.2214	ONT.2214.1
TCONS_00006959	XLOC_002164	arahy.Tifrunner.gnm2.ann1.VF7WU9|arahy.Tifrunner.gnm2.ann1.VF7WU9.1	ONT.2215	ONT.2215.1
TCONS_00006961	XLOC_002164	arahy.Tifrunner.gnm2.ann1.VF7WU9|arahy.Tifrunner.gnm2.ann1.VF7WU9.1	ONT.2215	ONT.2215.3
TCONS_00006966	XLOC_002168	arahy.Tifrunner.gnm2.ann1.EKL24D|arahy.Tifrunner.gnm2.ann1.EKL24D.1	ONT.2219	ONT.2219.1
TCONS_00006967	XLOC_002169	arahy.Tifrunner.gnm2.ann1.G1SUYP|arahy.Tifrunner.gnm2.ann1.G1SUYP.1	ONT.2220	ONT.2220.1
TCONS_00006968	XLOC_002169	arahy.Tifrunner.gnm2.ann1.G1SUYP|arahy.Tifrunner.gnm2.ann1.G1SUYP.1	ONT.2220	ONT.2220.2
TCONS_00006969	XLOC_002169	arahy.Tifrunner.gnm2.ann1.G1SUYP|arahy.Tifrunner.gnm2.ann1.G1SUYP.1	ONT.2220	ONT.2220.3
TCONS_00006970	XLOC_002169	arahy.Tifrunner.gnm2.ann1.G1SUYP|arahy.Tifrunner.gnm2.ann1.G1SUYP.1	ONT.2220	ONT.2220.4
TCONS_00006971	XLOC_002170	arahy.Tifrunner.gnm2.ann1.2597Q1|arahy.Tifrunner.gnm2.ann1.2597Q1.1	ONT.2221	ONT.2221.1
TCONS_00006974	XLOC_002171	arahy.Tifrunner.gnm2.ann1.UDY4PI|arahy.Tifrunner.gnm2.ann1.UDY4PI.1	ONT.2222	ONT.2222.1
TCONS_00006976	XLOC_002172	arahy.Tifrunner.gnm2.ann1.S1SV0F|arahy.Tifrunner.gnm2.ann1.S1SV0F.1	ONT.2223	ONT.2223.2
TCONS_00006977	XLOC_002173	arahy.Tifrunner.gnm2.ann1.EHHC5E|arahy.Tifrunner.gnm2.ann1.EHHC5E.1	ONT.2224	ONT.2224.1
TCONS_00006978	XLOC_002174	arahy.Tifrunner.gnm2.ann1.NXF1DB|arahy.Tifrunner.gnm2.ann1.NXF1DB.1	ONT.2225	ONT.2225.1
TCONS_00006982	XLOC_002175	arahy.Tifrunner.gnm2.ann1.982YMX|arahy.Tifrunner.gnm2.ann1.982YMX.1	ONT.2226	ONT.2226.4
TCONS_00006989	XLOC_002175	arahy.Tifrunner.gnm2.ann1.982YMX|arahy.Tifrunner.gnm2.ann1.982YMX.1	ONT.2226	ONT.2226.11
TCONS_00006990	XLOC_002175	arahy.Tifrunner.gnm2.ann1.982YMX|arahy.Tifrunner.gnm2.ann1.982YMX.1	ONT.2226	ONT.2226.12
TCONS_00006991	XLOC_002175	arahy.Tifrunner.gnm2.ann1.982YMX|arahy.Tifrunner.gnm2.ann1.982YMX.1	ONT.2226	ONT.2226.13
TCONS_00006994	XLOC_002175	arahy.Tifrunner.gnm2.ann1.982YMX|arahy.Tifrunner.gnm2.ann1.982YMX.1	ONT.2226	ONT.2226.16
TCONS_00006995	XLOC_002175	arahy.Tifrunner.gnm2.ann1.982YMX|arahy.Tifrunner.gnm2.ann1.982YMX.1	ONT.2226	ONT.2226.17
TCONS_00006996	XLOC_002175	arahy.Tifrunner.gnm2.ann1.982YMX|arahy.Tifrunner.gnm2.ann1.982YMX.1	ONT.2226	ONT.2226.18
TCONS_00006997	XLOC_002175	arahy.Tifrunner.gnm2.ann1.982YMX|arahy.Tifrunner.gnm2.ann1.982YMX.1	ONT.2226	ONT.2226.19
TCONS_00006998	XLOC_002175	arahy.Tifrunner.gnm2.ann1.982YMX|arahy.Tifrunner.gnm2.ann1.982YMX.1	ONT.2226	ONT.2226.20
TCONS_00006999	XLOC_002175	arahy.Tifrunner.gnm2.ann1.982YMX|arahy.Tifrunner.gnm2.ann1.982YMX.1	ONT.2226	ONT.2226.21
TCONS_00007003	XLOC_002177	arahy.Tifrunner.gnm2.ann1.5NE8AH|arahy.Tifrunner.gnm2.ann1.5NE8AH.1	ONT.2228	ONT.2228.1
TCONS_00007004	XLOC_002177	arahy.Tifrunner.gnm2.ann1.5NE8AH|arahy.Tifrunner.gnm2.ann1.5NE8AH.1	ONT.2228	ONT.2228.2
TCONS_00007015	XLOC_002180	arahy.Tifrunner.gnm2.ann1.72JBMR|arahy.Tifrunner.gnm2.ann1.72JBMR.1	ONT.2231	ONT.2231.3
TCONS_00007018	XLOC_002182	arahy.Tifrunner.gnm2.ann1.6F524X|arahy.Tifrunner.gnm2.ann1.6F524X.1	ONT.2233	ONT.2233.1
TCONS_00007020	XLOC_002182	arahy.Tifrunner.gnm2.ann1.6F524X|arahy.Tifrunner.gnm2.ann1.6F524X.1	ONT.2233	ONT.2233.3
TCONS_00007031	XLOC_002184	arahy.Tifrunner.gnm2.ann1.IPT1KA|arahy.Tifrunner.gnm2.ann1.IPT1KA.1	ONT.2235	ONT.2235.1
TCONS_00007033	XLOC_002185	arahy.Tifrunner.gnm2.ann1.6U8ZH2|arahy.Tifrunner.gnm2.ann1.6U8ZH2.1	ONT.2236	ONT.2236.2
TCONS_00007036	XLOC_002187	arahy.Tifrunner.gnm2.ann1.SP9TBW|arahy.Tifrunner.gnm2.ann1.SP9TBW.1	ONT.2238	ONT.2238.1
TCONS_00007037	XLOC_002187	arahy.Tifrunner.gnm2.ann1.SP9TBW|arahy.Tifrunner.gnm2.ann1.SP9TBW.1	ONT.2238	ONT.2238.2
TCONS_00007038	XLOC_002187	arahy.Tifrunner.gnm2.ann1.SP9TBW|arahy.Tifrunner.gnm2.ann1.SP9TBW.1	ONT.2238	ONT.2238.3
TCONS_00007043	XLOC_002189	arahy.Tifrunner.gnm2.ann1.P882K7|arahy.Tifrunner.gnm2.ann1.P882K7.3	ONT.2240	ONT.2240.1
TCONS_00007044	XLOC_002189	arahy.Tifrunner.gnm2.ann1.P882K7|arahy.Tifrunner.gnm2.ann1.P882K7.3	ONT.2240	ONT.2240.2
TCONS_00007050	XLOC_002190	arahy.Tifrunner.gnm2.ann1.NCU55Y|arahy.Tifrunner.gnm2.ann1.NCU55Y.1	ONT.2241	ONT.2241.2
TCONS_00007051	XLOC_002190	arahy.Tifrunner.gnm2.ann1.NCU55Y|arahy.Tifrunner.gnm2.ann1.NCU55Y.1	ONT.2241	ONT.2241.3
TCONS_00007052	XLOC_002191	arahy.Tifrunner.gnm2.ann1.W4LYDN|arahy.Tifrunner.gnm2.ann1.W4LYDN.1	ONT.2242	ONT.2242.1
TCONS_00007053	XLOC_002191	arahy.Tifrunner.gnm2.ann1.W4LYDN|arahy.Tifrunner.gnm2.ann1.W4LYDN.1	ONT.2243	ONT.2243.1
TCONS_00007054	XLOC_002192	arahy.Tifrunner.gnm2.ann1.15AJKM|arahy.Tifrunner.gnm2.ann1.15AJKM.1	ONT.2244	ONT.2244.1
TCONS_00007055	XLOC_002192	arahy.Tifrunner.gnm2.ann1.15AJKM|arahy.Tifrunner.gnm2.ann1.15AJKM.1	ONT.2244	ONT.2244.2
TCONS_00007056	XLOC_002192	arahy.Tifrunner.gnm2.ann1.15AJKM|arahy.Tifrunner.gnm2.ann1.15AJKM.1	ONT.2244	ONT.2244.3
TCONS_00007057	XLOC_002192	arahy.Tifrunner.gnm2.ann1.15AJKM|arahy.Tifrunner.gnm2.ann1.15AJKM.1	ONT.2244	ONT.2244.4
TCONS_00007060	XLOC_002193	arahy.Tifrunner.gnm2.ann1.NM7RU6|arahy.Tifrunner.gnm2.ann1.NM7RU6.2	ONT.2245	ONT.2245.3
TCONS_00007061	XLOC_002193	arahy.Tifrunner.gnm2.ann1.NM7RU6|arahy.Tifrunner.gnm2.ann1.NM7RU6.2	ONT.2245	ONT.2245.4
TCONS_00007062	XLOC_002193	arahy.Tifrunner.gnm2.ann1.NM7RU6|arahy.Tifrunner.gnm2.ann1.NM7RU6.2	ONT.2245	ONT.2245.5
TCONS_00007064	XLOC_002194	arahy.Tifrunner.gnm2.ann1.KEZ9JE|arahy.Tifrunner.gnm2.ann1.KEZ9JE.1	ONT.2246	ONT.2246.2
TCONS_00007071	XLOC_002198	arahy.Tifrunner.gnm2.ann1.Y2BFPY|arahy.Tifrunner.gnm2.ann1.Y2BFPY.1	ONT.2250	ONT.2250.1
TCONS_00007073	XLOC_002198	arahy.Tifrunner.gnm2.ann1.Y2BFPY|arahy.Tifrunner.gnm2.ann1.Y2BFPY.1	ONT.2250	ONT.2250.3
TCONS_00007074	XLOC_002198	arahy.Tifrunner.gnm2.ann1.Y2BFPY|arahy.Tifrunner.gnm2.ann1.Y2BFPY.1	ONT.2250	ONT.2250.4
TCONS_00007075	XLOC_002198	arahy.Tifrunner.gnm2.ann1.Y2BFPY|arahy.Tifrunner.gnm2.ann1.Y2BFPY.1	ONT.2250	ONT.2250.5
TCONS_00007076	XLOC_002199	arahy.Tifrunner.gnm2.ann1.KE6FEG|arahy.Tifrunner.gnm2.ann1.KE6FEG.2	ONT.2251	ONT.2251.1
TCONS_00007085	XLOC_002202	arahy.Tifrunner.gnm2.ann1.5ZZ2UC|arahy.Tifrunner.gnm2.ann1.5ZZ2UC.1	ONT.2254	ONT.2254.4
TCONS_00007090	XLOC_002203	arahy.Tifrunner.gnm2.ann1.ZKNE4R|arahy.Tifrunner.gnm2.ann1.ZKNE4R.1	ONT.2255	ONT.2255.2
TCONS_00007092	XLOC_002204	arahy.Tifrunner.gnm2.ann1.PW6FZP|arahy.Tifrunner.gnm2.ann1.PW6FZP.1	ONT.2256	ONT.2256.2
TCONS_00007098	XLOC_002204	arahy.Tifrunner.gnm2.ann1.PW6FZP|arahy.Tifrunner.gnm2.ann1.PW6FZP.1	ONT.2256	ONT.2256.8
TCONS_00007105	XLOC_002207	arahy.Tifrunner.gnm2.ann1.U9Z56B|arahy.Tifrunner.gnm2.ann1.U9Z56B.1	ONT.2259	ONT.2259.1
TCONS_00007106	XLOC_002208	arahy.Tifrunner.gnm2.ann1.VF3IUT|arahy.Tifrunner.gnm2.ann1.VF3IUT.1	ONT.2260	ONT.2260.1
TCONS_00007107	XLOC_002208	arahy.Tifrunner.gnm2.ann1.VF3IUT|arahy.Tifrunner.gnm2.ann1.VF3IUT.1	ONT.2260	ONT.2260.2
TCONS_00007130	XLOC_002211	arahy.Tifrunner.gnm2.ann1.M5SG57|arahy.Tifrunner.gnm2.ann1.M5SG57.1	ONT.2263	ONT.2263.3
TCONS_00007133	XLOC_002213	arahy.Tifrunner.gnm2.ann1.JNW8E7|arahy.Tifrunner.gnm2.ann1.JNW8E7.1	ONT.2265	ONT.2265.1
TCONS_00007134	XLOC_002213	arahy.Tifrunner.gnm2.ann1.JNW8E7|arahy.Tifrunner.gnm2.ann1.JNW8E7.1	ONT.2265	ONT.2265.2
TCONS_00007135	XLOC_002213	arahy.Tifrunner.gnm2.ann1.JNW8E7|arahy.Tifrunner.gnm2.ann1.JNW8E7.2	ONT.2265	ONT.2265.3
TCONS_00007136	XLOC_002214	arahy.Tifrunner.gnm2.ann1.M530PZ|arahy.Tifrunner.gnm2.ann1.M530PZ.1	ONT.2266	ONT.2266.1
TCONS_00007137	XLOC_002214	arahy.Tifrunner.gnm2.ann1.M530PZ|arahy.Tifrunner.gnm2.ann1.M530PZ.1	ONT.2267	ONT.2267.1
TCONS_00007144	XLOC_002216	arahy.Tifrunner.gnm2.ann1.49SUU1|arahy.Tifrunner.gnm2.ann1.49SUU1.1	ONT.2269	ONT.2269.5
TCONS_00007145	XLOC_002216	arahy.Tifrunner.gnm2.ann1.49SUU1|arahy.Tifrunner.gnm2.ann1.49SUU1.1	ONT.2269	ONT.2269.6
TCONS_00007146	XLOC_002217	arahy.Tifrunner.gnm2.ann1.KA762Q|arahy.Tifrunner.gnm2.ann1.KA762Q.1	ONT.2270	ONT.2270.1
TCONS_00007154	XLOC_002220	arahy.Tifrunner.gnm2.ann1.JCP29K|arahy.Tifrunner.gnm2.ann1.JCP29K.1	ONT.2273	ONT.2273.1
TCONS_00007155	XLOC_002221	arahy.Tifrunner.gnm2.ann1.3K77B1|arahy.Tifrunner.gnm2.ann1.3K77B1.1	ONT.2274	ONT.2274.1
TCONS_00007164	XLOC_002223	arahy.Tifrunner.gnm2.ann1.B2TI6B|arahy.Tifrunner.gnm2.ann1.B2TI6B.1	ONT.2276	ONT.2276.1
TCONS_00007166	XLOC_002223	arahy.Tifrunner.gnm2.ann1.B2TI6B|arahy.Tifrunner.gnm2.ann1.B2TI6B.1	ONT.2276	ONT.2276.3
TCONS_00007168	XLOC_002223	arahy.Tifrunner.gnm2.ann1.B2TI6B|arahy.Tifrunner.gnm2.ann1.B2TI6B.1	ONT.2276	ONT.2276.5
TCONS_00007169	XLOC_002224	arahy.Tifrunner.gnm2.ann1.UBHF2S|arahy.Tifrunner.gnm2.ann1.UBHF2S.1	ONT.2277	ONT.2277.1
TCONS_00007170	XLOC_002224	arahy.Tifrunner.gnm2.ann1.UBHF2S|arahy.Tifrunner.gnm2.ann1.UBHF2S.1	ONT.2277	ONT.2277.2
TCONS_00007171	XLOC_002224	arahy.Tifrunner.gnm2.ann1.UBHF2S|arahy.Tifrunner.gnm2.ann1.UBHF2S.1	ONT.2277	ONT.2277.3
TCONS_00007174	XLOC_002224	arahy.Tifrunner.gnm2.ann1.UBHF2S|arahy.Tifrunner.gnm2.ann1.UBHF2S.1	ONT.2277	ONT.2277.6
TCONS_00007176	XLOC_002224	arahy.Tifrunner.gnm2.ann1.UBHF2S|arahy.Tifrunner.gnm2.ann1.UBHF2S.1	ONT.2277	ONT.2277.8
TCONS_00007190	XLOC_002229	arahy.Tifrunner.gnm2.ann1.GV8AWD|arahy.Tifrunner.gnm2.ann1.GV8AWD.1	ONT.2282	ONT.2282.1
TCONS_00007192	XLOC_002230	arahy.Tifrunner.gnm2.ann1.G0LEXN|arahy.Tifrunner.gnm2.ann1.G0LEXN.1	ONT.2283	ONT.2283.2
TCONS_00007200	XLOC_002231	arahy.Tifrunner.gnm2.ann1.PDDC3X|arahy.Tifrunner.gnm2.ann1.PDDC3X.1	ONT.2284	ONT.2284.7
TCONS_00007222	XLOC_002243	arahy.Tifrunner.gnm2.ann1.HYUF3S|arahy.Tifrunner.gnm2.ann1.HYUF3S.1	ONT.2296	ONT.2296.2
TCONS_00007223	XLOC_002243	arahy.Tifrunner.gnm2.ann1.HYUF3S|arahy.Tifrunner.gnm2.ann1.HYUF3S.1	ONT.2296	ONT.2296.3
TCONS_00007224	XLOC_002243	arahy.Tifrunner.gnm2.ann1.HYUF3S|arahy.Tifrunner.gnm2.ann1.HYUF3S.1	ONT.2296	ONT.2296.4
TCONS_00007225	XLOC_002243	arahy.Tifrunner.gnm2.ann1.HYUF3S|arahy.Tifrunner.gnm2.ann1.HYUF3S.1	ONT.2296	ONT.2296.5
TCONS_00007237	XLOC_002248	arahy.Tifrunner.gnm2.ann1.VN8392|arahy.Tifrunner.gnm2.ann1.VN8392.1	ONT.2301	ONT.2301.2
TCONS_00007251	XLOC_002252	arahy.Tifrunner.gnm2.ann1.FBG7WK|arahy.Tifrunner.gnm2.ann1.FBG7WK.1	ONT.2305	ONT.2305.1
TCONS_00007252	XLOC_002252	arahy.Tifrunner.gnm2.ann1.FBG7WK|arahy.Tifrunner.gnm2.ann1.FBG7WK.1	ONT.2305	ONT.2305.2
TCONS_00007285	XLOC_002261	arahy.Tifrunner.gnm2.ann1.47VIJ3|arahy.Tifrunner.gnm2.ann1.47VIJ3.1	ONT.2315	ONT.2315.1
TCONS_00007287	XLOC_002261	arahy.Tifrunner.gnm2.ann1.47VIJ3|arahy.Tifrunner.gnm2.ann1.47VIJ3.1	ONT.2315	ONT.2315.3
TCONS_00007289	XLOC_002261	arahy.Tifrunner.gnm2.ann1.47VIJ3|arahy.Tifrunner.gnm2.ann1.47VIJ3.1	ONT.2315	ONT.2315.5
TCONS_00007297	XLOC_002262	arahy.Tifrunner.gnm2.ann1.TJ54L4|arahy.Tifrunner.gnm2.ann1.TJ54L4.1	ONT.2316	ONT.2316.8
TCONS_00007302	XLOC_002266	arahy.Tifrunner.gnm2.ann1.47U1LD|arahy.Tifrunner.gnm2.ann1.47U1LD.1	ONT.2320	ONT.2320.1
TCONS_00007327	XLOC_002272	arahy.Tifrunner.gnm2.ann1.57Y9Y2|arahy.Tifrunner.gnm2.ann1.57Y9Y2.1	ONT.2326	ONT.2326.1
TCONS_00007331	XLOC_002273	arahy.Tifrunner.gnm2.ann1.S1KKCT|arahy.Tifrunner.gnm2.ann1.S1KKCT.1	ONT.2327	ONT.2327.1
TCONS_00007333	XLOC_002273	arahy.Tifrunner.gnm2.ann1.S1KKCT|arahy.Tifrunner.gnm2.ann1.S1KKCT.1	ONT.2327	ONT.2327.3
TCONS_00007336	XLOC_002274	arahy.Tifrunner.gnm2.ann1.MUNX8C|arahy.Tifrunner.gnm2.ann1.MUNX8C.1	ONT.2328	ONT.2328.2
TCONS_00007338	XLOC_002274	arahy.Tifrunner.gnm2.ann1.MUNX8C|arahy.Tifrunner.gnm2.ann1.MUNX8C.1	ONT.2328	ONT.2328.4
TCONS_00007368	XLOC_002284	arahy.Tifrunner.gnm2.ann1.SG695W|arahy.Tifrunner.gnm2.ann1.SG695W.1	ONT.2338	ONT.2338.1
TCONS_00007372	XLOC_002286	arahy.Tifrunner.gnm2.ann1.QYMH73|arahy.Tifrunner.gnm2.ann1.QYMH73.1	ONT.2340	ONT.2340.3
TCONS_00007374	XLOC_002286	arahy.Tifrunner.gnm2.ann1.QYMH73|arahy.Tifrunner.gnm2.ann1.QYMH73.1	ONT.2340	ONT.2340.5
TCONS_00007375	XLOC_002287	arahy.Tifrunner.gnm2.ann1.GEGB9W|arahy.Tifrunner.gnm2.ann1.GEGB9W.1	ONT.2341	ONT.2341.1
TCONS_00007376	XLOC_002287	arahy.Tifrunner.gnm2.ann1.GEGB9W|arahy.Tifrunner.gnm2.ann1.GEGB9W.1	ONT.2341	ONT.2341.2
TCONS_00007377	XLOC_002287	arahy.Tifrunner.gnm2.ann1.GEGB9W|arahy.Tifrunner.gnm2.ann1.GEGB9W.1	ONT.2341	ONT.2341.3
TCONS_00007378	XLOC_002287	arahy.Tifrunner.gnm2.ann1.GEGB9W|arahy.Tifrunner.gnm2.ann1.GEGB9W.1	ONT.2341	ONT.2341.4
TCONS_00007379	XLOC_002287	arahy.Tifrunner.gnm2.ann1.GEGB9W|arahy.Tifrunner.gnm2.ann1.GEGB9W.1	ONT.2341	ONT.2341.5
TCONS_00007380	XLOC_002287	arahy.Tifrunner.gnm2.ann1.GEGB9W|arahy.Tifrunner.gnm2.ann1.GEGB9W.1	ONT.2341	ONT.2341.6
TCONS_00007382	XLOC_002287	arahy.Tifrunner.gnm2.ann1.GEGB9W|arahy.Tifrunner.gnm2.ann1.GEGB9W.1	ONT.2341	ONT.2341.8
TCONS_00007384	XLOC_002288	arahy.Tifrunner.gnm2.ann1.JZIK2D|arahy.Tifrunner.gnm2.ann1.JZIK2D.1	ONT.2342	ONT.2342.1
TCONS_00007385	XLOC_002289	arahy.Tifrunner.gnm2.ann1.QD9RQK|arahy.Tifrunner.gnm2.ann1.QD9RQK.1	ONT.2343	ONT.2343.1
TCONS_00007387	XLOC_002289	arahy.Tifrunner.gnm2.ann1.QD9RQK|arahy.Tifrunner.gnm2.ann1.QD9RQK.1	ONT.2343	ONT.2343.3
TCONS_00007388	XLOC_002290	arahy.Tifrunner.gnm2.ann1.HF22WU|arahy.Tifrunner.gnm2.ann1.HF22WU.1	ONT.2344	ONT.2344.1
TCONS_00007393	XLOC_002291	arahy.Tifrunner.gnm2.ann1.K7A0IJ|arahy.Tifrunner.gnm2.ann1.K7A0IJ.1	ONT.2345	ONT.2345.5
TCONS_00007401	XLOC_002294	arahy.Tifrunner.gnm2.ann1.Y133TV|arahy.Tifrunner.gnm2.ann1.Y133TV.1	ONT.2348	ONT.2348.6
TCONS_00007423	XLOC_002300	arahy.Tifrunner.gnm2.ann1.72UZ71|arahy.Tifrunner.gnm2.ann1.72UZ71.1	ONT.2354	ONT.2354.1
TCONS_00007425	XLOC_002300	arahy.Tifrunner.gnm2.ann1.72UZ71|arahy.Tifrunner.gnm2.ann1.72UZ71.1	ONT.2354	ONT.2354.3
TCONS_00007431	XLOC_002303	arahy.Tifrunner.gnm2.ann1.XD4QRI|arahy.Tifrunner.gnm2.ann1.XD4QRI.2	ONT.2357	ONT.2357.1
TCONS_00007434	XLOC_002305	arahy.Tifrunner.gnm2.ann1.3AS7PC|arahy.Tifrunner.gnm2.ann1.3AS7PC.4	ONT.2359	ONT.2359.1
TCONS_00007435	XLOC_002305	arahy.Tifrunner.gnm2.ann1.3AS7PC|arahy.Tifrunner.gnm2.ann1.3AS7PC.4	ONT.2360	ONT.2360.1
TCONS_00007436	XLOC_002305	arahy.Tifrunner.gnm2.ann1.3AS7PC|arahy.Tifrunner.gnm2.ann1.3AS7PC.4	ONT.2360	ONT.2360.2
TCONS_00007437	XLOC_002305	arahy.Tifrunner.gnm2.ann1.3AS7PC|arahy.Tifrunner.gnm2.ann1.3AS7PC.4	ONT.2360	ONT.2360.3
TCONS_00007438	XLOC_002305	arahy.Tifrunner.gnm2.ann1.3AS7PC|arahy.Tifrunner.gnm2.ann1.3AS7PC.4	ONT.2360	ONT.2360.4
TCONS_00007439	XLOC_002305	arahy.Tifrunner.gnm2.ann1.3AS7PC|arahy.Tifrunner.gnm2.ann1.3AS7PC.4	ONT.2360	ONT.2360.5
TCONS_00007448	XLOC_002307	arahy.Tifrunner.gnm2.ann1.M7AR10|arahy.Tifrunner.gnm2.ann1.M7AR10.1	ONT.2362	ONT.2362.1
TCONS_00007458	XLOC_002311	arahy.Tifrunner.gnm2.ann1.SHPC4Z|arahy.Tifrunner.gnm2.ann1.SHPC4Z.1	ONT.2366	ONT.2366.1
TCONS_00007459	XLOC_002311	arahy.Tifrunner.gnm2.ann1.SHPC4Z|arahy.Tifrunner.gnm2.ann1.SHPC4Z.1	ONT.2366	ONT.2366.2
TCONS_00007470	XLOC_002314	arahy.Tifrunner.gnm2.ann1.56NCKD|arahy.Tifrunner.gnm2.ann1.56NCKD.1	ONT.2369	ONT.2369.1
TCONS_00007473	XLOC_002315	arahy.Tifrunner.gnm2.ann1.Z7H12U|arahy.Tifrunner.gnm2.ann1.Z7H12U.1	ONT.2370	ONT.2370.3
TCONS_00007484	XLOC_002316	arahy.Tifrunner.gnm2.ann1.PYW4YI|arahy.Tifrunner.gnm2.ann1.PYW4YI.1	ONT.2371	ONT.2371.1
TCONS_00007485	XLOC_002316	arahy.Tifrunner.gnm2.ann1.PYW4YI|arahy.Tifrunner.gnm2.ann1.PYW4YI.1	ONT.2371	ONT.2371.2
TCONS_00007489	XLOC_002316	arahy.Tifrunner.gnm2.ann1.PYW4YI|arahy.Tifrunner.gnm2.ann1.PYW4YI.1	ONT.2371	ONT.2371.6
TCONS_00007490	XLOC_002316	arahy.Tifrunner.gnm2.ann1.PYW4YI|arahy.Tifrunner.gnm2.ann1.PYW4YI.1	ONT.2371	ONT.2371.7
TCONS_00007498	XLOC_002322	arahy.Tifrunner.gnm2.ann1.XA3BQV|arahy.Tifrunner.gnm2.ann1.XA3BQV.2	ONT.2377	ONT.2377.1
TCONS_00007527	XLOC_002326	arahy.Tifrunner.gnm2.ann1.198ABM|arahy.Tifrunner.gnm2.ann1.198ABM.2	ONT.2381	ONT.2381.3
TCONS_00007528	XLOC_002326	arahy.Tifrunner.gnm2.ann1.198ABM|arahy.Tifrunner.gnm2.ann1.198ABM.2	ONT.2381	ONT.2381.4
TCONS_00007530	XLOC_002326	arahy.Tifrunner.gnm2.ann1.198ABM|arahy.Tifrunner.gnm2.ann1.198ABM.2	ONT.2381	ONT.2381.6
TCONS_00007537	XLOC_002328	arahy.Tifrunner.gnm2.ann1.73DRY2|arahy.Tifrunner.gnm2.ann1.73DRY2.1	ONT.2383	ONT.2383.2
TCONS_00007538	XLOC_002328	arahy.Tifrunner.gnm2.ann1.73DRY2|arahy.Tifrunner.gnm2.ann1.73DRY2.1	ONT.2383	ONT.2383.3
TCONS_00007545	XLOC_002330	arahy.Tifrunner.gnm2.ann1.KY5LXX|arahy.Tifrunner.gnm2.ann1.KY5LXX.1	ONT.2385	ONT.2385.1
TCONS_00007546	XLOC_002330	arahy.Tifrunner.gnm2.ann1.KY5LXX|arahy.Tifrunner.gnm2.ann1.KY5LXX.1	ONT.2385	ONT.2385.2
TCONS_00007550	XLOC_002333	arahy.Tifrunner.gnm2.ann1.XNKL0N|arahy.Tifrunner.gnm2.ann1.XNKL0N.1	ONT.2388	ONT.2388.1
TCONS_00007554	XLOC_002333	arahy.Tifrunner.gnm2.ann1.XNKL0N|arahy.Tifrunner.gnm2.ann1.XNKL0N.1	ONT.2388	ONT.2388.5
TCONS_00007555	XLOC_002334	arahy.Tifrunner.gnm2.ann1.ZY7ZXH|arahy.Tifrunner.gnm2.ann1.ZY7ZXH.1	ONT.2389	ONT.2389.1
TCONS_00007571	XLOC_002336	arahy.Tifrunner.gnm2.ann1.LM9Y2C|arahy.Tifrunner.gnm2.ann1.LM9Y2C.1	ONT.2391	ONT.2391.9
TCONS_00007573	XLOC_002337	arahy.Tifrunner.gnm2.ann1.L55DKK|arahy.Tifrunner.gnm2.ann1.L55DKK.2	ONT.2392	ONT.2392.1
TCONS_00007574	XLOC_002337	arahy.Tifrunner.gnm2.ann1.L55DKK|arahy.Tifrunner.gnm2.ann1.L55DKK.2	ONT.2392	ONT.2392.2
TCONS_00007575	XLOC_002337	arahy.Tifrunner.gnm2.ann1.L55DKK|arahy.Tifrunner.gnm2.ann1.L55DKK.2	ONT.2392	ONT.2392.3
TCONS_00007579	XLOC_002340	arahy.Tifrunner.gnm2.ann1.4F9F0A|arahy.Tifrunner.gnm2.ann1.4F9F0A.1	ONT.2395	ONT.2395.1
TCONS_00007589	XLOC_002345	arahy.Tifrunner.gnm2.ann1.AM6VYI|arahy.Tifrunner.gnm2.ann1.AM6VYI.1	ONT.2400	ONT.2400.1
TCONS_00007591	XLOC_002346	arahy.Tifrunner.gnm2.ann1.77M4BK|arahy.Tifrunner.gnm2.ann1.77M4BK.1	ONT.2401	ONT.2401.2
TCONS_00007592	XLOC_002347	arahy.Tifrunner.gnm2.ann1.58ULDB|arahy.Tifrunner.gnm2.ann1.58ULDB.1	ONT.2402	ONT.2402.1
TCONS_00007605	XLOC_002349	arahy.Tifrunner.gnm2.ann1.1K6ZHH|arahy.Tifrunner.gnm2.ann1.1K6ZHH.1	ONT.2404	ONT.2404.8
TCONS_00007607	XLOC_002351	arahy.Tifrunner.gnm2.ann1.S32N0T|arahy.Tifrunner.gnm2.ann1.S32N0T.1	ONT.2406	ONT.2406.2
TCONS_00007624	XLOC_002358	arahy.Tifrunner.gnm2.ann1.RZB3JM|arahy.Tifrunner.gnm2.ann1.RZB3JM.1	ONT.2413	ONT.2413.2
TCONS_00007625	XLOC_002359	arahy.Tifrunner.gnm2.ann1.B53YPK|arahy.Tifrunner.gnm2.ann1.B53YPK.1	ONT.2414	ONT.2414.1
TCONS_00007630	XLOC_002362	arahy.Tifrunner.gnm2.ann1.MJS5SD|arahy.Tifrunner.gnm2.ann1.MJS5SD.1	ONT.2417	ONT.2417.1
TCONS_00007631	XLOC_002363	arahy.Tifrunner.gnm2.ann1.FPIZ7V|arahy.Tifrunner.gnm2.ann1.FPIZ7V.1	ONT.2418	ONT.2418.1
TCONS_00007638	XLOC_002366	arahy.Tifrunner.gnm2.ann1.J9ASUV|arahy.Tifrunner.gnm2.ann1.J9ASUV.1	ONT.2421	ONT.2421.2
TCONS_00007639	XLOC_002366	arahy.Tifrunner.gnm2.ann1.J9ASUV|arahy.Tifrunner.gnm2.ann1.J9ASUV.1	ONT.2421	ONT.2421.3
TCONS_00007640	XLOC_002367	arahy.Tifrunner.gnm2.ann1.SJBM1Y|arahy.Tifrunner.gnm2.ann1.SJBM1Y.1	ONT.2422	ONT.2422.1
TCONS_00007646	XLOC_002370	arahy.Tifrunner.gnm2.ann1.BZ57JC|arahy.Tifrunner.gnm2.ann1.BZ57JC.1	ONT.2425	ONT.2425.3
TCONS_00007651	XLOC_002373	arahy.Tifrunner.gnm2.ann1.ZUN29G|arahy.Tifrunner.gnm2.ann1.ZUN29G.1	ONT.2428	ONT.2428.1
TCONS_00007652	XLOC_002373	arahy.Tifrunner.gnm2.ann1.ZUN29G|arahy.Tifrunner.gnm2.ann1.ZUN29G.1	ONT.2428	ONT.2428.2
TCONS_00007654	XLOC_002375	arahy.Tifrunner.gnm2.ann1.TX5T3X|arahy.Tifrunner.gnm2.ann1.TX5T3X.1	ONT.2430	ONT.2430.1
TCONS_00007655	XLOC_002376	arahy.Tifrunner.gnm2.ann1.IN9LQ3|arahy.Tifrunner.gnm2.ann1.IN9LQ3.1	ONT.2431	ONT.2431.1
TCONS_00007657	XLOC_002377	arahy.Tifrunner.gnm2.ann1.8R6QZM|arahy.Tifrunner.gnm2.ann1.8R6QZM.1	ONT.2432	ONT.2432.1
TCONS_00007664	XLOC_002379	arahy.Tifrunner.gnm2.ann1.1SMG72|arahy.Tifrunner.gnm2.ann1.1SMG72.1	ONT.2434	ONT.2434.1
TCONS_00007695	XLOC_002388	arahy.Tifrunner.gnm2.ann1.YG256T|arahy.Tifrunner.gnm2.ann1.YG256T.1	ONT.2443	ONT.2443.1
TCONS_00007696	XLOC_002388	arahy.Tifrunner.gnm2.ann1.YG256T|arahy.Tifrunner.gnm2.ann1.YG256T.1	ONT.2443	ONT.2443.2
TCONS_00007697	XLOC_002388	arahy.Tifrunner.gnm2.ann1.YG256T|arahy.Tifrunner.gnm2.ann1.YG256T.1	ONT.2443	ONT.2443.3
TCONS_00007698	XLOC_002389	arahy.Tifrunner.gnm2.ann1.W2IB8V|arahy.Tifrunner.gnm2.ann1.W2IB8V.1	ONT.2444	ONT.2444.1
TCONS_00007702	XLOC_002392	arahy.Tifrunner.gnm2.ann1.BLC183|arahy.Tifrunner.gnm2.ann1.BLC183.1	ONT.2447	ONT.2447.2
TCONS_00007710	XLOC_002395	arahy.Tifrunner.gnm2.ann1.1DD10A|arahy.Tifrunner.gnm2.ann1.1DD10A.1	ONT.2450	ONT.2450.5
TCONS_00007723	XLOC_002399	arahy.Tifrunner.gnm2.ann1.D41UNS|arahy.Tifrunner.gnm2.ann1.D41UNS.2	ONT.2454	ONT.2454.5
TCONS_00007736	XLOC_002407	arahy.Tifrunner.gnm2.ann1.0SUS71|arahy.Tifrunner.gnm2.ann1.0SUS71.1	ONT.2462	ONT.2462.1
TCONS_00007745	XLOC_002413	arahy.Tifrunner.gnm2.ann1.KNM3C9|arahy.Tifrunner.gnm2.ann1.KNM3C9.1	ONT.2468	ONT.2468.1
TCONS_00007746	XLOC_002413	arahy.Tifrunner.gnm2.ann1.KNM3C9|arahy.Tifrunner.gnm2.ann1.KNM3C9.1	ONT.2468	ONT.2468.2
TCONS_00007755	XLOC_002416	arahy.Tifrunner.gnm2.ann1.65M2C6|arahy.Tifrunner.gnm2.ann1.65M2C6.1	ONT.2471	ONT.2471.1
TCONS_00007776	XLOC_002422	arahy.Tifrunner.gnm2.ann1.S7ZPK3|arahy.Tifrunner.gnm2.ann1.S7ZPK3.2	ONT.2477	ONT.2477.2
TCONS_00007779	XLOC_002424	arahy.Tifrunner.gnm2.ann1.86D3P6|arahy.Tifrunner.gnm2.ann1.86D3P6.2	ONT.2479	ONT.2479.1
TCONS_00007788	XLOC_002428	arahy.Tifrunner.gnm2.ann1.XR90DA|arahy.Tifrunner.gnm2.ann1.XR90DA.1	ONT.2483	ONT.2483.1
TCONS_00007790	XLOC_002428	arahy.Tifrunner.gnm2.ann1.XR90DA|arahy.Tifrunner.gnm2.ann1.XR90DA.1	ONT.2483	ONT.2483.3
TCONS_00007791	XLOC_002428	arahy.Tifrunner.gnm2.ann1.XR90DA|arahy.Tifrunner.gnm2.ann1.XR90DA.1	ONT.2483	ONT.2483.4
TCONS_00007793	XLOC_002428	arahy.Tifrunner.gnm2.ann1.XR90DA|arahy.Tifrunner.gnm2.ann1.XR90DA.1	ONT.2483	ONT.2483.6
TCONS_00007795	XLOC_002428	arahy.Tifrunner.gnm2.ann1.XR90DA|arahy.Tifrunner.gnm2.ann1.XR90DA.1	ONT.2483	ONT.2483.8
TCONS_00007796	XLOC_002428	arahy.Tifrunner.gnm2.ann1.XR90DA|arahy.Tifrunner.gnm2.ann1.XR90DA.1	ONT.2483	ONT.2483.9
TCONS_00007797	XLOC_002428	arahy.Tifrunner.gnm2.ann1.XR90DA|arahy.Tifrunner.gnm2.ann1.XR90DA.1	ONT.2483	ONT.2483.10
TCONS_00007798	XLOC_002428	arahy.Tifrunner.gnm2.ann1.XR90DA|arahy.Tifrunner.gnm2.ann1.XR90DA.1	ONT.2483	ONT.2483.11
TCONS_00007799	XLOC_002428	arahy.Tifrunner.gnm2.ann1.XR90DA|arahy.Tifrunner.gnm2.ann1.XR90DA.1	ONT.2483	ONT.2483.12
TCONS_00007800	XLOC_002428	arahy.Tifrunner.gnm2.ann1.XR90DA|arahy.Tifrunner.gnm2.ann1.XR90DA.1	ONT.2483	ONT.2483.13
TCONS_00007801	XLOC_002428	arahy.Tifrunner.gnm2.ann1.XR90DA|arahy.Tifrunner.gnm2.ann1.XR90DA.1	ONT.2483	ONT.2483.14
TCONS_00007808	XLOC_002431	arahy.Tifrunner.gnm2.ann1.QN1HMQ|arahy.Tifrunner.gnm2.ann1.QN1HMQ.1	ONT.2486	ONT.2486.4
TCONS_00007809	XLOC_002431	arahy.Tifrunner.gnm2.ann1.QN1HMQ|arahy.Tifrunner.gnm2.ann1.QN1HMQ.1	ONT.2486	ONT.2486.5
TCONS_00007810	XLOC_002431	arahy.Tifrunner.gnm2.ann1.QN1HMQ|arahy.Tifrunner.gnm2.ann1.QN1HMQ.1	ONT.2486	ONT.2486.6
TCONS_00007814	XLOC_002433	arahy.Tifrunner.gnm2.ann1.02EG99|arahy.Tifrunner.gnm2.ann1.02EG99.1	ONT.2488	ONT.2488.3
TCONS_00007825	XLOC_002436	arahy.Tifrunner.gnm2.ann1.G1PS4Z|arahy.Tifrunner.gnm2.ann1.G1PS4Z.2	ONT.2491	ONT.2491.1
TCONS_00007839	XLOC_002440	arahy.Tifrunner.gnm2.ann1.ITUB3V|arahy.Tifrunner.gnm2.ann1.ITUB3V.1	ONT.2495	ONT.2495.1
TCONS_00007843	XLOC_002441	arahy.Tifrunner.gnm2.ann1.6Y6HV0|arahy.Tifrunner.gnm2.ann1.6Y6HV0.1	ONT.2496	ONT.2496.1
TCONS_00007844	XLOC_002441	arahy.Tifrunner.gnm2.ann1.6Y6HV0|arahy.Tifrunner.gnm2.ann1.6Y6HV0.1	ONT.2496	ONT.2496.2
TCONS_00007846	XLOC_002443	arahy.Tifrunner.gnm2.ann1.ZA2U1L|arahy.Tifrunner.gnm2.ann1.ZA2U1L.1	ONT.2498	ONT.2498.1
TCONS_00007847	XLOC_002444	arahy.Tifrunner.gnm2.ann1.ZJT11U|arahy.Tifrunner.gnm2.ann1.ZJT11U.2	ONT.2499	ONT.2499.1
TCONS_00007849	XLOC_002445	arahy.Tifrunner.gnm2.ann1.F8HZ0X|arahy.Tifrunner.gnm2.ann1.F8HZ0X.1	ONT.2500	ONT.2500.1
TCONS_00007850	XLOC_002445	arahy.Tifrunner.gnm2.ann1.F8HZ0X|arahy.Tifrunner.gnm2.ann1.F8HZ0X.1	ONT.2500	ONT.2500.2
TCONS_00007853	XLOC_002446	arahy.Tifrunner.gnm2.ann1.47B3FN|arahy.Tifrunner.gnm2.ann1.47B3FN.2	ONT.2501	ONT.2501.3
TCONS_00007854	XLOC_002447	arahy.Tifrunner.gnm2.ann1.FUXK5I|arahy.Tifrunner.gnm2.ann1.FUXK5I.1	ONT.2502	ONT.2502.1
TCONS_00007857	XLOC_002449	arahy.Tifrunner.gnm2.ann1.Y7INYT|arahy.Tifrunner.gnm2.ann1.Y7INYT.1	ONT.2504	ONT.2504.1
TCONS_00007861	XLOC_002451	arahy.Tifrunner.gnm2.ann1.X9CTIZ|arahy.Tifrunner.gnm2.ann1.X9CTIZ.1	ONT.2506	ONT.2506.1
TCONS_00007864	XLOC_002451	arahy.Tifrunner.gnm2.ann1.X9CTIZ|arahy.Tifrunner.gnm2.ann1.X9CTIZ.1	ONT.2506	ONT.2506.4
TCONS_00007865	XLOC_002451	arahy.Tifrunner.gnm2.ann1.X9CTIZ|arahy.Tifrunner.gnm2.ann1.X9CTIZ.1	ONT.2506	ONT.2506.5
TCONS_00007871	XLOC_002452	arahy.Tifrunner.gnm2.ann1.5NY27E|arahy.Tifrunner.gnm2.ann1.5NY27E.1	ONT.2507	ONT.2507.6
TCONS_00007880	XLOC_002452	arahy.Tifrunner.gnm2.ann1.5NY27E|arahy.Tifrunner.gnm2.ann1.5NY27E.1	ONT.2507	ONT.2507.15
TCONS_00007882	XLOC_002452	arahy.Tifrunner.gnm2.ann1.5NY27E|arahy.Tifrunner.gnm2.ann1.5NY27E.1	ONT.2507	ONT.2507.17
TCONS_00007888	XLOC_002452	arahy.Tifrunner.gnm2.ann1.5NY27E|arahy.Tifrunner.gnm2.ann1.5NY27E.1	ONT.2507	ONT.2507.23
TCONS_00007892	XLOC_002454	arahy.Tifrunner.gnm2.ann1.6CA9FV|arahy.Tifrunner.gnm2.ann1.6CA9FV.1	ONT.2509	ONT.2509.2
TCONS_00007893	XLOC_002455	arahy.Tifrunner.gnm2.ann1.3N3RG9|arahy.Tifrunner.gnm2.ann1.3N3RG9.2	ONT.2510	ONT.2510.1
TCONS_00007895	XLOC_002455	arahy.Tifrunner.gnm2.ann1.3N3RG9|arahy.Tifrunner.gnm2.ann1.3N3RG9.1	ONT.2510	ONT.2510.3
TCONS_00007909	XLOC_002460	arahy.Tifrunner.gnm2.ann1.0JB8QE|arahy.Tifrunner.gnm2.ann1.0JB8QE.1	ONT.2515	ONT.2515.1
TCONS_00007910	XLOC_002460	arahy.Tifrunner.gnm2.ann1.0JB8QE|arahy.Tifrunner.gnm2.ann1.0JB8QE.1	ONT.2515	ONT.2515.2
TCONS_00007916	XLOC_002462	arahy.Tifrunner.gnm2.ann1.QHXU4T|arahy.Tifrunner.gnm2.ann1.QHXU4T.1	ONT.2517	ONT.2517.1
TCONS_00007919	XLOC_002465	arahy.Tifrunner.gnm2.ann1.F7PT0Z|arahy.Tifrunner.gnm2.ann1.F7PT0Z.1	ONT.2520	ONT.2520.1
TCONS_00007920	XLOC_002465	arahy.Tifrunner.gnm2.ann1.F7PT0Z|arahy.Tifrunner.gnm2.ann1.F7PT0Z.1	ONT.2520	ONT.2520.2
TCONS_00007921	XLOC_002465	arahy.Tifrunner.gnm2.ann1.F7PT0Z|arahy.Tifrunner.gnm2.ann1.F7PT0Z.1	ONT.2520	ONT.2520.3
TCONS_00007929	XLOC_002471	arahy.Tifrunner.gnm2.ann1.1XPI57|arahy.Tifrunner.gnm2.ann1.1XPI57.1	ONT.2526	ONT.2526.1
TCONS_00007930	XLOC_002471	arahy.Tifrunner.gnm2.ann1.1XPI57|arahy.Tifrunner.gnm2.ann1.1XPI57.1	ONT.2526	ONT.2526.2
TCONS_00007938	XLOC_002474	arahy.Tifrunner.gnm2.ann1.EU8JQM|arahy.Tifrunner.gnm2.ann1.EU8JQM.1	ONT.2529	ONT.2529.3
TCONS_00007939	XLOC_002475	arahy.Tifrunner.gnm2.ann1.2VK5QA|arahy.Tifrunner.gnm2.ann1.2VK5QA.1	ONT.2530	ONT.2530.1
TCONS_00007941	XLOC_002475	arahy.Tifrunner.gnm2.ann1.2VK5QA|arahy.Tifrunner.gnm2.ann1.2VK5QA.1	ONT.2530	ONT.2530.3
TCONS_00007948	XLOC_002477	arahy.Tifrunner.gnm2.ann1.V66673|arahy.Tifrunner.gnm2.ann1.V66673.1	ONT.2532	ONT.2532.2
TCONS_00007950	XLOC_002477	arahy.Tifrunner.gnm2.ann1.V66673|arahy.Tifrunner.gnm2.ann1.V66673.1	ONT.2532	ONT.2532.4
TCONS_00007955	XLOC_002481	arahy.Tifrunner.gnm2.ann1.E8D24U|arahy.Tifrunner.gnm2.ann1.E8D24U.2	ONT.2536	ONT.2536.1
TCONS_00007967	XLOC_002485	arahy.Tifrunner.gnm2.ann1.44XN4P|arahy.Tifrunner.gnm2.ann1.44XN4P.1	ONT.2540	ONT.2540.2
TCONS_00007972	XLOC_002487	arahy.Tifrunner.gnm2.ann1.3R4EAX|arahy.Tifrunner.gnm2.ann1.3R4EAX.2	ONT.2542	ONT.2542.4
TCONS_00007974	XLOC_002487	arahy.Tifrunner.gnm2.ann1.3R4EAX|arahy.Tifrunner.gnm2.ann1.3R4EAX.2	ONT.2542	ONT.2542.6
TCONS_00007980	XLOC_002490	arahy.Tifrunner.gnm2.ann1.SU0VWY|arahy.Tifrunner.gnm2.ann1.SU0VWY.1	ONT.2545	ONT.2545.1
TCONS_00007986	XLOC_002493	arahy.Tifrunner.gnm2.ann1.4C6UH4|arahy.Tifrunner.gnm2.ann1.4C6UH4.1	ONT.2548	ONT.2548.2
TCONS_00007988	XLOC_002493	arahy.Tifrunner.gnm2.ann1.4C6UH4|arahy.Tifrunner.gnm2.ann1.4C6UH4.1	ONT.2548	ONT.2548.4
TCONS_00007989	XLOC_002494	arahy.Tifrunner.gnm2.ann1.1Z0BUP|arahy.Tifrunner.gnm2.ann1.1Z0BUP.1	ONT.2549	ONT.2549.1
TCONS_00007998	XLOC_002497	arahy.Tifrunner.gnm2.ann1.YET430|arahy.Tifrunner.gnm2.ann1.YET430.1	ONT.2553	ONT.2553.5
TCONS_00007999	XLOC_002497	arahy.Tifrunner.gnm2.ann1.YET430|arahy.Tifrunner.gnm2.ann1.YET430.1	ONT.2553	ONT.2553.6
TCONS_00008000	XLOC_002497	arahy.Tifrunner.gnm2.ann1.YET430|arahy.Tifrunner.gnm2.ann1.YET430.1	ONT.2553	ONT.2553.7
TCONS_00008001	XLOC_002497	arahy.Tifrunner.gnm2.ann1.YET430|arahy.Tifrunner.gnm2.ann1.YET430.1	ONT.2553	ONT.2553.8
TCONS_00008002	XLOC_002497	arahy.Tifrunner.gnm2.ann1.YET430|arahy.Tifrunner.gnm2.ann1.YET430.1	ONT.2553	ONT.2553.9
TCONS_00008004	XLOC_002497	arahy.Tifrunner.gnm2.ann1.YET430|arahy.Tifrunner.gnm2.ann1.YET430.1	ONT.2553	ONT.2553.11
TCONS_00008006	XLOC_002497	arahy.Tifrunner.gnm2.ann1.YET430|arahy.Tifrunner.gnm2.ann1.YET430.1	ONT.2553	ONT.2553.13
TCONS_00008007	XLOC_002497	arahy.Tifrunner.gnm2.ann1.YET430|arahy.Tifrunner.gnm2.ann1.YET430.1	ONT.2553	ONT.2553.14
TCONS_00008008	XLOC_002497	arahy.Tifrunner.gnm2.ann1.YET430|arahy.Tifrunner.gnm2.ann1.YET430.1	ONT.2553	ONT.2553.15
TCONS_00008010	XLOC_002498	arahy.Tifrunner.gnm2.ann1.C3169U|arahy.Tifrunner.gnm2.ann1.C3169U.2	ONT.2554	ONT.2554.2
TCONS_00008011	XLOC_002498	arahy.Tifrunner.gnm2.ann1.C3169U|arahy.Tifrunner.gnm2.ann1.C3169U.2	ONT.2554	ONT.2554.3
TCONS_00008036	XLOC_002504	arahy.Tifrunner.gnm2.ann1.NYU9S3|arahy.Tifrunner.gnm2.ann1.NYU9S3.1	ONT.2560	ONT.2560.9
TCONS_00008058	XLOC_002506	arahy.Tifrunner.gnm2.ann1.GUDD2Y|arahy.Tifrunner.gnm2.ann1.GUDD2Y.1	ONT.2562	ONT.2562.2
TCONS_00008060	XLOC_002508	arahy.Tifrunner.gnm2.ann1.1F4W0S|arahy.Tifrunner.gnm2.ann1.1F4W0S.1	ONT.2564	ONT.2564.1
TCONS_00008063	XLOC_002509	arahy.Tifrunner.gnm2.ann1.ZDGJ2D|arahy.Tifrunner.gnm2.ann1.ZDGJ2D.1	ONT.2565	ONT.2565.1
TCONS_00008065	XLOC_002509	arahy.Tifrunner.gnm2.ann1.ZDGJ2D|arahy.Tifrunner.gnm2.ann1.ZDGJ2D.1	ONT.2565	ONT.2565.3
TCONS_00008067	XLOC_002509	arahy.Tifrunner.gnm2.ann1.ZDGJ2D|arahy.Tifrunner.gnm2.ann1.ZDGJ2D.1	ONT.2565	ONT.2565.5
TCONS_00008069	XLOC_002509	arahy.Tifrunner.gnm2.ann1.ZDGJ2D|arahy.Tifrunner.gnm2.ann1.ZDGJ2D.1	ONT.2565	ONT.2565.7
TCONS_00008076	XLOC_002510	arahy.Tifrunner.gnm2.ann1.83D75L|arahy.Tifrunner.gnm2.ann1.83D75L.1	ONT.2566	ONT.2566.7
TCONS_00008088	XLOC_002514	arahy.Tifrunner.gnm2.ann1.AL7WCM|arahy.Tifrunner.gnm2.ann1.AL7WCM.1	ONT.2570	ONT.2570.1
TCONS_00008089	XLOC_002514	arahy.Tifrunner.gnm2.ann1.AL7WCM|arahy.Tifrunner.gnm2.ann1.AL7WCM.1	ONT.2570	ONT.2570.2
TCONS_00008104	XLOC_002519	arahy.Tifrunner.gnm2.ann1.MS11WY|arahy.Tifrunner.gnm2.ann1.MS11WY.1	ONT.2575	ONT.2575.1
TCONS_00008108	XLOC_002520	arahy.Tifrunner.gnm2.ann1.KB6CC9|arahy.Tifrunner.gnm2.ann1.KB6CC9.1	ONT.2576	ONT.2576.2
TCONS_00008111	XLOC_002521	arahy.Tifrunner.gnm2.ann1.9SAY5Z|arahy.Tifrunner.gnm2.ann1.9SAY5Z.1	ONT.2577	ONT.2577.3
TCONS_00008117	XLOC_002523	arahy.Tifrunner.gnm2.ann1.D6KE7U|arahy.Tifrunner.gnm2.ann1.D6KE7U.1	ONT.2579	ONT.2579.1
TCONS_00008118	XLOC_002524	arahy.Tifrunner.gnm2.ann1.KE9NE3|arahy.Tifrunner.gnm2.ann1.KE9NE3.1	ONT.2580	ONT.2580.1
TCONS_00008119	XLOC_002525	arahy.Tifrunner.gnm2.ann1.5G098T|arahy.Tifrunner.gnm2.ann1.5G098T.2	ONT.2581	ONT.2581.1
TCONS_00008123	XLOC_002526	arahy.Tifrunner.gnm2.ann1.463IUL|arahy.Tifrunner.gnm2.ann1.463IUL.1	ONT.2582	ONT.2582.1
TCONS_00008124	XLOC_002527	arahy.Tifrunner.gnm2.ann1.IZ5QGV|arahy.Tifrunner.gnm2.ann1.IZ5QGV.1	ONT.2583	ONT.2583.1
TCONS_00008125	XLOC_002527	arahy.Tifrunner.gnm2.ann1.IZ5QGV|arahy.Tifrunner.gnm2.ann1.IZ5QGV.1	ONT.2583	ONT.2583.2
TCONS_00008129	XLOC_002530	arahy.Tifrunner.gnm2.ann1.PD7I3L|arahy.Tifrunner.gnm2.ann1.PD7I3L.6	ONT.2586	ONT.2586.1
TCONS_00008130	XLOC_002530	arahy.Tifrunner.gnm2.ann1.PD7I3L|arahy.Tifrunner.gnm2.ann1.PD7I3L.2	ONT.2587	ONT.2587.1
TCONS_00008138	XLOC_002534	arahy.Tifrunner.gnm2.ann1.IV4I8P|arahy.Tifrunner.gnm2.ann1.IV4I8P.3	ONT.2591	ONT.2591.1
TCONS_00008139	XLOC_002534	arahy.Tifrunner.gnm2.ann1.IV4I8P|arahy.Tifrunner.gnm2.ann1.IV4I8P.3	ONT.2591	ONT.2591.2
TCONS_00008140	XLOC_002534	arahy.Tifrunner.gnm2.ann1.IV4I8P|arahy.Tifrunner.gnm2.ann1.IV4I8P.3	ONT.2591	ONT.2591.3
TCONS_00008154	XLOC_002540	arahy.Tifrunner.gnm2.ann1.GAA15C|arahy.Tifrunner.gnm2.ann1.GAA15C.1	ONT.2597	ONT.2597.5
TCONS_00008165	XLOC_002543	arahy.Tifrunner.gnm2.ann1.D9MA0I|arahy.Tifrunner.gnm2.ann1.D9MA0I.1	ONT.2600	ONT.2600.6
TCONS_00008166	XLOC_002543	arahy.Tifrunner.gnm2.ann1.D9MA0I|arahy.Tifrunner.gnm2.ann1.D9MA0I.1	ONT.2600	ONT.2600.7
TCONS_00008173	XLOC_002547	arahy.Tifrunner.gnm2.ann1.48UGBA|arahy.Tifrunner.gnm2.ann1.48UGBA.1	ONT.2604	ONT.2604.1
TCONS_00008188	XLOC_002556	arahy.Tifrunner.gnm2.ann1.974NLB|arahy.Tifrunner.gnm2.ann1.974NLB.1	ONT.2613	ONT.2613.3
TCONS_00008189	XLOC_002556	arahy.Tifrunner.gnm2.ann1.974NLB|arahy.Tifrunner.gnm2.ann1.974NLB.1	ONT.2613	ONT.2613.4
TCONS_00008198	XLOC_002560	arahy.Tifrunner.gnm2.ann1.GDD7VZ|arahy.Tifrunner.gnm2.ann1.GDD7VZ.1	ONT.2617	ONT.2617.1
TCONS_00008200	XLOC_002561	arahy.Tifrunner.gnm2.ann1.62SCQ6|arahy.Tifrunner.gnm2.ann1.62SCQ6.1	ONT.2618	ONT.2618.2
TCONS_00008201	XLOC_002562	arahy.Tifrunner.gnm2.ann1.75K7CQ|arahy.Tifrunner.gnm2.ann1.75K7CQ.1	ONT.2619	ONT.2619.1
TCONS_00008202	XLOC_002563	arahy.Tifrunner.gnm2.ann1.31N575|arahy.Tifrunner.gnm2.ann1.31N575.1	ONT.2620	ONT.2620.1
TCONS_00008203	XLOC_002563	arahy.Tifrunner.gnm2.ann1.31N575|arahy.Tifrunner.gnm2.ann1.31N575.1	ONT.2620	ONT.2620.2
TCONS_00008205	XLOC_002563	arahy.Tifrunner.gnm2.ann1.31N575|arahy.Tifrunner.gnm2.ann1.31N575.1	ONT.2620	ONT.2620.4
TCONS_00008208	XLOC_002564	arahy.Tifrunner.gnm2.ann1.3JQR8Y|arahy.Tifrunner.gnm2.ann1.3JQR8Y.1	ONT.2621	ONT.2621.3
TCONS_00008217	XLOC_002565	arahy.Tifrunner.gnm2.ann1.GE0XP5|arahy.Tifrunner.gnm2.ann1.GE0XP5.1	ONT.2622	ONT.2622.5
TCONS_00008222	XLOC_002566	arahy.Tifrunner.gnm2.ann1.NAY5W3|arahy.Tifrunner.gnm2.ann1.NAY5W3.1	ONT.2623	ONT.2623.2
TCONS_00008223	XLOC_002566	arahy.Tifrunner.gnm2.ann1.NAY5W3|arahy.Tifrunner.gnm2.ann1.NAY5W3.2	ONT.2623	ONT.2623.3
TCONS_00008228	XLOC_002569	arahy.Tifrunner.gnm2.ann1.GRH5DP|arahy.Tifrunner.gnm2.ann1.GRH5DP.1	ONT.2626	ONT.2626.2
TCONS_00008230	XLOC_002570	arahy.Tifrunner.gnm2.ann1.QM5W4F|arahy.Tifrunner.gnm2.ann1.QM5W4F.1	ONT.2627	ONT.2627.1
TCONS_00008231	XLOC_002570	arahy.Tifrunner.gnm2.ann1.QM5W4F|arahy.Tifrunner.gnm2.ann1.QM5W4F.1	ONT.2627	ONT.2627.2
TCONS_00008234	XLOC_002570	arahy.Tifrunner.gnm2.ann1.QM5W4F|arahy.Tifrunner.gnm2.ann1.QM5W4F.1	ONT.2627	ONT.2627.5
TCONS_00008235	XLOC_002570	arahy.Tifrunner.gnm2.ann1.QM5W4F|arahy.Tifrunner.gnm2.ann1.QM5W4F.1	ONT.2627	ONT.2627.6
TCONS_00008236	XLOC_002571	arahy.Tifrunner.gnm2.ann1.XW1WV5|arahy.Tifrunner.gnm2.ann1.XW1WV5.2	ONT.2628	ONT.2628.1
TCONS_00008238	XLOC_002572	arahy.Tifrunner.gnm2.ann1.JHY1NE|arahy.Tifrunner.gnm2.ann1.JHY1NE.1	ONT.2629	ONT.2629.1
TCONS_00008241	XLOC_002572	arahy.Tifrunner.gnm2.ann1.JHY1NE|arahy.Tifrunner.gnm2.ann1.JHY1NE.1	ONT.2629	ONT.2629.4
TCONS_00008252	XLOC_002575	arahy.Tifrunner.gnm2.ann1.XC3EXN|arahy.Tifrunner.gnm2.ann1.XC3EXN.2	ONT.2632	ONT.2632.7
TCONS_00008258	XLOC_002575	arahy.Tifrunner.gnm2.ann1.XC3EXN|arahy.Tifrunner.gnm2.ann1.XC3EXN.2	ONT.2632	ONT.2632.13
TCONS_00008259	XLOC_002575	arahy.Tifrunner.gnm2.ann1.XC3EXN|arahy.Tifrunner.gnm2.ann1.XC3EXN.2	ONT.2632	ONT.2632.14
TCONS_00008261	XLOC_002575	arahy.Tifrunner.gnm2.ann1.XC3EXN|arahy.Tifrunner.gnm2.ann1.XC3EXN.2	ONT.2632	ONT.2632.16
TCONS_00008272	XLOC_002579	arahy.Tifrunner.gnm2.ann1.8A66NB|arahy.Tifrunner.gnm2.ann1.8A66NB.1	ONT.2636	ONT.2636.1
TCONS_00008275	XLOC_002579	arahy.Tifrunner.gnm2.ann1.8A66NB|arahy.Tifrunner.gnm2.ann1.8A66NB.1	ONT.2636	ONT.2636.4
TCONS_00008276	XLOC_002579	arahy.Tifrunner.gnm2.ann1.8A66NB|arahy.Tifrunner.gnm2.ann1.8A66NB.1	ONT.2636	ONT.2636.5
TCONS_00008277	XLOC_002579	arahy.Tifrunner.gnm2.ann1.8A66NB|arahy.Tifrunner.gnm2.ann1.8A66NB.1	ONT.2636	ONT.2636.6
TCONS_00008278	XLOC_002579	arahy.Tifrunner.gnm2.ann1.8A66NB|arahy.Tifrunner.gnm2.ann1.8A66NB.1	ONT.2636	ONT.2636.7
TCONS_00008279	XLOC_002579	arahy.Tifrunner.gnm2.ann1.8A66NB|arahy.Tifrunner.gnm2.ann1.8A66NB.1	ONT.2636	ONT.2636.8
TCONS_00008282	XLOC_002581	arahy.Tifrunner.gnm2.ann1.L1LL6X|arahy.Tifrunner.gnm2.ann1.L1LL6X.1	ONT.2638	ONT.2638.1
TCONS_00008283	XLOC_002581	arahy.Tifrunner.gnm2.ann1.L1LL6X|arahy.Tifrunner.gnm2.ann1.L1LL6X.1	ONT.2638	ONT.2638.2
[truncated: 27,959 more rows]

## Sheet: New isoforms
#seq id	locus id	Reference gene | transcript id	gene id	transcript id
TCONS_00069208	XLOC_021179	arahy.Tifrunner.gnm2.ann1.0003EL|arahy.Tifrunner.gnm2.ann1.0003EL.1	ONT.21679	ONT.21679.1
TCONS_00069209	XLOC_021179	arahy.Tifrunner.gnm2.ann1.0003EL|arahy.Tifrunner.gnm2.ann1.0003EL.1	ONT.21679	ONT.21679.2
TCONS_00069210	XLOC_021179	arahy.Tifrunner.gnm2.ann1.0003EL|arahy.Tifrunner.gnm2.ann1.0003EL.1	ONT.21679	ONT.21679.3
TCONS_00069211	XLOC_021179	arahy.Tifrunner.gnm2.ann1.0003EL|arahy.Tifrunner.gnm2.ann1.0003EL.1	ONT.21679	ONT.21679.4
TCONS_00069212	XLOC_021179	arahy.Tifrunner.gnm2.ann1.0003EL|arahy.Tifrunner.gnm2.ann1.0003EL.1	ONT.21679	ONT.21679.5
TCONS_00069213	XLOC_021179	arahy.Tifrunner.gnm2.ann1.0003EL|arahy.Tifrunner.gnm2.ann1.0003EL.1	ONT.21679	ONT.21679.6
TCONS_00069215	XLOC_021179	arahy.Tifrunner.gnm2.ann1.0003EL|arahy.Tifrunner.gnm2.ann1.0003EL.1	ONT.21679	ONT.21679.8
TCONS_00087229	XLOC_026801	arahy.Tifrunner.gnm2.ann1.0034KJ|arahy.Tifrunner.gnm2.ann1.0034KJ.1	ONT.27455	ONT.27455.1
TCONS_00087230	XLOC_026801	arahy.Tifrunner.gnm2.ann1.0034KJ|arahy.Tifrunner.gnm2.ann1.0034KJ.1	ONT.27455	ONT.27455.2
TCONS_00080194	XLOC_024600	arahy.Tifrunner.gnm2.ann1.004CIH|arahy.Tifrunner.gnm2.ann1.004CIH.1	ONT.25190	ONT.25190.2
TCONS_00080200	XLOC_024600	arahy.Tifrunner.gnm2.ann1.004CIH|arahy.Tifrunner.gnm2.ann1.004CIH.1	ONT.25190	ONT.25190.8
TCONS_00047758	XLOC_014495	arahy.Tifrunner.gnm2.ann1.004J0D|arahy.Tifrunner.gnm2.ann1.004J0D.1	ONT.14860	ONT.14860.1
TCONS_00047759	XLOC_014495	arahy.Tifrunner.gnm2.ann1.004J0D|arahy.Tifrunner.gnm2.ann1.004J0D.1	ONT.14860	ONT.14860.2
TCONS_00112478	XLOC_034579	arahy.Tifrunner.gnm2.ann1.005C3Q|arahy.Tifrunner.gnm2.ann1.005C3Q.1	ONT.35395	ONT.35395.1
TCONS_00112479	XLOC_034579	arahy.Tifrunner.gnm2.ann1.005C3Q|arahy.Tifrunner.gnm2.ann1.005C3Q.1	ONT.35395	ONT.35395.2
TCONS_00112481	XLOC_034579	arahy.Tifrunner.gnm2.ann1.005C3Q|arahy.Tifrunner.gnm2.ann1.005C3Q.1	ONT.35395	ONT.35395.4
TCONS_00043049	XLOC_013085	arahy.Tifrunner.gnm2.ann1.0067NC|arahy.Tifrunner.gnm2.ann1.0067NC.1	ONT.13411	ONT.13411.2
TCONS_00033111	XLOC_010080	arahy.Tifrunner.gnm2.ann1.0079YX|arahy.Tifrunner.gnm2.ann1.0079YX.1	ONT.10339	ONT.10339.1
TCONS_00033112	XLOC_010080	arahy.Tifrunner.gnm2.ann1.0079YX|arahy.Tifrunner.gnm2.ann1.0079YX.1	ONT.10339	ONT.10339.2
TCONS_00056231	XLOC_017165	arahy.Tifrunner.gnm2.ann1.0093F6|arahy.Tifrunner.gnm2.ann1.0093F6.1	ONT.17605	ONT.17605.2
TCONS_00056232	XLOC_017165	arahy.Tifrunner.gnm2.ann1.0093F6|arahy.Tifrunner.gnm2.ann1.0093F6.1	ONT.17605	ONT.17605.3
TCONS_00024314	XLOC_007446	arahy.Tifrunner.gnm2.ann1.00A31M|arahy.Tifrunner.gnm2.ann1.00A31M.1	ONT.7635	ONT.7635.1
TCONS_00024315	XLOC_007446	arahy.Tifrunner.gnm2.ann1.00A31M|arahy.Tifrunner.gnm2.ann1.00A31M.1	ONT.7635	ONT.7635.2
TCONS_00024316	XLOC_007446	arahy.Tifrunner.gnm2.ann1.00A31M|arahy.Tifrunner.gnm2.ann1.00A31M.1	ONT.7635	ONT.7635.3
TCONS_00024317	XLOC_007446	arahy.Tifrunner.gnm2.ann1.00A31M|arahy.Tifrunner.gnm2.ann1.00A31M.1	ONT.7635	ONT.7635.4
TCONS_00024318	XLOC_007446	arahy.Tifrunner.gnm2.ann1.00A31M|arahy.Tifrunner.gnm2.ann1.00A31M.1	ONT.7635	ONT.7635.5
TCONS_00024319	XLOC_007446	arahy.Tifrunner.gnm2.ann1.00A31M|arahy.Tifrunner.gnm2.ann1.00A31M.1	ONT.7635	ONT.7635.6
TCONS_00024320	XLOC_007446	arahy.Tifrunner.gnm2.ann1.00A31M|arahy.Tifrunner.gnm2.ann1.00A31M.1	ONT.7635	ONT.7635.7
TCONS_00024321	XLOC_007446	arahy.Tifrunner.gnm2.ann1.00A31M|arahy.Tifrunner.gnm2.ann1.00A31M.1	ONT.7635	ONT.7635.8
TCONS_00024322	XLOC_007446	arahy.Tifrunner.gnm2.ann1.00A31M|arahy.Tifrunner.gnm2.ann1.00A31M.1	ONT.7635	ONT.7635.9
TCONS_00024323	XLOC_007446	arahy.Tifrunner.gnm2.ann1.00A31M|arahy.Tifrunner.gnm2.ann1.00A31M.1	ONT.7635	ONT.7635.10
TCONS_00024324	XLOC_007446	arahy.Tifrunner.gnm2.ann1.00A31M|arahy.Tifrunner.gnm2.ann1.00A31M.1	ONT.7635	ONT.7635.11
TCONS_00049606	XLOC_015162	arahy.Tifrunner.gnm2.ann1.00B185|arahy.Tifrunner.gnm2.ann1.00B185.1	ONT.15541	ONT.15541.1
TCONS_00049607	XLOC_015162	arahy.Tifrunner.gnm2.ann1.00B185|arahy.Tifrunner.gnm2.ann1.00B185.1	ONT.15541	ONT.15541.2
TCONS_00049608	XLOC_015162	arahy.Tifrunner.gnm2.ann1.00B185|arahy.Tifrunner.gnm2.ann1.00B185.1	ONT.15541	ONT.15541.3
TCONS_00049609	XLOC_015162	arahy.Tifrunner.gnm2.ann1.00B185|arahy.Tifrunner.gnm2.ann1.00B185.1	ONT.15541	ONT.15541.4
TCONS_00049610	XLOC_015162	arahy.Tifrunner.gnm2.ann1.00B185|arahy.Tifrunner.gnm2.ann1.00B185.1	ONT.15541	ONT.15541.5
TCONS_00049611	XLOC_015162	arahy.Tifrunner.gnm2.ann1.00B185|arahy.Tifrunner.gnm2.ann1.00B185.1	ONT.15541	ONT.15541.6
TCONS_00049612	XLOC_015162	arahy.Tifrunner.gnm2.ann1.00B185|arahy.Tifrunner.gnm2.ann1.00B185.1	ONT.15541	ONT.15541.7
TCONS_00053020	XLOC_016203	arahy.Tifrunner.gnm2.ann1.00DB5A|arahy.Tifrunner.gnm2.ann1.00DB5A.1	ONT.16609	ONT.16609.1
TCONS_00053021	XLOC_016203	arahy.Tifrunner.gnm2.ann1.00DB5A|arahy.Tifrunner.gnm2.ann1.00DB5A.1	ONT.16609	ONT.16609.2
TCONS_00053023	XLOC_016203	arahy.Tifrunner.gnm2.ann1.00DB5A|arahy.Tifrunner.gnm2.ann1.00DB5A.1	ONT.16609	ONT.16609.4
TCONS_00053024	XLOC_016203	arahy.Tifrunner.gnm2.ann1.00DB5A|arahy.Tifrunner.gnm2.ann1.00DB5A.1	ONT.16609	ONT.16609.5
TCONS_00053025	XLOC_016203	arahy.Tifrunner.gnm2.ann1.00DB5A|arahy.Tifrunner.gnm2.ann1.00DB5A.1	ONT.16609	ONT.16609.6
TCONS_00053026	XLOC_016203	arahy.Tifrunner.gnm2.ann1.00DB5A|arahy.Tifrunner.gnm2.ann1.00DB5A.1	ONT.16609	ONT.16609.7
TCONS_00119800	XLOC_036785	arahy.Tifrunner.gnm2.ann1.00G2U6|arahy.Tifrunner.gnm2.ann1.00G2U6.1	ONT.37667	ONT.37667.1
TCONS_00049178	XLOC_015012	arahy.Tifrunner.gnm2.ann1.00I77L|arahy.Tifrunner.gnm2.ann1.00I77L.2	ONT.15386	ONT.15386.1
TCONS_00049179	XLOC_015012	arahy.Tifrunner.gnm2.ann1.00I77L|arahy.Tifrunner.gnm2.ann1.00I77L.2	ONT.15387	ONT.15387.1
TCONS_00074362	XLOC_022872	arahy.Tifrunner.gnm2.ann1.00I7KW|arahy.Tifrunner.gnm2.ann1.00I7KW.1	ONT.23414	ONT.23414.1
TCONS_00112535	XLOC_034593	arahy.Tifrunner.gnm2.ann1.00JV9G|arahy.Tifrunner.gnm2.ann1.00JV9G.1	ONT.35409	ONT.35409.2
TCONS_00112536	XLOC_034593	arahy.Tifrunner.gnm2.ann1.00JV9G|arahy.Tifrunner.gnm2.ann1.00JV9G.1	ONT.35409	ONT.35409.3
TCONS_00112537	XLOC_034593	arahy.Tifrunner.gnm2.ann1.00JV9G|arahy.Tifrunner.gnm2.ann1.00JV9G.1	ONT.35409	ONT.35409.4
TCONS_00070564	XLOC_021639	arahy.Tifrunner.gnm2.ann1.00JXB8|arahy.Tifrunner.gnm2.ann1.00JXB8.1	ONT.22150	ONT.22150.1
TCONS_00070566	XLOC_021639	arahy.Tifrunner.gnm2.ann1.00JXB8|arahy.Tifrunner.gnm2.ann1.00JXB8.1	ONT.22150	ONT.22150.3
TCONS_00070567	XLOC_021639	arahy.Tifrunner.gnm2.ann1.00JXB8|arahy.Tifrunner.gnm2.ann1.00JXB8.1	ONT.22150	ONT.22150.4
TCONS_00070568	XLOC_021639	arahy.Tifrunner.gnm2.ann1.00JXB8|arahy.Tifrunner.gnm2.ann1.00JXB8.1	ONT.22150	ONT.22150.5
TCONS_00070569	XLOC_021639	arahy.Tifrunner.gnm2.ann1.00JXB8|arahy.Tifrunner.gnm2.ann1.00JXB8.1	ONT.22150	ONT.22150.6
TCONS_00070570	XLOC_021639	arahy.Tifrunner.gnm2.ann1.00JXB8|arahy.Tifrunner.gnm2.ann1.00JXB8.1	ONT.22150	ONT.22150.7
TCONS_00070571	XLOC_021639	arahy.Tifrunner.gnm2.ann1.00JXB8|arahy.Tifrunner.gnm2.ann1.00JXB8.1	ONT.22150	ONT.22150.8
TCONS_00070572	XLOC_021639	arahy.Tifrunner.gnm2.ann1.00JXB8|arahy.Tifrunner.gnm2.ann1.00JXB8.1	ONT.22150	ONT.22150.9
TCONS_00079704	XLOC_024452	arahy.Tifrunner.gnm2.ann1.00M5T5|arahy.Tifrunner.gnm2.ann1.00M5T5.1	ONT.25040	ONT.25040.1
TCONS_00068960	XLOC_021099	arahy.Tifrunner.gnm2.ann1.00N95T|arahy.Tifrunner.gnm2.ann1.00N95T.1	ONT.21598	ONT.21598.2
TCONS_00119825	XLOC_036791	arahy.Tifrunner.gnm2.ann1.00PPME|arahy.Tifrunner.gnm2.ann1.00PPME.1	ONT.37673	ONT.37673.3
TCONS_00119826	XLOC_036791	arahy.Tifrunner.gnm2.ann1.00PPME|arahy.Tifrunner.gnm2.ann1.00PPME.1	ONT.37673	ONT.37673.4
TCONS_00123107	XLOC_037839	arahy.Tifrunner.gnm2.ann1.00PPME|arahy.Tifrunner.gnm2.ann1.00PPME.1	ONT.38739	ONT.38739.1
TCONS_00085801	XLOC_026332	arahy.Tifrunner.gnm2.ann1.00QPSW|arahy.Tifrunner.gnm2.ann1.00QPSW.1	ONT.26978	ONT.26978.1
TCONS_00085802	XLOC_026332	arahy.Tifrunner.gnm2.ann1.00QPSW|arahy.Tifrunner.gnm2.ann1.00QPSW.1	ONT.26978	ONT.26978.2
TCONS_00085803	XLOC_026332	arahy.Tifrunner.gnm2.ann1.00QPSW|arahy.Tifrunner.gnm2.ann1.00QPSW.1	ONT.26978	ONT.26978.3
TCONS_00063069	XLOC_019285	arahy.Tifrunner.gnm2.ann1.00R4IN|arahy.Tifrunner.gnm2.ann1.00R4IN.1	ONT.19752	ONT.19752.1
TCONS_00036787	XLOC_011170	arahy.Tifrunner.gnm2.ann1.00T38C|arahy.Tifrunner.gnm2.ann1.00T38C.1	ONT.11455	ONT.11455.1
TCONS_00088152	XLOC_027053	arahy.Tifrunner.gnm2.ann1.00V3DL|arahy.Tifrunner.gnm2.ann1.00V3DL.1	ONT.27716	ONT.27716.1
TCONS_00091270	XLOC_027976	arahy.Tifrunner.gnm2.ann1.00V3DL|arahy.Tifrunner.gnm2.ann1.00V3DL.1	ONT.28660	ONT.28660.1
TCONS_00091271	XLOC_027976	arahy.Tifrunner.gnm2.ann1.00V3DL|arahy.Tifrunner.gnm2.ann1.00V3DL.1	ONT.28660	ONT.28660.2
TCONS_00003043	XLOC_000945	arahy.Tifrunner.gnm2.ann1.00VL53|arahy.Tifrunner.gnm2.ann1.00VL53.1	ONT.964	ONT.964.1
TCONS_00003044	XLOC_000946	arahy.Tifrunner.gnm2.ann1.00VL53|arahy.Tifrunner.gnm2.ann1.00VL53.1	ONT.965	ONT.965.1
TCONS_00006235	XLOC_001933	arahy.Tifrunner.gnm2.ann1.00VL53|arahy.Tifrunner.gnm2.ann1.00VL53.1	ONT.1977	ONT.1977.3
TCONS_00087791	XLOC_026947	arahy.Tifrunner.gnm2.ann1.00WUVK|arahy.Tifrunner.gnm2.ann1.00WUVK.1	ONT.27607	ONT.27607.1
TCONS_00087794	XLOC_026947	arahy.Tifrunner.gnm2.ann1.00WUVK|arahy.Tifrunner.gnm2.ann1.00WUVK.1	ONT.27607	ONT.27607.4
TCONS_00087795	XLOC_026947	arahy.Tifrunner.gnm2.ann1.00WUVK|arahy.Tifrunner.gnm2.ann1.00WUVK.1	ONT.27607	ONT.27607.5
TCONS_00087796	XLOC_026947	arahy.Tifrunner.gnm2.ann1.00WUVK|arahy.Tifrunner.gnm2.ann1.00WUVK.1	ONT.27607	ONT.27607.6
TCONS_00087798	XLOC_026947	arahy.Tifrunner.gnm2.ann1.00WUVK|arahy.Tifrunner.gnm2.ann1.00WUVK.1	ONT.27607	ONT.27607.8
TCONS_00087799	XLOC_026947	arahy.Tifrunner.gnm2.ann1.00WUVK|arahy.Tifrunner.gnm2.ann1.00WUVK.1	ONT.27607	ONT.27607.9
TCONS_00116940	XLOC_035909	arahy.Tifrunner.gnm2.ann1.00X5DN|arahy.Tifrunner.gnm2.ann1.00X5DN.1	ONT.36760	ONT.36760.1
TCONS_00116941	XLOC_035909	arahy.Tifrunner.gnm2.ann1.00X5DN|arahy.Tifrunner.gnm2.ann1.00X5DN.1	ONT.36760	ONT.36760.2
TCONS_00116942	XLOC_035909	arahy.Tifrunner.gnm2.ann1.00X5DN|arahy.Tifrunner.gnm2.ann1.00X5DN.1	ONT.36760	ONT.36760.3
TCONS_00026098	XLOC_008014	arahy.Tifrunner.gnm2.ann1.00XS3D|arahy.Tifrunner.gnm2.ann1.00XS3D.1	ONT.8213	ONT.8213.2
TCONS_00026100	XLOC_008014	arahy.Tifrunner.gnm2.ann1.00XS3D|arahy.Tifrunner.gnm2.ann1.00XS3D.1	ONT.8213	ONT.8213.4
TCONS_00042427	XLOC_012905	arahy.Tifrunner.gnm2.ann1.00YXRD|arahy.Tifrunner.gnm2.ann1.00YXRD.2	ONT.13231	ONT.13231.1
TCONS_00042428	XLOC_012905	arahy.Tifrunner.gnm2.ann1.00YXRD|arahy.Tifrunner.gnm2.ann1.00YXRD.2	ONT.13231	ONT.13231.2
TCONS_00042429	XLOC_012905	arahy.Tifrunner.gnm2.ann1.00YXRD|arahy.Tifrunner.gnm2.ann1.00YXRD.2	ONT.13231	ONT.13231.3
TCONS_00097526	XLOC_029913	arahy.Tifrunner.gnm2.ann1.00ZDTM|arahy.Tifrunner.gnm2.ann1.00ZDTM.1	ONT.30633	ONT.30633.1
TCONS_00097527	XLOC_029913	arahy.Tifrunner.gnm2.ann1.00ZDTM|arahy.Tifrunner.gnm2.ann1.00ZDTM.1	ONT.30633	ONT.30633.2
TCONS_00097528	XLOC_029913	arahy.Tifrunner.gnm2.ann1.00ZDTM|arahy.Tifrunner.gnm2.ann1.00ZDTM.1	ONT.30633	ONT.30633.3
TCONS_00097529	XLOC_029913	arahy.Tifrunner.gnm2.ann1.00ZDTM|arahy.Tifrunner.gnm2.ann1.00ZDTM.1	ONT.30633	ONT.30633.4
TCONS_00097530	XLOC_029913	arahy.Tifrunner.gnm2.ann1.00ZDTM|arahy.Tifrunner.gnm2.ann1.00ZDTM.1	ONT.30633	ONT.30633.5
TCONS_00097531	XLOC_029913	arahy.Tifrunner.gnm2.ann1.00ZDTM|arahy.Tifrunner.gnm2.ann1.00ZDTM.1	ONT.30633	ONT.30633.6
TCONS_00097532	XLOC_029913	arahy.Tifrunner.gnm2.ann1.00ZDTM|arahy.Tifrunner.gnm2.ann1.00ZDTM.1	ONT.30633	ONT.30633.7
TCONS_00097533	XLOC_029913	arahy.Tifrunner.gnm2.ann1.00ZDTM|arahy.Tifrunner.gnm2.ann1.00ZDTM.1	ONT.30633	ONT.30633.8
TCONS_00097534	XLOC_029913	arahy.Tifrunner.gnm2.ann1.00ZDTM|arahy.Tifrunner.gnm2.ann1.00ZDTM.1	ONT.30633	ONT.30633.9
TCONS_00106853	XLOC_032752	arahy.Tifrunner.gnm2.ann1.011VCX|arahy.Tifrunner.gnm2.ann1.011VCX.1	ONT.33530	ONT.33530.1
TCONS_00106854	XLOC_032752	arahy.Tifrunner.gnm2.ann1.011VCX|arahy.Tifrunner.gnm2.ann1.011VCX.1	ONT.33530	ONT.33530.2
TCONS_00106856	XLOC_032752	arahy.Tifrunner.gnm2.ann1.011VCX|arahy.Tifrunner.gnm2.ann1.011VCX.1	ONT.33530	ONT.33530.4
TCONS_00019775	XLOC_006087	arahy.Tifrunner.gnm2.ann1.011XRQ|arahy.Tifrunner.gnm2.ann1.011XRQ.2	ONT.6247	ONT.6247.1
TCONS_00019776	XLOC_006087	arahy.Tifrunner.gnm2.ann1.011XRQ|arahy.Tifrunner.gnm2.ann1.011XRQ.2	ONT.6247	ONT.6247.2
TCONS_00019777	XLOC_006087	arahy.Tifrunner.gnm2.ann1.011XRQ|arahy.Tifrunner.gnm2.ann1.011XRQ.2	ONT.6247	ONT.6247.3
TCONS_00019778	XLOC_006087	arahy.Tifrunner.gnm2.ann1.011XRQ|arahy.Tifrunner.gnm2.ann1.011XRQ.2	ONT.6247	ONT.6247.4
TCONS_00019779	XLOC_006087	arahy.Tifrunner.gnm2.ann1.011XRQ|arahy.Tifrunner.gnm2.ann1.011XRQ.2	ONT.6247	ONT.6247.5
TCONS_00019780	XLOC_006087	arahy.Tifrunner.gnm2.ann1.011XRQ|arahy.Tifrunner.gnm2.ann1.011XRQ.2	ONT.6247	ONT.6247.6
TCONS_00019781	XLOC_006087	arahy.Tifrunner.gnm2.ann1.011XRQ|arahy.Tifrunner.gnm2.ann1.011XRQ.2	ONT.6247	ONT.6247.7
TCONS_00019782	XLOC_006087	arahy.Tifrunner.gnm2.ann1.011XRQ|arahy.Tifrunner.gnm2.ann1.011XRQ.2	ONT.6247	ONT.6247.8
TCONS_00019783	XLOC_006087	arahy.Tifrunner.gnm2.ann1.011XRQ|arahy.Tifrunner.gnm2.ann1.011XRQ.2	ONT.6247	ONT.6247.9
TCONS_00019784	XLOC_006087	arahy.Tifrunner.gnm2.ann1.011XRQ|arahy.Tifrunner.gnm2.ann1.011XRQ.2	ONT.6247	ONT.6247.10
TCONS_00080513	XLOC_024697	arahy.Tifrunner.gnm2.ann1.012SKZ|arahy.Tifrunner.gnm2.ann1.012SKZ.1	ONT.25291	ONT.25291.2
TCONS_00080514	XLOC_024697	arahy.Tifrunner.gnm2.ann1.012SKZ|arahy.Tifrunner.gnm2.ann1.012SKZ.1	ONT.25291	ONT.25291.3
TCONS_00080515	XLOC_024697	arahy.Tifrunner.gnm2.ann1.012SKZ|arahy.Tifrunner.gnm2.ann1.012SKZ.1	ONT.25291	ONT.25291.4
TCONS_00072226	XLOC_022217	arahy.Tifrunner.gnm2.ann1.013JYW|arahy.Tifrunner.gnm2.ann1.013JYW.1	ONT.22739	ONT.22739.1
TCONS_00072227	XLOC_022217	arahy.Tifrunner.gnm2.ann1.013JYW|arahy.Tifrunner.gnm2.ann1.013JYW.1	ONT.22739	ONT.22739.2
TCONS_00072228	XLOC_022217	arahy.Tifrunner.gnm2.ann1.013JYW|arahy.Tifrunner.gnm2.ann1.013JYW.1	ONT.22739	ONT.22739.3
TCONS_00072229	XLOC_022217	arahy.Tifrunner.gnm2.ann1.013JYW|arahy.Tifrunner.gnm2.ann1.013JYW.1	ONT.22739	ONT.22739.4
TCONS_00052879	XLOC_016144	arahy.Tifrunner.gnm2.ann1.0142CX|arahy.Tifrunner.gnm2.ann1.0142CX.1	ONT.16550	ONT.16550.1
TCONS_00052880	XLOC_016144	arahy.Tifrunner.gnm2.ann1.0142CX|arahy.Tifrunner.gnm2.ann1.0142CX.1	ONT.16550	ONT.16550.2
TCONS_00051474	XLOC_015719	arahy.Tifrunner.gnm2.ann1.014EBR|arahy.Tifrunner.gnm2.ann1.014EBR.1	ONT.16111	ONT.16111.1
TCONS_00051475	XLOC_015719	arahy.Tifrunner.gnm2.ann1.014EBR|arahy.Tifrunner.gnm2.ann1.014EBR.1	ONT.16111	ONT.16111.2
TCONS_00100098	XLOC_030717	arahy.Tifrunner.gnm2.ann1.015YF3|arahy.Tifrunner.gnm2.ann1.015YF3.2	ONT.31456	ONT.31456.1
TCONS_00059932	XLOC_018317	arahy.Tifrunner.gnm2.ann1.016HCI|arahy.Tifrunner.gnm2.ann1.016HCI.1	ONT.18769	ONT.18769.2
TCONS_00059933	XLOC_018317	arahy.Tifrunner.gnm2.ann1.016HCI|arahy.Tifrunner.gnm2.ann1.016HCI.1	ONT.18769	ONT.18769.3
TCONS_00098117	XLOC_030097	arahy.Tifrunner.gnm2.ann1.016YCC|arahy.Tifrunner.gnm2.ann1.016YCC.3	ONT.30821	ONT.30821.1
TCONS_00098118	XLOC_030097	arahy.Tifrunner.gnm2.ann1.016YCC|arahy.Tifrunner.gnm2.ann1.016YCC.3	ONT.30821	ONT.30821.2
TCONS_00098119	XLOC_030097	arahy.Tifrunner.gnm2.ann1.016YCC|arahy.Tifrunner.gnm2.ann1.016YCC.3	ONT.30821	ONT.30821.3
TCONS_00098120	XLOC_030097	arahy.Tifrunner.gnm2.ann1.016YCC|arahy.Tifrunner.gnm2.ann1.016YCC.3	ONT.30821	ONT.30821.4
TCONS_00098121	XLOC_030097	arahy.Tifrunner.gnm2.ann1.016YCC|arahy.Tifrunner.gnm2.ann1.016YCC.3	ONT.30821	ONT.30821.5
TCONS_00098122	XLOC_030097	arahy.Tifrunner.gnm2.ann1.016YCC|arahy.Tifrunner.gnm2.ann1.016YCC.3	ONT.30821	ONT.30821.6
TCONS_00098123	XLOC_030097	arahy.Tifrunner.gnm2.ann1.016YCC|arahy.Tifrunner.gnm2.ann1.016YCC.3	ONT.30821	ONT.30821.7
TCONS_00078695	XLOC_024127	arahy.Tifrunner.gnm2.ann1.018Q39|arahy.Tifrunner.gnm2.ann1.018Q39.1	ONT.24711	ONT.24711.1
TCONS_00078696	XLOC_024127	arahy.Tifrunner.gnm2.ann1.018Q39|arahy.Tifrunner.gnm2.ann1.018Q39.1	ONT.24711	ONT.24711.2
TCONS_00078697	XLOC_024127	arahy.Tifrunner.gnm2.ann1.018Q39|arahy.Tifrunner.gnm2.ann1.018Q39.1	ONT.24711	ONT.24711.3
TCONS_00115873	XLOC_035567	arahy.Tifrunner.gnm2.ann1.019HRU|arahy.Tifrunner.gnm2.ann1.019HRU.1	ONT.36412	ONT.36412.1
TCONS_00032546	XLOC_009935	arahy.Tifrunner.gnm2.ann1.01A8MA|arahy.Tifrunner.gnm2.ann1.01A8MA.1	ONT.10190	ONT.10190.1
TCONS_00021006	XLOC_006446	arahy.Tifrunner.gnm2.ann1.01AR4S|arahy.Tifrunner.gnm2.ann1.01AR4S.1	ONT.6615	ONT.6615.1
TCONS_00021007	XLOC_006446	arahy.Tifrunner.gnm2.ann1.01AR4S|arahy.Tifrunner.gnm2.ann1.01AR4S.1	ONT.6615	ONT.6615.2
TCONS_00021008	XLOC_006446	arahy.Tifrunner.gnm2.ann1.01AR4S|arahy.Tifrunner.gnm2.ann1.01AR4S.1	ONT.6615	ONT.6615.3
TCONS_00021009	XLOC_006446	arahy.Tifrunner.gnm2.ann1.01AR4S|arahy.Tifrunner.gnm2.ann1.01AR4S.1	ONT.6615	ONT.6615.4
TCONS_00021010	XLOC_006446	arahy.Tifrunner.gnm2.ann1.01AR4S|arahy.Tifrunner.gnm2.ann1.01AR4S.1	ONT.6615	ONT.6615.5
TCONS_00007531	XLOC_002327	arahy.Tifrunner.gnm2.ann1.01AYHN|arahy.Tifrunner.gnm2.ann1.01AYHN.1	ONT.2382	ONT.2382.1
TCONS_00007532	XLOC_002327	arahy.Tifrunner.gnm2.ann1.01AYHN|arahy.Tifrunner.gnm2.ann1.01AYHN.1	ONT.2382	ONT.2382.2
TCONS_00007533	XLOC_002327	arahy.Tifrunner.gnm2.ann1.01AYHN|arahy.Tifrunner.gnm2.ann1.01AYHN.1	ONT.2382	ONT.2382.3
TCONS_00007534	XLOC_002327	arahy.Tifrunner.gnm2.ann1.01AYHN|arahy.Tifrunner.gnm2.ann1.01AYHN.1	ONT.2382	ONT.2382.4
TCONS_00007535	XLOC_002327	arahy.Tifrunner.gnm2.ann1.01AYHN|arahy.Tifrunner.gnm2.ann1.01AYHN.1	ONT.2382	ONT.2382.5
TCONS_00064593	XLOC_019710	arahy.Tifrunner.gnm2.ann1.01B6ZB|arahy.Tifrunner.gnm2.ann1.01B6ZB.1	ONT.20185	ONT.20185.1
TCONS_00064594	XLOC_019710	arahy.Tifrunner.gnm2.ann1.01B6ZB|arahy.Tifrunner.gnm2.ann1.01B6ZB.1	ONT.20185	ONT.20185.2
TCONS_00064595	XLOC_019710	arahy.Tifrunner.gnm2.ann1.01B6ZB|arahy.Tifrunner.gnm2.ann1.01B6ZB.1	ONT.20185	ONT.20185.3
TCONS_00084882	XLOC_026048	arahy.Tifrunner.gnm2.ann1.01BVTU|arahy.Tifrunner.gnm2.ann1.01BVTU.1	ONT.26685	ONT.26685.2
TCONS_00084883	XLOC_026048	arahy.Tifrunner.gnm2.ann1.01BVTU|arahy.Tifrunner.gnm2.ann1.01BVTU.1	ONT.26685	ONT.26685.3
TCONS_00073284	XLOC_022515	arahy.Tifrunner.gnm2.ann1.01D1MQ|arahy.Tifrunner.gnm2.ann1.01D1MQ.1	ONT.23049	ONT.23049.1
TCONS_00073285	XLOC_022515	arahy.Tifrunner.gnm2.ann1.01D1MQ|arahy.Tifrunner.gnm2.ann1.01D1MQ.1	ONT.23049	ONT.23049.2
TCONS_00089446	XLOC_027440	arahy.Tifrunner.gnm2.ann1.01D3A3|arahy.Tifrunner.gnm2.ann1.01D3A3.1	ONT.28110	ONT.28110.1
TCONS_00089448	XLOC_027440	arahy.Tifrunner.gnm2.ann1.01D3A3|arahy.Tifrunner.gnm2.ann1.01D3A3.1	ONT.28110	ONT.28110.3
TCONS_00089449	XLOC_027440	arahy.Tifrunner.gnm2.ann1.01D3A3|arahy.Tifrunner.gnm2.ann1.01D3A3.1	ONT.28110	ONT.28110.4
TCONS_00059197	XLOC_018107	arahy.Tifrunner.gnm2.ann1.01DGNM|arahy.Tifrunner.gnm2.ann1.01DGNM.2	ONT.18558	ONT.18558.1
TCONS_00059198	XLOC_018107	arahy.Tifrunner.gnm2.ann1.01DGNM|arahy.Tifrunner.gnm2.ann1.01DGNM.2	ONT.18558	ONT.18558.2
TCONS_00059199	XLOC_018107	arahy.Tifrunner.gnm2.ann1.01DGNM|arahy.Tifrunner.gnm2.ann1.01DGNM.2	ONT.18558	ONT.18558.3
TCONS_00056482	XLOC_017254	arahy.Tifrunner.gnm2.ann1.01DT97|arahy.Tifrunner.gnm2.ann1.01DT97.1	ONT.17694	ONT.17694.1
TCONS_00056483	XLOC_017254	arahy.Tifrunner.gnm2.ann1.01DT97|arahy.Tifrunner.gnm2.ann1.01DT97.1	ONT.17694	ONT.17694.2
TCONS_00056484	XLOC_017254	arahy.Tifrunner.gnm2.ann1.01DT97|arahy.Tifrunner.gnm2.ann1.01DT97.1	ONT.17694	ONT.17694.3
TCONS_00121156	XLOC_037194	arahy.Tifrunner.gnm2.ann1.01FT8Z|arahy.Tifrunner.gnm2.ann1.01FT8Z.1	ONT.38078	ONT.38078.2
TCONS_00006661	XLOC_002086	arahy.Tifrunner.gnm2.ann1.01GDC8|arahy.Tifrunner.gnm2.ann1.01GDC8.2	ONT.2134	ONT.2134.2
TCONS_00006663	XLOC_002086	arahy.Tifrunner.gnm2.ann1.01GDC8|arahy.Tifrunner.gnm2.ann1.01GDC8.2	ONT.2134	ONT.2134.4
TCONS_00006664	XLOC_002087	arahy.Tifrunner.gnm2.ann1.01GDC8|arahy.Tifrunner.gnm2.ann1.01GDC8.4	ONT.2135	ONT.2135.1
TCONS_00006666	XLOC_002087	arahy.Tifrunner.gnm2.ann1.01GDC8|arahy.Tifrunner.gnm2.ann1.01GDC8.4	ONT.2135	ONT.2135.3
TCONS_00006667	XLOC_002087	arahy.Tifrunner.gnm2.ann1.01GDC8|arahy.Tifrunner.gnm2.ann1.01GDC8.4	ONT.2135	ONT.2135.4
TCONS_00006668	XLOC_002087	arahy.Tifrunner.gnm2.ann1.01GDC8|arahy.Tifrunner.gnm2.ann1.01GDC8.4	ONT.2135	ONT.2135.5
TCONS_00098723	XLOC_030281	arahy.Tifrunner.gnm2.ann1.01HJNS|arahy.Tifrunner.gnm2.ann1.01HJNS.2	ONT.31010	ONT.31010.2
TCONS_00098725	XLOC_030281	arahy.Tifrunner.gnm2.ann1.01HJNS|arahy.Tifrunner.gnm2.ann1.01HJNS.2	ONT.31010	ONT.31010.4
TCONS_00098727	XLOC_030281	arahy.Tifrunner.gnm2.ann1.01HJNS|arahy.Tifrunner.gnm2.ann1.01HJNS.2	ONT.31010	ONT.31010.6
TCONS_00062719	XLOC_019184	arahy.Tifrunner.gnm2.ann1.01HJP6|arahy.Tifrunner.gnm2.ann1.01HJP6.1	ONT.19650	ONT.19650.2
TCONS_00100179	XLOC_030763	arahy.Tifrunner.gnm2.ann1.01HUHH|arahy.Tifrunner.gnm2.ann1.01HUHH.1	ONT.31503	ONT.31503.1
TCONS_00100180	XLOC_030763	arahy.Tifrunner.gnm2.ann1.01HUHH|arahy.Tifrunner.gnm2.ann1.01HUHH.1	ONT.31503	ONT.31503.2
TCONS_00100181	XLOC_030763	arahy.Tifrunner.gnm2.ann1.01HUHH|arahy.Tifrunner.gnm2.ann1.01HUHH.1	ONT.31503	ONT.31503.3
TCONS_00067339	XLOC_020641	arahy.Tifrunner.gnm2.ann1.01IKZ7|arahy.Tifrunner.gnm2.ann1.01IKZ7.1	ONT.21133	ONT.21133.1
TCONS_00110222	XLOC_033843	arahy.Tifrunner.gnm2.ann1.01M4JQ|arahy.Tifrunner.gnm2.ann1.01M4JQ.1	ONT.34644	ONT.34644.1
TCONS_00110224	XLOC_033843	arahy.Tifrunner.gnm2.ann1.01M4JQ|arahy.Tifrunner.gnm2.ann1.01M4JQ.1	ONT.34644	ONT.34644.3
TCONS_00063349	XLOC_019367	arahy.Tifrunner.gnm2.ann1.01NQBU|arahy.Tifrunner.gnm2.ann1.01NQBU.1	ONT.19835	ONT.19835.1
TCONS_00063350	XLOC_019367	arahy.Tifrunner.gnm2.ann1.01NQBU|arahy.Tifrunner.gnm2.ann1.01NQBU.1	ONT.19835	ONT.19835.2
TCONS_00063351	XLOC_019367	arahy.Tifrunner.gnm2.ann1.01NQBU|arahy.Tifrunner.gnm2.ann1.01NQBU.1	ONT.19835	ONT.19835.3
TCONS_00063352	XLOC_019367	arahy.Tifrunner.gnm2.ann1.01NQBU|arahy.Tifrunner.gnm2.ann1.01NQBU.1	ONT.19835	ONT.19835.4
TCONS_00063353	XLOC_019367	arahy.Tifrunner.gnm2.ann1.01NQBU|arahy.Tifrunner.gnm2.ann1.01NQBU.1	ONT.19835	ONT.19835.5
TCONS_00063354	XLOC_019367	arahy.Tifrunner.gnm2.ann1.01NQBU|arahy.Tifrunner.gnm2.ann1.01NQBU.1	ONT.19835	ONT.19835.6
TCONS_00063355	XLOC_019367	arahy.Tifrunner.gnm2.ann1.01NQBU|arahy.Tifrunner.gnm2.ann1.01NQBU.1	ONT.19835	ONT.19835.7
TCONS_00063356	XLOC_019367	arahy.Tifrunner.gnm2.ann1.01NQBU|arahy.Tifrunner.gnm2.ann1.01NQBU.1	ONT.19835	ONT.19835.8
TCONS_00097858	XLOC_030010	arahy.Tifrunner.gnm2.ann1.01P7ER|arahy.Tifrunner.gnm2.ann1.01P7ER.1	ONT.30733	ONT.30733.3
TCONS_00097859	XLOC_030010	arahy.Tifrunner.gnm2.ann1.01P7ER|arahy.Tifrunner.gnm2.ann1.01P7ER.1	ONT.30733	ONT.30733.4
TCONS_00013132	XLOC_004146	arahy.Tifrunner.gnm2.ann1.01QGAU|arahy.Tifrunner.gnm2.ann1.01QGAU.1	ONT.4238	ONT.4238.2
TCONS_00013133	XLOC_004146	arahy.Tifrunner.gnm2.ann1.01QGAU|arahy.Tifrunner.gnm2.ann1.01QGAU.1	ONT.4238	ONT.4238.3
TCONS_00116029	XLOC_035622	arahy.Tifrunner.gnm2.ann1.01RPY8|arahy.Tifrunner.gnm2.ann1.01RPY8.1	ONT.36468	ONT.36468.2
TCONS_00063949	XLOC_019540	arahy.Tifrunner.gnm2.ann1.01RQ4M|arahy.Tifrunner.gnm2.ann1.01RQ4M.1	ONT.20012	ONT.20012.1
TCONS_00063950	XLOC_019540	arahy.Tifrunner.gnm2.ann1.01RQ4M|arahy.Tifrunner.gnm2.ann1.01RQ4M.1	ONT.20012	ONT.20012.2
TCONS_00116119	XLOC_035654	arahy.Tifrunner.gnm2.ann1.01TYUM|arahy.Tifrunner.gnm2.ann1.01TYUM.1	ONT.36501	ONT.36501.2
TCONS_00116121	XLOC_035654	arahy.Tifrunner.gnm2.ann1.01TYUM|arahy.Tifrunner.gnm2.ann1.01TYUM.1	ONT.36501	ONT.36501.4
TCONS_00116122	XLOC_035654	arahy.Tifrunner.gnm2.ann1.01TYUM|arahy.Tifrunner.gnm2.ann1.01TYUM.1	ONT.36501	ONT.36501.5
TCONS_00075682	XLOC_023216	arahy.Tifrunner.gnm2.ann1.01U1VE|arahy.Tifrunner.gnm2.ann1.01U1VE.1	ONT.23767	ONT.23767.2
TCONS_00075683	XLOC_023216	arahy.Tifrunner.gnm2.ann1.01U1VE|arahy.Tifrunner.gnm2.ann1.01U1VE.1	ONT.23767	ONT.23767.3
TCONS_00111986	XLOC_034427	arahy.Tifrunner.gnm2.ann1.01UMM0|arahy.Tifrunner.gnm2.ann1.01UMM0.1	ONT.35240	ONT.35240.1
TCONS_00012092	XLOC_003814	arahy.Tifrunner.gnm2.ann1.01WB0T|arahy.Tifrunner.gnm2.ann1.01WB0T.1	ONT.3900	ONT.3900.2
TCONS_00010495	XLOC_003323	arahy.Tifrunner.gnm2.ann1.01YFCZ|arahy.Tifrunner.gnm2.ann1.01YFCZ.1	ONT.3398	ONT.3398.1
TCONS_00010497	XLOC_003323	arahy.Tifrunner.gnm2.ann1.01YFCZ|arahy.Tifrunner.gnm2.ann1.01YFCZ.1	ONT.3398	ONT.3398.3
TCONS_00098201	XLOC_030121	arahy.Tifrunner.gnm2.ann1.01YPVW|arahy.Tifrunner.gnm2.ann1.01YPVW.1	ONT.30846	ONT.30846.1
TCONS_00098202	XLOC_030121	arahy.Tifrunner.gnm2.ann1.01YPVW|arahy.Tifrunner.gnm2.ann1.01YPVW.1	ONT.30846	ONT.30846.2
TCONS_00098203	XLOC_030121	arahy.Tifrunner.gnm2.ann1.01YPVW|arahy.Tifrunner.gnm2.ann1.01YPVW.1	ONT.30846	ONT.30846.3
TCONS_00098204	XLOC_030121	arahy.Tifrunner.gnm2.ann1.01YPVW|arahy.Tifrunner.gnm2.ann1.01YPVW.1	ONT.30846	ONT.30846.4
TCONS_00119367	XLOC_036649	arahy.Tifrunner.gnm2.ann1.021TT5|arahy.Tifrunner.gnm2.ann1.021TT5.1	ONT.37529	ONT.37529.1
TCONS_00119368	XLOC_036649	arahy.Tifrunner.gnm2.ann1.021TT5|arahy.Tifrunner.gnm2.ann1.021TT5.1	ONT.37529	ONT.37529.2
TCONS_00119369	XLOC_036649	arahy.Tifrunner.gnm2.ann1.021TT5|arahy.Tifrunner.gnm2.ann1.021TT5.1	ONT.37529	ONT.37529.3
TCONS_00119370	XLOC_036649	arahy.Tifrunner.gnm2.ann1.021TT5|arahy.Tifrunner.gnm2.ann1.021TT5.1	ONT.37529	ONT.37529.4
TCONS_00007148	XLOC_002219	arahy.Tifrunner.gnm2.ann1.0228NK|arahy.Tifrunner.gnm2.ann1.0228NK.1	ONT.2272	ONT.2272.1
TCONS_00007149	XLOC_002219	arahy.Tifrunner.gnm2.ann1.0228NK|arahy.Tifrunner.gnm2.ann1.0228NK.1	ONT.2272	ONT.2272.2
TCONS_00007150	XLOC_002219	arahy.Tifrunner.gnm2.ann1.0228NK|arahy.Tifrunner.gnm2.ann1.0228NK.1	ONT.2272	ONT.2272.3
TCONS_00007151	XLOC_002219	arahy.Tifrunner.gnm2.ann1.0228NK|arahy.Tifrunner.gnm2.ann1.0228NK.1	ONT.2272	ONT.2272.4
TCONS_00007152	XLOC_002219	arahy.Tifrunner.gnm2.ann1.0228NK|arahy.Tifrunner.gnm2.ann1.0228NK.1	ONT.2272	ONT.2272.5
TCONS_00007153	XLOC_002219	arahy.Tifrunner.gnm2.ann1.0228NK|arahy.Tifrunner.gnm2.ann1.0228NK.1	ONT.2272	ONT.2272.6
TCONS_00032048	XLOC_009795	arahy.Tifrunner.gnm2.ann1.023UF6|arahy.Tifrunner.gnm2.ann1.023UF6.1	ONT.10041	ONT.10041.1
TCONS_00032050	XLOC_009795	arahy.Tifrunner.gnm2.ann1.023UF6|arahy.Tifrunner.gnm2.ann1.023UF6.1	ONT.10041	ONT.10041.3
TCONS_00032051	XLOC_009795	arahy.Tifrunner.gnm2.ann1.023UF6|arahy.Tifrunner.gnm2.ann1.023UF6.1	ONT.10041	ONT.10041.4
TCONS_00019176	XLOC_005908	arahy.Tifrunner.gnm2.ann1.024UA3|arahy.Tifrunner.gnm2.ann1.024UA3.1	ONT.6062	ONT.6062.1
TCONS_00019177	XLOC_005908	arahy.Tifrunner.gnm2.ann1.024UA3|arahy.Tifrunner.gnm2.ann1.024UA3.1	ONT.6062	ONT.6062.2
TCONS_00019178	XLOC_005908	arahy.Tifrunner.gnm2.ann1.024UA3|arahy.Tifrunner.gnm2.ann1.024UA3.1	ONT.6062	ONT.6062.3
TCONS_00006919	XLOC_002149	arahy.Tifrunner.gnm2.ann1.02894U|arahy.Tifrunner.gnm2.ann1.02894U.1	ONT.2199	ONT.2199.1
TCONS_00006920	XLOC_002149	arahy.Tifrunner.gnm2.ann1.02894U|arahy.Tifrunner.gnm2.ann1.02894U.1	ONT.2199	ONT.2199.2
TCONS_00006921	XLOC_002149	arahy.Tifrunner.gnm2.ann1.02894U|arahy.Tifrunner.gnm2.ann1.02894U.1	ONT.2200	ONT.2200.1
TCONS_00051681	XLOC_015765	arahy.Tifrunner.gnm2.ann1.029DEV|arahy.Tifrunner.gnm2.ann1.029DEV.1	ONT.16160	ONT.16160.1
TCONS_00051683	XLOC_015765	arahy.Tifrunner.gnm2.ann1.029DEV|arahy.Tifrunner.gnm2.ann1.029DEV.1	ONT.16160	ONT.16160.3
TCONS_00014674	XLOC_004557	arahy.Tifrunner.gnm2.ann1.029WE6|arahy.Tifrunner.gnm2.ann1.029WE6.1	ONT.4661	ONT.4661.1
TCONS_00014675	XLOC_004557	arahy.Tifrunner.gnm2.ann1.029WE6|arahy.Tifrunner.gnm2.ann1.029WE6.1	ONT.4661	ONT.4661.2
TCONS_00014676	XLOC_004557	arahy.Tifrunner.gnm2.ann1.029WE6|arahy.Tifrunner.gnm2.ann1.029WE6.1	ONT.4661	ONT.4661.3
TCONS_00014677	XLOC_004557	arahy.Tifrunner.gnm2.ann1.029WE6|arahy.Tifrunner.gnm2.ann1.029WE6.1	ONT.4661	ONT.4661.4
TCONS_00014678	XLOC_004557	arahy.Tifrunner.gnm2.ann1.029WE6|arahy.Tifrunner.gnm2.ann1.029WE6.1	ONT.4661	ONT.4661.5
TCONS_00014679	XLOC_004557	arahy.Tifrunner.gnm2.ann1.029WE6|arahy.Tifrunner.gnm2.ann1.029WE6.1	ONT.4661	ONT.4661.6
TCONS_00014680	XLOC_004557	arahy.Tifrunner.gnm2.ann1.029WE6|arahy.Tifrunner.gnm2.ann1.029WE6.1	ONT.4661	ONT.4661.7
TCONS_00014681	XLOC_004557	arahy.Tifrunner.gnm2.ann1.029WE6|arahy.Tifrunner.gnm2.ann1.029WE6.1	ONT.4661	ONT.4661.8
TCONS_00014682	XLOC_004557	arahy.Tifrunner.gnm2.ann1.029WE6|arahy.Tifrunner.gnm2.ann1.029WE6.1	ONT.4661	ONT.4661.9
TCONS_00014683	XLOC_004557	arahy.Tifrunner.gnm2.ann1.029WE6|arahy.Tifrunner.gnm2.ann1.029WE6.1	ONT.4661	ONT.4661.10
TCONS_00014684	XLOC_004557	arahy.Tifrunner.gnm2.ann1.029WE6|arahy.Tifrunner.gnm2.ann1.029WE6.1	ONT.4661	ONT.4661.11
TCONS_00014685	XLOC_004557	arahy.Tifrunner.gnm2.ann1.029WE6|arahy.Tifrunner.gnm2.ann1.029WE6.1	ONT.4661	ONT.4661.12
TCONS_00041382	XLOC_012553	arahy.Tifrunner.gnm2.ann1.029YN0|arahy.Tifrunner.gnm2.ann1.029YN0.1	ONT.12872	ONT.12872.1
TCONS_00041384	XLOC_012553	arahy.Tifrunner.gnm2.ann1.029YN0|arahy.Tifrunner.gnm2.ann1.029YN0.1	ONT.12872	ONT.12872.3
TCONS_00016916	XLOC_005191	arahy.Tifrunner.gnm2.ann1.02BAGQ|arahy.Tifrunner.gnm2.ann1.02BAGQ.1	ONT.5325	ONT.5325.1
TCONS_00016917	XLOC_005191	arahy.Tifrunner.gnm2.ann1.02BAGQ|arahy.Tifrunner.gnm2.ann1.02BAGQ.1	ONT.5325	ONT.5325.2
TCONS_00016918	XLOC_005191	arahy.Tifrunner.gnm2.ann1.02BAGQ|arahy.Tifrunner.gnm2.ann1.02BAGQ.1	ONT.5325	ONT.5325.3
TCONS_00016919	XLOC_005191	arahy.Tifrunner.gnm2.ann1.02BAGQ|arahy.Tifrunner.gnm2.ann1.02BAGQ.1	ONT.5325	ONT.5325.4
TCONS_00069425	XLOC_021250	arahy.Tifrunner.gnm2.ann1.02D1WC|arahy.Tifrunner.gnm2.ann1.02D1WC.1	ONT.21750	ONT.21750.1
TCONS_00069426	XLOC_021250	arahy.Tifrunner.gnm2.ann1.02D1WC|arahy.Tifrunner.gnm2.ann1.02D1WC.1	ONT.21750	ONT.21750.2
TCONS_00007812	XLOC_002433	arahy.Tifrunner.gnm2.ann1.02EG99|arahy.Tifrunner.gnm2.ann1.02EG99.1	ONT.2488	ONT.2488.1
TCONS_00007813	XLOC_002433	arahy.Tifrunner.gnm2.ann1.02EG99|arahy.Tifrunner.gnm2.ann1.02EG99.1	ONT.2488	ONT.2488.2
TCONS_00113714	XLOC_034931	arahy.Tifrunner.gnm2.ann1.02EZ4F|arahy.Tifrunner.gnm2.ann1.02EZ4F.1	ONT.35753	ONT.35753.1
TCONS_00113715	XLOC_034931	arahy.Tifrunner.gnm2.ann1.02EZ4F|arahy.Tifrunner.gnm2.ann1.02EZ4F.1	ONT.35753	ONT.35753.2
TCONS_00007362	XLOC_002282	arahy.Tifrunner.gnm2.ann1.02F7EH|arahy.Tifrunner.gnm2.ann1.02F7EH.1	ONT.2336	ONT.2336.1
TCONS_00007363	XLOC_002282	arahy.Tifrunner.gnm2.ann1.02F7EH|arahy.Tifrunner.gnm2.ann1.02F7EH.1	ONT.2336	ONT.2336.2
TCONS_00007364	XLOC_002282	arahy.Tifrunner.gnm2.ann1.02F7EH|arahy.Tifrunner.gnm2.ann1.02F7EH.1	ONT.2336	ONT.2336.3
TCONS_00007365	XLOC_002282	arahy.Tifrunner.gnm2.ann1.02F7EH|arahy.Tifrunner.gnm2.ann1.02F7EH.1	ONT.2336	ONT.2336.4
TCONS_00007366	XLOC_002282	arahy.Tifrunner.gnm2.ann1.02F7EH|arahy.Tifrunner.gnm2.ann1.02F7EH.1	ONT.2336	ONT.2336.5
TCONS_00009569	XLOC_003023	arahy.Tifrunner.gnm2.ann1.02F7EH|arahy.Tifrunner.gnm2.ann1.02F7EH.1	ONT.3091	ONT.3091.1
TCONS_00051910	XLOC_015818	arahy.Tifrunner.gnm2.ann1.02I6X5|arahy.Tifrunner.gnm2.ann1.02I6X5.1	ONT.16217	ONT.16217.2
TCONS_00050153	XLOC_015330	arahy.Tifrunner.gnm2.ann1.02IZMF|arahy.Tifrunner.gnm2.ann1.02IZMF.1	ONT.15713	ONT.15713.1
TCONS_00050154	XLOC_015330	arahy.Tifrunner.gnm2.ann1.02IZMF|arahy.Tifrunner.gnm2.ann1.02IZMF.1	ONT.15713	ONT.15713.2
TCONS_00024696	XLOC_007567	arahy.Tifrunner.gnm2.ann1.02J1VT|arahy.Tifrunner.gnm2.ann1.02J1VT.1	ONT.7756	ONT.7756.1
TCONS_00024697	XLOC_007567	arahy.Tifrunner.gnm2.ann1.02J1VT|arahy.Tifrunner.gnm2.ann1.02J1VT.1	ONT.7756	ONT.7756.2
TCONS_00024699	XLOC_007567	arahy.Tifrunner.gnm2.ann1.02J1VT|arahy.Tifrunner.gnm2.ann1.02J1VT.1	ONT.7756	ONT.7756.4
TCONS_00024701	XLOC_007567	arahy.Tifrunner.gnm2.ann1.02J1VT|arahy.Tifrunner.gnm2.ann1.02J1VT.1	ONT.7756	ONT.7756.6
TCONS_00024702	XLOC_007567	arahy.Tifrunner.gnm2.ann1.02J1VT|arahy.Tifrunner.gnm2.ann1.02J1VT.1	ONT.7756	ONT.7756.7
TCONS_00051527	XLOC_015732	arahy.Tifrunner.gnm2.ann1.02K5W7|arahy.Tifrunner.gnm2.ann1.02K5W7.1	ONT.16125	ONT.16125.1
TCONS_00051528	XLOC_015732	arahy.Tifrunner.gnm2.ann1.02K5W7|arahy.Tifrunner.gnm2.ann1.02K5W7.1	ONT.16125	ONT.16125.2
TCONS_00051529	XLOC_015732	arahy.Tifrunner.gnm2.ann1.02K5W7|arahy.Tifrunner.gnm2.ann1.02K5W7.1	ONT.16125	ONT.16125.3
TCONS_00051530	XLOC_015732	arahy.Tifrunner.gnm2.ann1.02K5W7|arahy.Tifrunner.gnm2.ann1.02K5W7.1	ONT.16125	ONT.16125.4
TCONS_00051531	XLOC_015732	arahy.Tifrunner.gnm2.ann1.02K5W7|arahy.Tifrunner.gnm2.ann1.02K5W7.1	ONT.16125	ONT.16125.5
TCONS_00115317	XLOC_035371	arahy.Tifrunner.gnm2.ann1.02L0EL|arahy.Tifrunner.gnm2.ann1.02L0EL.1	ONT.36212	ONT.36212.1
TCONS_00115318	XLOC_035371	arahy.Tifrunner.gnm2.ann1.02L0EL|arahy.Tifrunner.gnm2.ann1.02L0EL.1	ONT.36212	ONT.36212.2
TCONS_00115319	XLOC_035371	arahy.Tifrunner.gnm2.ann1.02L0EL|arahy.Tifrunner.gnm2.ann1.02L0EL.1	ONT.36212	ONT.36212.3
TCONS_00115320	XLOC_035371	arahy.Tifrunner.gnm2.ann1.02L0EL|arahy.Tifrunner.gnm2.ann1.02L0EL.1	ONT.36212	ONT.36212.4
TCONS_00115321	XLOC_035371	arahy.Tifrunner.gnm2.ann1.02L0EL|arahy.Tifrunner.gnm2.ann1.02L0EL.1	ONT.36212	ONT.36212.5
TCONS_00115323	XLOC_035371	arahy.Tifrunner.gnm2.ann1.02L0EL|arahy.Tifrunner.gnm2.ann1.02L0EL.1	ONT.36212	ONT.36212.7
TCONS_00115324	XLOC_035371	arahy.Tifrunner.gnm2.ann1.02L0EL|arahy.Tifrunner.gnm2.ann1.02L0EL.1	ONT.36212	ONT.36212.8
TCONS_00115325	XLOC_035371	arahy.Tifrunner.gnm2.ann1.02L0EL|arahy.Tifrunner.gnm2.ann1.02L0EL.1	ONT.36212	ONT.36212.9
TCONS_00090049	XLOC_027608	arahy.Tifrunner.gnm2.ann1.02L9SB|arahy.Tifrunner.gnm2.ann1.02L9SB.1	ONT.28283	ONT.28283.1
TCONS_00018650	XLOC_005754	arahy.Tifrunner.gnm2.ann1.02NDWK|arahy.Tifrunner.gnm2.ann1.02NDWK.1	ONT.5899	ONT.5899.1
TCONS_00018651	XLOC_005754	arahy.Tifrunner.gnm2.ann1.02NDWK|arahy.Tifrunner.gnm2.ann1.02NDWK.1	ONT.5899	ONT.5899.2
TCONS_00009547	XLOC_003018	arahy.Tifrunner.gnm2.ann1.02Q6I5|arahy.Tifrunner.gnm2.ann1.02Q6I5.1	ONT.3086	ONT.3086.1
TCONS_00009548	XLOC_003018	arahy.Tifrunner.gnm2.ann1.02Q6I5|arahy.Tifrunner.gnm2.ann1.02Q6I5.1	ONT.3086	ONT.3086.2
TCONS_00009549	XLOC_003018	arahy.Tifrunner.gnm2.ann1.02Q6I5|arahy.Tifrunner.gnm2.ann1.02Q6I5.1	ONT.3086	ONT.3086.3
TCONS_00084630	XLOC_025978	arahy.Tifrunner.gnm2.ann1.02QZYL|arahy.Tifrunner.gnm2.ann1.02QZYL.1	ONT.26612	ONT.26612.1
TCONS_00084631	XLOC_025978	arahy.Tifrunner.gnm2.ann1.02QZYL|arahy.Tifrunner.gnm2.ann1.02QZYL.1	ONT.26612	ONT.26612.2
TCONS_00084632	XLOC_025978	arahy.Tifrunner.gnm2.ann1.02QZYL|arahy.Tifrunner.gnm2.ann1.02QZYL.1	ONT.26612	ONT.26612.3
TCONS_00084633	XLOC_025978	arahy.Tifrunner.gnm2.ann1.02QZYL|arahy.Tifrunner.gnm2.ann1.02QZYL.1	ONT.26612	ONT.26612.4
TCONS_00084634	XLOC_025978	arahy.Tifrunner.gnm2.ann1.02QZYL|arahy.Tifrunner.gnm2.ann1.02QZYL.1	ONT.26612	ONT.26612.5
TCONS_00084635	XLOC_025978	arahy.Tifrunner.gnm2.ann1.02QZYL|arahy.Tifrunner.gnm2.ann1.02QZYL.1	ONT.26612	ONT.26612.6
TCONS_00084636	XLOC_025978	arahy.Tifrunner.gnm2.ann1.02QZYL|arahy.Tifrunner.gnm2.ann1.02QZYL.1	ONT.26612	ONT.26612.7
TCONS_00084637	XLOC_025978	arahy.Tifrunner.gnm2.ann1.02QZYL|arahy.Tifrunner.gnm2.ann1.02QZYL.1	ONT.26612	ONT.26612.8
TCONS_00084638	XLOC_025978	arahy.Tifrunner.gnm2.ann1.02QZYL|arahy.Tifrunner.gnm2.ann1.02QZYL.1	ONT.26612	ONT.26612.9
TCONS_00084639	XLOC_025978	arahy.Tifrunner.gnm2.ann1.02QZYL|arahy.Tifrunner.gnm2.ann1.02QZYL.1	ONT.26613	ONT.26613.1
TCONS_00084640	XLOC_025978	arahy.Tifrunner.gnm2.ann1.02QZYL|arahy.Tifrunner.gnm2.ann1.02QZYL.1	ONT.26613	ONT.26613.2
TCONS_00084641	XLOC_025978	arahy.Tifrunner.gnm2.ann1.02QZYL|arahy.Tifrunner.gnm2.ann1.02QZYL.1	ONT.26613	ONT.26613.3
TCONS_00084642	XLOC_025978	arahy.Tifrunner.gnm2.ann1.02QZYL|arahy.Tifrunner.gnm2.ann1.02QZYL.1	ONT.26613	ONT.26613.4
TCONS_00033282	XLOC_010128	arahy.Tifrunner.gnm2.ann1.02RJAW|arahy.Tifrunner.gnm2.ann1.02RJAW.1	ONT.10388	ONT.10388.1
TCONS_00033283	XLOC_010128	arahy.Tifrunner.gnm2.ann1.02RJAW|arahy.Tifrunner.gnm2.ann1.02RJAW.1	ONT.10388	ONT.10388.2
TCONS_00058771	XLOC_017952	arahy.Tifrunner.gnm2.ann1.02U3XB|arahy.Tifrunner.gnm2.ann1.02U3XB.1	ONT.18401	ONT.18401.2
TCONS_00113307	XLOC_034804	arahy.Tifrunner.gnm2.ann1.02UU0S|arahy.Tifrunner.gnm2.ann1.02UU0S.1	ONT.35623	ONT.35623.1
TCONS_00113308	XLOC_034804	arahy.Tifrunner.gnm2.ann1.02UU0S|arahy.Tifrunner.gnm2.ann1.02UU0S.1	ONT.35623	ONT.35623.2
TCONS_00085603	XLOC_026264	arahy.Tifrunner.gnm2.ann1.02VXE5|arahy.Tifrunner.gnm2.ann1.02VXE5.1	ONT.26910	ONT.26910.1
TCONS_00066861	XLOC_020485	arahy.Tifrunner.gnm2.ann1.030G1Q|arahy.Tifrunner.gnm2.ann1.030G1Q.1	ONT.20972	ONT.20972.1
TCONS_00096266	XLOC_029503	arahy.Tifrunner.gnm2.ann1.032VCH|arahy.Tifrunner.gnm2.ann1.032VCH.1	ONT.30215	ONT.30215.1
TCONS_00096267	XLOC_029503	arahy.Tifrunner.gnm2.ann1.032VCH|arahy.Tifrunner.gnm2.ann1.032VCH.1	ONT.30215	ONT.30215.2
TCONS_00096268	XLOC_029503	arahy.Tifrunner.gnm2.ann1.032VCH|arahy.Tifrunner.gnm2.ann1.032VCH.1	ONT.30215	ONT.30215.3
TCONS_00096269	XLOC_029503	arahy.Tifrunner.gnm2.ann1.032VCH|arahy.Tifrunner.gnm2.ann1.032VCH.1	ONT.30215	ONT.30215.4
TCONS_00105864	XLOC_032429	arahy.Tifrunner.gnm2.ann1.03382U|arahy.Tifrunner.gnm2.ann1.03382U.1	ONT.33200	ONT.33200.2
TCONS_00058521	XLOC_017862	arahy.Tifrunner.gnm2.ann1.033PPZ|arahy.Tifrunner.gnm2.ann1.033PPZ.1	ONT.18309	ONT.18309.1
TCONS_00058522	XLOC_017862	arahy.Tifrunner.gnm2.ann1.033PPZ|arahy.Tifrunner.gnm2.ann1.033PPZ.1	ONT.18309	ONT.18309.2
TCONS_00058523	XLOC_017862	arahy.Tifrunner.gnm2.ann1.033PPZ|arahy.Tifrunner.gnm2.ann1.033PPZ.1	ONT.18309	ONT.18309.3
TCONS_00058524	XLOC_017862	arahy.Tifrunner.gnm2.ann1.033PPZ|arahy.Tifrunner.gnm2.ann1.033PPZ.1	ONT.18309	ONT.18309.4
TCONS_00058525	XLOC_017862	arahy.Tifrunner.gnm2.ann1.033PPZ|arahy.Tifrunner.gnm2.ann1.033PPZ.1	ONT.18309	ONT.18309.5
TCONS_00058526	XLOC_017862	arahy.Tifrunner.gnm2.ann1.033PPZ|arahy.Tifrunner.gnm2.ann1.033PPZ.1	ONT.18309	ONT.18309.6
TCONS_00058527	XLOC_017862	arahy.Tifrunner.gnm2.ann1.033PPZ|arahy.Tifrunner.gnm2.ann1.033PPZ.1	ONT.18309	ONT.18309.7
TCONS_00058530	XLOC_017862	arahy.Tifrunner.gnm2.ann1.033PPZ|arahy.Tifrunner.gnm2.ann1.033PPZ.1	ONT.18309	ONT.18309.10
TCONS_00058531	XLOC_017862	arahy.Tifrunner.gnm2.ann1.033PPZ|arahy.Tifrunner.gnm2.ann1.033PPZ.1	ONT.18309	ONT.18309.11
TCONS_00058532	XLOC_017862	arahy.Tifrunner.gnm2.ann1.033PPZ|arahy.Tifrunner.gnm2.ann1.033PPZ.1	ONT.18309	ONT.18309.12
TCONS_00058533	XLOC_017862	arahy.Tifrunner.gnm2.ann1.033PPZ|arahy.Tifrunner.gnm2.ann1.033PPZ.1	ONT.18309	ONT.18309.13
TCONS_00068442	XLOC_020950	arahy.Tifrunner.gnm2.ann1.0361F1|arahy.Tifrunner.gnm2.ann1.0361F1.1	ONT.21448	ONT.21448.1
TCONS_00082374	XLOC_025257	arahy.Tifrunner.gnm2.ann1.036Q5Z|arahy.Tifrunner.gnm2.ann1.036Q5Z.1	ONT.25867	ONT.25867.1
TCONS_00018595	XLOC_005739	arahy.Tifrunner.gnm2.ann1.039TZW|arahy.Tifrunner.gnm2.ann1.039TZW.1	ONT.5884	ONT.5884.1
TCONS_00018596	XLOC_005739	arahy.Tifrunner.gnm2.ann1.039TZW|arahy.Tifrunner.gnm2.ann1.039TZW.1	ONT.5884	ONT.5884.2
TCONS_00018597	XLOC_005739	arahy.Tifrunner.gnm2.ann1.039TZW|arahy.Tifrunner.gnm2.ann1.039TZW.1	ONT.5884	ONT.5884.3
TCONS_00018598	XLOC_005739	arahy.Tifrunner.gnm2.ann1.039TZW|arahy.Tifrunner.gnm2.ann1.039TZW.1	ONT.5884	ONT.5884.4
TCONS_00018599	XLOC_005739	arahy.Tifrunner.gnm2.ann1.039TZW|arahy.Tifrunner.gnm2.ann1.039TZW.1	ONT.5884	ONT.5884.5
TCONS_00018600	XLOC_005739	arahy.Tifrunner.gnm2.ann1.039TZW|arahy.Tifrunner.gnm2.ann1.039TZW.1	ONT.5884	ONT.5884.6
TCONS_00018601	XLOC_005739	arahy.Tifrunner.gnm2.ann1.039TZW|arahy.Tifrunner.gnm2.ann1.039TZW.1	ONT.5884	ONT.5884.7
TCONS_00018602	XLOC_005739	arahy.Tifrunner.gnm2.ann1.039TZW|arahy.Tifrunner.gnm2.ann1.039TZW.1	ONT.5884	ONT.5884.8
TCONS_00034451	XLOC_010465	arahy.Tifrunner.gnm2.ann1.03A2T4|arahy.Tifrunner.gnm2.ann1.03A2T4.1	ONT.10734	ONT.10734.1
TCONS_00034452	XLOC_010465	arahy.Tifrunner.gnm2.ann1.03A2T4|arahy.Tifrunner.gnm2.ann1.03A2T4.1	ONT.10734	ONT.10734.2
TCONS_00034453	XLOC_010465	arahy.Tifrunner.gnm2.ann1.03A2T4|arahy.Tifrunner.gnm2.ann1.03A2T4.1	ONT.10734	ONT.10734.3
TCONS_00063062	XLOC_019283	arahy.Tifrunner.gnm2.ann1.03AHKF|arahy.Tifrunner.gnm2.ann1.03AHKF.1	ONT.19750	ONT.19750.1
TCONS_00063063	XLOC_019283	arahy.Tifrunner.gnm2.ann1.03AHKF|arahy.Tifrunner.gnm2.ann1.03AHKF.1	ONT.19750	ONT.19750.2
TCONS_00063065	XLOC_019283	arahy.Tifrunner.gnm2.ann1.03AHKF|arahy.Tifrunner.gnm2.ann1.03AHKF.1	ONT.19750	ONT.19750.4
TCONS_00063066	XLOC_019283	arahy.Tifrunner.gnm2.ann1.03AHKF|arahy.Tifrunner.gnm2.ann1.03AHKF.1	ONT.19750	ONT.19750.5
TCONS_00109722	XLOC_033656	arahy.Tifrunner.gnm2.ann1.03BFRT|arahy.Tifrunner.gnm2.ann1.03BFRT.1	ONT.34454	ONT.34454.1
TCONS_00109723	XLOC_033656	arahy.Tifrunner.gnm2.ann1.03BFRT|arahy.Tifrunner.gnm2.ann1.03BFRT.1	ONT.34454	ONT.34454.2
TCONS_00109724	XLOC_033656	arahy.Tifrunner.gnm2.ann1.03BFRT|arahy.Tifrunner.gnm2.ann1.03BFRT.1	ONT.34454	ONT.34454.3
TCONS_00017732	XLOC_005466	arahy.Tifrunner.gnm2.ann1.03CGRD|arahy.Tifrunner.gnm2.ann1.03CGRD.1	ONT.5607	ONT.5607.2
TCONS_00017733	XLOC_005466	arahy.Tifrunner.gnm2.ann1.03CGRD|arahy.Tifrunner.gnm2.ann1.03CGRD.1	ONT.5607	ONT.5607.3
TCONS_00017734	XLOC_005466	arahy.Tifrunner.gnm2.ann1.03CGRD|arahy.Tifrunner.gnm2.ann1.03CGRD.1	ONT.5607	ONT.5607.4
TCONS_00017735	XLOC_005466	arahy.Tifrunner.gnm2.ann1.03CGRD|arahy.Tifrunner.gnm2.ann1.03CGRD.1	ONT.5607	ONT.5607.5
TCONS_00019796	XLOC_006094	arahy.Tifrunner.gnm2.ann1.03CHBD|arahy.Tifrunner.gnm2.ann1.03CHBD.1	ONT.6254	ONT.6254.1
TCONS_00073707	XLOC_022645	arahy.Tifrunner.gnm2.ann1.03CQRM|arahy.Tifrunner.gnm2.ann1.03CQRM.2	ONT.23183	ONT.23183.1
TCONS_00078670	XLOC_024110	arahy.Tifrunner.gnm2.ann1.03CQRM|arahy.Tifrunner.gnm2.ann1.03CQRM.2	ONT.24694	ONT.24694.2
TCONS_00078671	XLOC_024110	arahy.Tifrunner.gnm2.ann1.03CQRM|arahy.Tifrunner.gnm2.ann1.03CQRM.2	ONT.24694	ONT.24694.3
TCONS_00078672	XLOC_024110	arahy.Tifrunner.gnm2.ann1.03CQRM|arahy.Tifrunner.gnm2.ann1.03CQRM.2	ONT.24694	ONT.24694.4
TCONS_00002492	XLOC_000765	arahy.Tifrunner.gnm2.ann1.03CYAA|arahy.Tifrunner.gnm2.ann1.03CYAA.1	ONT.781	ONT.781.1
TCONS_00002493	XLOC_000765	arahy.Tifrunner.gnm2.ann1.03CYAA|arahy.Tifrunner.gnm2.ann1.03CYAA.1	ONT.781	ONT.781.2
TCONS_00067336	XLOC_020639	arahy.Tifrunner.gnm2.ann1.03D6J4|arahy.Tifrunner.gnm2.ann1.03D6J4.1	ONT.21131	ONT.21131.1
TCONS_00067337	XLOC_020639	arahy.Tifrunner.gnm2.ann1.03D6J4|arahy.Tifrunner.gnm2.ann1.03D6J4.1	ONT.21131	ONT.21131.2
TCONS_00019496	XLOC_006007	arahy.Tifrunner.gnm2.ann1.03DKLN|arahy.Tifrunner.gnm2.ann1.03DKLN.1	ONT.6163	ONT.6163.1
TCONS_00028259	XLOC_008646	arahy.Tifrunner.gnm2.ann1.03EXEF|arahy.Tifrunner.gnm2.ann1.03EXEF.1	ONT.8855	ONT.8855.1
TCONS_00034290	XLOC_010410	arahy.Tifrunner.gnm2.ann1.03F3RZ|arahy.Tifrunner.gnm2.ann1.03F3RZ.1	ONT.10678	ONT.10678.1
TCONS_00034291	XLOC_010410	arahy.Tifrunner.gnm2.ann1.03F3RZ|arahy.Tifrunner.gnm2.ann1.03F3RZ.1	ONT.10678	ONT.10678.2
TCONS_00034292	XLOC_010410	arahy.Tifrunner.gnm2.ann1.03F3RZ|arahy.Tifrunner.gnm2.ann1.03F3RZ.1	ONT.10678	ONT.10678.3
TCONS_00034293	XLOC_010410	arahy.Tifrunner.gnm2.ann1.03F3RZ|arahy.Tifrunner.gnm2.ann1.03F3RZ.1	ONT.10678	ONT.10678.4
TCONS_00034294	XLOC_010410	arahy.Tifrunner.gnm2.ann1.03F3RZ|arahy.Tifrunner.gnm2.ann1.03F3RZ.1	ONT.10678	ONT.10678.5
TCONS_00034295	XLOC_010410	arahy.Tifrunner.gnm2.ann1.03F3RZ|arahy.Tifrunner.gnm2.ann1.03F3RZ.1	ONT.10678	ONT.10678.6
TCONS_00034296	XLOC_010410	arahy.Tifrunner.gnm2.ann1.03F3RZ|arahy.Tifrunner.gnm2.ann1.03F3RZ.1	ONT.10678	ONT.10678.7
TCONS_00045617	XLOC_013867	arahy.Tifrunner.gnm2.ann1.03F5C5|arahy.Tifrunner.gnm2.ann1.03F5C5.1	ONT.14210	ONT.14210.1
TCONS_00045618	XLOC_013867	arahy.Tifrunner.gnm2.ann1.03F5C5|arahy.Tifrunner.gnm2.ann1.03F5C5.1	ONT.14210	ONT.14210.2
TCONS_00045619	XLOC_013867	arahy.Tifrunner.gnm2.ann1.03F5C5|arahy.Tifrunner.gnm2.ann1.03F5C5.1	ONT.14210	ONT.14210.3
TCONS_00045620	XLOC_013867	arahy.Tifrunner.gnm2.ann1.03F5C5|arahy.Tifrunner.gnm2.ann1.03F5C5.1	ONT.14210	ONT.14210.4
TCONS_00080158	XLOC_024588	arahy.Tifrunner.gnm2.ann1.03H2AV|arahy.Tifrunner.gnm2.ann1.03H2AV.1	ONT.25178	ONT.25178.1
TCONS_00080159	XLOC_024588	arahy.Tifrunner.gnm2.ann1.03H2AV|arahy.Tifrunner.gnm2.ann1.03H2AV.1	ONT.25178	ONT.25178.2
TCONS_00080160	XLOC_024588	arahy.Tifrunner.gnm2.ann1.03H2AV|arahy.Tifrunner.gnm2.ann1.03H2AV.1	ONT.25178	ONT.25178.3
TCONS_00080161	XLOC_024588	arahy.Tifrunner.gnm2.ann1.03H2AV|arahy.Tifrunner.gnm2.ann1.03H2AV.1	ONT.25178	ONT.25178.4
TCONS_00102021	XLOC_031252	arahy.Tifrunner.gnm2.ann1.03HAKR|arahy.Tifrunner.gnm2.ann1.03HAKR.2	ONT.32002	ONT.32002.2
TCONS_00102022	XLOC_031252	arahy.Tifrunner.gnm2.ann1.03HAKR|arahy.Tifrunner.gnm2.ann1.03HAKR.2	ONT.32002	ONT.32002.3
TCONS_00102023	XLOC_031252	arahy.Tifrunner.gnm2.ann1.03HAKR|arahy.Tifrunner.gnm2.ann1.03HAKR.2	ONT.32002	ONT.32002.4
TCONS_00102024	XLOC_031252	arahy.Tifrunner.gnm2.ann1.03HAKR|arahy.Tifrunner.gnm2.ann1.03HAKR.2	ONT.32002	ONT.32002.5
TCONS_00102025	XLOC_031252	arahy.Tifrunner.gnm2.ann1.03HAKR|arahy.Tifrunner.gnm2.ann1.03HAKR.2	ONT.32002	ONT.32002.6
TCONS_00102026	XLOC_031252	arahy.Tifrunner.gnm2.ann1.03HAKR|arahy.Tifrunner.gnm2.ann1.03HAKR.2	ONT.32002	ONT.32002.7
TCONS_00102027	XLOC_031252	arahy.Tifrunner.gnm2.ann1.03HAKR|arahy.Tifrunner.gnm2.ann1.03HAKR.2	ONT.32002	ONT.32002.8
TCONS_00116259	XLOC_035685	arahy.Tifrunner.gnm2.ann1.03IC02|arahy.Tifrunner.gnm2.ann1.03IC02.1	ONT.36532	ONT.36532.2
TCONS_00116260	XLOC_035685	arahy.Tifrunner.gnm2.ann1.03IC02|arahy.Tifrunner.gnm2.ann1.03IC02.1	ONT.36532	ONT.36532.3
TCONS_00116261	XLOC_035685	arahy.Tifrunner.gnm2.ann1.03IC02|arahy.Tifrunner.gnm2.ann1.03IC02.1	ONT.36532	ONT.36532.4
TCONS_00116262	XLOC_035685	arahy.Tifrunner.gnm2.ann1.03IC02|arahy.Tifrunner.gnm2.ann1.03IC02.1	ONT.36532	ONT.36532.5
TCONS_00078217	XLOC_023960	arahy.Tifrunner.gnm2.ann1.03J21L|arahy.Tifrunner.gnm2.ann1.03J21L.1	ONT.24540	ONT.24540.1
TCONS_00075551	XLOC_023179	arahy.Tifrunner.gnm2.ann1.03J9E3|arahy.Tifrunner.gnm2.ann1.03J9E3.1	ONT.23728	ONT.23728.2
TCONS_00055531	XLOC_016959	arahy.Tifrunner.gnm2.ann1.03K4CT|arahy.Tifrunner.gnm2.ann1.03K4CT.1	ONT.17385	ONT.17385.1
TCONS_00055532	XLOC_016959	arahy.Tifrunner.gnm2.ann1.03K4CT|arahy.Tifrunner.gnm2.ann1.03K4CT.1	ONT.17385	ONT.17385.2
TCONS_00055533	XLOC_016959	arahy.Tifrunner.gnm2.ann1.03K4CT|arahy.Tifrunner.gnm2.ann1.03K4CT.1	ONT.17385	ONT.17385.3
TCONS_00058464	XLOC_017848	arahy.Tifrunner.gnm2.ann1.03K4CT|arahy.Tifrunner.gnm2.ann1.03K4CT.1	ONT.18294	ONT.18294.1
TCONS_00083100	XLOC_025483	arahy.Tifrunner.gnm2.ann1.03K86Q|arahy.Tifrunner.gnm2.ann1.03K86Q.1	ONT.26105	ONT.26105.1
TCONS_00097542	XLOC_029918	arahy.Tifrunner.gnm2.ann1.03LME3|arahy.Tifrunner.gnm2.ann1.03LME3.1	ONT.30638	ONT.30638.1
TCONS_00097543	XLOC_029918	arahy.Tifrunner.gnm2.ann1.03LME3|arahy.Tifrunner.gnm2.ann1.03LME3.1	ONT.30638	ONT.30638.2
TCONS_00097544	XLOC_029918	arahy.Tifrunner.gnm2.ann1.03LME3|arahy.Tifrunner.gnm2.ann1.03LME3.1	ONT.30638	ONT.30638.3
TCONS_00097545	XLOC_029918	arahy.Tifrunner.gnm2.ann1.03LME3|arahy.Tifrunner.gnm2.ann1.03LME3.1	ONT.30638	ONT.30638.4
TCONS_00002042	XLOC_000619	arahy.Tifrunner.gnm2.ann1.03MBRC|arahy.Tifrunner.gnm2.ann1.03MBRC.1	ONT.631	ONT.631.1
TCONS_00055221	XLOC_016855	arahy.Tifrunner.gnm2.ann1.03NJDX|arahy.Tifrunner.gnm2.ann1.03NJDX.1	ONT.17281	ONT.17281.1
TCONS_00111090	XLOC_034149	arahy.Tifrunner.gnm2.ann1.03Q5EX|arahy.Tifrunner.gnm2.ann1.03Q5EX.1	ONT.34952	ONT.34952.1
TCONS_00111091	XLOC_034149	arahy.Tifrunner.gnm2.ann1.03Q5EX|arahy.Tifrunner.gnm2.ann1.03Q5EX.1	ONT.34952	ONT.34952.2
TCONS_00111092	XLOC_034149	arahy.Tifrunner.gnm2.ann1.03Q5EX|arahy.Tifrunner.gnm2.ann1.03Q5EX.1	ONT.34952	ONT.34952.3
TCONS_00041834	XLOC_012724	arahy.Tifrunner.gnm2.ann1.03Q7VJ|arahy.Tifrunner.gnm2.ann1.03Q7VJ.1	ONT.13045	ONT.13045.1
TCONS_00069679	XLOC_021347	arahy.Tifrunner.gnm2.ann1.03QWZ4|arahy.Tifrunner.gnm2.ann1.03QWZ4.1	ONT.21850	ONT.21850.2
TCONS_00069680	XLOC_021347	arahy.Tifrunner.gnm2.ann1.03QWZ4|arahy.Tifrunner.gnm2.ann1.03QWZ4.1	ONT.21850	ONT.21850.3
TCONS_00069681	XLOC_021347	arahy.Tifrunner.gnm2.ann1.03QWZ4|arahy.Tifrunner.gnm2.ann1.03QWZ4.1	ONT.21850	ONT.21850.4
TCONS_00069683	XLOC_021347	arahy.Tifrunner.gnm2.ann1.03QWZ4|arahy.Tifrunner.gnm2.ann1.03QWZ4.1	ONT.21850	ONT.21850.6
TCONS_00069684	XLOC_021347	arahy.Tifrunner.gnm2.ann1.03QWZ4|arahy.Tifrunner.gnm2.ann1.03QWZ4.1	ONT.21850	ONT.21850.7
TCONS_00063003	XLOC_019260	arahy.Tifrunner.gnm2.ann1.03S8MC|arahy.Tifrunner.gnm2.ann1.03S8MC.1	ONT.19726	ONT.19726.2
TCONS_00061420	XLOC_018778	arahy.Tifrunner.gnm2.ann1.03TW92|arahy.Tifrunner.gnm2.ann1.03TW92.1	ONT.19238	ONT.19238.2
TCONS_00042118	XLOC_012819	arahy.Tifrunner.gnm2.ann1.03UWN9|arahy.Tifrunner.gnm2.ann1.03UWN9.1	ONT.13144	ONT.13144.2
TCONS_00042119	XLOC_012820	arahy.Tifrunner.gnm2.ann1.03UWN9|arahy.Tifrunner.gnm2.ann1.03UWN9.1	ONT.13145	ONT.13145.1
TCONS_00042120	XLOC_012820	arahy.Tifrunner.gnm2.ann1.03UWN9|arahy.Tifrunner.gnm2.ann1.03UWN9.1	ONT.13145	ONT.13145.2
TCONS_00075594	XLOC_023194	arahy.Tifrunner.gnm2.ann1.03VPIQ|arahy.Tifrunner.gnm2.ann1.03VPIQ.1	ONT.23744	ONT.23744.1
TCONS_00075597	XLOC_023194	arahy.Tifrunner.gnm2.ann1.03VPIQ|arahy.Tifrunner.gnm2.ann1.03VPIQ.1	ONT.23744	ONT.23744.4
TCONS_00074111	XLOC_022782	arahy.Tifrunner.gnm2.ann1.03VRI3|arahy.Tifrunner.gnm2.ann1.03VRI3.1	ONT.23323	ONT.23323.1
TCONS_00078300	XLOC_023989	arahy.Tifrunner.gnm2.ann1.03WG9V|arahy.Tifrunner.gnm2.ann1.03WG9V.1	ONT.24570	ONT.24570.1
TCONS_00078301	XLOC_023989	arahy.Tifrunner.gnm2.ann1.03WG9V|arahy.Tifrunner.gnm2.ann1.03WG9V.1	ONT.24570	ONT.24570.2
TCONS_00027071	XLOC_008267	arahy.Tifrunner.gnm2.ann1.03WWG0|arahy.Tifrunner.gnm2.ann1.03WWG0.1	ONT.8470	ONT.8470.1
TCONS_00027072	XLOC_008267	arahy.Tifrunner.gnm2.ann1.03WWG0|arahy.Tifrunner.gnm2.ann1.03WWG0.1	ONT.8471	ONT.8471.1
TCONS_00027073	XLOC_008267	arahy.Tifrunner.gnm2.ann1.03WWG0|arahy.Tifrunner.gnm2.ann1.03WWG0.1	ONT.8471	ONT.8471.2
TCONS_00027075	XLOC_008267	arahy.Tifrunner.gnm2.ann1.03WWG0|arahy.Tifrunner.gnm2.ann1.03WWG0.2	ONT.8472	ONT.8472.1
TCONS_00107082	XLOC_032832	arahy.Tifrunner.gnm2.ann1.03XYV8|arahy.Tifrunner.gnm2.ann1.03XYV8.1	ONT.33612	ONT.33612.1
TCONS_00061375	XLOC_018761	arahy.Tifrunner.gnm2.ann1.040HS9|arahy.Tifrunner.gnm2.ann1.040HS9.1	ONT.19221	ONT.19221.2
TCONS_00061376	XLOC_018761	arahy.Tifrunner.gnm2.ann1.040HS9|arahy.Tifrunner.gnm2.ann1.040HS9.1	ONT.19221	ONT.19221.3
TCONS_00081871	XLOC_025111	arahy.Tifrunner.gnm2.ann1.0410DC|arahy.Tifrunner.gnm2.ann1.0410DC.1	ONT.25718	ONT.25718.1
TCONS_00081872	XLOC_025111	arahy.Tifrunner.gnm2.ann1.0410DC|arahy.Tifrunner.gnm2.ann1.0410DC.1	ONT.25718	ONT.25718.2
TCONS_00081873	XLOC_025111	arahy.Tifrunner.gnm2.ann1.0410DC|arahy.Tifrunner.gnm2.ann1.0410DC.1	ONT.25718	ONT.25718.3
TCONS_00109082	XLOC_033467	arahy.Tifrunner.gnm2.ann1.043YES|arahy.Tifrunner.gnm2.ann1.043YES.1	ONT.34261	ONT.34261.2
TCONS_00109083	XLOC_033467	arahy.Tifrunner.gnm2.ann1.043YES|arahy.Tifrunner.gnm2.ann1.043YES.1	ONT.34261	ONT.34261.3
TCONS_00109084	XLOC_033467	arahy.Tifrunner.gnm2.ann1.043YES|arahy.Tifrunner.gnm2.ann1.043YES.1	ONT.34261	ONT.34261.4
TCONS_00109086	XLOC_033467	arahy.Tifrunner.gnm2.ann1.043YES|arahy.Tifrunner.gnm2.ann1.043YES.1	ONT.34261	ONT.34261.6
TCONS_00060045	XLOC_018358	arahy.Tifrunner.gnm2.ann1.044LWD|arahy.Tifrunner.gnm2.ann1.044LWD.1	ONT.18811	ONT.18811.1
TCONS_00060046	XLOC_018358	arahy.Tifrunner.gnm2.ann1.044LWD|arahy.Tifrunner.gnm2.ann1.044LWD.1	ONT.18811	ONT.18811.2
TCONS_00060047	XLOC_018358	arahy.Tifrunner.gnm2.ann1.044LWD|arahy.Tifrunner.gnm2.ann1.044LWD.1	ONT.18811	ONT.18811.3
TCONS_00060048	XLOC_018358	arahy.Tifrunner.gnm2.ann1.044LWD|arahy.Tifrunner.gnm2.ann1.044LWD.1	ONT.18811	ONT.18811.4
TCONS_00060049	XLOC_018358	arahy.Tifrunner.gnm2.ann1.044LWD|arahy.Tifrunner.gnm2.ann1.044LWD.1	ONT.18811	ONT.18811.5
TCONS_00060050	XLOC_018358	arahy.Tifrunner.gnm2.ann1.044LWD|arahy.Tifrunner.gnm2.ann1.044LWD.1	ONT.18811	ONT.18811.6
TCONS_00060051	XLOC_018358	arahy.Tifrunner.gnm2.ann1.044LWD|arahy.Tifrunner.gnm2.ann1.044LWD.1	ONT.18811	ONT.18811.7
TCONS_00060052	XLOC_018358	arahy.Tifrunner.gnm2.ann1.044LWD|arahy.Tifrunner.gnm2.ann1.044LWD.1	ONT.18811	ONT.18811.8
TCONS_00060053	XLOC_018358	arahy.Tifrunner.gnm2.ann1.044LWD|arahy.Tifrunner.gnm2.ann1.044LWD.1	ONT.18811	ONT.18811.10
TCONS_00060054	XLOC_018358	arahy.Tifrunner.gnm2.ann1.044LWD|arahy.Tifrunner.gnm2.ann1.044LWD.1	ONT.18811	ONT.18811.9
TCONS_00060055	XLOC_018358	arahy.Tifrunner.gnm2.ann1.044LWD|arahy.Tifrunner.gnm2.ann1.044LWD.1	ONT.18811	ONT.18811.11
TCONS_00060056	XLOC_018358	arahy.Tifrunner.gnm2.ann1.044LWD|arahy.Tifrunner.gnm2.ann1.044LWD.1	ONT.18811	ONT.18811.12
TCONS_00060057	XLOC_018358	arahy.Tifrunner.gnm2.ann1.044LWD|arahy.Tifrunner.gnm2.ann1.044LWD.1	ONT.18811	ONT.18811.13
TCONS_00060058	XLOC_018358	arahy.Tifrunner.gnm2.ann1.044LWD|arahy.Tifrunner.gnm2.ann1.044LWD.1	ONT.18811	ONT.18811.14
TCONS_00060059	XLOC_018358	arahy.Tifrunner.gnm2.ann1.044LWD|arahy.Tifrunner.gnm2.ann1.044LWD.1	ONT.18811	ONT.18811.15
TCONS_00060060	XLOC_018358	arahy.Tifrunner.gnm2.ann1.044LWD|arahy.Tifrunner.gnm2.ann1.044LWD.1	ONT.18812	ONT.18812.1
TCONS_00044526	XLOC_013493	arahy.Tifrunner.gnm2.ann1.045FSF|arahy.Tifrunner.gnm2.ann1.045FSF.1	ONT.13827	ONT.13827.1
TCONS_00079273	XLOC_024297	arahy.Tifrunner.gnm2.ann1.045PL1|arahy.Tifrunner.gnm2.ann1.045PL1.1	ONT.24883	ONT.24883.1
TCONS_00079274	XLOC_024297	arahy.Tifrunner.gnm2.ann1.045PL1|arahy.Tifrunner.gnm2.ann1.045PL1.1	ONT.24883	ONT.24883.2
TCONS_00073146	XLOC_022471	arahy.Tifrunner.gnm2.ann1.046I3L|arahy.Tifrunner.gnm2.ann1.046I3L.1	ONT.23005	ONT.23005.1
TCONS_00085428	XLOC_026200	arahy.Tifrunner.gnm2.ann1.048NTX|arahy.Tifrunner.gnm2.ann1.048NTX.1	ONT.26843	ONT.26843.1
TCONS_00085429	XLOC_026200	arahy.Tifrunner.gnm2.ann1.048NTX|arahy.Tifrunner.gnm2.ann1.048NTX.1	ONT.26843	ONT.26843.2
TCONS_00085430	XLOC_026200	arahy.Tifrunner.gnm2.ann1.048NTX|arahy.Tifrunner.gnm2.ann1.048NTX.1	ONT.26843	ONT.26843.3
TCONS_00085431	XLOC_026200	arahy.Tifrunner.gnm2.ann1.048NTX|arahy.Tifrunner.gnm2.ann1.048NTX.1	ONT.26843	ONT.26843.4
TCONS_00004890	XLOC_001531	arahy.Tifrunner.gnm2.ann1.048ZT0|arahy.Tifrunner.gnm2.ann1.048ZT0.1	ONT.1557	ONT.1557.1
TCONS_00017825	XLOC_005496	arahy.Tifrunner.gnm2.ann1.04A9SJ|arahy.Tifrunner.gnm2.ann1.04A9SJ.1	ONT.5637	ONT.5637.1
TCONS_00017826	XLOC_005496	arahy.Tifrunner.gnm2.ann1.04A9SJ|arahy.Tifrunner.gnm2.ann1.04A9SJ.1	ONT.5637	ONT.5637.2
TCONS_00017827	XLOC_005496	arahy.Tifrunner.gnm2.ann1.04A9SJ|arahy.Tifrunner.gnm2.ann1.04A9SJ.1	ONT.5637	ONT.5637.3
TCONS_00017828	XLOC_005496	arahy.Tifrunner.gnm2.ann1.04A9SJ|arahy.Tifrunner.gnm2.ann1.04A9SJ.1	ONT.5637	ONT.5637.4
TCONS_00017829	XLOC_005496	arahy.Tifrunner.gnm2.ann1.04A9SJ|arahy.Tifrunner.gnm2.ann1.04A9SJ.1	ONT.5637	ONT.5637.5
TCONS_00067887	XLOC_020802	arahy.Tifrunner.gnm2.ann1.04ACRJ|arahy.Tifrunner.gnm2.ann1.04ACRJ.1	ONT.21297	ONT.21297.1
TCONS_00069985	XLOC_021428	arahy.Tifrunner.gnm2.ann1.04AGHE|arahy.Tifrunner.gnm2.ann1.04AGHE.1	ONT.21933	ONT.21933.1
TCONS_00119021	XLOC_036555	arahy.Tifrunner.gnm2.ann1.04AI4E|arahy.Tifrunner.gnm2.ann1.04AI4E.1	ONT.37431	ONT.37431.1
TCONS_00119022	XLOC_036555	arahy.Tifrunner.gnm2.ann1.04AI4E|arahy.Tifrunner.gnm2.ann1.04AI4E.1	ONT.37431	ONT.37431.2
TCONS_00119023	XLOC_036555	arahy.Tifrunner.gnm2.ann1.04AI4E|arahy.Tifrunner.gnm2.ann1.04AI4E.1	ONT.37431	ONT.37431.3
TCONS_00119024	XLOC_036555	arahy.Tifrunner.gnm2.ann1.04AI4E|arahy.Tifrunner.gnm2.ann1.04AI4E.1	ONT.37431	ONT.37431.4
TCONS_00000725	XLOC_000243	arahy.Tifrunner.gnm2.ann1.04BQTE|arahy.Tifrunner.gnm2.ann1.04BQTE.1	ONT.249	ONT.249.1
TCONS_00124095	XLOC_038144	arahy.Tifrunner.gnm2.ann1.04D7UL|arahy.Tifrunner.gnm2.ann1.04D7UL.1	ONT.39046	ONT.39046.2
TCONS_00061962	XLOC_018949	arahy.Tifrunner.gnm2.ann1.04DKNA|arahy.Tifrunner.gnm2.ann1.04DKNA.1	ONT.19411	ONT.19411.2
TCONS_00061963	XLOC_018949	arahy.Tifrunner.gnm2.ann1.04DKNA|arahy.Tifrunner.gnm2.ann1.04DKNA.1	ONT.19411	ONT.19411.3
TCONS_00012184	XLOC_003846	arahy.Tifrunner.gnm2.ann1.04DS3H|arahy.Tifrunner.gnm2.ann1.04DS3H.1	ONT.3932	ONT.3932.1
TCONS_00033853	XLOC_010286	arahy.Tifrunner.gnm2.ann1.04G3W2|arahy.Tifrunner.gnm2.ann1.04G3W2.1	ONT.10549	ONT.10549.1
TCONS_00041265	XLOC_012510	arahy.Tifrunner.gnm2.ann1.04HYJ8|arahy.Tifrunner.gnm2.ann1.04HYJ8.1	ONT.12828	ONT.12828.1
TCONS_00041266	XLOC_012510	arahy.Tifrunner.gnm2.ann1.04HYJ8|arahy.Tifrunner.gnm2.ann1.04HYJ8.1	ONT.12828	ONT.12828.2
TCONS_00043653	XLOC_013255	arahy.Tifrunner.gnm2.ann1.04JW1L|arahy.Tifrunner.gnm2.ann1.04JW1L.2	ONT.13583	ONT.13583.2
TCONS_00043654	XLOC_013255	arahy.Tifrunner.gnm2.ann1.04JW1L|arahy.Tifrunner.gnm2.ann1.04JW1L.2	ONT.13583	ONT.13583.3
TCONS_00043655	XLOC_013255	arahy.Tifrunner.gnm2.ann1.04JW1L|arahy.Tifrunner.gnm2.ann1.04JW1L.2	ONT.13583	ONT.13583.4
TCONS_00043656	XLOC_013256	arahy.Tifrunner.gnm2.ann1.04JW1L|arahy.Tifrunner.gnm2.ann1.04JW1L.2	ONT.13584	ONT.13584.1
TCONS_00024370	XLOC_007465	arahy.Tifrunner.gnm2.ann1.04LXIS|arahy.Tifrunner.gnm2.ann1.04LXIS.1	ONT.7654	ONT.7654.1
TCONS_00029373	XLOC_008952	arahy.Tifrunner.gnm2.ann1.04P64Q|arahy.Tifrunner.gnm2.ann1.04P64Q.1	ONT.9168	ONT.9168.1
TCONS_00029374	XLOC_008952	arahy.Tifrunner.gnm2.ann1.04P64Q|arahy.Tifrunner.gnm2.ann1.04P64Q.1	ONT.9168	ONT.9168.2
TCONS_00036285	XLOC_011021	arahy.Tifrunner.gnm2.ann1.04PXL7|arahy.Tifrunner.gnm2.ann1.04PXL7.1	ONT.11300	ONT.11300.8
TCONS_00101720	XLOC_031181	arahy.Tifrunner.gnm2.ann1.04TBQJ|arahy.Tifrunner.gnm2.ann1.04TBQJ.2	ONT.31929	ONT.31929.2
TCONS_00036558	XLOC_011092	arahy.Tifrunner.gnm2.ann1.04TCW6|arahy.Tifrunner.gnm2.ann1.04TCW6.1	ONT.11375	ONT.11375.2
TCONS_00061261	XLOC_018729	arahy.Tifrunner.gnm2.ann1.04U8N5|arahy.Tifrunner.gnm2.ann1.04U8N5.1	ONT.19189	ONT.19189.1
TCONS_00061263	XLOC_018729	arahy.Tifrunner.gnm2.ann1.04U8N5|arahy.Tifrunner.gnm2.ann1.04U8N5.1	ONT.19189	ONT.19189.3
TCONS_00061265	XLOC_018730	arahy.Tifrunner.gnm2.ann1.04U8N5|arahy.Tifrunner.gnm2.ann1.04U8N5.1	ONT.19190	ONT.19190.1
TCONS_00024214	XLOC_007407	arahy.Tifrunner.gnm2.ann1.04V0U4|arahy.Tifrunner.gnm2.ann1.04V0U4.1	ONT.7596	ONT.7596.1
TCONS_00024215	XLOC_007407	arahy.Tifrunner.gnm2.ann1.04V0U4|arahy.Tifrunner.gnm2.ann1.04V0U4.1	ONT.7596	ONT.7596.2
TCONS_00090400	XLOC_027718	arahy.Tifrunner.gnm2.ann1.04VE6P|arahy.Tifrunner.gnm2.ann1.04VE6P.1	ONT.28395	ONT.28395.1
TCONS_00010709	XLOC_003403	arahy.Tifrunner.gnm2.ann1.04X3C9|arahy.Tifrunner.gnm2.ann1.04X3C9.1	ONT.3479	ONT.3479.1
TCONS_00010710	XLOC_003403	arahy.Tifrunner.gnm2.ann1.04X3C9|arahy.Tifrunner.gnm2.ann1.04X3C9.1	ONT.3479	ONT.3479.2
TCONS_00046649	XLOC_014156	arahy.Tifrunner.gnm2.ann1.050HUA|arahy.Tifrunner.gnm2.ann1.050HUA.1	ONT.14508	ONT.14508.1
TCONS_00046652	XLOC_014156	arahy.Tifrunner.gnm2.ann1.050HUA|arahy.Tifrunner.gnm2.ann1.050HUA.1	ONT.14508	ONT.14508.4
TCONS_00046653	XLOC_014156	arahy.Tifrunner.gnm2.ann1.050HUA|arahy.Tifrunner.gnm2.ann1.050HUA.1	ONT.14508	ONT.14508.5
TCONS_00046655	XLOC_014156	arahy.Tifrunner.gnm2.ann1.050HUA|arahy.Tifrunner.gnm2.ann1.050HUA.1	ONT.14508	ONT.14508.7
TCONS_00021149	XLOC_006479	arahy.Tifrunner.gnm2.ann1.050RSH|arahy.Tifrunner.gnm2.ann1.050RSH.1	ONT.6648	ONT.6648.1
TCONS_00074162	XLOC_022795	arahy.Tifrunner.gnm2.ann1.050WC1|arahy.Tifrunner.gnm2.ann1.050WC1.1	ONT.23337	ONT.23337.2
TCONS_00074163	XLOC_022795	arahy.Tifrunner.gnm2.ann1.050WC1|arahy.Tifrunner.gnm2.ann1.050WC1.1	ONT.23337	ONT.23337.3
TCONS_00005065	XLOC_001575	arahy.Tifrunner.gnm2.ann1.0513A0|arahy.Tifrunner.gnm2.ann1.0513A0.1	ONT.1605	ONT.1605.1
TCONS_00005067	XLOC_001575	arahy.Tifrunner.gnm2.ann1.0513A0|arahy.Tifrunner.gnm2.ann1.0513A0.1	ONT.1605	ONT.1605.3
TCONS_00005068	XLOC_001575	arahy.Tifrunner.gnm2.ann1.0513A0|arahy.Tifrunner.gnm2.ann1.0513A0.1	ONT.1605	ONT.1605.4
TCONS_00074046	XLOC_022769	arahy.Tifrunner.gnm2.ann1.051ZG9|arahy.Tifrunner.gnm2.ann1.051ZG9.1	ONT.23308	ONT.23308.1
TCONS_00070560	XLOC_021637	arahy.Tifrunner.gnm2.ann1.0525TE|arahy.Tifrunner.gnm2.ann1.0525TE.1	ONT.22148	ONT.22148.1
TCONS_00070561	XLOC_021637	arahy.Tifrunner.gnm2.ann1.0525TE|arahy.Tifrunner.gnm2.ann1.0525TE.1	ONT.22148	ONT.22148.2
TCONS_00009718	XLOC_003068	arahy.Tifrunner.gnm2.ann1.052BLV|arahy.Tifrunner.gnm2.ann1.052BLV.1	ONT.3136	ONT.3136.1
TCONS_00009719	XLOC_003068	arahy.Tifrunner.gnm2.ann1.052BLV|arahy.Tifrunner.gnm2.ann1.052BLV.1	ONT.3136	ONT.3136.2
TCONS_00009720	XLOC_003068	arahy.Tifrunner.gnm2.ann1.052BLV|arahy.Tifrunner.gnm2.ann1.052BLV.1	ONT.3136	ONT.3136.3
TCONS_00111096	XLOC_034151	arahy.Tifrunner.gnm2.ann1.054DCV|arahy.Tifrunner.gnm2.ann1.054DCV.2	ONT.34954	ONT.34954.2
TCONS_00122269	XLOC_037533	arahy.Tifrunner.gnm2.ann1.0568A9|arahy.Tifrunner.gnm2.ann1.0568A9.1	ONT.38427	ONT.38427.3
TCONS_00122270	XLOC_037533	arahy.Tifrunner.gnm2.ann1.0568A9|arahy.Tifrunner.gnm2.ann1.0568A9.1	ONT.38427	ONT.38427.4
TCONS_00122272	XLOC_037533	arahy.Tifrunner.gnm2.ann1.0568A9|arahy.Tifrunner.gnm2.ann1.0568A9.1	ONT.38427	ONT.38427.6
TCONS_00122273	XLOC_037533	arahy.Tifrunner.gnm2.ann1.0568A9|arahy.Tifrunner.gnm2.ann1.0568A9.1	ONT.38427	ONT.38427.7
TCONS_00046689	XLOC_014167	arahy.Tifrunner.gnm2.ann1.056HEM|arahy.Tifrunner.gnm2.ann1.056HEM.1	ONT.14520	ONT.14520.2
TCONS_00107887	XLOC_033082	arahy.Tifrunner.gnm2.ann1.05C3SW|arahy.Tifrunner.gnm2.ann1.05C3SW.1	ONT.33867	ONT.33867.2
TCONS_00107890	XLOC_033082	arahy.Tifrunner.gnm2.ann1.05C3SW|arahy.Tifrunner.gnm2.ann1.05C3SW.1	ONT.33867	ONT.33867.5
TCONS_00074189	XLOC_022808	arahy.Tifrunner.gnm2.ann1.05GVWZ|arahy.Tifrunner.gnm2.ann1.05GVWZ.1	ONT.23350	ONT.23350.2
TCONS_00074190	XLOC_022808	arahy.Tifrunner.gnm2.ann1.05GVWZ|arahy.Tifrunner.gnm2.ann1.05GVWZ.1	ONT.23350	ONT.23350.3
TCONS_00120587	XLOC_037009	arahy.Tifrunner.gnm2.ann1.05JDR6|arahy.Tifrunner.gnm2.ann1.05JDR6.1	ONT.37892	ONT.37892.1
TCONS_00010102	XLOC_003195	arahy.Tifrunner.gnm2.ann1.05JFC4|arahy.Tifrunner.gnm2.ann1.05JFC4.1	ONT.3267	ONT.3267.1
TCONS_00027735	XLOC_008478	arahy.Tifrunner.gnm2.ann1.05JXYY|arahy.Tifrunner.gnm2.ann1.05JXYY.1	ONT.8686	ONT.8686.1
TCONS_00027737	XLOC_008478	arahy.Tifrunner.gnm2.ann1.05JXYY|arahy.Tifrunner.gnm2.ann1.05JXYY.1	ONT.8686	ONT.8686.3
TCONS_00088018	XLOC_027015	arahy.Tifrunner.gnm2.ann1.05K2HA|arahy.Tifrunner.gnm2.ann1.05K2HA.1	ONT.27677	ONT.27677.1
TCONS_00088019	XLOC_027015	arahy.Tifrunner.gnm2.ann1.05K2HA|arahy.Tifrunner.gnm2.ann1.05K2HA.1	ONT.27677	ONT.27677.2
TCONS_00088020	XLOC_027015	arahy.Tifrunner.gnm2.ann1.05K2HA|arahy.Tifrunner.gnm2.ann1.05K2HA.1	ONT.27677	ONT.27677.3
TCONS_00031289	XLOC_009569	arahy.Tifrunner.gnm2.ann1.05M0GB|arahy.Tifrunner.gnm2.ann1.05M0GB.1	ONT.9806	ONT.9806.1
TCONS_00031290	XLOC_009569	arahy.Tifrunner.gnm2.ann1.05M0GB|arahy.Tifrunner.gnm2.ann1.05M0GB.1	ONT.9806	ONT.9806.2
TCONS_00031291	XLOC_009569	arahy.Tifrunner.gnm2.ann1.05M0GB|arahy.Tifrunner.gnm2.ann1.05M0GB.1	ONT.9806	ONT.9806.3
TCONS_00031292	XLOC_009569	arahy.Tifrunner.gnm2.ann1.05M0GB|arahy.Tifrunner.gnm2.ann1.05M0GB.1	ONT.9806	ONT.9806.4
TCONS_00031293	XLOC_009569	arahy.Tifrunner.gnm2.ann1.05M0GB|arahy.Tifrunner.gnm2.ann1.05M0GB.1	ONT.9806	ONT.9806.5
TCONS_00031294	XLOC_009569	arahy.Tifrunner.gnm2.ann1.05M0GB|arahy.Tifrunner.gnm2.ann1.05M0GB.1	ONT.9806	ONT.9806.6
TCONS_00031295	XLOC_009569	arahy.Tifrunner.gnm2.ann1.05M0GB|arahy.Tifrunner.gnm2.ann1.05M0GB.1	ONT.9806	ONT.9806.7
TCONS_00031296	XLOC_009569	arahy.Tifrunner.gnm2.ann1.05M0GB|arahy.Tifrunner.gnm2.ann1.05M0GB.1	ONT.9806	ONT.9806.8
TCONS_00064844	XLOC_019798	arahy.Tifrunner.gnm2.ann1.05M2SK|arahy.Tifrunner.gnm2.ann1.05M2SK.1	ONT.20274	ONT.20274.1
TCONS_00016529	XLOC_005078	arahy.Tifrunner.gnm2.ann1.05P1IU|arahy.Tifrunner.gnm2.ann1.05P1IU.1	ONT.5207	ONT.5207.1
TCONS_00016530	XLOC_005078	arahy.Tifrunner.gnm2.ann1.05P1IU|arahy.Tifrunner.gnm2.ann1.05P1IU.1	ONT.5207	ONT.5207.2
TCONS_00016531	XLOC_005078	arahy.Tifrunner.gnm2.ann1.05P1IU|arahy.Tifrunner.gnm2.ann1.05P1IU.1	ONT.5207	ONT.5207.3
TCONS_00016532	XLOC_005078	arahy.Tifrunner.gnm2.ann1.05P1IU|arahy.Tifrunner.gnm2.ann1.05P1IU.1	ONT.5207	ONT.5207.4
TCONS_00037919	XLOC_011537	arahy.Tifrunner.gnm2.ann1.05QC9F|arahy.Tifrunner.gnm2.ann1.05QC9F.1	ONT.11829	ONT.11829.1
TCONS_00095103	XLOC_029153	arahy.Tifrunner.gnm2.ann1.05RLXM|arahy.Tifrunner.gnm2.ann1.05RLXM.1	ONT.29860	ONT.29860.6
TCONS_00095106	XLOC_029153	arahy.Tifrunner.gnm2.ann1.05RLXM|arahy.Tifrunner.gnm2.ann1.05RLXM.1	ONT.29860	ONT.29860.9
TCONS_00095108	XLOC_029153	arahy.Tifrunner.gnm2.ann1.05RLXM|arahy.Tifrunner.gnm2.ann1.05RLXM.1	ONT.29860	ONT.29860.11
TCONS_00107029	XLOC_032814	arahy.Tifrunner.gnm2.ann1.05VQV1|arahy.Tifrunner.gnm2.ann1.05VQV1.1	ONT.33593	ONT.33593.1
TCONS_00107030	XLOC_032814	arahy.Tifrunner.gnm2.ann1.05VQV1|arahy.Tifrunner.gnm2.ann1.05VQV1.1	ONT.33593	ONT.33593.2
TCONS_00107031	XLOC_032814	arahy.Tifrunner.gnm2.ann1.05VQV1|arahy.Tifrunner.gnm2.ann1.05VQV1.1	ONT.33593	ONT.33593.3
TCONS_00042606	XLOC_012954	arahy.Tifrunner.gnm2.ann1.05X33F|arahy.Tifrunner.gnm2.ann1.05X33F.1	ONT.13280	ONT.13280.2
TCONS_00042607	XLOC_012954	arahy.Tifrunner.gnm2.ann1.05X33F|arahy.Tifrunner.gnm2.ann1.05X33F.1	ONT.13280	ONT.13280.3
TCONS_00042608	XLOC_012954	arahy.Tifrunner.gnm2.ann1.05X33F|arahy.Tifrunner.gnm2.ann1.05X33F.1	ONT.13280	ONT.13280.4
TCONS_00042609	XLOC_012954	arahy.Tifrunner.gnm2.ann1.05X33F|arahy.Tifrunner.gnm2.ann1.05X33F.1	ONT.13280	ONT.13280.5
TCONS_00042610	XLOC_012954	arahy.Tifrunner.gnm2.ann1.05X33F|arahy.Tifrunner.gnm2.ann1.05X33F.1	ONT.13280	ONT.13280.6
TCONS_00042611	XLOC_012954	arahy.Tifrunner.gnm2.ann1.05X33F|arahy.Tifrunner.gnm2.ann1.05X33F.1	ONT.13280	ONT.13280.7
TCONS_00042612	XLOC_012954	arahy.Tifrunner.gnm2.ann1.05X33F|arahy.Tifrunner.gnm2.ann1.05X33F.1	ONT.13280	ONT.13280.8
TCONS_00078897	XLOC_024185	arahy.Tifrunner.gnm2.ann1.05YYMQ|arahy.Tifrunner.gnm2.ann1.05YYMQ.1	ONT.24771	ONT.24771.1
TCONS_00078898	XLOC_024185	arahy.Tifrunner.gnm2.ann1.05YYMQ|arahy.Tifrunner.gnm2.ann1.05YYMQ.1	ONT.24771	ONT.24771.2
TCONS_00078899	XLOC_024185	arahy.Tifrunner.gnm2.ann1.05YYMQ|arahy.Tifrunner.gnm2.ann1.05YYMQ.1	ONT.24771	ONT.24771.3
TCONS_00083531	XLOC_025630	arahy.Tifrunner.gnm2.ann1.05Z6FK|arahy.Tifrunner.gnm2.ann1.05Z6FK.1	ONT.26254	ONT.26254.2
TCONS_00107078	XLOC_032830	arahy.Tifrunner.gnm2.ann1.05ZMZX|arahy.Tifrunner.gnm2.ann1.05ZMZX.1	ONT.33610	ONT.33610.1
TCONS_00107079	XLOC_032830	arahy.Tifrunner.gnm2.ann1.05ZMZX|arahy.Tifrunner.gnm2.ann1.05ZMZX.1	ONT.33610	ONT.33610.2
TCONS_00069043	XLOC_021121	arahy.Tifrunner.gnm2.ann1.06159S|arahy.Tifrunner.gnm2.ann1.06159S.1	ONT.21620	ONT.21620.1
TCONS_00069045	XLOC_021121	arahy.Tifrunner.gnm2.ann1.06159S|arahy.Tifrunner.gnm2.ann1.06159S.1	ONT.21620	ONT.21620.3
TCONS_00069046	XLOC_021121	arahy.Tifrunner.gnm2.ann1.06159S|arahy.Tifrunner.gnm2.ann1.06159S.1	ONT.21620	ONT.21620.4
TCONS_00069047	XLOC_021121	arahy.Tifrunner.gnm2.ann1.06159S|arahy.Tifrunner.gnm2.ann1.06159S.1	ONT.21620	ONT.21620.5
TCONS_00069048	XLOC_021121	arahy.Tifrunner.gnm2.ann1.06159S|arahy.Tifrunner.gnm2.ann1.06159S.1	ONT.21620	ONT.21620.6
TCONS_00123124	XLOC_037848	arahy.Tifrunner.gnm2.ann1.061K9L|arahy.Tifrunner.gnm2.ann1.061K9L.1	ONT.38748	ONT.38748.1
TCONS_00123125	XLOC_037848	arahy.Tifrunner.gnm2.ann1.061K9L|arahy.Tifrunner.gnm2.ann1.061K9L.1	ONT.38748	ONT.38748.2
TCONS_00123126	XLOC_037848	arahy.Tifrunner.gnm2.ann1.061K9L|arahy.Tifrunner.gnm2.ann1.061K9L.1	ONT.38748	ONT.38748.3
TCONS_00123127	XLOC_037848	arahy.Tifrunner.gnm2.ann1.061K9L|arahy.Tifrunner.gnm2.ann1.061K9L.1	ONT.38748	ONT.38748.4
TCONS_00123128	XLOC_037848	arahy.Tifrunner.gnm2.ann1.061K9L|arahy.Tifrunner.gnm2.ann1.061K9L.1	ONT.38748	ONT.38748.5
TCONS_00123129	XLOC_037848	arahy.Tifrunner.gnm2.ann1.061K9L|arahy.Tifrunner.gnm2.ann1.061K9L.1	ONT.38748	ONT.38748.6
TCONS_00098462	XLOC_030201	arahy.Tifrunner.gnm2.ann1.063DHX|arahy.Tifrunner.gnm2.ann1.063DHX.1	ONT.30927	ONT.30927.1
TCONS_00039016	XLOC_011883	arahy.Tifrunner.gnm2.ann1.068WTC|arahy.Tifrunner.gnm2.ann1.068WTC.1	ONT.12185	ONT.12185.2
TCONS_00039017	XLOC_011883	arahy.Tifrunner.gnm2.ann1.068WTC|arahy.Tifrunner.gnm2.ann1.068WTC.1	ONT.12185	ONT.12185.3
TCONS_00039018	XLOC_011883	arahy.Tifrunner.gnm2.ann1.068WTC|arahy.Tifrunner.gnm2.ann1.068WTC.1	ONT.12185	ONT.12185.4
TCONS_00039019	XLOC_011883	arahy.Tifrunner.gnm2.ann1.068WTC|arahy.Tifrunner.gnm2.ann1.068WTC.1	ONT.12185	ONT.12185.5
TCONS_00039020	XLOC_011883	arahy.Tifrunner.gnm2.ann1.068WTC|arahy.Tifrunner.gnm2.ann1.068WTC.1	ONT.12185	ONT.12185.6
TCONS_00039021	XLOC_011883	arahy.Tifrunner.gnm2.ann1.068WTC|arahy.Tifrunner.gnm2.ann1.068WTC.1	ONT.12185	ONT.12185.7
TCONS_00039022	XLOC_011883	arahy.Tifrunner.gnm2.ann1.068WTC|arahy.Tifrunner.gnm2.ann1.068WTC.1	ONT.12185	ONT.12185.8
TCONS_00039023	XLOC_011883	arahy.Tifrunner.gnm2.ann1.068WTC|arahy.Tifrunner.gnm2.ann1.068WTC.1	ONT.12185	ONT.12185.9
TCONS_00039024	XLOC_011883	arahy.Tifrunner.gnm2.ann1.068WTC|arahy.Tifrunner.gnm2.ann1.068WTC.1	ONT.12185	ONT.12185.10
TCONS_00039025	XLOC_011883	arahy.Tifrunner.gnm2.ann1.068WTC|arahy.Tifrunner.gnm2.ann1.068WTC.1	ONT.12185	ONT.12185.11
TCONS_00039026	XLOC_011883	arahy.Tifrunner.gnm2.ann1.068WTC|arahy.Tifrunner.gnm2.ann1.068WTC.1	ONT.12185	ONT.12185.12
TCONS_00060292	XLOC_018415	arahy.Tifrunner.gnm2.ann1.0698HC|arahy.Tifrunner.gnm2.ann1.0698HC.1	ONT.18870	ONT.18870.1
TCONS_00060293	XLOC_018415	arahy.Tifrunner.gnm2.ann1.0698HC|arahy.Tifrunner.gnm2.ann1.0698HC.1	ONT.18870	ONT.18870.2
TCONS_00060294	XLOC_018415	arahy.Tifrunner.gnm2.ann1.0698HC|arahy.Tifrunner.gnm2.ann1.0698HC.1	ONT.18870	ONT.18870.3
TCONS_00060295	XLOC_018415	arahy.Tifrunner.gnm2.ann1.0698HC|arahy.Tifrunner.gnm2.ann1.0698HC.1	ONT.18870	ONT.18870.4
TCONS_00060296	XLOC_018415	arahy.Tifrunner.gnm2.ann1.0698HC|arahy.Tifrunner.gnm2.ann1.0698HC.1	ONT.18870	ONT.18870.5
TCONS_00060297	XLOC_018415	arahy.Tifrunner.gnm2.ann1.0698HC|arahy.Tifrunner.gnm2.ann1.0698HC.1	ONT.18870	ONT.18870.6
TCONS_00060298	XLOC_018415	arahy.Tifrunner.gnm2.ann1.0698HC|arahy.Tifrunner.gnm2.ann1.0698HC.1	ONT.18870	ONT.18870.7
TCONS_00060299	XLOC_018415	arahy.Tifrunner.gnm2.ann1.0698HC|arahy.Tifrunner.gnm2.ann1.0698HC.1	ONT.18870	ONT.18870.8
TCONS_00057730	XLOC_017621	arahy.Tifrunner.gnm2.ann1.06A0YN|arahy.Tifrunner.gnm2.ann1.06A0YN.1	ONT.18064	ONT.18064.2
TCONS_00032430	XLOC_009905	arahy.Tifrunner.gnm2.ann1.06AVZ6|arahy.Tifrunner.gnm2.ann1.06AVZ6.1	ONT.10158	ONT.10158.1
TCONS_00032431	XLOC_009905	arahy.Tifrunner.gnm2.ann1.06AVZ6|arahy.Tifrunner.gnm2.ann1.06AVZ6.1	ONT.10158	ONT.10158.2
TCONS_00032432	XLOC_009905	arahy.Tifrunner.gnm2.ann1.06AVZ6|arahy.Tifrunner.gnm2.ann1.06AVZ6.1	ONT.10158	ONT.10158.3
TCONS_00032433	XLOC_009905	arahy.Tifrunner.gnm2.ann1.06AVZ6|arahy.Tifrunner.gnm2.ann1.06AVZ6.1	ONT.10158	ONT.10158.4
TCONS_00067600	XLOC_020728	arahy.Tifrunner.gnm2.ann1.06CD8W|arahy.Tifrunner.gnm2.ann1.06CD8W.1	ONT.21223	ONT.21223.1
TCONS_00112233	XLOC_034501	arahy.Tifrunner.gnm2.ann1.06CE9J|arahy.Tifrunner.gnm2.ann1.06CE9J.1	ONT.35317	ONT.35317.1
TCONS_00112234	XLOC_034501	arahy.Tifrunner.gnm2.ann1.06CE9J|arahy.Tifrunner.gnm2.ann1.06CE9J.1	ONT.35317	ONT.35317.2
TCONS_00112235	XLOC_034501	arahy.Tifrunner.gnm2.ann1.06CE9J|arahy.Tifrunner.gnm2.ann1.06CE9J.1	ONT.35317	ONT.35317.3
TCONS_00112236	XLOC_034501	arahy.Tifrunner.gnm2.ann1.06CE9J|arahy.Tifrunner.gnm2.ann1.06CE9J.1	ONT.35317	ONT.35317.4
TCONS_00002921	XLOC_000907	arahy.Tifrunner.gnm2.ann1.06DG1T|arahy.Tifrunner.gnm2.ann1.06DG1T.2	ONT.924	ONT.924.1
TCONS_00002922	XLOC_000907	arahy.Tifrunner.gnm2.ann1.06DG1T|arahy.Tifrunner.gnm2.ann1.06DG1T.2	ONT.924	ONT.924.2
TCONS_00002923	XLOC_000907	arahy.Tifrunner.gnm2.ann1.06DG1T|arahy.Tifrunner.gnm2.ann1.06DG1T.2	ONT.924	ONT.924.3
TCONS_00002924	XLOC_000907	arahy.Tifrunner.gnm2.ann1.06DG1T|arahy.Tifrunner.gnm2.ann1.06DG1T.2	ONT.924	ONT.924.4
TCONS_00008630	XLOC_002711	arahy.Tifrunner.gnm2.ann1.06EJ88|arahy.Tifrunner.gnm2.ann1.06EJ88.1	ONT.2770	ONT.2770.4
TCONS_00008631	XLOC_002711	arahy.Tifrunner.gnm2.ann1.06EJ88|arahy.Tifrunner.gnm2.ann1.06EJ88.1	ONT.2770	ONT.2770.5
TCONS_00008632	XLOC_002711	arahy.Tifrunner.gnm2.ann1.06EJ88|arahy.Tifrunner.gnm2.ann1.06EJ88.1	ONT.2770	ONT.2770.6
TCONS_00048926	XLOC_014925	arahy.Tifrunner.gnm2.ann1.06HUX3|arahy.Tifrunner.gnm2.ann1.06HUX3.1	ONT.15296	ONT.15296.2
TCONS_00064213	XLOC_019611	arahy.Tifrunner.gnm2.ann1.06L84B|arahy.Tifrunner.gnm2.ann1.06L84B.1	ONT.20084	ONT.20084.1
TCONS_00029665	XLOC_009052	arahy.Tifrunner.gnm2.ann1.06MV4V|arahy.Tifrunner.gnm2.ann1.06MV4V.1	ONT.9271	ONT.9271.2
TCONS_00029666	XLOC_009052	arahy.Tifrunner.gnm2.ann1.06MV4V|arahy.Tifrunner.gnm2.ann1.06MV4V.1	ONT.9271	ONT.9271.3
TCONS_00029667	XLOC_009052	arahy.Tifrunner.gnm2.ann1.06MV4V|arahy.Tifrunner.gnm2.ann1.06MV4V.1	ONT.9271	ONT.9271.4
TCONS_00029668	XLOC_009052	arahy.Tifrunner.gnm2.ann1.06MV4V|arahy.Tifrunner.gnm2.ann1.06MV4V.1	ONT.9271	ONT.9271.5
TCONS_00029669	XLOC_009052	arahy.Tifrunner.gnm2.ann1.06MV4V|arahy.Tifrunner.gnm2.ann1.06MV4V.1	ONT.9271	ONT.9271.6
TCONS_00029670	XLOC_009052	arahy.Tifrunner.gnm2.ann1.06MV4V|arahy.Tifrunner.gnm2.ann1.06MV4V.1	ONT.9271	ONT.9271.7
TCONS_00029671	XLOC_009052	arahy.Tifrunner.gnm2.ann1.06MV4V|arahy.Tifrunner.gnm2.ann1.06MV4V.1	ONT.9271	ONT.9271.8
TCONS_00029672	XLOC_009052	arahy.Tifrunner.gnm2.ann1.06MV4V|arahy.Tifrunner.gnm2.ann1.06MV4V.1	ONT.9271	ONT.9271.9
TCONS_00069037	XLOC_021120	arahy.Tifrunner.gnm2.ann1.06QP13|arahy.Tifrunner.gnm2.ann1.06QP13.1	ONT.21619	ONT.21619.1
TCONS_00069038	XLOC_021120	arahy.Tifrunner.gnm2.ann1.06QP13|arahy.Tifrunner.gnm2.ann1.06QP13.1	ONT.21619	ONT.21619.2
TCONS_00069039	XLOC_021120	arahy.Tifrunner.gnm2.ann1.06QP13|arahy.Tifrunner.gnm2.ann1.06QP13.1	ONT.21619	ONT.21619.3
TCONS_00069041	XLOC_021120	arahy.Tifrunner.gnm2.ann1.06QP13|arahy.Tifrunner.gnm2.ann1.06QP13.1	ONT.21619	ONT.21619.5
TCONS_00124381	XLOC_038252	arahy.Tifrunner.gnm2.ann1.06R3M2|arahy.Tifrunner.gnm2.ann1.06R3M2.2	ONT.39155	ONT.39155.1
TCONS_00054334	XLOC_016608	arahy.Tifrunner.gnm2.ann1.06RI6S|arahy.Tifrunner.gnm2.ann1.06RI6S.1	ONT.17023	ONT.17023.3
TCONS_00054335	XLOC_016608	arahy.Tifrunner.gnm2.ann1.06RI6S|arahy.Tifrunner.gnm2.ann1.06RI6S.1	ONT.17023	ONT.17023.4
TCONS_00054336	XLOC_016608	arahy.Tifrunner.gnm2.ann1.06RI6S|arahy.Tifrunner.gnm2.ann1.06RI6S.1	ONT.17023	ONT.17023.5
TCONS_00054337	XLOC_016608	arahy.Tifrunner.gnm2.ann1.06RI6S|arahy.Tifrunner.gnm2.ann1.06RI6S.1	ONT.17023	ONT.17023.6
TCONS_00054338	XLOC_016608	arahy.Tifrunner.gnm2.ann1.06RI6S|arahy.Tifrunner.gnm2.ann1.06RI6S.1	ONT.17023	ONT.17023.7
TCONS_00027639	XLOC_008438	arahy.Tifrunner.gnm2.ann1.06T2K2|arahy.Tifrunner.gnm2.ann1.06T2K2.1	ONT.8646	ONT.8646.2
TCONS_00027640	XLOC_008438	arahy.Tifrunner.gnm2.ann1.06T2K2|arahy.Tifrunner.gnm2.ann1.06T2K2.1	ONT.8646	ONT.8646.3
TCONS_00058638	XLOC_017903	arahy.Tifrunner.gnm2.ann1.06VRVW|arahy.Tifrunner.gnm2.ann1.06VRVW.1	ONT.18352	ONT.18352.1
TCONS_00058639	XLOC_017903	arahy.Tifrunner.gnm2.ann1.06VRVW|arahy.Tifrunner.gnm2.ann1.06VRVW.1	ONT.18352	ONT.18352.2
TCONS_00058640	XLOC_017903	arahy.Tifrunner.gnm2.ann1.06VRVW|arahy.Tifrunner.gnm2.ann1.06VRVW.1	ONT.18352	ONT.18352.3
TCONS_00021613	XLOC_006631	arahy.Tifrunner.gnm2.ann1.06VYCT|arahy.Tifrunner.gnm2.ann1.06VYCT.4	ONT.6804	ONT.6804.1
TCONS_00021614	XLOC_006631	arahy.Tifrunner.gnm2.ann1.06VYCT|arahy.Tifrunner.gnm2.ann1.06VYCT.4	ONT.6804	ONT.6804.2
TCONS_00024342	XLOC_007457	arahy.Tifrunner.gnm2.ann1.06VYCT|arahy.Tifrunner.gnm2.ann1.06VYCT.4	ONT.7646	ONT.7646.1
TCONS_00024343	XLOC_007457	arahy.Tifrunner.gnm2.ann1.06VYCT|arahy.Tifrunner.gnm2.ann1.06VYCT.4	ONT.7646	ONT.7646.2
TCONS_00024345	XLOC_007457	arahy.Tifrunner.gnm2.ann1.06VYCT|arahy.Tifrunner.gnm2.ann1.06VYCT.4	ONT.7646	ONT.7646.4
TCONS_00024346	XLOC_007457	arahy.Tifrunner.gnm2.ann1.06VYCT|arahy.Tifrunner.gnm2.ann1.06VYCT.4	ONT.7646	ONT.7646.5
TCONS_00024347	XLOC_007457	arahy.Tifrunner.gnm2.ann1.06VYCT|arahy.Tifrunner.gnm2.ann1.06VYCT.4	ONT.7646	ONT.7646.6
TCONS_00024348	XLOC_007457	arahy.Tifrunner.gnm2.ann1.06VYCT|arahy.Tifrunner.gnm2.ann1.06VYCT.4	ONT.7646	ONT.7646.7
TCONS_00024349	XLOC_007457	arahy.Tifrunner.gnm2.ann1.06VYCT|arahy.Tifrunner.gnm2.ann1.06VYCT.4	ONT.7646	ONT.7646.8
TCONS_00024350	XLOC_007457	arahy.Tifrunner.gnm2.ann1.06VYCT|arahy.Tifrunner.gnm2.ann1.06VYCT.4	ONT.7646	ONT.7646.9
TCONS_00009711	XLOC_003065	arahy.Tifrunner.gnm2.ann1.06X6UX|arahy.Tifrunner.gnm2.ann1.06X6UX.1	ONT.3133	ONT.3133.1
TCONS_00009712	XLOC_003066	arahy.Tifrunner.gnm2.ann1.06X6UX|arahy.Tifrunner.gnm2.ann1.06X6UX.1	ONT.3134	ONT.3134.1
TCONS_00009713	XLOC_003066	arahy.Tifrunner.gnm2.ann1.06X6UX|arahy.Tifrunner.gnm2.ann1.06X6UX.1	ONT.3134	ONT.3134.2
TCONS_00030436	XLOC_009296	arahy.Tifrunner.gnm2.ann1.06XI8G|arahy.Tifrunner.gnm2.ann1.06XI8G.1	ONT.9523	ONT.9523.1
TCONS_00030437	XLOC_009296	arahy.Tifrunner.gnm2.ann1.06XI8G|arahy.Tifrunner.gnm2.ann1.06XI8G.1	ONT.9523	ONT.9523.2
TCONS_00087605	XLOC_026897	arahy.Tifrunner.gnm2.ann1.06Z89H|arahy.Tifrunner.gnm2.ann1.06Z89H.1	ONT.27556	ONT.27556.1
TCONS_00087606	XLOC_026897	arahy.Tifrunner.gnm2.ann1.06Z89H|arahy.Tifrunner.gnm2.ann1.06Z89H.1	ONT.27556	ONT.27556.2
TCONS_00087607	XLOC_026897	arahy.Tifrunner.gnm2.ann1.06Z89H|arahy.Tifrunner.gnm2.ann1.06Z89H.1	ONT.27556	ONT.27556.3
TCONS_00087608	XLOC_026897	arahy.Tifrunner.gnm2.ann1.06Z89H|arahy.Tifrunner.gnm2.ann1.06Z89H.1	ONT.27556	ONT.27556.4
TCONS_00087609	XLOC_026897	arahy.Tifrunner.gnm2.ann1.06Z89H|arahy.Tifrunner.gnm2.ann1.06Z89H.1	ONT.27556	ONT.27556.5
TCONS_00097157	XLOC_029805	arahy.Tifrunner.gnm2.ann1.0707WP|arahy.Tifrunner.gnm2.ann1.0707WP.1	ONT.30524	ONT.30524.1
TCONS_00066675	XLOC_020415	arahy.Tifrunner.gnm2.ann1.07091Z|arahy.Tifrunner.gnm2.ann1.07091Z.1	ONT.20901	ONT.20901.3
TCONS_00066676	XLOC_020415	arahy.Tifrunner.gnm2.ann1.07091Z|arahy.Tifrunner.gnm2.ann1.07091Z.1	ONT.20901	ONT.20901.4
TCONS_00066677	XLOC_020415	arahy.Tifrunner.gnm2.ann1.07091Z|arahy.Tifrunner.gnm2.ann1.07091Z.1	ONT.20901	ONT.20901.5
TCONS_00034926	XLOC_010619	arahy.Tifrunner.gnm2.ann1.070EBZ|arahy.Tifrunner.gnm2.ann1.070EBZ.1	ONT.10888	ONT.10888.1
TCONS_00034927	XLOC_010619	arahy.Tifrunner.gnm2.ann1.070EBZ|arahy.Tifrunner.gnm2.ann1.070EBZ.1	ONT.10888	ONT.10888.2
TCONS_00034928	XLOC_010619	arahy.Tifrunner.gnm2.ann1.070EBZ|arahy.Tifrunner.gnm2.ann1.070EBZ.1	ONT.10888	ONT.10888.3
TCONS_00027295	XLOC_008322	arahy.Tifrunner.gnm2.ann1.072U0I|arahy.Tifrunner.gnm2.ann1.072U0I.1	ONT.8529	ONT.8529.1
TCONS_00027296	XLOC_008322	arahy.Tifrunner.gnm2.ann1.072U0I|arahy.Tifrunner.gnm2.ann1.072U0I.1	ONT.8529	ONT.8529.2
TCONS_00027297	XLOC_008322	arahy.Tifrunner.gnm2.ann1.072U0I|arahy.Tifrunner.gnm2.ann1.072U0I.1	ONT.8529	ONT.8529.3
TCONS_00027298	XLOC_008322	arahy.Tifrunner.gnm2.ann1.072U0I|arahy.Tifrunner.gnm2.ann1.072U0I.1	ONT.8529	ONT.8529.4
TCONS_00039273	XLOC_011949	arahy.Tifrunner.gnm2.ann1.07543H|arahy.Tifrunner.gnm2.ann1.07543H.1	ONT.12255	ONT.12255.1
TCONS_00039274	XLOC_011949	arahy.Tifrunner.gnm2.ann1.07543H|arahy.Tifrunner.gnm2.ann1.07543H.1	ONT.12255	ONT.12255.2
TCONS_00039275	XLOC_011949	arahy.Tifrunner.gnm2.ann1.07543H|arahy.Tifrunner.gnm2.ann1.07543H.1	ONT.12255	ONT.12255.3
TCONS_00022130	XLOC_006785	arahy.Tifrunner.gnm2.ann1.0756ZF|arahy.Tifrunner.gnm2.ann1.0756ZF.1	ONT.6959	ONT.6959.1
TCONS_00022131	XLOC_006785	arahy.Tifrunner.gnm2.ann1.0756ZF|arahy.Tifrunner.gnm2.ann1.0756ZF.1	ONT.6959	ONT.6959.2
TCONS_00022132	XLOC_006785	arahy.Tifrunner.gnm2.ann1.0756ZF|arahy.Tifrunner.gnm2.ann1.0756ZF.1	ONT.6959	ONT.6959.3
TCONS_00022133	XLOC_006785	arahy.Tifrunner.gnm2.ann1.0756ZF|arahy.Tifrunner.gnm2.ann1.0756ZF.1	ONT.6959	ONT.6959.4
TCONS_00022134	XLOC_006785	arahy.Tifrunner.gnm2.ann1.0756ZF|arahy.Tifrunner.gnm2.ann1.0756ZF.1	ONT.6959	ONT.6959.5
TCONS_00028875	XLOC_008823	arahy.Tifrunner.gnm2.ann1.076XKT|arahy.Tifrunner.gnm2.ann1.076XKT.1	ONT.9036	ONT.9036.1
TCONS_00028876	XLOC_008824	arahy.Tifrunner.gnm2.ann1.076XKT|arahy.Tifrunner.gnm2.ann1.076XKT.1	ONT.9037	ONT.9037.1
TCONS_00031794	XLOC_009739	arahy.Tifrunner.gnm2.ann1.076XKT|arahy.Tifrunner.gnm2.ann1.076XKT.1	ONT.9977	ONT.9977.8
TCONS_00029942	XLOC_009136	arahy.Tifrunner.gnm2.ann1.077R6R|arahy.Tifrunner.gnm2.ann1.077R6R.1	ONT.9356	ONT.9356.1
TCONS_00068360	XLOC_020930	arahy.Tifrunner.gnm2.ann1.078QS1|arahy.Tifrunner.gnm2.ann1.078QS1.1	ONT.21427	ONT.21427.1
TCONS_00110802	XLOC_034044	arahy.Tifrunner.gnm2.ann1.078WK3|arahy.Tifrunner.gnm2.ann1.078WK3.1	ONT.34846	ONT.34846.2
TCONS_00086506	XLOC_026550	arahy.Tifrunner.gnm2.ann1.079M4U|arahy.Tifrunner.gnm2.ann1.079M4U.1	ONT.27199	ONT.27199.1
TCONS_00086507	XLOC_026550	arahy.Tifrunner.gnm2.ann1.079M4U|arahy.Tifrunner.gnm2.ann1.079M4U.1	ONT.27199	ONT.27199.2
TCONS_00086508	XLOC_026550	arahy.Tifrunner.gnm2.ann1.079M4U|arahy.Tifrunner.gnm2.ann1.079M4U.1	ONT.27199	ONT.27199.3
TCONS_00086509	XLOC_026550	arahy.Tifrunner.gnm2.ann1.079M4U|arahy.Tifrunner.gnm2.ann1.079M4U.1	ONT.27199	ONT.27199.4
TCONS_00073369	XLOC_022545	arahy.Tifrunner.gnm2.ann1.07BPB5|arahy.Tifrunner.gnm2.ann1.07BPB5.1	ONT.23079	ONT.23079.2
TCONS_00022543	XLOC_006903	arahy.Tifrunner.gnm2.ann1.07CG3L|arahy.Tifrunner.gnm2.ann1.07CG3L.1	ONT.7078	ONT.7078.2
TCONS_00034825	XLOC_010573	arahy.Tifrunner.gnm2.ann1.07DJUP|arahy.Tifrunner.gnm2.ann1.07DJUP.1	ONT.10842	ONT.10842.1
TCONS_00037967	XLOC_011555	arahy.Tifrunner.gnm2.ann1.07DJUP|arahy.Tifrunner.gnm2.ann1.07DJUP.1	ONT.11848	ONT.11848.1
TCONS_00037968	XLOC_011555	arahy.Tifrunner.gnm2.ann1.07DJUP|arahy.Tifrunner.gnm2.ann1.07DJUP.1	ONT.11848	ONT.11848.2
TCONS_00053215	XLOC_016271	arahy.Tifrunner.gnm2.ann1.07FLX2|arahy.Tifrunner.gnm2.ann1.07FLX2.1	ONT.16678	ONT.16678.1
TCONS_00076337	XLOC_023393	arahy.Tifrunner.gnm2.ann1.07J3HR|arahy.Tifrunner.gnm2.ann1.07J3HR.1	ONT.23951	ONT.23951.1
TCONS_00076338	XLOC_023393	arahy.Tifrunner.gnm2.ann1.07J3HR|arahy.Tifrunner.gnm2.ann1.07J3HR.1	ONT.23951	ONT.23951.2
TCONS_00124406	XLOC_038262	arahy.Tifrunner.gnm2.ann1.07JFIQ|arahy.Tifrunner.gnm2.ann1.07JFIQ.1	ONT.39165	ONT.39165.1
TCONS_00060939	XLOC_018637	arahy.Tifrunner.gnm2.ann1.07MYST|arahy.Tifrunner.gnm2.ann1.07MYST.1	ONT.19093	ONT.19093.1
TCONS_00060940	XLOC_018637	arahy.Tifrunner.gnm2.ann1.07MYST|arahy.Tifrunner.gnm2.ann1.07MYST.1	ONT.19093	ONT.19093.2
TCONS_00060941	XLOC_018637	arahy.Tifrunner.gnm2.ann1.07MYST|arahy.Tifrunner.gnm2.ann1.07MYST.1	ONT.19093	ONT.19093.3
TCONS_00060942	XLOC_018637	arahy.Tifrunner.gnm2.ann1.07MYST|arahy.Tifrunner.gnm2.ann1.07MYST.1	ONT.19093	ONT.19093.4
TCONS_00060943	XLOC_018637	arahy.Tifrunner.gnm2.ann1.07MYST|arahy.Tifrunner.gnm2.ann1.07MYST.1	ONT.19093	ONT.19093.5
TCONS_00060944	XLOC_018637	arahy.Tifrunner.gnm2.ann1.07MYST|arahy.Tifrunner.gnm2.ann1.07MYST.1	ONT.19093	ONT.19093.6
TCONS_00017220	XLOC_005298	arahy.Tifrunner.gnm2.ann1.07PP75|arahy.Tifrunner.gnm2.ann1.07PP75.1	ONT.5434	ONT.5434.1
TCONS_00015853	XLOC_004882	arahy.Tifrunner.gnm2.ann1.07Q55L|arahy.Tifrunner.gnm2.ann1.07Q55L.1	ONT.4999	ONT.4999.1
TCONS_00088478	XLOC_027164	arahy.Tifrunner.gnm2.ann1.07R66E|arahy.Tifrunner.gnm2.ann1.07R66E.1	ONT.27831	ONT.27831.2
TCONS_00088479	XLOC_027164	arahy.Tifrunner.gnm2.ann1.07R66E|arahy.Tifrunner.gnm2.ann1.07R66E.1	ONT.27831	ONT.27831.3
TCONS_00058357	XLOC_017817	arahy.Tifrunner.gnm2.ann1.07RNNT|arahy.Tifrunner.gnm2.ann1.07RNNT.1	ONT.18262	ONT.18262.2
TCONS_00058358	XLOC_017817	arahy.Tifrunner.gnm2.ann1.07RNNT|arahy.Tifrunner.gnm2.ann1.07RNNT.1	ONT.18262	ONT.18262.3
TCONS_00058360	XLOC_017817	arahy.Tifrunner.gnm2.ann1.07RNNT|arahy.Tifrunner.gnm2.ann1.07RNNT.1	ONT.18262	ONT.18262.5
TCONS_00111712	XLOC_034339	arahy.Tifrunner.gnm2.ann1.07RPJW|arahy.Tifrunner.gnm2.ann1.07RPJW.1	ONT.35147	ONT.35147.1
TCONS_00111713	XLOC_034339	arahy.Tifrunner.gnm2.ann1.07RPJW|arahy.Tifrunner.gnm2.ann1.07RPJW.1	ONT.35147	ONT.35147.2
TCONS_00111714	XLOC_034339	arahy.Tifrunner.gnm2.ann1.07RPJW|arahy.Tifrunner.gnm2.ann1.07RPJW.1	ONT.35147	ONT.35147.3
TCONS_00111715	XLOC_034339	arahy.Tifrunner.gnm2.ann1.07RPJW|arahy.Tifrunner.gnm2.ann1.07RPJW.1	ONT.35147	ONT.35147.4
TCONS_00111716	XLOC_034339	arahy.Tifrunner.gnm2.ann1.07RPJW|arahy.Tifrunner.gnm2.ann1.07RPJW.1	ONT.35147	ONT.35147.5
TCONS_00111717	XLOC_034339	arahy.Tifrunner.gnm2.ann1.07RPJW|arahy.Tifrunner.gnm2.ann1.07RPJW.1	ONT.35147	ONT.35147.6
TCONS_00111718	XLOC_034339	arahy.Tifrunner.gnm2.ann1.07RPJW|arahy.Tifrunner.gnm2.ann1.07RPJW.1	ONT.35147	ONT.35147.7
TCONS_00111719	XLOC_034339	arahy.Tifrunner.gnm2.ann1.07RPJW|arahy.Tifrunner.gnm2.ann1.07RPJW.1	ONT.35147	ONT.35147.8
TCONS_00098454	XLOC_030197	arahy.Tifrunner.gnm2.ann1.07S74W|arahy.Tifrunner.gnm2.ann1.07S74W.1	ONT.30923	ONT.30923.2
TCONS_00097902	XLOC_030026	arahy.Tifrunner.gnm2.ann1.07SUKG|arahy.Tifrunner.gnm2.ann1.07SUKG.1	ONT.30749	ONT.30749.1
TCONS_00097903	XLOC_030026	arahy.Tifrunner.gnm2.ann1.07SUKG|arahy.Tifrunner.gnm2.ann1.07SUKG.1	ONT.30749	ONT.30749.2
TCONS_00097904	XLOC_030026	arahy.Tifrunner.gnm2.ann1.07SUKG|arahy.Tifrunner.gnm2.ann1.07SUKG.1	ONT.30749	ONT.30749.3
TCONS_00097905	XLOC_030026	arahy.Tifrunner.gnm2.ann1.07SUKG|arahy.Tifrunner.gnm2.ann1.07SUKG.1	ONT.30749	ONT.30749.4
TCONS_00097906	XLOC_030026	arahy.Tifrunner.gnm2.ann1.07SUKG|arahy.Tifrunner.gnm2.ann1.07SUKG.1	ONT.30749	ONT.30749.5
TCONS_00097907	XLOC_030026	arahy.Tifrunner.gnm2.ann1.07SUKG|arahy.Tifrunner.gnm2.ann1.07SUKG.1	ONT.30749	ONT.30749.6
TCONS_00097908	XLOC_030026	arahy.Tifrunner.gnm2.ann1.07SUKG|arahy.Tifrunner.gnm2.ann1.07SUKG.1	ONT.30749	ONT.30749.7
TCONS_00097909	XLOC_030026	arahy.Tifrunner.gnm2.ann1.07SUKG|arahy.Tifrunner.gnm2.ann1.07SUKG.1	ONT.30749	ONT.30749.8
TCONS_00097910	XLOC_030026	arahy.Tifrunner.gnm2.ann1.07SUKG|arahy.Tifrunner.gnm2.ann1.07SUKG.1	ONT.30749	ONT.30749.9
TCONS_00097911	XLOC_030026	arahy.Tifrunner.gnm2.ann1.07SUKG|arahy.Tifrunner.gnm2.ann1.07SUKG.1	ONT.30749	ONT.30749.10
TCONS_00097912	XLOC_030026	arahy.Tifrunner.gnm2.ann1.07SUKG|arahy.Tifrunner.gnm2.ann1.07SUKG.1	ONT.30749	ONT.30749.11
TCONS_00097913	XLOC_030026	arahy.Tifrunner.gnm2.ann1.07SUKG|arahy.Tifrunner.gnm2.ann1.07SUKG.1	ONT.30749	ONT.30749.12
TCONS_00011137	XLOC_003528	arahy.Tifrunner.gnm2.ann1.07WNF7|arahy.Tifrunner.gnm2.ann1.07WNF7.1	ONT.3607	ONT.3607.1
TCONS_00011138	XLOC_003528	arahy.Tifrunner.gnm2.ann1.07WNF7|arahy.Tifrunner.gnm2.ann1.07WNF7.1	ONT.3607	ONT.3607.2
TCONS_00011139	XLOC_003528	arahy.Tifrunner.gnm2.ann1.07WNF7|arahy.Tifrunner.gnm2.ann1.07WNF7.1	ONT.3607	ONT.3607.3
TCONS_00011140	XLOC_003528	arahy.Tifrunner.gnm2.ann1.07WNF7|arahy.Tifrunner.gnm2.ann1.07WNF7.1	ONT.3607	ONT.3607.4
TCONS_00063171	XLOC_019315	arahy.Tifrunner.gnm2.ann1.07YC75|arahy.Tifrunner.gnm2.ann1.07YC75.1	ONT.19782	ONT.19782.3
TCONS_00094292	XLOC_028928	arahy.Tifrunner.gnm2.ann1.07YELL|arahy.Tifrunner.gnm2.ann1.07YELL.1	ONT.29629	ONT.29629.1
TCONS_00094293	XLOC_028928	arahy.Tifrunner.gnm2.ann1.07YELL|arahy.Tifrunner.gnm2.ann1.07YELL.1	ONT.29629	ONT.29629.2
TCONS_00094294	XLOC_028928	arahy.Tifrunner.gnm2.ann1.07YELL|arahy.Tifrunner.gnm2.ann1.07YELL.1	ONT.29629	ONT.29629.3
TCONS_00094295	XLOC_028928	arahy.Tifrunner.gnm2.ann1.07YELL|arahy.Tifrunner.gnm2.ann1.07YELL.1	ONT.29629	ONT.29629.4
TCONS_00050921	XLOC_015538	arahy.Tifrunner.gnm2.ann1.07YSYM|arahy.Tifrunner.gnm2.ann1.07YSYM.1	ONT.15923	ONT.15923.1
TCONS_00050922	XLOC_015538	arahy.Tifrunner.gnm2.ann1.07YSYM|arahy.Tifrunner.gnm2.ann1.07YSYM.1	ONT.15923	ONT.15923.2
TCONS_00050923	XLOC_015538	arahy.Tifrunner.gnm2.ann1.07YSYM|arahy.Tifrunner.gnm2.ann1.07YSYM.1	ONT.15923	ONT.15923.3
TCONS_00050924	XLOC_015538	arahy.Tifrunner.gnm2.ann1.07YSYM|arahy.Tifrunner.gnm2.ann1.07YSYM.1	ONT.15923	ONT.15923.4
TCONS_00050925	XLOC_015538	arahy.Tifrunner.gnm2.ann1.07YSYM|arahy.Tifrunner.gnm2.ann1.07YSYM.1	ONT.15923	ONT.15923.5
TCONS_00050926	XLOC_015538	arahy.Tifrunner.gnm2.ann1.07YSYM|arahy.Tifrunner.gnm2.ann1.07YSYM.1	ONT.15923	ONT.15923.6
TCONS_00050927	XLOC_015538	arahy.Tifrunner.gnm2.ann1.07YSYM|arahy.Tifrunner.gnm2.ann1.07YSYM.1	ONT.15923	ONT.15923.7
TCONS_00050928	XLOC_015538	arahy.Tifrunner.gnm2.ann1.07YSYM|arahy.Tifrunner.gnm2.ann1.07YSYM.1	ONT.15923	ONT.15923.8
TCONS_00050929	XLOC_015538	arahy.Tifrunner.gnm2.ann1.07YSYM|arahy.Tifrunner.gnm2.ann1.07YSYM.1	ONT.15923	ONT.15923.9
TCONS_00021623	XLOC_006636	arahy.Tifrunner.gnm2.ann1.08076P|arahy.Tifrunner.gnm2.ann1.08076P.1	ONT.6809	ONT.6809.3
TCONS_00021624	XLOC_006636	arahy.Tifrunner.gnm2.ann1.08076P|arahy.Tifrunner.gnm2.ann1.08076P.1	ONT.6809	ONT.6809.4
TCONS_00081509	XLOC_024985	arahy.Tifrunner.gnm2.ann1.081E2U|arahy.Tifrunner.gnm2.ann1.081E2U.1	ONT.25589	ONT.25589.2
TCONS_00081510	XLOC_024985	arahy.Tifrunner.gnm2.ann1.081E2U|arahy.Tifrunner.gnm2.ann1.081E2U.1	ONT.25589	ONT.25589.3
TCONS_00081511	XLOC_024985	arahy.Tifrunner.gnm2.ann1.081E2U|arahy.Tifrunner.gnm2.ann1.081E2U.1	ONT.25589	ONT.25589.4
TCONS_00081512	XLOC_024985	arahy.Tifrunner.gnm2.ann1.081E2U|arahy.Tifrunner.gnm2.ann1.081E2U.1	ONT.25589	ONT.25589.5
TCONS_00081513	XLOC_024985	arahy.Tifrunner.gnm2.ann1.081E2U|arahy.Tifrunner.gnm2.ann1.081E2U.1	ONT.25589	ONT.25589.6
TCONS_00081514	XLOC_024985	arahy.Tifrunner.gnm2.ann1.081E2U|arahy.Tifrunner.gnm2.ann1.081E2U.1	ONT.25589	ONT.25589.7
TCONS_00102405	XLOC_031361	arahy.Tifrunner.gnm2.ann1.082NQD|arahy.Tifrunner.gnm2.ann1.082NQD.1	ONT.32111	ONT.32111.1
TCONS_00102406	XLOC_031361	arahy.Tifrunner.gnm2.ann1.082NQD|arahy.Tifrunner.gnm2.ann1.082NQD.1	ONT.32111	ONT.32111.2
TCONS_00102408	XLOC_031361	arahy.Tifrunner.gnm2.ann1.082NQD|arahy.Tifrunner.gnm2.ann1.082NQD.1	ONT.32111	ONT.32111.4
TCONS_00024917	XLOC_007631	arahy.Tifrunner.gnm2.ann1.083TJ3|arahy.Tifrunner.gnm2.ann1.083TJ3.1	ONT.7821	ONT.7821.1
TCONS_00024918	XLOC_007631	arahy.Tifrunner.gnm2.ann1.083TJ3|arahy.Tifrunner.gnm2.ann1.083TJ3.1	ONT.7821	ONT.7821.2
TCONS_00024921	XLOC_007631	arahy.Tifrunner.gnm2.ann1.083TJ3|arahy.Tifrunner.gnm2.ann1.083TJ3.1	ONT.7821	ONT.7821.5
TCONS_00024922	XLOC_007631	arahy.Tifrunner.gnm2.ann1.083TJ3|arahy.Tifrunner.gnm2.ann1.083TJ3.1	ONT.7821	ONT.7821.6
TCONS_00024923	XLOC_007631	arahy.Tifrunner.gnm2.ann1.083TJ3|arahy.Tifrunner.gnm2.ann1.083TJ3.1	ONT.7821	ONT.7821.7
TCONS_00024925	XLOC_007631	arahy.Tifrunner.gnm2.ann1.083TJ3|arahy.Tifrunner.gnm2.ann1.083TJ3.1	ONT.7821	ONT.7821.9
TCONS_00024926	XLOC_007631	arahy.Tifrunner.gnm2.ann1.083TJ3|arahy.Tifrunner.gnm2.ann1.083TJ3.1	ONT.7821	ONT.7821.10
TCONS_00024928	XLOC_007631	arahy.Tifrunner.gnm2.ann1.083TJ3|arahy.Tifrunner.gnm2.ann1.083TJ3.1	ONT.7821	ONT.7821.12
TCONS_00067068	XLOC_020552	arahy.Tifrunner.gnm2.ann1.087C8T|arahy.Tifrunner.gnm2.ann1.087C8T.1	ONT.21043	ONT.21043.1
TCONS_00039659	XLOC_012056	arahy.Tifrunner.gnm2.ann1.087IU6|arahy.Tifrunner.gnm2.ann1.087IU6.2	ONT.12365	ONT.12365.1
TCONS_00026598	XLOC_008145	arahy.Tifrunner.gnm2.ann1.08CHDU|arahy.Tifrunner.gnm2.ann1.08CHDU.1	ONT.8347	ONT.8347.1
TCONS_00026599	XLOC_008145	arahy.Tifrunner.gnm2.ann1.08CHDU|arahy.Tifrunner.gnm2.ann1.08CHDU.1	ONT.8347	ONT.8347.2
TCONS_00026601	XLOC_008145	arahy.Tifrunner.gnm2.ann1.08CHDU|arahy.Tifrunner.gnm2.ann1.08CHDU.1	ONT.8347	ONT.8347.4
TCONS_00026602	XLOC_008145	arahy.Tifrunner.gnm2.ann1.08CHDU|arahy.Tifrunner.gnm2.ann1.08CHDU.1	ONT.8347	ONT.8347.5
TCONS_00026603	XLOC_008145	arahy.Tifrunner.gnm2.ann1.08CHDU|arahy.Tifrunner.gnm2.ann1.08CHDU.1	ONT.8347	ONT.8347.6
TCONS_00026604	XLOC_008145	arahy.Tifrunner.gnm2.ann1.08CHDU|arahy.Tifrunner.gnm2.ann1.08CHDU.1	ONT.8347	ONT.8347.7
TCONS_00026605	XLOC_008145	arahy.Tifrunner.gnm2.ann1.08CHDU|arahy.Tifrunner.gnm2.ann1.08CHDU.1	ONT.8347	ONT.8347.8
TCONS_00026606	XLOC_008145	arahy.Tifrunner.gnm2.ann1.08CHDU|arahy.Tifrunner.gnm2.ann1.08CHDU.1	ONT.8347	ONT.8347.9
TCONS_00026607	XLOC_008145	arahy.Tifrunner.gnm2.ann1.08CHDU|arahy.Tifrunner.gnm2.ann1.08CHDU.1	ONT.8347	ONT.8347.10
TCONS_00026608	XLOC_008145	arahy.Tifrunner.gnm2.ann1.08CHDU|arahy.Tifrunner.gnm2.ann1.08CHDU.1	ONT.8347	ONT.8347.11
TCONS_00026609	XLOC_008145	arahy.Tifrunner.gnm2.ann1.08CHDU|arahy.Tifrunner.gnm2.ann1.08CHDU.1	ONT.8347	ONT.8347.12
TCONS_00046388	XLOC_014081	arahy.Tifrunner.gnm2.ann1.08CHYH|arahy.Tifrunner.gnm2.ann1.08CHYH.1	ONT.14429	ONT.14429.2
TCONS_00030045	XLOC_009178	arahy.Tifrunner.gnm2.ann1.08EL86|arahy.Tifrunner.gnm2.ann1.08EL86.1	ONT.9400	ONT.9400.2
TCONS_00030046	XLOC_009178	arahy.Tifrunner.gnm2.ann1.08EL86|arahy.Tifrunner.gnm2.ann1.08EL86.1	ONT.9400	ONT.9400.3
TCONS_00115344	XLOC_035381	arahy.Tifrunner.gnm2.ann1.08G0EU|arahy.Tifrunner.gnm2.ann1.08G0EU.1	ONT.36222	ONT.36222.1
TCONS_00115345	XLOC_035381	arahy.Tifrunner.gnm2.ann1.08G0EU|arahy.Tifrunner.gnm2.ann1.08G0EU.1	ONT.36222	ONT.36222.2
TCONS_00115346	XLOC_035381	arahy.Tifrunner.gnm2.ann1.08G0EU|arahy.Tifrunner.gnm2.ann1.08G0EU.1	ONT.36222	ONT.36222.3
TCONS_00115347	XLOC_035381	arahy.Tifrunner.gnm2.ann1.08G0EU|arahy.Tifrunner.gnm2.ann1.08G0EU.1	ONT.36222	ONT.36222.4
TCONS_00115348	XLOC_035381	arahy.Tifrunner.gnm2.ann1.08G0EU|arahy.Tifrunner.gnm2.ann1.08G0EU.1	ONT.36222	ONT.36222.5
TCONS_00012335	XLOC_003897	arahy.Tifrunner.gnm2.ann1.08G8AR|arahy.Tifrunner.gnm2.ann1.08G8AR.2	ONT.3985	ONT.3985.1
TCONS_00012336	XLOC_003897	arahy.Tifrunner.gnm2.ann1.08G8AR|arahy.Tifrunner.gnm2.ann1.08G8AR.2	ONT.3985	ONT.3985.2
TCONS_00012337	XLOC_003897	arahy.Tifrunner.gnm2.ann1.08G8AR|arahy.Tifrunner.gnm2.ann1.08G8AR.2	ONT.3985	ONT.3985.3
TCONS_00017149	XLOC_005274	arahy.Tifrunner.gnm2.ann1.08G8AR|arahy.Tifrunner.gnm2.ann1.08G8AR.2	ONT.5409	ONT.5409.1
TCONS_00000431	XLOC_000139	arahy.Tifrunner.gnm2.ann1.08H2K0|arahy.Tifrunner.gnm2.ann1.08H2K0.1	ONT.142	ONT.142.1
TCONS_00000433	XLOC_000139	arahy.Tifrunner.gnm2.ann1.08H2K0|arahy.Tifrunner.gnm2.ann1.08H2K0.1	ONT.142	ONT.142.3
TCONS_00000434	XLOC_000139	arahy.Tifrunner.gnm2.ann1.08H2K0|arahy.Tifrunner.gnm2.ann1.08H2K0.1	ONT.142	ONT.142.4
TCONS_00000436	XLOC_000139	arahy.Tifrunner.gnm2.ann1.08H2K0|arahy.Tifrunner.gnm2.ann1.08H2K0.1	ONT.142	ONT.142.6
TCONS_00062278	XLOC_019056	arahy.Tifrunner.gnm2.ann1.08HL34|arahy.Tifrunner.gnm2.ann1.08HL34.1	ONT.19520	ONT.19520.1
TCONS_00062279	XLOC_019056	arahy.Tifrunner.gnm2.ann1.08HL34|arahy.Tifrunner.gnm2.ann1.08HL34.1	ONT.19520	ONT.19520.2
TCONS_00099038	XLOC_030380	arahy.Tifrunner.gnm2.ann1.08IJVF|arahy.Tifrunner.gnm2.ann1.08IJVF.1	ONT.31113	ONT.31113.1
TCONS_00099039	XLOC_030380	arahy.Tifrunner.gnm2.ann1.08IJVF|arahy.Tifrunner.gnm2.ann1.08IJVF.1	ONT.31113	ONT.31113.2
TCONS_00044088	XLOC_013373	arahy.Tifrunner.gnm2.ann1.08JA7Z|arahy.Tifrunner.gnm2.ann1.08JA7Z.1	ONT.13704	ONT.13704.1
TCONS_00044089	XLOC_013373	arahy.Tifrunner.gnm2.ann1.08JA7Z|arahy.Tifrunner.gnm2.ann1.08JA7Z.1	ONT.13704	ONT.13704.2
TCONS_00044090	XLOC_013373	arahy.Tifrunner.gnm2.ann1.08JA7Z|arahy.Tifrunner.gnm2.ann1.08JA7Z.1	ONT.13704	ONT.13704.3
TCONS_00081503	XLOC_024982	arahy.Tifrunner.gnm2.ann1.08LC4Y|arahy.Tifrunner.gnm2.ann1.08LC4Y.1	ONT.25586	ONT.25586.3
TCONS_00063467	XLOC_019399	arahy.Tifrunner.gnm2.ann1.08LYWQ|arahy.Tifrunner.gnm2.ann1.08LYWQ.1	ONT.19867	ONT.19867.2
TCONS_00063468	XLOC_019399	arahy.Tifrunner.gnm2.ann1.08LYWQ|arahy.Tifrunner.gnm2.ann1.08LYWQ.1	ONT.19867	ONT.19867.3
TCONS_00090857	XLOC_027851	arahy.Tifrunner.gnm2.ann1.08MLA9|arahy.Tifrunner.gnm2.ann1.08MLA9.1	ONT.28530	ONT.28530.1
TCONS_00094518	XLOC_028978	arahy.Tifrunner.gnm2.ann1.08N3SS|arahy.Tifrunner.gnm2.ann1.08N3SS.1	ONT.29680	ONT.29680.1
TCONS_00041252	XLOC_012504	arahy.Tifrunner.gnm2.ann1.08QZGW|arahy.Tifrunner.gnm2.ann1.08QZGW.1	ONT.12822	ONT.12822.1
TCONS_00041253	XLOC_012504	arahy.Tifrunner.gnm2.ann1.08QZGW|arahy.Tifrunner.gnm2.ann1.08QZGW.1	ONT.12822	ONT.12822.2
TCONS_00072468	XLOC_022286	arahy.Tifrunner.gnm2.ann1.08RMNX|arahy.Tifrunner.gnm2.ann1.08RMNX.1	ONT.22810	ONT.22810.2
TCONS_00064996	XLOC_019852	arahy.Tifrunner.gnm2.ann1.08S4VV|arahy.Tifrunner.gnm2.ann1.08S4VV.1	ONT.20329	ONT.20329.1
TCONS_00064998	XLOC_019852	arahy.Tifrunner.gnm2.ann1.08S4VV|arahy.Tifrunner.gnm2.ann1.08S4VV.1	ONT.20329	ONT.20329.3
TCONS_00064999	XLOC_019852	arahy.Tifrunner.gnm2.ann1.08S4VV|arahy.Tifrunner.gnm2.ann1.08S4VV.1	ONT.20329	ONT.20329.4
TCONS_00065000	XLOC_019852	arahy.Tifrunner.gnm2.ann1.08S4VV|arahy.Tifrunner.gnm2.ann1.08S4VV.1	ONT.20329	ONT.20329.5
TCONS_00065001	XLOC_019852	arahy.Tifrunner.gnm2.ann1.08S4VV|arahy.Tifrunner.gnm2.ann1.08S4VV.1	ONT.20329	ONT.20329.6
TCONS_00031394	XLOC_009599	arahy.Tifrunner.gnm2.ann1.08T3T7|arahy.Tifrunner.gnm2.ann1.08T3T7.1	ONT.9836	ONT.9836.1
TCONS_00031397	XLOC_009599	arahy.Tifrunner.gnm2.ann1.08T3T7|arahy.Tifrunner.gnm2.ann1.08T3T7.1	ONT.9836	ONT.9836.4
TCONS_00036395	XLOC_011050	arahy.Tifrunner.gnm2.ann1.08TEND|arahy.Tifrunner.gnm2.ann1.08TEND.1	ONT.11330	ONT.11330.1
TCONS_00036396	XLOC_011050	arahy.Tifrunner.gnm2.ann1.08TEND|arahy.Tifrunner.gnm2.ann1.08TEND.1	ONT.11330	ONT.11330.2
TCONS_00036397	XLOC_011050	arahy.Tifrunner.gnm2.ann1.08TEND|arahy.Tifrunner.gnm2.ann1.08TEND.1	ONT.11330	ONT.11330.3
TCONS_00036398	XLOC_011050	arahy.Tifrunner.gnm2.ann1.08TEND|arahy.Tifrunner.gnm2.ann1.08TEND.1	ONT.11330	ONT.11330.4
TCONS_00036399	XLOC_011050	arahy.Tifrunner.gnm2.ann1.08TEND|arahy.Tifrunner.gnm2.ann1.08TEND.1	ONT.11331	ONT.11331.1
TCONS_00036400	XLOC_011050	arahy.Tifrunner.gnm2.ann1.08TEND|arahy.Tifrunner.gnm2.ann1.08TEND.1	ONT.11331	ONT.11331.2
TCONS_00036401	XLOC_011050	arahy.Tifrunner.gnm2.ann1.08TEND|arahy.Tifrunner.gnm2.ann1.08TEND.1	ONT.11331	ONT.11331.3
TCONS_00036402	XLOC_011050	arahy.Tifrunner.gnm2.ann1.08TEND|arahy.Tifrunner.gnm2.ann1.08TEND.1	ONT.11331	ONT.11331.4
TCONS_00058846	XLOC_017978	arahy.Tifrunner.gnm2.ann1.08U2RY|arahy.Tifrunner.gnm2.ann1.08U2RY.1	ONT.18429	ONT.18429.1
TCONS_00058847	XLOC_017978	arahy.Tifrunner.gnm2.ann1.08U2RY|arahy.Tifrunner.gnm2.ann1.08U2RY.1	ONT.18429	ONT.18429.2
TCONS_00093198	XLOC_028631	arahy.Tifrunner.gnm2.ann1.08UNPH|arahy.Tifrunner.gnm2.ann1.08UNPH.1	ONT.29318	ONT.29318.1
TCONS_00093199	XLOC_028631	arahy.Tifrunner.gnm2.ann1.08UNPH|arahy.Tifrunner.gnm2.ann1.08UNPH.1	ONT.29318	ONT.29318.2
TCONS_00093200	XLOC_028631	arahy.Tifrunner.gnm2.ann1.08UNPH|arahy.Tifrunner.gnm2.ann1.08UNPH.1	ONT.29318	ONT.29318.3
TCONS_00093201	XLOC_028631	arahy.Tifrunner.gnm2.ann1.08UNPH|arahy.Tifrunner.gnm2.ann1.08UNPH.1	ONT.29318	ONT.29318.4
TCONS_00093202	XLOC_028631	arahy.Tifrunner.gnm2.ann1.08UNPH|arahy.Tifrunner.gnm2.ann1.08UNPH.1	ONT.29318	ONT.29318.5
TCONS_00093203	XLOC_028631	arahy.Tifrunner.gnm2.ann1.08UNPH|arahy.Tifrunner.gnm2.ann1.08UNPH.1	ONT.29318	ONT.29318.6
TCONS_00046288	XLOC_014057	arahy.Tifrunner.gnm2.ann1.08V5V4|arahy.Tifrunner.gnm2.ann1.08V5V4.1	ONT.14404	ONT.14404.1
TCONS_00003576	XLOC_001116	arahy.Tifrunner.gnm2.ann1.08VBYE|arahy.Tifrunner.gnm2.ann1.08VBYE.1	ONT.1135	ONT.1135.1
TCONS_00003577	XLOC_001116	arahy.Tifrunner.gnm2.ann1.08VBYE|arahy.Tifrunner.gnm2.ann1.08VBYE.1	ONT.1135	ONT.1135.2
TCONS_00003578	XLOC_001116	arahy.Tifrunner.gnm2.ann1.08VBYE|arahy.Tifrunner.gnm2.ann1.08VBYE.1	ONT.1135	ONT.1135.3
TCONS_00105252	XLOC_032252	arahy.Tifrunner.gnm2.ann1.08WRUD|arahy.Tifrunner.gnm2.ann1.08WRUD.2	ONT.33015	ONT.33015.1
TCONS_00045082	XLOC_013679	arahy.Tifrunner.gnm2.ann1.08WXTV|arahy.Tifrunner.gnm2.ann1.08WXTV.1	ONT.14018	ONT.14018.1
TCONS_00045083	XLOC_013679	arahy.Tifrunner.gnm2.ann1.08WXTV|arahy.Tifrunner.gnm2.ann1.08WXTV.1	ONT.14018	ONT.14018.2
TCONS_00045084	XLOC_013679	arahy.Tifrunner.gnm2.ann1.08WXTV|arahy.Tifrunner.gnm2.ann1.08WXTV.1	ONT.14018	ONT.14018.3
TCONS_00045085	XLOC_013679	arahy.Tifrunner.gnm2.ann1.08WXTV|arahy.Tifrunner.gnm2.ann1.08WXTV.1	ONT.14018	ONT.14018.4
TCONS_00045086	XLOC_013679	arahy.Tifrunner.gnm2.ann1.08WXTV|arahy.Tifrunner.gnm2.ann1.08WXTV.1	ONT.14018	ONT.14018.5
TCONS_00045087	XLOC_013679	arahy.Tifrunner.gnm2.ann1.08WXTV|arahy.Tifrunner.gnm2.ann1.08WXTV.1	ONT.14018	ONT.14018.6
TCONS_00045088	XLOC_013679	arahy.Tifrunner.gnm2.ann1.08WXTV|arahy.Tifrunner.gnm2.ann1.08WXTV.1	ONT.14018	ONT.14018.7
TCONS_00045089	XLOC_013679	arahy.Tifrunner.gnm2.ann1.08WXTV|arahy.Tifrunner.gnm2.ann1.08WXTV.1	ONT.14018	ONT.14018.8
TCONS_00045090	XLOC_013679	arahy.Tifrunner.gnm2.ann1.08WXTV|arahy.Tifrunner.gnm2.ann1.08WXTV.1	ONT.14018	ONT.14018.9
TCONS_00045091	XLOC_013679	arahy.Tifrunner.gnm2.ann1.08WXTV|arahy.Tifrunner.gnm2.ann1.08WXTV.1	ONT.14018	ONT.14018.10
TCONS_00045092	XLOC_013679	arahy.Tifrunner.gnm2.ann1.08WXTV|arahy.Tifrunner.gnm2.ann1.08WXTV.1	ONT.14018	ONT.14018.11
TCONS_00064236	XLOC_019619	arahy.Tifrunner.gnm2.ann1.091A4A|arahy.Tifrunner.gnm2.ann1.091A4A.1	ONT.20092	ONT.20092.1
TCONS_00064237	XLOC_019619	arahy.Tifrunner.gnm2.ann1.091A4A|arahy.Tifrunner.gnm2.ann1.091A4A.1	ONT.20092	ONT.20092.2
TCONS_00064238	XLOC_019619	arahy.Tifrunner.gnm2.ann1.091A4A|arahy.Tifrunner.gnm2.ann1.091A4A.1	ONT.20092	ONT.20092.3
TCONS_00064239	XLOC_019619	arahy.Tifrunner.gnm2.ann1.091A4A|arahy.Tifrunner.gnm2.ann1.091A4A.1	ONT.20092	ONT.20092.4
TCONS_00112896	XLOC_034699	arahy.Tifrunner.gnm2.ann1.093KP0|arahy.Tifrunner.gnm2.ann1.093KP0.1	ONT.35515	ONT.35515.1
TCONS_00112897	XLOC_034699	arahy.Tifrunner.gnm2.ann1.093KP0|arahy.Tifrunner.gnm2.ann1.093KP0.1	ONT.35515	ONT.35515.2
TCONS_00112898	XLOC_034699	arahy.Tifrunner.gnm2.ann1.093KP0|arahy.Tifrunner.gnm2.ann1.093KP0.1	ONT.35515	ONT.35515.3
TCONS_00112899	XLOC_034699	arahy.Tifrunner.gnm2.ann1.093KP0|arahy.Tifrunner.gnm2.ann1.093KP0.1	ONT.35515	ONT.35515.4
TCONS_00112900	XLOC_034699	arahy.Tifrunner.gnm2.ann1.093KP0|arahy.Tifrunner.gnm2.ann1.093KP0.1	ONT.35515	ONT.35515.5
TCONS_00112901	XLOC_034699	arahy.Tifrunner.gnm2.ann1.093KP0|arahy.Tifrunner.gnm2.ann1.093KP0.1	ONT.35515	ONT.35515.6
TCONS_00112902	XLOC_034699	arahy.Tifrunner.gnm2.ann1.093KP0|arahy.Tifrunner.gnm2.ann1.093KP0.1	ONT.35515	ONT.35515.7
TCONS_00112903	XLOC_034699	arahy.Tifrunner.gnm2.ann1.093KP0|arahy.Tifrunner.gnm2.ann1.093KP0.1	ONT.35515	ONT.35515.8
TCONS_00112904	XLOC_034699	arahy.Tifrunner.gnm2.ann1.093KP0|arahy.Tifrunner.gnm2.ann1.093KP0.1	ONT.35516	ONT.35516.1
TCONS_00115475	XLOC_035429	arahy.Tifrunner.gnm2.ann1.093LPU|arahy.Tifrunner.gnm2.ann1.093LPU.1	ONT.36273	ONT.36273.1
TCONS_00004224	XLOC_001327	arahy.Tifrunner.gnm2.ann1.095TGF|arahy.Tifrunner.gnm2.ann1.095TGF.1	ONT.1349	ONT.1349.1
TCONS_00016038	XLOC_004914	arahy.Tifrunner.gnm2.ann1.0990KC|arahy.Tifrunner.gnm2.ann1.0990KC.1	ONT.5032	ONT.5032.1
TCONS_00016039	XLOC_004914	arahy.Tifrunner.gnm2.ann1.0990KC|arahy.Tifrunner.gnm2.ann1.0990KC.1	ONT.5032	ONT.5032.2
TCONS_00016040	XLOC_004914	arahy.Tifrunner.gnm2.ann1.0990KC|arahy.Tifrunner.gnm2.ann1.0990KC.1	ONT.5032	ONT.5032.3
TCONS_00016041	XLOC_004914	arahy.Tifrunner.gnm2.ann1.0990KC|arahy.Tifrunner.gnm2.ann1.0990KC.1	ONT.5032	ONT.5032.4
TCONS_00016042	XLOC_004914	arahy.Tifrunner.gnm2.ann1.0990KC|arahy.Tifrunner.gnm2.ann1.0990KC.1	ONT.5032	ONT.5032.5
TCONS_00085027	XLOC_026085	arahy.Tifrunner.gnm2.ann1.099TXP|arahy.Tifrunner.gnm2.ann1.099TXP.1	ONT.26723	ONT.26723.1
TCONS_00108665	XLOC_033336	arahy.Tifrunner.gnm2.ann1.09CHBQ|arahy.Tifrunner.gnm2.ann1.09CHBQ.1	ONT.34125	ONT.34125.1
TCONS_00027839	XLOC_008505	arahy.Tifrunner.gnm2.ann1.09CI3V|arahy.Tifrunner.gnm2.ann1.09CI3V.1	ONT.8714	ONT.8714.2
TCONS_00027840	XLOC_008505	arahy.Tifrunner.gnm2.ann1.09CI3V|arahy.Tifrunner.gnm2.ann1.09CI3V.1	ONT.8714	ONT.8714.3
TCONS_00105812	XLOC_032416	arahy.Tifrunner.gnm2.ann1.09DD91|arahy.Tifrunner.gnm2.ann1.09DD91.1	ONT.33187	ONT.33187.1
TCONS_00105813	XLOC_032416	arahy.Tifrunner.gnm2.ann1.09DD91|arahy.Tifrunner.gnm2.ann1.09DD91.1	ONT.33187	ONT.33187.2
TCONS_00059797	XLOC_018276	arahy.Tifrunner.gnm2.ann1.09FGJA|arahy.Tifrunner.gnm2.ann1.09FGJA.1	ONT.18728	ONT.18728.1
TCONS_00059798	XLOC_018276	arahy.Tifrunner.gnm2.ann1.09FGJA|arahy.Tifrunner.gnm2.ann1.09FGJA.1	ONT.18728	ONT.18728.2
TCONS_00059799	XLOC_018276	arahy.Tifrunner.gnm2.ann1.09FGJA|arahy.Tifrunner.gnm2.ann1.09FGJA.1	ONT.18728	ONT.18728.3
TCONS_00059800	XLOC_018276	arahy.Tifrunner.gnm2.ann1.09FGJA|arahy.Tifrunner.gnm2.ann1.09FGJA.2	ONT.18728	ONT.18728.4
TCONS_00085896	XLOC_026368	arahy.Tifrunner.gnm2.ann1.09GV4T|arahy.Tifrunner.gnm2.ann1.09GV4T.1	ONT.27015	ONT.27015.3
TCONS_00085897	XLOC_026368	arahy.Tifrunner.gnm2.ann1.09GV4T|arahy.Tifrunner.gnm2.ann1.09GV4T.1	ONT.27015	ONT.27015.4
TCONS_00085898	XLOC_026368	arahy.Tifrunner.gnm2.ann1.09GV4T|arahy.Tifrunner.gnm2.ann1.09GV4T.1	ONT.27015	ONT.27015.5
TCONS_00092884	XLOC_028517	arahy.Tifrunner.gnm2.ann1.09HEKB|arahy.Tifrunner.gnm2.ann1.09HEKB.1	ONT.29202	ONT.29202.1
TCONS_00092885	XLOC_028517	arahy.Tifrunner.gnm2.ann1.09HEKB|arahy.Tifrunner.gnm2.ann1.09HEKB.1	ONT.29202	ONT.29202.2
TCONS_00092886	XLOC_028517	arahy.Tifrunner.gnm2.ann1.09HEKB|arahy.Tifrunner.gnm2.ann1.09HEKB.1	ONT.29202	ONT.29202.3
TCONS_00092887	XLOC_028517	arahy.Tifrunner.gnm2.ann1.09HEKB|arahy.Tifrunner.gnm2.ann1.09HEKB.1	ONT.29202	ONT.29202.4
TCONS_00092888	XLOC_028517	arahy.Tifrunner.gnm2.ann1.09HEKB|arahy.Tifrunner.gnm2.ann1.09HEKB.1	ONT.29202	ONT.29202.5
TCONS_00092889	XLOC_028517	arahy.Tifrunner.gnm2.ann1.09HEKB|arahy.Tifrunner.gnm2.ann1.09HEKB.1	ONT.29202	ONT.29202.6
TCONS_00092890	XLOC_028517	arahy.Tifrunner.gnm2.ann1.09HEKB|arahy.Tifrunner.gnm2.ann1.09HEKB.1	ONT.29202	ONT.29202.7
TCONS_00092891	XLOC_028517	arahy.Tifrunner.gnm2.ann1.09HEKB|arahy.Tifrunner.gnm2.ann1.09HEKB.1	ONT.29202	ONT.29202.8
TCONS_00092892	XLOC_028517	arahy.Tifrunner.gnm2.ann1.09HEKB|arahy.Tifrunner.gnm2.ann1.09HEKB.1	ONT.29202	ONT.29202.9
TCONS_00092893	XLOC_028517	arahy.Tifrunner.gnm2.ann1.09HEKB|arahy.Tifrunner.gnm2.ann1.09HEKB.1	ONT.29202	ONT.29202.10
TCONS_00092894	XLOC_028517	arahy.Tifrunner.gnm2.ann1.09HEKB|arahy.Tifrunner.gnm2.ann1.09HEKB.1	ONT.29202	ONT.29202.11
TCONS_00021589	XLOC_006625	arahy.Tifrunner.gnm2.ann1.09HRLI|arahy.Tifrunner.gnm2.ann1.09HRLI.1	ONT.6797	ONT.6797.1
TCONS_00021590	XLOC_006625	arahy.Tifrunner.gnm2.ann1.09HRLI|arahy.Tifrunner.gnm2.ann1.09HRLI.1	ONT.6797	ONT.6797.2
TCONS_00018897	XLOC_005826	arahy.Tifrunner.gnm2.ann1.09IS21|arahy.Tifrunner.gnm2.ann1.09IS21.1	ONT.5976	ONT.5976.1
TCONS_00018898	XLOC_005826	arahy.Tifrunner.gnm2.ann1.09IS21|arahy.Tifrunner.gnm2.ann1.09IS21.1	ONT.5976	ONT.5976.2
TCONS_00018899	XLOC_005826	arahy.Tifrunner.gnm2.ann1.09IS21|arahy.Tifrunner.gnm2.ann1.09IS21.1	ONT.5976	ONT.5976.3
TCONS_00038144	XLOC_011617	arahy.Tifrunner.gnm2.ann1.09JGDD|arahy.Tifrunner.gnm2.ann1.09JGDD.1	ONT.11912	ONT.11912.1
TCONS_00038145	XLOC_011617	arahy.Tifrunner.gnm2.ann1.09JGDD|arahy.Tifrunner.gnm2.ann1.09JGDD.1	ONT.11912	ONT.11912.2
TCONS_00038146	XLOC_011617	arahy.Tifrunner.gnm2.ann1.09JGDD|arahy.Tifrunner.gnm2.ann1.09JGDD.1	ONT.11912	ONT.11912.3
TCONS_00038147	XLOC_011617	arahy.Tifrunner.gnm2.ann1.09JGDD|arahy.Tifrunner.gnm2.ann1.09JGDD.1	ONT.11912	ONT.11912.4
TCONS_00028971	XLOC_008857	arahy.Tifrunner.gnm2.ann1.09KEBU|arahy.Tifrunner.gnm2.ann1.09KEBU.1	ONT.9070	ONT.9070.1
TCONS_00065025	XLOC_019860	arahy.Tifrunner.gnm2.ann1.09LR4A|arahy.Tifrunner.gnm2.ann1.09LR4A.1	ONT.20337	ONT.20337.1
TCONS_00065026	XLOC_019860	arahy.Tifrunner.gnm2.ann1.09LR4A|arahy.Tifrunner.gnm2.ann1.09LR4A.1	ONT.20337	ONT.20337.2
TCONS_00065028	XLOC_019860	arahy.Tifrunner.gnm2.ann1.09LR4A|arahy.Tifrunner.gnm2.ann1.09LR4A.1	ONT.20337	ONT.20337.4
TCONS_00065029	XLOC_019860	arahy.Tifrunner.gnm2.ann1.09LR4A|arahy.Tifrunner.gnm2.ann1.09LR4A.1	ONT.20337	ONT.20337.5
TCONS_00109253	XLOC_033517	arahy.Tifrunner.gnm2.ann1.09M2FB|arahy.Tifrunner.gnm2.ann1.09M2FB.1	ONT.34312	ONT.34312.1
TCONS_00109254	XLOC_033517	arahy.Tifrunner.gnm2.ann1.09M2FB|arahy.Tifrunner.gnm2.ann1.09M2FB.1	ONT.34313	ONT.34313.1
TCONS_00109255	XLOC_033517	arahy.Tifrunner.gnm2.ann1.09M2FB|arahy.Tifrunner.gnm2.ann1.09M2FB.1	ONT.34313	ONT.34313.2
TCONS_00024057	XLOC_007352	arahy.Tifrunner.gnm2.ann1.09MUKR|arahy.Tifrunner.gnm2.ann1.09MUKR.1	ONT.7538	ONT.7538.1
TCONS_00121848	XLOC_037417	arahy.Tifrunner.gnm2.ann1.09PM8L|arahy.Tifrunner.gnm2.ann1.09PM8L.1	ONT.38306	ONT.38306.1
TCONS_00121850	XLOC_037417	arahy.Tifrunner.gnm2.ann1.09PM8L|arahy.Tifrunner.gnm2.ann1.09PM8L.1	ONT.38306	ONT.38306.3
TCONS_00111600	XLOC_034309	arahy.Tifrunner.gnm2.ann1.09PUMV|arahy.Tifrunner.gnm2.ann1.09PUMV.1	ONT.35114	ONT.35114.1
TCONS_00021061	XLOC_006457	arahy.Tifrunner.gnm2.ann1.09PW0C|arahy.Tifrunner.gnm2.ann1.09PW0C.1	ONT.6626	ONT.6626.2
TCONS_00028633	XLOC_008758	arahy.Tifrunner.gnm2.ann1.09T8EW|arahy.Tifrunner.gnm2.ann1.09T8EW.1	ONT.8970	ONT.8970.1
TCONS_00041001	XLOC_012424	arahy.Tifrunner.gnm2.ann1.09V7NE|arahy.Tifrunner.gnm2.ann1.09V7NE.1	ONT.12737	ONT.12737.1
TCONS_00041002	XLOC_012424	arahy.Tifrunner.gnm2.ann1.09V7NE|arahy.Tifrunner.gnm2.ann1.09V7NE.1	ONT.12737	ONT.12737.2
TCONS_00041003	XLOC_012424	arahy.Tifrunner.gnm2.ann1.09V7NE|arahy.Tifrunner.gnm2.ann1.09V7NE.1	ONT.12737	ONT.12737.3
TCONS_00041004	XLOC_012424	arahy.Tifrunner.gnm2.ann1.09V7NE|arahy.Tifrunner.gnm2.ann1.09V7NE.1	ONT.12737	ONT.12737.4
TCONS_00041006	XLOC_012424	arahy.Tifrunner.gnm2.ann1.09V7NE|arahy.Tifrunner.gnm2.ann1.09V7NE.1	ONT.12737	ONT.12737.6
TCONS_00050570	XLOC_015449	arahy.Tifrunner.gnm2.ann1.09X96J|arahy.Tifrunner.gnm2.ann1.09X96J.1	ONT.15833	ONT.15833.2
TCONS_00050571	XLOC_015449	arahy.Tifrunner.gnm2.ann1.09X96J|arahy.Tifrunner.gnm2.ann1.09X96J.1	ONT.15833	ONT.15833.3
TCONS_00050572	XLOC_015449	arahy.Tifrunner.gnm2.ann1.09X96J|arahy.Tifrunner.gnm2.ann1.09X96J.1	ONT.15833	ONT.15833.4
TCONS_00050573	XLOC_015449	arahy.Tifrunner.gnm2.ann1.09X96J|arahy.Tifrunner.gnm2.ann1.09X96J.1	ONT.15833	ONT.15833.5
TCONS_00050574	XLOC_015449	arahy.Tifrunner.gnm2.ann1.09X96J|arahy.Tifrunner.gnm2.ann1.09X96J.1	ONT.15833	ONT.15833.6
TCONS_00050575	XLOC_015449	arahy.Tifrunner.gnm2.ann1.09X96J|arahy.Tifrunner.gnm2.ann1.09X96J.1	ONT.15833	ONT.15833.7
TCONS_00050576	XLOC_015449	arahy.Tifrunner.gnm2.ann1.09X96J|arahy.Tifrunner.gnm2.ann1.09X96J.1	ONT.15833	ONT.15833.8
TCONS_00050577	XLOC_015449	arahy.Tifrunner.gnm2.ann1.09X96J|arahy.Tifrunner.gnm2.ann1.09X96J.1	ONT.15833	ONT.15833.9
TCONS_00050579	XLOC_015449	arahy.Tifrunner.gnm2.ann1.09X96J|arahy.Tifrunner.gnm2.ann1.09X96J.1	ONT.15833	ONT.15833.11
TCONS_00049084	XLOC_014983	arahy.Tifrunner.gnm2.ann1.09XT1N|arahy.Tifrunner.gnm2.ann1.09XT1N.1	ONT.15355	ONT.15355.1
TCONS_00104051	XLOC_031886	arahy.Tifrunner.gnm2.ann1.09ZGYD|arahy.Tifrunner.gnm2.ann1.09ZGYD.1	ONT.32649	ONT.32649.2
TCONS_00104052	XLOC_031886	arahy.Tifrunner.gnm2.ann1.09ZGYD|arahy.Tifrunner.gnm2.ann1.09ZGYD.1	ONT.32649	ONT.32649.3
TCONS_00104053	XLOC_031886	arahy.Tifrunner.gnm2.ann1.09ZGYD|arahy.Tifrunner.gnm2.ann1.09ZGYD.1	ONT.32649	ONT.32649.4
TCONS_00104054	XLOC_031886	arahy.Tifrunner.gnm2.ann1.09ZGYD|arahy.Tifrunner.gnm2.ann1.09ZGYD.1	ONT.32649	ONT.32649.5
TCONS_00032575	XLOC_009945	arahy.Tifrunner.gnm2.ann1.09ZXWH|arahy.Tifrunner.gnm2.ann1.09ZXWH.1	ONT.10203	ONT.10203.1
TCONS_00032576	XLOC_009945	arahy.Tifrunner.gnm2.ann1.09ZXWH|arahy.Tifrunner.gnm2.ann1.09ZXWH.1	ONT.10203	ONT.10203.2
TCONS_00108149	XLOC_033168	arahy.Tifrunner.gnm2.ann1.0A1ABD|arahy.Tifrunner.gnm2.ann1.0A1ABD.1	ONT.33954	ONT.33954.1
TCONS_00108150	XLOC_033168	arahy.Tifrunner.gnm2.ann1.0A1ABD|arahy.Tifrunner.gnm2.ann1.0A1ABD.1	ONT.33954	ONT.33954.2
TCONS_00108151	XLOC_033168	arahy.Tifrunner.gnm2.ann1.0A1ABD|arahy.Tifrunner.gnm2.ann1.0A1ABD.1	ONT.33954	ONT.33954.3
TCONS_00108152	XLOC_033168	arahy.Tifrunner.gnm2.ann1.0A1ABD|arahy.Tifrunner.gnm2.ann1.0A1ABD.1	ONT.33954	ONT.33954.4
TCONS_00068543	XLOC_020978	arahy.Tifrunner.gnm2.ann1.0A6Q27|arahy.Tifrunner.gnm2.ann1.0A6Q27.1	ONT.21476	ONT.21476.1
TCONS_00068545	XLOC_020978	arahy.Tifrunner.gnm2.ann1.0A6Q27|arahy.Tifrunner.gnm2.ann1.0A6Q27.1	ONT.21476	ONT.21476.3
TCONS_00068546	XLOC_020978	arahy.Tifrunner.gnm2.ann1.0A6Q27|arahy.Tifrunner.gnm2.ann1.0A6Q27.1	ONT.21476	ONT.21476.4
TCONS_00029951	XLOC_009140	arahy.Tifrunner.gnm2.ann1.0A6Y9S|arahy.Tifrunner.gnm2.ann1.0A6Y9S.1	ONT.9360	ONT.9360.1
TCONS_00029952	XLOC_009140	arahy.Tifrunner.gnm2.ann1.0A6Y9S|arahy.Tifrunner.gnm2.ann1.0A6Y9S.1	ONT.9360	ONT.9360.2
TCONS_00029953	XLOC_009140	arahy.Tifrunner.gnm2.ann1.0A6Y9S|arahy.Tifrunner.gnm2.ann1.0A6Y9S.1	ONT.9360	ONT.9360.3
TCONS_00029954	XLOC_009140	arahy.Tifrunner.gnm2.ann1.0A6Y9S|arahy.Tifrunner.gnm2.ann1.0A6Y9S.1	ONT.9360	ONT.9360.4
TCONS_00029955	XLOC_009140	arahy.Tifrunner.gnm2.ann1.0A6Y9S|arahy.Tifrunner.gnm2.ann1.0A6Y9S.1	ONT.9360	ONT.9360.5
TCONS_00029956	XLOC_009140	arahy.Tifrunner.gnm2.ann1.0A6Y9S|arahy.Tifrunner.gnm2.ann1.0A6Y9S.1	ONT.9360	ONT.9360.6
TCONS_00062340	XLOC_019081	arahy.Tifrunner.gnm2.ann1.0A7WSD|arahy.Tifrunner.gnm2.ann1.0A7WSD.1	ONT.19546	ONT.19546.2
TCONS_00076784	XLOC_023518	arahy.Tifrunner.gnm2.ann1.0A9D4I|arahy.Tifrunner.gnm2.ann1.0A9D4I.1	ONT.24082	ONT.24082.3
TCONS_00033543	XLOC_010210	arahy.Tifrunner.gnm2.ann1.0AAB2E|arahy.Tifrunner.gnm2.ann1.0AAB2E.1	ONT.10472	ONT.10472.3
TCONS_00033544	XLOC_010210	arahy.Tifrunner.gnm2.ann1.0AAB2E|arahy.Tifrunner.gnm2.ann1.0AAB2E.1	ONT.10472	ONT.10472.4
TCONS_00036866	XLOC_011202	arahy.Tifrunner.gnm2.ann1.0AAB2E|arahy.Tifrunner.gnm2.ann1.0AAB2E.1	ONT.11487	ONT.11487.1
TCONS_00080399	XLOC_024659	arahy.Tifrunner.gnm2.ann1.0AB4R7|arahy.Tifrunner.gnm2.ann1.0AB4R7.2	ONT.25252	ONT.25252.1
TCONS_00080400	XLOC_024659	arahy.Tifrunner.gnm2.ann1.0AB4R7|arahy.Tifrunner.gnm2.ann1.0AB4R7.2	ONT.25252	ONT.25252.2
TCONS_00080401	XLOC_024659	arahy.Tifrunner.gnm2.ann1.0AB4R7|arahy.Tifrunner.gnm2.ann1.0AB4R7.2	ONT.25252	ONT.25252.3
TCONS_00080402	XLOC_024659	arahy.Tifrunner.gnm2.ann1.0AB4R7|arahy.Tifrunner.gnm2.ann1.0AB4R7.2	ONT.25252	ONT.25252.4
TCONS_00080403	XLOC_024659	arahy.Tifrunner.gnm2.ann1.0AB4R7|arahy.Tifrunner.gnm2.ann1.0AB4R7.2	ONT.25252	ONT.25252.5
TCONS_00080404	XLOC_024659	arahy.Tifrunner.gnm2.ann1.0AB4R7|arahy.Tifrunner.gnm2.ann1.0AB4R7.2	ONT.25252	ONT.25252.6
TCONS_00080405	XLOC_024659	arahy.Tifrunner.gnm2.ann1.0AB4R7|arahy.Tifrunner.gnm2.ann1.0AB4R7.2	ONT.25252	ONT.25252.7
TCONS_00080406	XLOC_024659	arahy.Tifrunner.gnm2.ann1.0AB4R7|arahy.Tifrunner.gnm2.ann1.0AB4R7.2	ONT.25253	ONT.25253.1
TCONS_00080408	XLOC_024659	arahy.Tifrunner.gnm2.ann1.0AB4R7|arahy.Tifrunner.gnm2.ann1.0AB4R7.2	ONT.25253	ONT.25253.3
TCONS_00080410	XLOC_024659	arahy.Tifrunner.gnm2.ann1.0AB4R7|arahy.Tifrunner.gnm2.ann1.0AB4R7.2	ONT.25253	ONT.25253.5
TCONS_00067893	XLOC_020806	arahy.Tifrunner.gnm2.ann1.0AF3IJ|arahy.Tifrunner.gnm2.ann1.0AF3IJ.1	ONT.21301	ONT.21301.1
TCONS_00067894	XLOC_020806	arahy.Tifrunner.gnm2.ann1.0AF3IJ|arahy.Tifrunner.gnm2.ann1.0AF3IJ.1	ONT.21301	ONT.21301.2
TCONS_00067895	XLOC_020806	arahy.Tifrunner.gnm2.ann1.0AF3IJ|arahy.Tifrunner.gnm2.ann1.0AF3IJ.1	ONT.21301	ONT.21301.3
TCONS_00067896	XLOC_020806	arahy.Tifrunner.gnm2.ann1.0AF3IJ|arahy.Tifrunner.gnm2.ann1.0AF3IJ.1	ONT.21301	ONT.21301.4
TCONS_00067897	XLOC_020806	arahy.Tifrunner.gnm2.ann1.0AF3IJ|arahy.Tifrunner.gnm2.ann1.0AF3IJ.1	ONT.21301	ONT.21301.5
TCONS_00067898	XLOC_020806	arahy.Tifrunner.gnm2.ann1.0AF3IJ|arahy.Tifrunner.gnm2.ann1.0AF3IJ.1	ONT.21301	ONT.21301.6
TCONS_00067899	XLOC_020806	arahy.Tifrunner.gnm2.ann1.0AF3IJ|arahy.Tifrunner.gnm2.ann1.0AF3IJ.1	ONT.21301	ONT.21301.7
TCONS_00067900	XLOC_020806	arahy.Tifrunner.gnm2.ann1.0AF3IJ|arahy.Tifrunner.gnm2.ann1.0AF3IJ.1	ONT.21301	ONT.21301.8
TCONS_00067901	XLOC_020806	arahy.Tifrunner.gnm2.ann1.0AF3IJ|arahy.Tifrunner.gnm2.ann1.0AF3IJ.1	ONT.21301	ONT.21301.9
TCONS_00000968	XLOC_000293	arahy.Tifrunner.gnm2.ann1.0AQ0IW|arahy.Tifrunner.gnm2.ann1.0AQ0IW.1	ONT.303	ONT.303.1
TCONS_00000969	XLOC_000293	arahy.Tifrunner.gnm2.ann1.0AQ0IW|arahy.Tifrunner.gnm2.ann1.0AQ0IW.1	ONT.303	ONT.303.2
TCONS_00000970	XLOC_000293	arahy.Tifrunner.gnm2.ann1.0AQ0IW|arahy.Tifrunner.gnm2.ann1.0AQ0IW.1	ONT.303	ONT.303.3
TCONS_00000971	XLOC_000293	arahy.Tifrunner.gnm2.ann1.0AQ0IW|arahy.Tifrunner.gnm2.ann1.0AQ0IW.1	ONT.303	ONT.303.4
TCONS_00000972	XLOC_000293	arahy.Tifrunner.gnm2.ann1.0AQ0IW|arahy.Tifrunner.gnm2.ann1.0AQ0IW.1	ONT.303	ONT.303.5
TCONS_00000973	XLOC_000293	arahy.Tifrunner.gnm2.ann1.0AQ0IW|arahy.Tifrunner.gnm2.ann1.0AQ0IW.1	ONT.303	ONT.303.6
TCONS_00074633	XLOC_022951	arahy.Tifrunner.gnm2.ann1.0AS58E|arahy.Tifrunner.gnm2.ann1.0AS58E.1	ONT.23494	ONT.23494.1
TCONS_00074634	XLOC_022951	arahy.Tifrunner.gnm2.ann1.0AS58E|arahy.Tifrunner.gnm2.ann1.0AS58E.1	ONT.23494	ONT.23494.2
TCONS_00114059	XLOC_035036	arahy.Tifrunner.gnm2.ann1.0ASR8J|arahy.Tifrunner.gnm2.ann1.0ASR8J.1	ONT.35861	ONT.35861.1
TCONS_00114060	XLOC_035036	arahy.Tifrunner.gnm2.ann1.0ASR8J|arahy.Tifrunner.gnm2.ann1.0ASR8J.1	ONT.35861	ONT.35861.2
TCONS_00114061	XLOC_035036	arahy.Tifrunner.gnm2.ann1.0ASR8J|arahy.Tifrunner.gnm2.ann1.0ASR8J.1	ONT.35861	ONT.35861.3
TCONS_00114062	XLOC_035036	arahy.Tifrunner.gnm2.ann1.0ASR8J|arahy.Tifrunner.gnm2.ann1.0ASR8J.1	ONT.35861	ONT.35861.4
TCONS_00114063	XLOC_035036	arahy.Tifrunner.gnm2.ann1.0ASR8J|arahy.Tifrunner.gnm2.ann1.0ASR8J.1	ONT.35861	ONT.35861.5
TCONS_00114064	XLOC_035036	arahy.Tifrunner.gnm2.ann1.0ASR8J|arahy.Tifrunner.gnm2.ann1.0ASR8J.1	ONT.35861	ONT.35861.6
TCONS_00114065	XLOC_035036	arahy.Tifrunner.gnm2.ann1.0ASR8J|arahy.Tifrunner.gnm2.ann1.0ASR8J.1	ONT.35861	ONT.35861.7
TCONS_00114066	XLOC_035036	arahy.Tifrunner.gnm2.ann1.0ASR8J|arahy.Tifrunner.gnm2.ann1.0ASR8J.1	ONT.35861	ONT.35861.8
TCONS_00074478	XLOC_022902	arahy.Tifrunner.gnm2.ann1.0AWF5M|arahy.Tifrunner.gnm2.ann1.0AWF5M.1	ONT.23444	ONT.23444.2
TCONS_00074479	XLOC_022902	arahy.Tifrunner.gnm2.ann1.0AWF5M|arahy.Tifrunner.gnm2.ann1.0AWF5M.1	ONT.23444	ONT.23444.3
TCONS_00074481	XLOC_022902	arahy.Tifrunner.gnm2.ann1.0AWF5M|arahy.Tifrunner.gnm2.ann1.0AWF5M.1	ONT.23444	ONT.23444.5
TCONS_00074482	XLOC_022902	arahy.Tifrunner.gnm2.ann1.0AWF5M|arahy.Tifrunner.gnm2.ann1.0AWF5M.1	ONT.23444	ONT.23444.6
TCONS_00074483	XLOC_022902	arahy.Tifrunner.gnm2.ann1.0AWF5M|arahy.Tifrunner.gnm2.ann1.0AWF5M.1	ONT.23444	ONT.23444.7
TCONS_00074484	XLOC_022902	arahy.Tifrunner.gnm2.ann1.0AWF5M|arahy.Tifrunner.gnm2.ann1.0AWF5M.1	ONT.23444	ONT.23444.8
TCONS_00035229	XLOC_010722	arahy.Tifrunner.gnm2.ann1.0AZ5VJ|arahy.Tifrunner.gnm2.ann1.0AZ5VJ.1	ONT.10991	ONT.10991.1
TCONS_00038447	XLOC_011701	arahy.Tifrunner.gnm2.ann1.0AZ5VJ|arahy.Tifrunner.gnm2.ann1.0AZ5VJ.1	ONT.11999	ONT.11999.1
TCONS_00008325	XLOC_002601	arahy.Tifrunner.gnm2.ann1.0B41PU|arahy.Tifrunner.gnm2.ann1.0B41PU.2	ONT.2658	ONT.2658.2
TCONS_00008326	XLOC_002601	arahy.Tifrunner.gnm2.ann1.0B41PU|arahy.Tifrunner.gnm2.ann1.0B41PU.2	ONT.2658	ONT.2658.3
TCONS_00008328	XLOC_002601	arahy.Tifrunner.gnm2.ann1.0B41PU|arahy.Tifrunner.gnm2.ann1.0B41PU.2	ONT.2658	ONT.2658.5
TCONS_00008331	XLOC_002601	arahy.Tifrunner.gnm2.ann1.0B41PU|arahy.Tifrunner.gnm2.ann1.0B41PU.2	ONT.2658	ONT.2658.8
TCONS_00102861	XLOC_031495	arahy.Tifrunner.gnm2.ann1.0B6IYK|arahy.Tifrunner.gnm2.ann1.0B6IYK.1	ONT.32250	ONT.32250.1
TCONS_00102862	XLOC_031495	arahy.Tifrunner.gnm2.ann1.0B6IYK|arahy.Tifrunner.gnm2.ann1.0B6IYK.1	ONT.32250	ONT.32250.2
TCONS_00102863	XLOC_031495	arahy.Tifrunner.gnm2.ann1.0B6IYK|arahy.Tifrunner.gnm2.ann1.0B6IYK.1	ONT.32250	ONT.32250.3
TCONS_00043007	XLOC_013064	arahy.Tifrunner.gnm2.ann1.0B7JEM|arahy.Tifrunner.gnm2.ann1.0B7JEM.1	ONT.13390	ONT.13390.1
TCONS_00043553	XLOC_013232	arahy.Tifrunner.gnm2.ann1.0B7PBW|arahy.Tifrunner.gnm2.ann1.0B7PBW.1	ONT.13560	ONT.13560.1
TCONS_00058748	XLOC_017940	arahy.Tifrunner.gnm2.ann1.0B8THM|arahy.Tifrunner.gnm2.ann1.0B8THM.1	ONT.18389	ONT.18389.1
TCONS_00012843	XLOC_004072	arahy.Tifrunner.gnm2.ann1.0BB5XM|arahy.Tifrunner.gnm2.ann1.0BB5XM.1	ONT.4162	ONT.4162.1
TCONS_00012846	XLOC_004072	arahy.Tifrunner.gnm2.ann1.0BB5XM|arahy.Tifrunner.gnm2.ann1.0BB5XM.1	ONT.4162	ONT.4162.4
TCONS_00063823	XLOC_019511	arahy.Tifrunner.gnm2.ann1.0BBG36|arahy.Tifrunner.gnm2.ann1.0BBG36.1	ONT.19983	ONT.19983.1
TCONS_00063825	XLOC_019511	arahy.Tifrunner.gnm2.ann1.0BBG36|arahy.Tifrunner.gnm2.ann1.0BBG36.1	ONT.19983	ONT.19983.3
TCONS_00063826	XLOC_019511	arahy.Tifrunner.gnm2.ann1.0BBG36|arahy.Tifrunner.gnm2.ann1.0BBG36.1	ONT.19983	ONT.19983.4
TCONS_00063827	XLOC_019511	arahy.Tifrunner.gnm2.ann1.0BBG36|arahy.Tifrunner.gnm2.ann1.0BBG36.1	ONT.19983	ONT.19983.5
TCONS_00071875	XLOC_022087	arahy.Tifrunner.gnm2.ann1.0BBN6W|arahy.Tifrunner.gnm2.ann1.0BBN6W.1	ONT.22602	ONT.22602.2
TCONS_00057262	XLOC_017475	arahy.Tifrunner.gnm2.ann1.0BC81I|arahy.Tifrunner.gnm2.ann1.0BC81I.1	ONT.17918	ONT.17918.1
TCONS_00107021	XLOC_032810	arahy.Tifrunner.gnm2.ann1.0BLG9X|arahy.Tifrunner.gnm2.ann1.0BLG9X.1	ONT.33589	ONT.33589.3
TCONS_00106035	XLOC_032481	arahy.Tifrunner.gnm2.ann1.0BP8ZB|arahy.Tifrunner.gnm2.ann1.0BP8ZB.1	ONT.33253	ONT.33253.2
TCONS_00056572	XLOC_017282	arahy.Tifrunner.gnm2.ann1.0BPR43|arahy.Tifrunner.gnm2.ann1.0BPR43.1	ONT.17722	ONT.17722.2
TCONS_00056573	XLOC_017282	arahy.Tifrunner.gnm2.ann1.0BPR43|arahy.Tifrunner.gnm2.ann1.0BPR43.1	ONT.17722	ONT.17722.3
TCONS_00056574	XLOC_017282	arahy.Tifrunner.gnm2.ann1.0BPR43|arahy.Tifrunner.gnm2.ann1.0BPR43.1	ONT.17722	ONT.17722.4
TCONS_00015165	XLOC_004695	arahy.Tifrunner.gnm2.ann1.0BUM6B|arahy.Tifrunner.gnm2.ann1.0BUM6B.1	ONT.4803	ONT.4803.1
TCONS_00015166	XLOC_004695	arahy.Tifrunner.gnm2.ann1.0BUM6B|arahy.Tifrunner.gnm2.ann1.0BUM6B.1	ONT.4803	ONT.4803.2
TCONS_00015167	XLOC_004695	arahy.Tifrunner.gnm2.ann1.0BUM6B|arahy.Tifrunner.gnm2.ann1.0BUM6B.1	ONT.4803	ONT.4803.3
TCONS_00084819	XLOC_026030	arahy.Tifrunner.gnm2.ann1.0BX3U4|arahy.Tifrunner.gnm2.ann1.0BX3U4.3	ONT.26667	ONT.26667.2
TCONS_00084820	XLOC_026030	arahy.Tifrunner.gnm2.ann1.0BX3U4|arahy.Tifrunner.gnm2.ann1.0BX3U4.3	ONT.26667	ONT.26667.3
TCONS_00084821	XLOC_026030	arahy.Tifrunner.gnm2.ann1.0BX3U4|arahy.Tifrunner.gnm2.ann1.0BX3U4.3	ONT.26667	ONT.26667.4
TCONS_00084822	XLOC_026030	arahy.Tifrunner.gnm2.ann1.0BX3U4|arahy.Tifrunner.gnm2.ann1.0BX3U4.3	ONT.26667	ONT.26667.5
TCONS_00084826	XLOC_026030	arahy.Tifrunner.gnm2.ann1.0BX3U4|arahy.Tifrunner.gnm2.ann1.0BX3U4.3	ONT.26667	ONT.26667.9
TCONS_00084827	XLOC_026030	arahy.Tifrunner.gnm2.ann1.0BX3U4|arahy.Tifrunner.gnm2.ann1.0BX3U4.3	ONT.26667	ONT.26667.10
TCONS_00089788	XLOC_027542	arahy.Tifrunner.gnm2.ann1.0BXA8A|arahy.Tifrunner.gnm2.ann1.0BXA8A.1	ONT.28213	ONT.28213.1
TCONS_00089789	XLOC_027542	arahy.Tifrunner.gnm2.ann1.0BXA8A|arahy.Tifrunner.gnm2.ann1.0BXA8A.1	ONT.28213	ONT.28213.2
TCONS_00089790	XLOC_027542	arahy.Tifrunner.gnm2.ann1.0BXA8A|arahy.Tifrunner.gnm2.ann1.0BXA8A.1	ONT.28213	ONT.28213.3
TCONS_00089791	XLOC_027542	arahy.Tifrunner.gnm2.ann1.0BXA8A|arahy.Tifrunner.gnm2.ann1.0BXA8A.1	ONT.28213	ONT.28213.4
TCONS_00089792	XLOC_027542	arahy.Tifrunner.gnm2.ann1.0BXA8A|arahy.Tifrunner.gnm2.ann1.0BXA8A.1	ONT.28213	ONT.28213.5
TCONS_00089793	XLOC_027542	arahy.Tifrunner.gnm2.ann1.0BXA8A|arahy.Tifrunner.gnm2.ann1.0BXA8A.1	ONT.28213	ONT.28213.6
TCONS_00089795	XLOC_027542	arahy.Tifrunner.gnm2.ann1.0BXA8A|arahy.Tifrunner.gnm2.ann1.0BXA8A.1	ONT.28213	ONT.28213.8
TCONS_00089796	XLOC_027542	arahy.Tifrunner.gnm2.ann1.0BXA8A|arahy.Tifrunner.gnm2.ann1.0BXA8A.1	ONT.28213	ONT.28213.9
TCONS_00089797	XLOC_027542	arahy.Tifrunner.gnm2.ann1.0BXA8A|arahy.Tifrunner.gnm2.ann1.0BXA8A.1	ONT.28213	ONT.28213.10
TCONS_00061822	XLOC_018894	arahy.Tifrunner.gnm2.ann1.0BXH0B|arahy.Tifrunner.gnm2.ann1.0BXH0B.1	ONT.19355	ONT.19355.1
TCONS_00072874	XLOC_022395	arahy.Tifrunner.gnm2.ann1.0BY36D|arahy.Tifrunner.gnm2.ann1.0BY36D.1	ONT.22926	ONT.22926.2
TCONS_00072877	XLOC_022395	arahy.Tifrunner.gnm2.ann1.0BY36D|arahy.Tifrunner.gnm2.ann1.0BY36D.1	ONT.22926	ONT.22926.5
TCONS_00072881	XLOC_022395	arahy.Tifrunner.gnm2.ann1.0BY36D|arahy.Tifrunner.gnm2.ann1.0BY36D.1	ONT.22926	ONT.22926.9
TCONS_00072883	XLOC_022395	arahy.Tifrunner.gnm2.ann1.0BY36D|arahy.Tifrunner.gnm2.ann1.0BY36D.1	ONT.22926	ONT.22926.11
TCONS_00106411	XLOC_032624	arahy.Tifrunner.gnm2.ann1.0C0BSE|arahy.Tifrunner.gnm2.ann1.0C0BSE.1	ONT.33400	ONT.33400.1
TCONS_00061717	XLOC_018860	arahy.Tifrunner.gnm2.ann1.0C34XQ|arahy.Tifrunner.gnm2.ann1.0C34XQ.1	ONT.19321	ONT.19321.1
TCONS_00115403	XLOC_035401	arahy.Tifrunner.gnm2.ann1.0C39AK|arahy.Tifrunner.gnm2.ann1.0C39AK.1	ONT.36243	ONT.36243.1
TCONS_00008949	XLOC_002813	arahy.Tifrunner.gnm2.ann1.0C3V8Z|arahy.Tifrunner.gnm2.ann1.0C3V8Z.1	ONT.2874	ONT.2874.1
TCONS_00008951	XLOC_002813	arahy.Tifrunner.gnm2.ann1.0C3V8Z|arahy.Tifrunner.gnm2.ann1.0C3V8Z.1	ONT.2875	ONT.2875.1
TCONS_00008952	XLOC_002813	arahy.Tifrunner.gnm2.ann1.0C3V8Z|arahy.Tifrunner.gnm2.ann1.0C3V8Z.1	ONT.2875	ONT.2875.2
TCONS_00008953	XLOC_002813	arahy.Tifrunner.gnm2.ann1.0C3V8Z|arahy.Tifrunner.gnm2.ann1.0C3V8Z.1	ONT.2875	ONT.2875.3
TCONS_00008954	XLOC_002813	arahy.Tifrunner.gnm2.ann1.0C3V8Z|arahy.Tifrunner.gnm2.ann1.0C3V8Z.1	ONT.2875	ONT.2875.4
TCONS_00008955	XLOC_002813	arahy.Tifrunner.gnm2.ann1.0C3V8Z|arahy.Tifrunner.gnm2.ann1.0C3V8Z.1	ONT.2875	ONT.2875.5
TCONS_00008957	XLOC_002813	arahy.Tifrunner.gnm2.ann1.0C3V8Z|arahy.Tifrunner.gnm2.ann1.0C3V8Z.1	ONT.2875	ONT.2875.7
TCONS_00069607	XLOC_021323	arahy.Tifrunner.gnm2.ann1.0C4R8T|arahy.Tifrunner.gnm2.ann1.0C4R8T.1	ONT.21826	ONT.21826.1
TCONS_00069608	XLOC_021323	arahy.Tifrunner.gnm2.ann1.0C4R8T|arahy.Tifrunner.gnm2.ann1.0C4R8T.1	ONT.21826	ONT.21826.2
TCONS_00069609	XLOC_021323	arahy.Tifrunner.gnm2.ann1.0C4R8T|arahy.Tifrunner.gnm2.ann1.0C4R8T.1	ONT.21826	ONT.21826.3
TCONS_00073162	XLOC_022479	arahy.Tifrunner.gnm2.ann1.0C6YUW|arahy.Tifrunner.gnm2.ann1.0C6YUW.1	ONT.23013	ONT.23013.1
TCONS_00073163	XLOC_022479	arahy.Tifrunner.gnm2.ann1.0C6YUW|arahy.Tifrunner.gnm2.ann1.0C6YUW.1	ONT.23013	ONT.23013.2
TCONS_00073164	XLOC_022479	arahy.Tifrunner.gnm2.ann1.0C6YUW|arahy.Tifrunner.gnm2.ann1.0C6YUW.1	ONT.23013	ONT.23013.3
TCONS_00073165	XLOC_022479	arahy.Tifrunner.gnm2.ann1.0C6YUW|arahy.Tifrunner.gnm2.ann1.0C6YUW.1	ONT.23013	ONT.23013.4
TCONS_00073166	XLOC_022479	arahy.Tifrunner.gnm2.ann1.0C6YUW|arahy.Tifrunner.gnm2.ann1.0C6YUW.1	ONT.23013	ONT.23013.5
TCONS_00073167	XLOC_022479	arahy.Tifrunner.gnm2.ann1.0C6YUW|arahy.Tifrunner.gnm2.ann1.0C6YUW.1	ONT.23013	ONT.23013.6
TCONS_00073169	XLOC_022479	arahy.Tifrunner.gnm2.ann1.0C6YUW|arahy.Tifrunner.gnm2.ann1.0C6YUW.1	ONT.23013	ONT.23013.8
TCONS_00073170	XLOC_022479	arahy.Tifrunner.gnm2.ann1.0C6YUW|arahy.Tifrunner.gnm2.ann1.0C6YUW.1	ONT.23013	ONT.23013.9
TCONS_00073171	XLOC_022479	arahy.Tifrunner.gnm2.ann1.0C6YUW|arahy.Tifrunner.gnm2.ann1.0C6YUW.1	ONT.23013	ONT.23013.10
TCONS_00031844	XLOC_009755	arahy.Tifrunner.gnm2.ann1.0C6ZNN|arahy.Tifrunner.gnm2.ann1.0C6ZNN.1	ONT.9994	ONT.9994.1
TCONS_00031845	XLOC_009755	arahy.Tifrunner.gnm2.ann1.0C6ZNN|arahy.Tifrunner.gnm2.ann1.0C6ZNN.1	ONT.9994	ONT.9994.2
TCONS_00031846	XLOC_009755	arahy.Tifrunner.gnm2.ann1.0C6ZNN|arahy.Tifrunner.gnm2.ann1.0C6ZNN.1	ONT.9994	ONT.9994.3
TCONS_00031847	XLOC_009755	arahy.Tifrunner.gnm2.ann1.0C6ZNN|arahy.Tifrunner.gnm2.ann1.0C6ZNN.1	ONT.9994	ONT.9994.4
TCONS_00031848	XLOC_009755	arahy.Tifrunner.gnm2.ann1.0C6ZNN|arahy.Tifrunner.gnm2.ann1.0C6ZNN.1	ONT.9994	ONT.9994.5
TCONS_00031849	XLOC_009755	arahy.Tifrunner.gnm2.ann1.0C6ZNN|arahy.Tifrunner.gnm2.ann1.0C6ZNN.1	ONT.9994	ONT.9994.6
TCONS_00031850	XLOC_009755	arahy.Tifrunner.gnm2.ann1.0C6ZNN|arahy.Tifrunner.gnm2.ann1.0C6ZNN.3	ONT.9995	ONT.9995.1
TCONS_00031851	XLOC_009755	arahy.Tifrunner.gnm2.ann1.0C6ZNN|arahy.Tifrunner.gnm2.ann1.0C6ZNN.3	ONT.9995	ONT.9995.2
TCONS_00031852	XLOC_009755	arahy.Tifrunner.gnm2.ann1.0C6ZNN|arahy.Tifrunner.gnm2.ann1.0C6ZNN.3	ONT.9996	ONT.9996.1
TCONS_00031853	XLOC_009755	arahy.Tifrunner.gnm2.ann1.0C6ZNN|arahy.Tifrunner.gnm2.ann1.0C6ZNN.3	ONT.9996	ONT.9996.2
TCONS_00025410	XLOC_007795	arahy.Tifrunner.gnm2.ann1.0C7DFX|arahy.Tifrunner.gnm2.ann1.0C7DFX.1	ONT.7988	ONT.7988.1
TCONS_00025411	XLOC_007795	arahy.Tifrunner.gnm2.ann1.0C7DFX|arahy.Tifrunner.gnm2.ann1.0C7DFX.1	ONT.7988	ONT.7988.2
TCONS_00025412	XLOC_007795	arahy.Tifrunner.gnm2.ann1.0C7DFX|arahy.Tifrunner.gnm2.ann1.0C7DFX.1	ONT.7988	ONT.7988.3
TCONS_00048593	XLOC_014789	arahy.Tifrunner.gnm2.ann1.0C8612|arahy.Tifrunner.gnm2.ann1.0C8612.1	ONT.15159	ONT.15159.1
TCONS_00118295	XLOC_036328	arahy.Tifrunner.gnm2.ann1.0C8NZA|arahy.Tifrunner.gnm2.ann1.0C8NZA.2	ONT.37195	ONT.37195.1
TCONS_00118296	XLOC_036328	arahy.Tifrunner.gnm2.ann1.0C8NZA|arahy.Tifrunner.gnm2.ann1.0C8NZA.2	ONT.37195	ONT.37195.2
TCONS_00118297	XLOC_036328	arahy.Tifrunner.gnm2.ann1.0C8NZA|arahy.Tifrunner.gnm2.ann1.0C8NZA.2	ONT.37195	ONT.37195.3
TCONS_00118298	XLOC_036328	arahy.Tifrunner.gnm2.ann1.0C8NZA|arahy.Tifrunner.gnm2.ann1.0C8NZA.2	ONT.37195	ONT.37195.4
TCONS_00118299	XLOC_036328	arahy.Tifrunner.gnm2.ann1.0C8NZA|arahy.Tifrunner.gnm2.ann1.0C8NZA.2	ONT.37195	ONT.37195.5
TCONS_00085234	XLOC_026143	arahy.Tifrunner.gnm2.ann1.0C9QHL|arahy.Tifrunner.gnm2.ann1.0C9QHL.1	ONT.26782	ONT.26782.1
TCONS_00085235	XLOC_026143	arahy.Tifrunner.gnm2.ann1.0C9QHL|arahy.Tifrunner.gnm2.ann1.0C9QHL.1	ONT.26782	ONT.26782.2
TCONS_00085236	XLOC_026143	arahy.Tifrunner.gnm2.ann1.0C9QHL|arahy.Tifrunner.gnm2.ann1.0C9QHL.1	ONT.26782	ONT.26782.3
TCONS_00085237	XLOC_026143	arahy.Tifrunner.gnm2.ann1.0C9QHL|arahy.Tifrunner.gnm2.ann1.0C9QHL.1	ONT.26782	ONT.26782.4
TCONS_00100147	XLOC_030744	arahy.Tifrunner.gnm2.ann1.0CA1AM|arahy.Tifrunner.gnm2.ann1.0CA1AM.2	ONT.31483	ONT.31483.2
TCONS_00100148	XLOC_030744	arahy.Tifrunner.gnm2.ann1.0CA1AM|arahy.Tifrunner.gnm2.ann1.0CA1AM.2	ONT.31483	ONT.31483.3
TCONS_00100149	XLOC_030744	arahy.Tifrunner.gnm2.ann1.0CA1AM|arahy.Tifrunner.gnm2.ann1.0CA1AM.2	ONT.31483	ONT.31483.4
TCONS_00048334	XLOC_014686	arahy.Tifrunner.gnm2.ann1.0CD108|arahy.Tifrunner.gnm2.ann1.0CD108.1	ONT.15054	ONT.15054.1
TCONS_00048335	XLOC_014686	arahy.Tifrunner.gnm2.ann1.0CD108|arahy.Tifrunner.gnm2.ann1.0CD108.1	ONT.15054	ONT.15054.2
TCONS_00048336	XLOC_014686	arahy.Tifrunner.gnm2.ann1.0CD108|arahy.Tifrunner.gnm2.ann1.0CD108.1	ONT.15054	ONT.15054.3
TCONS_00040623	XLOC_012324	arahy.Tifrunner.gnm2.ann1.0CE3F9|arahy.Tifrunner.gnm2.ann1.0CE3F9.1	ONT.12637	ONT.12637.1
TCONS_00040624	XLOC_012324	arahy.Tifrunner.gnm2.ann1.0CE3F9|arahy.Tifrunner.gnm2.ann1.0CE3F9.1	ONT.12637	ONT.12637.2
TCONS_00004814	XLOC_001512	arahy.Tifrunner.gnm2.ann1.0CFS5U|arahy.Tifrunner.gnm2.ann1.0CFS5U.2	ONT.1537	ONT.1537.1
TCONS_00004817	XLOC_001512	arahy.Tifrunner.gnm2.ann1.0CFS5U|arahy.Tifrunner.gnm2.ann1.0CFS5U.2	ONT.1537	ONT.1537.4
TCONS_00004818	XLOC_001512	arahy.Tifrunner.gnm2.ann1.0CFS5U|arahy.Tifrunner.gnm2.ann1.0CFS5U.2	ONT.1537	ONT.1537.5
TCONS_00004819	XLOC_001512	arahy.Tifrunner.gnm2.ann1.0CFS5U|arahy.Tifrunner.gnm2.ann1.0CFS5U.2	ONT.1537	ONT.1537.6
TCONS_00004820	XLOC_001512	arahy.Tifrunner.gnm2.ann1.0CFS5U|arahy.Tifrunner.gnm2.ann1.0CFS5U.2	ONT.1537	ONT.1537.7
TCONS_00051026	XLOC_015571	arahy.Tifrunner.gnm2.ann1.0CG85F|arahy.Tifrunner.gnm2.ann1.0CG85F.1	ONT.15957	ONT.15957.2
TCONS_00121682	XLOC_037361	arahy.Tifrunner.gnm2.ann1.0CK08N|arahy.Tifrunner.gnm2.ann1.0CK08N.1	ONT.38248	ONT.38248.1
TCONS_00121683	XLOC_037361	arahy.Tifrunner.gnm2.ann1.0CK08N|arahy.Tifrunner.gnm2.ann1.0CK08N.1	ONT.38248	ONT.38248.2
TCONS_00121684	XLOC_037361	arahy.Tifrunner.gnm2.ann1.0CK08N|arahy.Tifrunner.gnm2.ann1.0CK08N.1	ONT.38248	ONT.38248.3
TCONS_00124923	XLOC_038426	arahy.Tifrunner.gnm2.ann1.0CK08N|arahy.Tifrunner.gnm2.ann1.0CK08N.1	ONT.39335	ONT.39335.1
TCONS_00038237	XLOC_011643	arahy.Tifrunner.gnm2.ann1.0CK7QX|arahy.Tifrunner.gnm2.ann1.0CK7QX.1	ONT.11939	ONT.11939.1
TCONS_00082873	XLOC_025416	arahy.Tifrunner.gnm2.ann1.0CM1H8|arahy.Tifrunner.gnm2.ann1.0CM1H8.1	ONT.26036	ONT.26036.1
TCONS_00082874	XLOC_025416	arahy.Tifrunner.gnm2.ann1.0CM1H8|arahy.Tifrunner.gnm2.ann1.0CM1H8.1	ONT.26036	ONT.26036.2
TCONS_00082875	XLOC_025416	arahy.Tifrunner.gnm2.ann1.0CM1H8|arahy.Tifrunner.gnm2.ann1.0CM1H8.1	ONT.26036	ONT.26036.3
TCONS_00041288	XLOC_012515	arahy.Tifrunner.gnm2.ann1.0CP2Z1|arahy.Tifrunner.gnm2.ann1.0CP2Z1.1	ONT.12833	ONT.12833.2
TCONS_00041289	XLOC_012515	arahy.Tifrunner.gnm2.ann1.0CP2Z1|arahy.Tifrunner.gnm2.ann1.0CP2Z1.1	ONT.12833	ONT.12833.3
TCONS_00041290	XLOC_012515	arahy.Tifrunner.gnm2.ann1.0CP2Z1|arahy.Tifrunner.gnm2.ann1.0CP2Z1.1	ONT.12833	ONT.12833.4
TCONS_00041291	XLOC_012515	arahy.Tifrunner.gnm2.ann1.0CP2Z1|arahy.Tifrunner.gnm2.ann1.0CP2Z1.1	ONT.12833	ONT.12833.5
TCONS_00041292	XLOC_012515	arahy.Tifrunner.gnm2.ann1.0CP2Z1|arahy.Tifrunner.gnm2.ann1.0CP2Z1.1	ONT.12833	ONT.12833.6
TCONS_00041293	XLOC_012515	arahy.Tifrunner.gnm2.ann1.0CP2Z1|arahy.Tifrunner.gnm2.ann1.0CP2Z1.1	ONT.12833	ONT.12833.7
TCONS_00056474	XLOC_017248	arahy.Tifrunner.gnm2.ann1.0CQJ15|arahy.Tifrunner.gnm2.ann1.0CQJ15.1	ONT.17688	ONT.17688.1
TCONS_00056475	XLOC_017248	arahy.Tifrunner.gnm2.ann1.0CQJ15|arahy.Tifrunner.gnm2.ann1.0CQJ15.1	ONT.17688	ONT.17688.2
TCONS_00042178	XLOC_012842	arahy.Tifrunner.gnm2.ann1.0CQZ6Z|arahy.Tifrunner.gnm2.ann1.0CQZ6Z.1	ONT.13168	ONT.13168.1
TCONS_00078307	XLOC_023992	arahy.Tifrunner.gnm2.ann1.0CRJ7F|arahy.Tifrunner.gnm2.ann1.0CRJ7F.1	ONT.24573	ONT.24573.2
TCONS_00060432	XLOC_018459	arahy.Tifrunner.gnm2.ann1.0CS5BR|arahy.Tifrunner.gnm2.ann1.0CS5BR.2	ONT.18914	ONT.18914.1
TCONS_00060433	XLOC_018459	arahy.Tifrunner.gnm2.ann1.0CS5BR|arahy.Tifrunner.gnm2.ann1.0CS5BR.2	ONT.18914	ONT.18914.2
TCONS_00060434	XLOC_018459	arahy.Tifrunner.gnm2.ann1.0CS5BR|arahy.Tifrunner.gnm2.ann1.0CS5BR.2	ONT.18914	ONT.18914.3
TCONS_00060435	XLOC_018459	arahy.Tifrunner.gnm2.ann1.0CS5BR|arahy.Tifrunner.gnm2.ann1.0CS5BR.2	ONT.18914	ONT.18914.4
TCONS_00060436	XLOC_018459	arahy.Tifrunner.gnm2.ann1.0CS5BR|arahy.Tifrunner.gnm2.ann1.0CS5BR.2	ONT.18914	ONT.18914.5
TCONS_00114011	XLOC_035022	arahy.Tifrunner.gnm2.ann1.0CU6GK|arahy.Tifrunner.gnm2.ann1.0CU6GK.1	ONT.35846	ONT.35846.1
TCONS_00114012	XLOC_035022	arahy.Tifrunner.gnm2.ann1.0CU6GK|arahy.Tifrunner.gnm2.ann1.0CU6GK.1	ONT.35846	ONT.35846.2
TCONS_00114013	XLOC_035022	arahy.Tifrunner.gnm2.ann1.0CU6GK|arahy.Tifrunner.gnm2.ann1.0CU6GK.1	ONT.35846	ONT.35846.3
TCONS_00114014	XLOC_035022	arahy.Tifrunner.gnm2.ann1.0CU6GK|arahy.Tifrunner.gnm2.ann1.0CU6GK.1	ONT.35846	ONT.35846.4
TCONS_00114015	XLOC_035022	arahy.Tifrunner.gnm2.ann1.0CU6GK|arahy.Tifrunner.gnm2.ann1.0CU6GK.1	ONT.35846	ONT.35846.5
TCONS_00117486	XLOC_036097	arahy.Tifrunner.gnm2.ann1.0CU6GK|arahy.Tifrunner.gnm2.ann1.0CU6GK.1	ONT.36952	ONT.36952.1
TCONS_00077877	XLOC_023853	arahy.Tifrunner.gnm2.ann1.0D280N|arahy.Tifrunner.gnm2.ann1.0D280N.1	ONT.24427	ONT.24427.1
TCONS_00100335	XLOC_030807	arahy.Tifrunner.gnm2.ann1.0D28PY|arahy.Tifrunner.gnm2.ann1.0D28PY.1	ONT.31547	ONT.31547.1
TCONS_00100336	XLOC_030807	arahy.Tifrunner.gnm2.ann1.0D28PY|arahy.Tifrunner.gnm2.ann1.0D28PY.1	ONT.31547	ONT.31547.2
TCONS_00100337	XLOC_030807	arahy.Tifrunner.gnm2.ann1.0D28PY|arahy.Tifrunner.gnm2.ann1.0D28PY.1	ONT.31547	ONT.31547.3
TCONS_00017057	XLOC_005247	arahy.Tifrunner.gnm2.ann1.0D471F|arahy.Tifrunner.gnm2.ann1.0D471F.1	ONT.5382	ONT.5382.1
TCONS_00017058	XLOC_005247	arahy.Tifrunner.gnm2.ann1.0D471F|arahy.Tifrunner.gnm2.ann1.0D471F.1	ONT.5382	ONT.5382.2
TCONS_00017059	XLOC_005247	arahy.Tifrunner.gnm2.ann1.0D471F|arahy.Tifrunner.gnm2.ann1.0D471F.1	ONT.5382	ONT.5382.3
TCONS_00017060	XLOC_005247	arahy.Tifrunner.gnm2.ann1.0D471F|arahy.Tifrunner.gnm2.ann1.0D471F.1	ONT.5382	ONT.5382.4
TCONS_00017061	XLOC_005247	arahy.Tifrunner.gnm2.ann1.0D471F|arahy.Tifrunner.gnm2.ann1.0D471F.1	ONT.5382	ONT.5382.5
TCONS_00017062	XLOC_005247	arahy.Tifrunner.gnm2.ann1.0D471F|arahy.Tifrunner.gnm2.ann1.0D471F.1	ONT.5382	ONT.5382.6
TCONS_00030632	XLOC_009360	arahy.Tifrunner.gnm2.ann1.0D67R5|arahy.Tifrunner.gnm2.ann1.0D67R5.1	ONT.9591	ONT.9591.1
TCONS_00030633	XLOC_009360	arahy.Tifrunner.gnm2.ann1.0D67R5|arahy.Tifrunner.gnm2.ann1.0D67R5.1	ONT.9591	ONT.9591.2
TCONS_00040836	XLOC_012377	arahy.Tifrunner.gnm2.ann1.0D88S7|arahy.Tifrunner.gnm2.ann1.0D88S7.1	ONT.12690	ONT.12690.1
TCONS_00026796	XLOC_008204	arahy.Tifrunner.gnm2.ann1.0D8FTQ|arahy.Tifrunner.gnm2.ann1.0D8FTQ.1	ONT.8406	ONT.8406.1
TCONS_00026797	XLOC_008204	arahy.Tifrunner.gnm2.ann1.0D8FTQ|arahy.Tifrunner.gnm2.ann1.0D8FTQ.1	ONT.8406	ONT.8406.2
TCONS_00026798	XLOC_008204	arahy.Tifrunner.gnm2.ann1.0D8FTQ|arahy.Tifrunner.gnm2.ann1.0D8FTQ.1	ONT.8406	ONT.8406.3
TCONS_00026799	XLOC_008204	arahy.Tifrunner.gnm2.ann1.0D8FTQ|arahy.Tifrunner.gnm2.ann1.0D8FTQ.1	ONT.8406	ONT.8406.4
TCONS_00026800	XLOC_008204	arahy.Tifrunner.gnm2.ann1.0D8FTQ|arahy.Tifrunner.gnm2.ann1.0D8FTQ.1	ONT.8406	ONT.8406.5
TCONS_00026801	XLOC_008204	arahy.Tifrunner.gnm2.ann1.0D8FTQ|arahy.Tifrunner.gnm2.ann1.0D8FTQ.1	ONT.8406	ONT.8406.6
TCONS_00026802	XLOC_008204	arahy.Tifrunner.gnm2.ann1.0D8FTQ|arahy.Tifrunner.gnm2.ann1.0D8FTQ.1	ONT.8406	ONT.8406.7
TCONS_00026803	XLOC_008204	arahy.Tifrunner.gnm2.ann1.0D8FTQ|arahy.Tifrunner.gnm2.ann1.0D8FTQ.1	ONT.8406	ONT.8406.8
TCONS_00026805	XLOC_008204	arahy.Tifrunner.gnm2.ann1.0D8FTQ|arahy.Tifrunner.gnm2.ann1.0D8FTQ.1	ONT.8406	ONT.8406.10
TCONS_00122569	XLOC_037650	arahy.Tifrunner.gnm2.ann1.0DBH4W|arahy.Tifrunner.gnm2.ann1.0DBH4W.1	ONT.38548	ONT.38548.1
TCONS_00122570	XLOC_037650	arahy.Tifrunner.gnm2.ann1.0DBH4W|arahy.Tifrunner.gnm2.ann1.0DBH4W.1	ONT.38548	ONT.38548.2
TCONS_00029220	XLOC_008916	arahy.Tifrunner.gnm2.ann1.0DBY0B|arahy.Tifrunner.gnm2.ann1.0DBY0B.1	ONT.9131	ONT.9131.1
TCONS_00029221	XLOC_008916	arahy.Tifrunner.gnm2.ann1.0DBY0B|arahy.Tifrunner.gnm2.ann1.0DBY0B.1	ONT.9131	ONT.9131.2
TCONS_00088387	XLOC_027144	arahy.Tifrunner.gnm2.ann1.0DC02M|arahy.Tifrunner.gnm2.ann1.0DC02M.1	ONT.27811	ONT.27811.1
TCONS_00115958	XLOC_035605	arahy.Tifrunner.gnm2.ann1.0DE01N|arahy.Tifrunner.gnm2.ann1.0DE01N.1	ONT.36451	ONT.36451.1
TCONS_00061293	XLOC_018741	arahy.Tifrunner.gnm2.ann1.0DE1FL|arahy.Tifrunner.gnm2.ann1.0DE1FL.1	ONT.19201	ONT.19201.1
TCONS_00061294	XLOC_018741	arahy.Tifrunner.gnm2.ann1.0DE1FL|arahy.Tifrunner.gnm2.ann1.0DE1FL.1	ONT.19201	ONT.19201.2
TCONS_00077518	XLOC_023746	arahy.Tifrunner.gnm2.ann1.0DF5JX|arahy.Tifrunner.gnm2.ann1.0DF5JX.1	ONT.24315	ONT.24315.1
TCONS_00077519	XLOC_023746	arahy.Tifrunner.gnm2.ann1.0DF5JX|arahy.Tifrunner.gnm2.ann1.0DF5JX.1	ONT.24315	ONT.24315.2
TCONS_00077520	XLOC_023746	arahy.Tifrunner.gnm2.ann1.0DF5JX|arahy.Tifrunner.gnm2.ann1.0DF5JX.1	ONT.24315	ONT.24315.3
TCONS_00077521	XLOC_023746	arahy.Tifrunner.gnm2.ann1.0DF5JX|arahy.Tifrunner.gnm2.ann1.0DF5JX.1	ONT.24315	ONT.24315.4
TCONS_00093344	XLOC_028667	arahy.Tifrunner.gnm2.ann1.0DG4WJ|arahy.Tifrunner.gnm2.ann1.0DG4WJ.1	ONT.29357	ONT.29357.1
TCONS_00093345	XLOC_028667	arahy.Tifrunner.gnm2.ann1.0DG4WJ|arahy.Tifrunner.gnm2.ann1.0DG4WJ.1	ONT.29357	ONT.29357.2
TCONS_00093346	XLOC_028667	arahy.Tifrunner.gnm2.ann1.0DG4WJ|arahy.Tifrunner.gnm2.ann1.0DG4WJ.1	ONT.29357	ONT.29357.3
TCONS_00093347	XLOC_028667	arahy.Tifrunner.gnm2.ann1.0DG4WJ|arahy.Tifrunner.gnm2.ann1.0DG4WJ.1	ONT.29357	ONT.29357.4
TCONS_00093348	XLOC_028667	arahy.Tifrunner.gnm2.ann1.0DG4WJ|arahy.Tifrunner.gnm2.ann1.0DG4WJ.1	ONT.29357	ONT.29357.5
TCONS_00093349	XLOC_028667	arahy.Tifrunner.gnm2.ann1.0DG4WJ|arahy.Tifrunner.gnm2.ann1.0DG4WJ.1	ONT.29357	ONT.29357.6
TCONS_00093350	XLOC_028667	arahy.Tifrunner.gnm2.ann1.0DG4WJ|arahy.Tifrunner.gnm2.ann1.0DG4WJ.1	ONT.29357	ONT.29357.7
TCONS_00093351	XLOC_028667	arahy.Tifrunner.gnm2.ann1.0DG4WJ|arahy.Tifrunner.gnm2.ann1.0DG4WJ.1	ONT.29357	ONT.29357.8
TCONS_00093352	XLOC_028667	arahy.Tifrunner.gnm2.ann1.0DG4WJ|arahy.Tifrunner.gnm2.ann1.0DG4WJ.1	ONT.29357	ONT.29357.9
TCONS_00048809	XLOC_014871	arahy.Tifrunner.gnm2.ann1.0DMM9R|arahy.Tifrunner.gnm2.ann1.0DMM9R.1	ONT.15242	ONT.15242.1
TCONS_00077034	XLOC_023593	arahy.Tifrunner.gnm2.ann1.0DN2NX|arahy.Tifrunner.gnm2.ann1.0DN2NX.1	ONT.24160	ONT.24160.2
TCONS_00077035	XLOC_023593	arahy.Tifrunner.gnm2.ann1.0DN2NX|arahy.Tifrunner.gnm2.ann1.0DN2NX.1	ONT.24160	ONT.24160.3
TCONS_00077038	XLOC_023593	arahy.Tifrunner.gnm2.ann1.0DN2NX|arahy.Tifrunner.gnm2.ann1.0DN2NX.1	ONT.24160	ONT.24160.6
TCONS_00094939	XLOC_029105	arahy.Tifrunner.gnm2.ann1.0DN5L0|arahy.Tifrunner.gnm2.ann1.0DN5L0.1	ONT.29812	ONT.29812.2
TCONS_00094940	XLOC_029105	arahy.Tifrunner.gnm2.ann1.0DN5L0|arahy.Tifrunner.gnm2.ann1.0DN5L0.1	ONT.29812	ONT.29812.3
TCONS_00058179	XLOC_017752	arahy.Tifrunner.gnm2.ann1.0DQ0A3|arahy.Tifrunner.gnm2.ann1.0DQ0A3.1	ONT.18196	ONT.18196.3
TCONS_00006262	XLOC_001940	arahy.Tifrunner.gnm2.ann1.0DQ71P|arahy.Tifrunner.gnm2.ann1.0DQ71P.1	ONT.1985	ONT.1985.1
TCONS_00001220	XLOC_000378	arahy.Tifrunner.gnm2.ann1.0DQ7QA|arahy.Tifrunner.gnm2.ann1.0DQ7QA.1	ONT.389	ONT.389.2
TCONS_00001221	XLOC_000378	arahy.Tifrunner.gnm2.ann1.0DQ7QA|arahy.Tifrunner.gnm2.ann1.0DQ7QA.1	ONT.389	ONT.389.3
TCONS_00012309	XLOC_003887	arahy.Tifrunner.gnm2.ann1.0DR8LC|arahy.Tifrunner.gnm2.ann1.0DR8LC.1	ONT.3975	ONT.3975.1
TCONS_00012311	XLOC_003887	arahy.Tifrunner.gnm2.ann1.0DR8LC|arahy.Tifrunner.gnm2.ann1.0DR8LC.1	ONT.3975	ONT.3975.3
TCONS_00063379	XLOC_019375	arahy.Tifrunner.gnm2.ann1.0DV40D|arahy.Tifrunner.gnm2.ann1.0DV40D.1	ONT.19843	ONT.19843.1
TCONS_00063380	XLOC_019375	arahy.Tifrunner.gnm2.ann1.0DV40D|arahy.Tifrunner.gnm2.ann1.0DV40D.1	ONT.19843	ONT.19843.2
TCONS_00063384	XLOC_019375	arahy.Tifrunner.gnm2.ann1.0DV40D|arahy.Tifrunner.gnm2.ann1.0DV40D.1	ONT.19843	ONT.19843.6
TCONS_00063385	XLOC_019375	arahy.Tifrunner.gnm2.ann1.0DV40D|arahy.Tifrunner.gnm2.ann1.0DV40D.1	ONT.19843	ONT.19843.7
TCONS_00021468	XLOC_006586	arahy.Tifrunner.gnm2.ann1.0DY23C|arahy.Tifrunner.gnm2.ann1.0DY23C.1	ONT.6758	ONT.6758.1
TCONS_00003409	XLOC_001069	arahy.Tifrunner.gnm2.ann1.0DY3J5|arahy.Tifrunner.gnm2.ann1.0DY3J5.1	ONT.1088	ONT.1088.1
TCONS_00003410	XLOC_001069	arahy.Tifrunner.gnm2.ann1.0DY3J5|arahy.Tifrunner.gnm2.ann1.0DY3J5.1	ONT.1088	ONT.1088.2
TCONS_00003411	XLOC_001069	arahy.Tifrunner.gnm2.ann1.0DY3J5|arahy.Tifrunner.gnm2.ann1.0DY3J5.1	ONT.1088	ONT.1088.3
TCONS_00003413	XLOC_001069	arahy.Tifrunner.gnm2.ann1.0DY3J5|arahy.Tifrunner.gnm2.ann1.0DY3J5.1	ONT.1088	ONT.1088.5
TCONS_00003414	XLOC_001069	arahy.Tifrunner.gnm2.ann1.0DY3J5|arahy.Tifrunner.gnm2.ann1.0DY3J5.1	ONT.1088	ONT.1088.6
TCONS_00003415	XLOC_001069	arahy.Tifrunner.gnm2.ann1.0DY3J5|arahy.Tifrunner.gnm2.ann1.0DY3J5.1	ONT.1088	ONT.1088.7
TCONS_00003416	XLOC_001069	arahy.Tifrunner.gnm2.ann1.0DY3J5|arahy.Tifrunner.gnm2.ann1.0DY3J5.1	ONT.1088	ONT.1088.8
TCONS_00003417	XLOC_001069	arahy.Tifrunner.gnm2.ann1.0DY3J5|arahy.Tifrunner.gnm2.ann1.0DY3J5.1	ONT.1088	ONT.1088.9
TCONS_00003418	XLOC_001069	arahy.Tifrunner.gnm2.ann1.0DY3J5|arahy.Tifrunner.gnm2.ann1.0DY3J5.1	ONT.1088	ONT.1088.10
TCONS_00003419	XLOC_001069	arahy.Tifrunner.gnm2.ann1.0DY3J5|arahy.Tifrunner.gnm2.ann1.0DY3J5.1	ONT.1088	ONT.1088.11
TCONS_00003420	XLOC_001069	arahy.Tifrunner.gnm2.ann1.0DY3J5|arahy.Tifrunner.gnm2.ann1.0DY3J5.1	ONT.1088	ONT.1088.12
TCONS_00003421	XLOC_001069	arahy.Tifrunner.gnm2.ann1.0DY3J5|arahy.Tifrunner.gnm2.ann1.0DY3J5.1	ONT.1088	ONT.1088.13
TCONS_00123771	XLOC_038035	arahy.Tifrunner.gnm2.ann1.0DY7CF|arahy.Tifrunner.gnm2.ann1.0DY7CF.1	ONT.38936	ONT.38936.1
TCONS_00107614	XLOC_033014	arahy.Tifrunner.gnm2.ann1.0E0Z25|arahy.Tifrunner.gnm2.ann1.0E0Z25.1	ONT.33798	ONT.33798.4
TCONS_00107306	XLOC_032912	arahy.Tifrunner.gnm2.ann1.0E14DC|arahy.Tifrunner.gnm2.ann1.0E14DC.1	ONT.33694	ONT.33694.1
TCONS_00107307	XLOC_032912	arahy.Tifrunner.gnm2.ann1.0E14DC|arahy.Tifrunner.gnm2.ann1.0E14DC.1	ONT.33694	ONT.33694.2
TCONS_00107309	XLOC_032912	arahy.Tifrunner.gnm2.ann1.0E14DC|arahy.Tifrunner.gnm2.ann1.0E14DC.1	ONT.33694	ONT.33694.4
TCONS_00107310	XLOC_032912	arahy.Tifrunner.gnm2.ann1.0E14DC|arahy.Tifrunner.gnm2.ann1.0E14DC.1	ONT.33694	ONT.33694.5
TCONS_00107311	XLOC_032912	arahy.Tifrunner.gnm2.ann1.0E14DC|arahy.Tifrunner.gnm2.ann1.0E14DC.1	ONT.33694	ONT.33694.6
TCONS_00107312	XLOC_032912	arahy.Tifrunner.gnm2.ann1.0E14DC|arahy.Tifrunner.gnm2.ann1.0E14DC.1	ONT.33694	ONT.33694.7
TCONS_00107313	XLOC_032912	arahy.Tifrunner.gnm2.ann1.0E14DC|arahy.Tifrunner.gnm2.ann1.0E14DC.1	ONT.33694	ONT.33694.8
TCONS_00107314	XLOC_032912	arahy.Tifrunner.gnm2.ann1.0E14DC|arahy.Tifrunner.gnm2.ann1.0E14DC.1	ONT.33694	ONT.33694.9
TCONS_00107315	XLOC_032912	arahy.Tifrunner.gnm2.ann1.0E14DC|arahy.Tifrunner.gnm2.ann1.0E14DC.1	ONT.33694	ONT.33694.10
TCONS_00107316	XLOC_032912	arahy.Tifrunner.gnm2.ann1.0E14DC|arahy.Tifrunner.gnm2.ann1.0E14DC.1	ONT.33694	ONT.33694.11
TCONS_00107317	XLOC_032912	arahy.Tifrunner.gnm2.ann1.0E14DC|arahy.Tifrunner.gnm2.ann1.0E14DC.1	ONT.33694	ONT.33694.12
TCONS_00107318	XLOC_032912	arahy.Tifrunner.gnm2.ann1.0E14DC|arahy.Tifrunner.gnm2.ann1.0E14DC.1	ONT.33694	ONT.33694.13
TCONS_00107319	XLOC_032912	arahy.Tifrunner.gnm2.ann1.0E14DC|arahy.Tifrunner.gnm2.ann1.0E14DC.1	ONT.33694	ONT.33694.14
TCONS_00107320	XLOC_032912	arahy.Tifrunner.gnm2.ann1.0E14DC|arahy.Tifrunner.gnm2.ann1.0E14DC.1	ONT.33694	ONT.33694.15
TCONS_00107321	XLOC_032912	arahy.Tifrunner.gnm2.ann1.0E14DC|arahy.Tifrunner.gnm2.ann1.0E14DC.1	ONT.33694	ONT.33694.16
TCONS_00107322	XLOC_032912	arahy.Tifrunner.gnm2.ann1.0E14DC|arahy.Tifrunner.gnm2.ann1.0E14DC.1	ONT.33694	ONT.33694.17
TCONS_00103181	XLOC_031588	arahy.Tifrunner.gnm2.ann1.0E1AJJ|arahy.Tifrunner.gnm2.ann1.0E1AJJ.1	ONT.32344	ONT.32344.1
TCONS_00103182	XLOC_031588	arahy.Tifrunner.gnm2.ann1.0E1AJJ|arahy.Tifrunner.gnm2.ann1.0E1AJJ.1	ONT.32345	ONT.32345.1
TCONS_00103183	XLOC_031588	arahy.Tifrunner.gnm2.ann1.0E1AJJ|arahy.Tifrunner.gnm2.ann1.0E1AJJ.1	ONT.32345	ONT.32345.2
TCONS_00103184	XLOC_031588	arahy.Tifrunner.gnm2.ann1.0E1AJJ|arahy.Tifrunner.gnm2.ann1.0E1AJJ.1	ONT.32345	ONT.32345.3
TCONS_00103185	XLOC_031588	arahy.Tifrunner.gnm2.ann1.0E1AJJ|arahy.Tifrunner.gnm2.ann1.0E1AJJ.1	ONT.32345	ONT.32345.4
TCONS_00056324	XLOC_017196	arahy.Tifrunner.gnm2.ann1.0E4EG2|arahy.Tifrunner.gnm2.ann1.0E4EG2.1	ONT.17636	ONT.17636.1
TCONS_00056325	XLOC_017196	arahy.Tifrunner.gnm2.ann1.0E4EG2|arahy.Tifrunner.gnm2.ann1.0E4EG2.1	ONT.17636	ONT.17636.2
TCONS_00032261	XLOC_009852	arahy.Tifrunner.gnm2.ann1.0E4TYB|arahy.Tifrunner.gnm2.ann1.0E4TYB.1	ONT.10101	ONT.10101.1
TCONS_00105915	XLOC_032447	arahy.Tifrunner.gnm2.ann1.0E4ZKW|arahy.Tifrunner.gnm2.ann1.0E4ZKW.1	ONT.33218	ONT.33218.1
TCONS_00105916	XLOC_032447	arahy.Tifrunner.gnm2.ann1.0E4ZKW|arahy.Tifrunner.gnm2.ann1.0E4ZKW.1	ONT.33218	ONT.33218.2
TCONS_00105917	XLOC_032447	arahy.Tifrunner.gnm2.ann1.0E4ZKW|arahy.Tifrunner.gnm2.ann1.0E4ZKW.1	ONT.33218	ONT.33218.3
TCONS_00105918	XLOC_032447	arahy.Tifrunner.gnm2.ann1.0E4ZKW|arahy.Tifrunner.gnm2.ann1.0E4ZKW.1	ONT.33218	ONT.33218.4
TCONS_00059032	XLOC_018038	arahy.Tifrunner.gnm2.ann1.0E54W0|arahy.Tifrunner.gnm2.ann1.0E54W0.1	ONT.18489	ONT.18489.1
TCONS_00059033	XLOC_018038	arahy.Tifrunner.gnm2.ann1.0E54W0|arahy.Tifrunner.gnm2.ann1.0E54W0.1	ONT.18489	ONT.18489.2
TCONS_00059034	XLOC_018038	arahy.Tifrunner.gnm2.ann1.0E54W0|arahy.Tifrunner.gnm2.ann1.0E54W0.1	ONT.18489	ONT.18489.3
TCONS_00059035	XLOC_018038	arahy.Tifrunner.gnm2.ann1.0E54W0|arahy.Tifrunner.gnm2.ann1.0E54W0.1	ONT.18489	ONT.18489.4
TCONS_00059036	XLOC_018038	arahy.Tifrunner.gnm2.ann1.0E54W0|arahy.Tifrunner.gnm2.ann1.0E54W0.1	ONT.18489	ONT.18489.5
TCONS_00067168	XLOC_020588	arahy.Tifrunner.gnm2.ann1.0E5XS1|arahy.Tifrunner.gnm2.ann1.0E5XS1.1	ONT.21080	ONT.21080.2
TCONS_00063755	XLOC_019498	arahy.Tifrunner.gnm2.ann1.0E65IT|arahy.Tifrunner.gnm2.ann1.0E65IT.1	ONT.19970	ONT.19970.1
TCONS_00063756	XLOC_019498	arahy.Tifrunner.gnm2.ann1.0E65IT|arahy.Tifrunner.gnm2.ann1.0E65IT.1	ONT.19970	ONT.19970.2
TCONS_00123461	XLOC_037945	arahy.Tifrunner.gnm2.ann1.0E73VR|arahy.Tifrunner.gnm2.ann1.0E73VR.1	ONT.38846	ONT.38846.1
TCONS_00123462	XLOC_037945	arahy.Tifrunner.gnm2.ann1.0E73VR|arahy.Tifrunner.gnm2.ann1.0E73VR.1	ONT.38846	ONT.38846.2
TCONS_00023501	XLOC_007194	arahy.Tifrunner.gnm2.ann1.0E87YT|arahy.Tifrunner.gnm2.ann1.0E87YT.1	ONT.7375	ONT.7375.1
TCONS_00023502	XLOC_007194	arahy.Tifrunner.gnm2.ann1.0E87YT|arahy.Tifrunner.gnm2.ann1.0E87YT.1	ONT.7375	ONT.7375.2
TCONS_00023503	XLOC_007194	arahy.Tifrunner.gnm2.ann1.0E87YT|arahy.Tifrunner.gnm2.ann1.0E87YT.1	ONT.7375	ONT.7375.3
TCONS_00067181	XLOC_020595	arahy.Tifrunner.gnm2.ann1.0E9UWZ|arahy.Tifrunner.gnm2.ann1.0E9UWZ.1	ONT.21087	ONT.21087.1
TCONS_00020283	XLOC_006246	arahy.Tifrunner.gnm2.ann1.0E9YFP|arahy.Tifrunner.gnm2.ann1.0E9YFP.1	ONT.6411	ONT.6411.2
TCONS_00082661	XLOC_025342	arahy.Tifrunner.gnm2.ann1.0ET7PE|arahy.Tifrunner.gnm2.ann1.0ET7PE.1	ONT.25959	ONT.25959.1
TCONS_00082662	XLOC_025342	arahy.Tifrunner.gnm2.ann1.0ET7PE|arahy.Tifrunner.gnm2.ann1.0ET7PE.1	ONT.25959	ONT.25959.2
TCONS_00070426	XLOC_021588	arahy.Tifrunner.gnm2.ann1.0EX7CA|arahy.Tifrunner.gnm2.ann1.0EX7CA.1	ONT.22098	ONT.22098.1
TCONS_00070427	XLOC_021588	arahy.Tifrunner.gnm2.ann1.0EX7CA|arahy.Tifrunner.gnm2.ann1.0EX7CA.1	ONT.22098	ONT.22098.2
TCONS_00007450	XLOC_002308	arahy.Tifrunner.gnm2.ann1.0EX7F2|arahy.Tifrunner.gnm2.ann1.0EX7F2.1	ONT.2363	ONT.2363.1
TCONS_00007451	XLOC_002308	arahy.Tifrunner.gnm2.ann1.0EX7F2|arahy.Tifrunner.gnm2.ann1.0EX7F2.1	ONT.2363	ONT.2363.2
TCONS_00049220	XLOC_015026	arahy.Tifrunner.gnm2.ann1.0EYZ3J|arahy.Tifrunner.gnm2.ann1.0EYZ3J.1	ONT.15401	ONT.15401.1
TCONS_00049221	XLOC_015026	arahy.Tifrunner.gnm2.ann1.0EYZ3J|arahy.Tifrunner.gnm2.ann1.0EYZ3J.1	ONT.15401	ONT.15401.2
TCONS_00049222	XLOC_015026	arahy.Tifrunner.gnm2.ann1.0EYZ3J|arahy.Tifrunner.gnm2.ann1.0EYZ3J.1	ONT.15401	ONT.15401.3
TCONS_00049223	XLOC_015026	arahy.Tifrunner.gnm2.ann1.0EYZ3J|arahy.Tifrunner.gnm2.ann1.0EYZ3J.1	ONT.15401	ONT.15401.4
TCONS_00049224	XLOC_015026	arahy.Tifrunner.gnm2.ann1.0EYZ3J|arahy.Tifrunner.gnm2.ann1.0EYZ3J.1	ONT.15401	ONT.15401.5
TCONS_00038186	XLOC_011628	arahy.Tifrunner.gnm2.ann1.0EZ80L|arahy.Tifrunner.gnm2.ann1.0EZ80L.1	ONT.11924	ONT.11924.1
TCONS_00038187	XLOC_011628	arahy.Tifrunner.gnm2.ann1.0EZ80L|arahy.Tifrunner.gnm2.ann1.0EZ80L.1	ONT.11924	ONT.11924.2
TCONS_00038189	XLOC_011628	arahy.Tifrunner.gnm2.ann1.0EZ80L|arahy.Tifrunner.gnm2.ann1.0EZ80L.1	ONT.11924	ONT.11924.4
TCONS_00038191	XLOC_011628	arahy.Tifrunner.gnm2.ann1.0EZ80L|arahy.Tifrunner.gnm2.ann1.0EZ80L.1	ONT.11924	ONT.11924.6
TCONS_00038192	XLOC_011628	arahy.Tifrunner.gnm2.ann1.0EZ80L|arahy.Tifrunner.gnm2.ann1.0EZ80L.1	ONT.11924	ONT.11924.7
TCONS_00038193	XLOC_011628	arahy.Tifrunner.gnm2.ann1.0EZ80L|arahy.Tifrunner.gnm2.ann1.0EZ80L.1	ONT.11924	ONT.11924.8
TCONS_00022672	XLOC_006938	arahy.Tifrunner.gnm2.ann1.0F1BT2|arahy.Tifrunner.gnm2.ann1.0F1BT2.1	ONT.7114	ONT.7114.2
TCONS_00035351	XLOC_010759	arahy.Tifrunner.gnm2.ann1.0F1RE7|arahy.Tifrunner.gnm2.ann1.0F1RE7.1	ONT.11029	ONT.11029.2
TCONS_00035352	XLOC_010759	arahy.Tifrunner.gnm2.ann1.0F1RE7|arahy.Tifrunner.gnm2.ann1.0F1RE7.1	ONT.11029	ONT.11029.3
TCONS_00038526	XLOC_011731	arahy.Tifrunner.gnm2.ann1.0F1RE7|arahy.Tifrunner.gnm2.ann1.0F1RE7.1	ONT.12029	ONT.12029.1
TCONS_00004930	XLOC_001543	arahy.Tifrunner.gnm2.ann1.0F4FSZ|arahy.Tifrunner.gnm2.ann1.0F4FSZ.1	ONT.1569	ONT.1569.1
TCONS_00004931	XLOC_001543	arahy.Tifrunner.gnm2.ann1.0F4FSZ|arahy.Tifrunner.gnm2.ann1.0F4FSZ.1	ONT.1569	ONT.1569.2
TCONS_00004932	XLOC_001543	arahy.Tifrunner.gnm2.ann1.0F4FSZ|arahy.Tifrunner.gnm2.ann1.0F4FSZ.1	ONT.1569	ONT.1569.3
TCONS_00004933	XLOC_001543	arahy.Tifrunner.gnm2.ann1.0F4FSZ|arahy.Tifrunner.gnm2.ann1.0F4FSZ.1	ONT.1569	ONT.1569.4
TCONS_00004934	XLOC_001543	arahy.Tifrunner.gnm2.ann1.0F4FSZ|arahy.Tifrunner.gnm2.ann1.0F4FSZ.1	ONT.1569	ONT.1569.5
TCONS_00004935	XLOC_001543	arahy.Tifrunner.gnm2.ann1.0F4FSZ|arahy.Tifrunner.gnm2.ann1.0F4FSZ.1	ONT.1569	ONT.1569.6
TCONS_00004936	XLOC_001543	arahy.Tifrunner.gnm2.ann1.0F4FSZ|arahy.Tifrunner.gnm2.ann1.0F4FSZ.1	ONT.1569	ONT.1569.7
TCONS_00004937	XLOC_001543	arahy.Tifrunner.gnm2.ann1.0F4FSZ|arahy.Tifrunner.gnm2.ann1.0F4FSZ.1	ONT.1569	ONT.1569.8
TCONS_00004939	XLOC_001543	arahy.Tifrunner.gnm2.ann1.0F4FSZ|arahy.Tifrunner.gnm2.ann1.0F4FSZ.1	ONT.1569	ONT.1569.10
TCONS_00004940	XLOC_001543	arahy.Tifrunner.gnm2.ann1.0F4FSZ|arahy.Tifrunner.gnm2.ann1.0F4FSZ.1	ONT.1569	ONT.1569.11
TCONS_00004941	XLOC_001543	arahy.Tifrunner.gnm2.ann1.0F4FSZ|arahy.Tifrunner.gnm2.ann1.0F4FSZ.1	ONT.1569	ONT.1569.12
TCONS_00004942	XLOC_001543	arahy.Tifrunner.gnm2.ann1.0F4FSZ|arahy.Tifrunner.gnm2.ann1.0F4FSZ.1	ONT.1569	ONT.1569.13
TCONS_00004943	XLOC_001543	arahy.Tifrunner.gnm2.ann1.0F4FSZ|arahy.Tifrunner.gnm2.ann1.0F4FSZ.1	ONT.1569	ONT.1569.14
TCONS_00102938	XLOC_031528	arahy.Tifrunner.gnm2.ann1.0F4L5T|arahy.Tifrunner.gnm2.ann1.0F4L5T.1	ONT.32283	ONT.32283.1
TCONS_00102939	XLOC_031528	arahy.Tifrunner.gnm2.ann1.0F4L5T|arahy.Tifrunner.gnm2.ann1.0F4L5T.1	ONT.32283	ONT.32283.2
TCONS_00102940	XLOC_031528	arahy.Tifrunner.gnm2.ann1.0F4L5T|arahy.Tifrunner.gnm2.ann1.0F4L5T.1	ONT.32283	ONT.32283.3
TCONS_00102941	XLOC_031528	arahy.Tifrunner.gnm2.ann1.0F4L5T|arahy.Tifrunner.gnm2.ann1.0F4L5T.1	ONT.32283	ONT.32283.4
TCONS_00102943	XLOC_031528	arahy.Tifrunner.gnm2.ann1.0F4L5T|arahy.Tifrunner.gnm2.ann1.0F4L5T.1	ONT.32283	ONT.32283.6
TCONS_00102944	XLOC_031528	arahy.Tifrunner.gnm2.ann1.0F4L5T|arahy.Tifrunner.gnm2.ann1.0F4L5T.1	ONT.32283	ONT.32283.7
TCONS_00102948	XLOC_031528	arahy.Tifrunner.gnm2.ann1.0F4L5T|arahy.Tifrunner.gnm2.ann1.0F4L5T.1	ONT.32283	ONT.32283.11
TCONS_00114353	XLOC_035102	arahy.Tifrunner.gnm2.ann1.0F554D|arahy.Tifrunner.gnm2.ann1.0F554D.1	ONT.35932	ONT.35932.1
TCONS_00114354	XLOC_035102	arahy.Tifrunner.gnm2.ann1.0F554D|arahy.Tifrunner.gnm2.ann1.0F554D.1	ONT.35932	ONT.35932.2
TCONS_00114355	XLOC_035102	arahy.Tifrunner.gnm2.ann1.0F554D|arahy.Tifrunner.gnm2.ann1.0F554D.1	ONT.35932	ONT.35932.3
TCONS_00114356	XLOC_035102	arahy.Tifrunner.gnm2.ann1.0F554D|arahy.Tifrunner.gnm2.ann1.0F554D.1	ONT.35932	ONT.35932.4
TCONS_00076447	XLOC_023421	arahy.Tifrunner.gnm2.ann1.0F5MQQ|arahy.Tifrunner.gnm2.ann1.0F5MQQ.1	ONT.23981	ONT.23981.1
TCONS_00076448	XLOC_023421	arahy.Tifrunner.gnm2.ann1.0F5MQQ|arahy.Tifrunner.gnm2.ann1.0F5MQQ.1	ONT.23981	ONT.23981.2
TCONS_00076449	XLOC_023421	arahy.Tifrunner.gnm2.ann1.0F5MQQ|arahy.Tifrunner.gnm2.ann1.0F5MQQ.1	ONT.23981	ONT.23981.3
TCONS_00076450	XLOC_023421	arahy.Tifrunner.gnm2.ann1.0F5MQQ|arahy.Tifrunner.gnm2.ann1.0F5MQQ.1	ONT.23981	ONT.23981.4
TCONS_00076451	XLOC_023421	arahy.Tifrunner.gnm2.ann1.0F5MQQ|arahy.Tifrunner.gnm2.ann1.0F5MQQ.1	ONT.23981	ONT.23981.5
TCONS_00051497	XLOC_015726	arahy.Tifrunner.gnm2.ann1.0F7AFP|arahy.Tifrunner.gnm2.ann1.0F7AFP.1	ONT.16118	ONT.16118.1
TCONS_00051498	XLOC_015726	arahy.Tifrunner.gnm2.ann1.0F7AFP|arahy.Tifrunner.gnm2.ann1.0F7AFP.1	ONT.16118	ONT.16118.2
TCONS_00051501	XLOC_015726	arahy.Tifrunner.gnm2.ann1.0F7AFP|arahy.Tifrunner.gnm2.ann1.0F7AFP.1	ONT.16118	ONT.16118.5
TCONS_00070162	XLOC_021494	arahy.Tifrunner.gnm2.ann1.0F9H7B|arahy.Tifrunner.gnm2.ann1.0F9H7B.1	ONT.22001	ONT.22001.2
TCONS_00070163	XLOC_021494	arahy.Tifrunner.gnm2.ann1.0F9H7B|arahy.Tifrunner.gnm2.ann1.0F9H7B.1	ONT.22001	ONT.22001.3
TCONS_00070164	XLOC_021494	arahy.Tifrunner.gnm2.ann1.0F9H7B|arahy.Tifrunner.gnm2.ann1.0F9H7B.1	ONT.22001	ONT.22001.4
TCONS_00070165	XLOC_021494	arahy.Tifrunner.gnm2.ann1.0F9H7B|arahy.Tifrunner.gnm2.ann1.0F9H7B.1	ONT.22001	ONT.22001.5
TCONS_00070166	XLOC_021494	arahy.Tifrunner.gnm2.ann1.0F9H7B|arahy.Tifrunner.gnm2.ann1.0F9H7B.1	ONT.22001	ONT.22001.6
TCONS_00070167	XLOC_021494	arahy.Tifrunner.gnm2.ann1.0F9H7B|arahy.Tifrunner.gnm2.ann1.0F9H7B.1	ONT.22001	ONT.22001.7
TCONS_00070168	XLOC_021494	arahy.Tifrunner.gnm2.ann1.0F9H7B|arahy.Tifrunner.gnm2.ann1.0F9H7B.1	ONT.22001	ONT.22001.8
TCONS_00097432	XLOC_029884	arahy.Tifrunner.gnm2.ann1.0F9TFU|arahy.Tifrunner.gnm2.ann1.0F9TFU.2	ONT.30604	ONT.30604.2
TCONS_00050227	XLOC_015352	arahy.Tifrunner.gnm2.ann1.0FA8VF|arahy.Tifrunner.gnm2.ann1.0FA8VF.1	ONT.15735	ONT.15735.1
TCONS_00050228	XLOC_015352	arahy.Tifrunner.gnm2.ann1.0FA8VF|arahy.Tifrunner.gnm2.ann1.0FA8VF.1	ONT.15735	ONT.15735.2
TCONS_00116905	XLOC_035892	arahy.Tifrunner.gnm2.ann1.0FDZ3Y|arahy.Tifrunner.gnm2.ann1.0FDZ3Y.1	ONT.36743	ONT.36743.1
TCONS_00078930	XLOC_024194	arahy.Tifrunner.gnm2.ann1.0FEQ3F|arahy.Tifrunner.gnm2.ann1.0FEQ3F.1	ONT.24780	ONT.24780.2
TCONS_00078297	XLOC_023986	arahy.Tifrunner.gnm2.ann1.0FI6RG|arahy.Tifrunner.gnm2.ann1.0FI6RG.1	ONT.24567	ONT.24567.1
TCONS_00004772	XLOC_001502	arahy.Tifrunner.gnm2.ann1.0FM3Z5|arahy.Tifrunner.gnm2.ann1.0FM3Z5.1	ONT.1527	ONT.1527.1
TCONS_00004773	XLOC_001502	arahy.Tifrunner.gnm2.ann1.0FM3Z5|arahy.Tifrunner.gnm2.ann1.0FM3Z5.1	ONT.1527	ONT.1527.2
TCONS_00004774	XLOC_001502	arahy.Tifrunner.gnm2.ann1.0FM3Z5|arahy.Tifrunner.gnm2.ann1.0FM3Z5.1	ONT.1527	ONT.1527.3
TCONS_00004775	XLOC_001502	arahy.Tifrunner.gnm2.ann1.0FM3Z5|arahy.Tifrunner.gnm2.ann1.0FM3Z5.1	ONT.1527	ONT.1527.4
TCONS_00096801	XLOC_029678	arahy.Tifrunner.gnm2.ann1.0FMT0L|arahy.Tifrunner.gnm2.ann1.0FMT0L.1	ONT.30394	ONT.30394.1
TCONS_00096802	XLOC_029678	arahy.Tifrunner.gnm2.ann1.0FMT0L|arahy.Tifrunner.gnm2.ann1.0FMT0L.1	ONT.30394	ONT.30394.2
TCONS_00060607	XLOC_018528	arahy.Tifrunner.gnm2.ann1.0FNG65|arahy.Tifrunner.gnm2.ann1.0FNG65.1	ONT.18983	ONT.18983.1
TCONS_00060608	XLOC_018528	arahy.Tifrunner.gnm2.ann1.0FNG65|arahy.Tifrunner.gnm2.ann1.0FNG65.1	ONT.18983	ONT.18983.2
TCONS_00100816	XLOC_030940	arahy.Tifrunner.gnm2.ann1.0FP5K8|arahy.Tifrunner.gnm2.ann1.0FP5K8.1	ONT.31683	ONT.31683.1
TCONS_00100817	XLOC_030940	arahy.Tifrunner.gnm2.ann1.0FP5K8|arahy.Tifrunner.gnm2.ann1.0FP5K8.1	ONT.31683	ONT.31683.2
TCONS_00100818	XLOC_030940	arahy.Tifrunner.gnm2.ann1.0FP5K8|arahy.Tifrunner.gnm2.ann1.0FP5K8.1	ONT.31683	ONT.31683.3
TCONS_00100820	XLOC_030940	arahy.Tifrunner.gnm2.ann1.0FP5K8|arahy.Tifrunner.gnm2.ann1.0FP5K8.1	ONT.31683	ONT.31683.5
TCONS_00100821	XLOC_030940	arahy.Tifrunner.gnm2.ann1.0FP5K8|arahy.Tifrunner.gnm2.ann1.0FP5K8.1	ONT.31683	ONT.31683.6
TCONS_00100822	XLOC_030940	arahy.Tifrunner.gnm2.ann1.0FP5K8|arahy.Tifrunner.gnm2.ann1.0FP5K8.1	ONT.31683	ONT.31683.7
TCONS_00060271	XLOC_018406	arahy.Tifrunner.gnm2.ann1.0FR3XP|arahy.Tifrunner.gnm2.ann1.0FR3XP.1	ONT.18861	ONT.18861.1
TCONS_00060272	XLOC_018406	arahy.Tifrunner.gnm2.ann1.0FR3XP|arahy.Tifrunner.gnm2.ann1.0FR3XP.1	ONT.18861	ONT.18861.2
TCONS_00045043	XLOC_013663	arahy.Tifrunner.gnm2.ann1.0FU07W|arahy.Tifrunner.gnm2.ann1.0FU07W.1	ONT.14002	ONT.14002.1
TCONS_00048055	XLOC_014585	arahy.Tifrunner.gnm2.ann1.0FU07W|arahy.Tifrunner.gnm2.ann1.0FU07W.1	ONT.14951	ONT.14951.1
TCONS_00000160	XLOC_000067	arahy.Tifrunner.gnm2.ann1.0FVV8A|arahy.Tifrunner.gnm2.ann1.0FVV8A.1	ONT.68	ONT.68.1
TCONS_00000161	XLOC_000067	arahy.Tifrunner.gnm2.ann1.0FVV8A|arahy.Tifrunner.gnm2.ann1.0FVV8A.1	ONT.68	ONT.68.2
TCONS_00054315	XLOC_016604	arahy.Tifrunner.gnm2.ann1.0FWB0U|arahy.Tifrunner.gnm2.ann1.0FWB0U.1	ONT.17019	ONT.17019.3
TCONS_00054317	XLOC_016604	arahy.Tifrunner.gnm2.ann1.0FWB0U|arahy.Tifrunner.gnm2.ann1.0FWB0U.1	ONT.17019	ONT.17019.5
TCONS_00054318	XLOC_016604	arahy.Tifrunner.gnm2.ann1.0FWB0U|arahy.Tifrunner.gnm2.ann1.0FWB0U.1	ONT.17019	ONT.17019.6
TCONS_00054319	XLOC_016604	arahy.Tifrunner.gnm2.ann1.0FWB0U|arahy.Tifrunner.gnm2.ann1.0FWB0U.1	ONT.17019	ONT.17019.7
TCONS_00054320	XLOC_016604	arahy.Tifrunner.gnm2.ann1.0FWB0U|arahy.Tifrunner.gnm2.ann1.0FWB0U.1	ONT.17019	ONT.17019.8
TCONS_00073913	XLOC_022723	arahy.Tifrunner.gnm2.ann1.0FZT73|arahy.Tifrunner.gnm2.ann1.0FZT73.1	ONT.23262	ONT.23262.1
TCONS_00073914	XLOC_022723	arahy.Tifrunner.gnm2.ann1.0FZT73|arahy.Tifrunner.gnm2.ann1.0FZT73.1	ONT.23262	ONT.23262.2
TCONS_00002949	XLOC_000911	arahy.Tifrunner.gnm2.ann1.0G05EQ|arahy.Tifrunner.gnm2.ann1.0G05EQ.1	ONT.928	ONT.928.1
TCONS_00002950	XLOC_000911	arahy.Tifrunner.gnm2.ann1.0G05EQ|arahy.Tifrunner.gnm2.ann1.0G05EQ.1	ONT.928	ONT.928.2
TCONS_00077465	XLOC_023728	arahy.Tifrunner.gnm2.ann1.0G17QL|arahy.Tifrunner.gnm2.ann1.0G17QL.1	ONT.24297	ONT.24297.1
TCONS_00077466	XLOC_023728	arahy.Tifrunner.gnm2.ann1.0G17QL|arahy.Tifrunner.gnm2.ann1.0G17QL.1	ONT.24297	ONT.24297.2
TCONS_00012977	XLOC_004111	arahy.Tifrunner.gnm2.ann1.0G1QRI|arahy.Tifrunner.gnm2.ann1.0G1QRI.1	ONT.4201	ONT.4201.1
TCONS_00012978	XLOC_004111	arahy.Tifrunner.gnm2.ann1.0G1QRI|arahy.Tifrunner.gnm2.ann1.0G1QRI.1	ONT.4201	ONT.4201.2
TCONS_00012979	XLOC_004111	arahy.Tifrunner.gnm2.ann1.0G1QRI|arahy.Tifrunner.gnm2.ann1.0G1QRI.1	ONT.4201	ONT.4201.3
TCONS_00012980	XLOC_004111	arahy.Tifrunner.gnm2.ann1.0G1QRI|arahy.Tifrunner.gnm2.ann1.0G1QRI.1	ONT.4201	ONT.4201.4
TCONS_00048560	XLOC_014780	arahy.Tifrunner.gnm2.ann1.0G4IZN|arahy.Tifrunner.gnm2.ann1.0G4IZN.1	ONT.15149	ONT.15149.1
TCONS_00002586	XLOC_000798	arahy.Tifrunner.gnm2.ann1.0G4LNA|arahy.Tifrunner.gnm2.ann1.0G4LNA.1	ONT.814	ONT.814.1
TCONS_00032517	XLOC_009928	arahy.Tifrunner.gnm2.ann1.0G5T8T|arahy.Tifrunner.gnm2.ann1.0G5T8T.1	ONT.10183	ONT.10183.1
TCONS_00032518	XLOC_009928	arahy.Tifrunner.gnm2.ann1.0G5T8T|arahy.Tifrunner.gnm2.ann1.0G5T8T.1	ONT.10183	ONT.10183.2
TCONS_00032519	XLOC_009928	arahy.Tifrunner.gnm2.ann1.0G5T8T|arahy.Tifrunner.gnm2.ann1.0G5T8T.1	ONT.10183	ONT.10183.3
TCONS_00032520	XLOC_009928	arahy.Tifrunner.gnm2.ann1.0G5T8T|arahy.Tifrunner.gnm2.ann1.0G5T8T.1	ONT.10183	ONT.10183.4
TCONS_00035972	XLOC_010949	arahy.Tifrunner.gnm2.ann1.0G5T8T|arahy.Tifrunner.gnm2.ann1.0G5T8T.1	ONT.11224	ONT.11224.1
TCONS_00115561	XLOC_035462	arahy.Tifrunner.gnm2.ann1.0G7CZ2|arahy.Tifrunner.gnm2.ann1.0G7CZ2.1	ONT.36306	ONT.36306.1
TCONS_00115562	XLOC_035462	arahy.Tifrunner.gnm2.ann1.0G7CZ2|arahy.Tifrunner.gnm2.ann1.0G7CZ2.1	ONT.36306	ONT.36306.2
TCONS_00062975	XLOC_019252	arahy.Tifrunner.gnm2.ann1.0G7P48|arahy.Tifrunner.gnm2.ann1.0G7P48.1	ONT.19718	ONT.19718.1
TCONS_00062976	XLOC_019252	arahy.Tifrunner.gnm2.ann1.0G7P48|arahy.Tifrunner.gnm2.ann1.0G7P48.1	ONT.19718	ONT.19718.2
TCONS_00062977	XLOC_019252	arahy.Tifrunner.gnm2.ann1.0G7P48|arahy.Tifrunner.gnm2.ann1.0G7P48.1	ONT.19718	ONT.19718.3
TCONS_00062978	XLOC_019252	arahy.Tifrunner.gnm2.ann1.0G7P48|arahy.Tifrunner.gnm2.ann1.0G7P48.1	ONT.19718	ONT.19718.4
TCONS_00066131	XLOC_020231	arahy.Tifrunner.gnm2.ann1.0G7P48|arahy.Tifrunner.gnm2.ann1.0G7P48.6	ONT.20711	ONT.20711.1
TCONS_00066132	XLOC_020231	arahy.Tifrunner.gnm2.ann1.0G7P48|arahy.Tifrunner.gnm2.ann1.0G7P48.6	ONT.20711	ONT.20711.2
TCONS_00066133	XLOC_020231	arahy.Tifrunner.gnm2.ann1.0G7P48|arahy.Tifrunner.gnm2.ann1.0G7P48.6	ONT.20711	ONT.20711.3
TCONS_00066134	XLOC_020231	arahy.Tifrunner.gnm2.ann1.0G7P48|arahy.Tifrunner.gnm2.ann1.0G7P48.6	ONT.20711	ONT.20711.4
TCONS_00115339	XLOC_035378	arahy.Tifrunner.gnm2.ann1.0G8GJQ|arahy.Tifrunner.gnm2.ann1.0G8GJQ.1	ONT.36219	ONT.36219.2
TCONS_00102089	XLOC_031275	arahy.Tifrunner.gnm2.ann1.0GB9DR|arahy.Tifrunner.gnm2.ann1.0GB9DR.1	ONT.32025	ONT.32025.2
TCONS_00059023	XLOC_018035	arahy.Tifrunner.gnm2.ann1.0GCQ42|arahy.Tifrunner.gnm2.ann1.0GCQ42.1	ONT.18486	ONT.18486.2
TCONS_00059025	XLOC_018035	arahy.Tifrunner.gnm2.ann1.0GCQ42|arahy.Tifrunner.gnm2.ann1.0GCQ42.1	ONT.18486	ONT.18486.4
TCONS_00059026	XLOC_018035	arahy.Tifrunner.gnm2.ann1.0GCQ42|arahy.Tifrunner.gnm2.ann1.0GCQ42.1	ONT.18486	ONT.18486.5
TCONS_00006390	XLOC_001995	arahy.Tifrunner.gnm2.ann1.0GG7BD|arahy.Tifrunner.gnm2.ann1.0GG7BD.1	ONT.2042	ONT.2042.1
TCONS_00006391	XLOC_001995	arahy.Tifrunner.gnm2.ann1.0GG7BD|arahy.Tifrunner.gnm2.ann1.0GG7BD.1	ONT.2042	ONT.2042.2
TCONS_00006392	XLOC_001995	arahy.Tifrunner.gnm2.ann1.0GG7BD|arahy.Tifrunner.gnm2.ann1.0GG7BD.1	ONT.2042	ONT.2042.3
TCONS_00006393	XLOC_001995	arahy.Tifrunner.gnm2.ann1.0GG7BD|arahy.Tifrunner.gnm2.ann1.0GG7BD.1	ONT.2042	ONT.2042.4
TCONS_00006394	XLOC_001995	arahy.Tifrunner.gnm2.ann1.0GG7BD|arahy.Tifrunner.gnm2.ann1.0GG7BD.1	ONT.2042	ONT.2042.5
TCONS_00013202	XLOC_004165	arahy.Tifrunner.gnm2.ann1.0GK98G|arahy.Tifrunner.gnm2.ann1.0GK98G.2	ONT.4257	ONT.4257.1
TCONS_00013203	XLOC_004165	arahy.Tifrunner.gnm2.ann1.0GK98G|arahy.Tifrunner.gnm2.ann1.0GK98G.2	ONT.4257	ONT.4257.2
TCONS_00013204	XLOC_004165	arahy.Tifrunner.gnm2.ann1.0GK98G|arahy.Tifrunner.gnm2.ann1.0GK98G.2	ONT.4257	ONT.4257.3
TCONS_00013205	XLOC_004165	arahy.Tifrunner.gnm2.ann1.0GK98G|arahy.Tifrunner.gnm2.ann1.0GK98G.2	ONT.4257	ONT.4257.4
TCONS_00013206	XLOC_004165	arahy.Tifrunner.gnm2.ann1.0GK98G|arahy.Tifrunner.gnm2.ann1.0GK98G.2	ONT.4257	ONT.4257.5
TCONS_00013207	XLOC_004165	arahy.Tifrunner.gnm2.ann1.0GK98G|arahy.Tifrunner.gnm2.ann1.0GK98G.2	ONT.4257	ONT.4257.6
TCONS_00013208	XLOC_004165	arahy.Tifrunner.gnm2.ann1.0GK98G|arahy.Tifrunner.gnm2.ann1.0GK98G.2	ONT.4257	ONT.4257.7
TCONS_00055431	XLOC_016931	arahy.Tifrunner.gnm2.ann1.0GN70T|arahy.Tifrunner.gnm2.ann1.0GN70T.1	ONT.17357	ONT.17357.2
TCONS_00095612	XLOC_029296	arahy.Tifrunner.gnm2.ann1.0GR2GF|arahy.Tifrunner.gnm2.ann1.0GR2GF.1	ONT.30007	ONT.30007.2
TCONS_00095613	XLOC_029296	arahy.Tifrunner.gnm2.ann1.0GR2GF|arahy.Tifrunner.gnm2.ann1.0GR2GF.1	ONT.30007	ONT.30007.3
TCONS_00085963	XLOC_026387	arahy.Tifrunner.gnm2.ann1.0GVW71|arahy.Tifrunner.gnm2.ann1.0GVW71.1	ONT.27034	ONT.27034.1
TCONS_00085964	XLOC_026387	arahy.Tifrunner.gnm2.ann1.0GVW71|arahy.Tifrunner.gnm2.ann1.0GVW71.1	ONT.27034	ONT.27034.2
TCONS_00085965	XLOC_026387	arahy.Tifrunner.gnm2.ann1.0GVW71|arahy.Tifrunner.gnm2.ann1.0GVW71.1	ONT.27034	ONT.27034.3
TCONS_00085966	XLOC_026387	arahy.Tifrunner.gnm2.ann1.0GVW71|arahy.Tifrunner.gnm2.ann1.0GVW71.1	ONT.27034	ONT.27034.4
TCONS_00043902	XLOC_013328	arahy.Tifrunner.gnm2.ann1.0GY0RD|arahy.Tifrunner.gnm2.ann1.0GY0RD.1	ONT.13659	ONT.13659.2
TCONS_00043904	XLOC_013328	arahy.Tifrunner.gnm2.ann1.0GY0RD|arahy.Tifrunner.gnm2.ann1.0GY0RD.1	ONT.13659	ONT.13659.4
TCONS_00043905	XLOC_013328	arahy.Tifrunner.gnm2.ann1.0GY0RD|arahy.Tifrunner.gnm2.ann1.0GY0RD.1	ONT.13659	ONT.13659.5
TCONS_00043906	XLOC_013328	arahy.Tifrunner.gnm2.ann1.0GY0RD|arahy.Tifrunner.gnm2.ann1.0GY0RD.1	ONT.13659	ONT.13659.6
TCONS_00042191	XLOC_012846	arahy.Tifrunner.gnm2.ann1.0H0ATF|arahy.Tifrunner.gnm2.ann1.0H0ATF.1	ONT.13172	ONT.13172.2
TCONS_00042194	XLOC_012846	arahy.Tifrunner.gnm2.ann1.0H0ATF|arahy.Tifrunner.gnm2.ann1.0H0ATF.1	ONT.13172	ONT.13172.5
TCONS_00042196	XLOC_012846	arahy.Tifrunner.gnm2.ann1.0H0ATF|arahy.Tifrunner.gnm2.ann1.0H0ATF.1	ONT.13172	ONT.13172.7
TCONS_00042197	XLOC_012846	arahy.Tifrunner.gnm2.ann1.0H0ATF|arahy.Tifrunner.gnm2.ann1.0H0ATF.1	ONT.13172	ONT.13172.8
TCONS_00036661	XLOC_011120	arahy.Tifrunner.gnm2.ann1.0H2RQJ|arahy.Tifrunner.gnm2.ann1.0H2RQJ.1	ONT.11403	ONT.11403.1
TCONS_00103808	XLOC_031808	arahy.Tifrunner.gnm2.ann1.0H4UJT|arahy.Tifrunner.gnm2.ann1.0H4UJT.1	ONT.32570	ONT.32570.1
TCONS_00026439	XLOC_008103	arahy.Tifrunner.gnm2.ann1.0H5DHB|arahy.Tifrunner.gnm2.ann1.0H5DHB.1	ONT.8305	ONT.8305.1
TCONS_00022225	XLOC_006806	arahy.Tifrunner.gnm2.ann1.0H8BAV|arahy.Tifrunner.gnm2.ann1.0H8BAV.2	ONT.6980	ONT.6980.1
TCONS_00022226	XLOC_006806	arahy.Tifrunner.gnm2.ann1.0H8BAV|arahy.Tifrunner.gnm2.ann1.0H8BAV.2	ONT.6980	ONT.6980.2
TCONS_00022227	XLOC_006806	arahy.Tifrunner.gnm2.ann1.0H8BAV|arahy.Tifrunner.gnm2.ann1.0H8BAV.2	ONT.6980	ONT.6980.3
TCONS_00022228	XLOC_006806	arahy.Tifrunner.gnm2.ann1.0H8BAV|arahy.Tifrunner.gnm2.ann1.0H8BAV.2	ONT.6980	ONT.6980.4
TCONS_00022229	XLOC_006806	arahy.Tifrunner.gnm2.ann1.0H8BAV|arahy.Tifrunner.gnm2.ann1.0H8BAV.2	ONT.6980	ONT.6980.5
TCONS_00022230	XLOC_006806	arahy.Tifrunner.gnm2.ann1.0H8BAV|arahy.Tifrunner.gnm2.ann1.0H8BAV.2	ONT.6980	ONT.6980.6
TCONS_00062223	XLOC_019041	arahy.Tifrunner.gnm2.ann1.0H8BTF|arahy.Tifrunner.gnm2.ann1.0H8BTF.1	ONT.19505	ONT.19505.1
TCONS_00082276	XLOC_025226	arahy.Tifrunner.gnm2.ann1.0HG9JC|arahy.Tifrunner.gnm2.ann1.0HG9JC.1	ONT.25834	ONT.25834.5
TCONS_00002760	XLOC_000860	arahy.Tifrunner.gnm2.ann1.0HJ3TW|arahy.Tifrunner.gnm2.ann1.0HJ3TW.1	ONT.876	ONT.876.1
TCONS_00002761	XLOC_000860	arahy.Tifrunner.gnm2.ann1.0HJ3TW|arahy.Tifrunner.gnm2.ann1.0HJ3TW.1	ONT.876	ONT.876.2
TCONS_00002762	XLOC_000860	arahy.Tifrunner.gnm2.ann1.0HJ3TW|arahy.Tifrunner.gnm2.ann1.0HJ3TW.1	ONT.876	ONT.876.3
TCONS_00002763	XLOC_000860	arahy.Tifrunner.gnm2.ann1.0HJ3TW|arahy.Tifrunner.gnm2.ann1.0HJ3TW.1	ONT.876	ONT.876.4
TCONS_00074221	XLOC_022823	arahy.Tifrunner.gnm2.ann1.0HK6QF|arahy.Tifrunner.gnm2.ann1.0HK6QF.1	ONT.23365	ONT.23365.1
TCONS_00075851	XLOC_023264	arahy.Tifrunner.gnm2.ann1.0HR61J|arahy.Tifrunner.gnm2.ann1.0HR61J.3	ONT.23817	ONT.23817.1
TCONS_00075852	XLOC_023264	arahy.Tifrunner.gnm2.ann1.0HR61J|arahy.Tifrunner.gnm2.ann1.0HR61J.3	ONT.23817	ONT.23817.2
TCONS_00076132	XLOC_023334	arahy.Tifrunner.gnm2.ann1.0HTC6K|arahy.Tifrunner.gnm2.ann1.0HTC6K.1	ONT.23889	ONT.23889.1
TCONS_00076133	XLOC_023334	arahy.Tifrunner.gnm2.ann1.0HTC6K|arahy.Tifrunner.gnm2.ann1.0HTC6K.1	ONT.23889	ONT.23889.2
TCONS_00076134	XLOC_023334	arahy.Tifrunner.gnm2.ann1.0HTC6K|arahy.Tifrunner.gnm2.ann1.0HTC6K.1	ONT.23889	ONT.23889.3
TCONS_00076135	XLOC_023334	arahy.Tifrunner.gnm2.ann1.0HTC6K|arahy.Tifrunner.gnm2.ann1.0HTC6K.1	ONT.23889	ONT.23889.4
TCONS_00076136	XLOC_023334	arahy.Tifrunner.gnm2.ann1.0HTC6K|arahy.Tifrunner.gnm2.ann1.0HTC6K.1	ONT.23889	ONT.23889.5
TCONS_00076137	XLOC_023334	arahy.Tifrunner.gnm2.ann1.0HTC6K|arahy.Tifrunner.gnm2.ann1.0HTC6K.1	ONT.23889	ONT.23889.6
TCONS_00076138	XLOC_023334	arahy.Tifrunner.gnm2.ann1.0HTC6K|arahy.Tifrunner.gnm2.ann1.0HTC6K.1	ONT.23889	ONT.23889.7
TCONS_00076140	XLOC_023334	arahy.Tifrunner.gnm2.ann1.0HTC6K|arahy.Tifrunner.gnm2.ann1.0HTC6K.1	ONT.23889	ONT.23889.9
TCONS_00081002	XLOC_024830	arahy.Tifrunner.gnm2.ann1.0HTC6K|arahy.Tifrunner.gnm2.ann1.0HTC6K.1	ONT.25432	ONT.25432.1
TCONS_00108234	XLOC_033199	arahy.Tifrunner.gnm2.ann1.0HZN60|arahy.Tifrunner.gnm2.ann1.0HZN60.1	ONT.33985	ONT.33985.2
TCONS_00108342	XLOC_033225	arahy.Tifrunner.gnm2.ann1.0I2RXG|arahy.Tifrunner.gnm2.ann1.0I2RXG.1	ONT.34011	ONT.34011.1
TCONS_00108343	XLOC_033225	arahy.Tifrunner.gnm2.ann1.0I2RXG|arahy.Tifrunner.gnm2.ann1.0I2RXG.1	ONT.34011	ONT.34011.2
TCONS_00108344	XLOC_033225	arahy.Tifrunner.gnm2.ann1.0I2RXG|arahy.Tifrunner.gnm2.ann1.0I2RXG.1	ONT.34011	ONT.34011.3
TCONS_00108346	XLOC_033225	arahy.Tifrunner.gnm2.ann1.0I2RXG|arahy.Tifrunner.gnm2.ann1.0I2RXG.1	ONT.34011	ONT.34011.5
TCONS_00105086	XLOC_032204	arahy.Tifrunner.gnm2.ann1.0I35HW|arahy.Tifrunner.gnm2.ann1.0I35HW.1	ONT.32967	ONT.32967.1
TCONS_00105088	XLOC_032204	arahy.Tifrunner.gnm2.ann1.0I35HW|arahy.Tifrunner.gnm2.ann1.0I35HW.1	ONT.32967	ONT.32967.3
TCONS_00039406	XLOC_011975	arahy.Tifrunner.gnm2.ann1.0I3WMA|arahy.Tifrunner.gnm2.ann1.0I3WMA.1	ONT.12281	ONT.12281.1
TCONS_00062937	XLOC_019243	arahy.Tifrunner.gnm2.ann1.0I4CS6|arahy.Tifrunner.gnm2.ann1.0I4CS6.1	ONT.19709	ONT.19709.1
TCONS_00066124	XLOC_020228	arahy.Tifrunner.gnm2.ann1.0I4CS6|arahy.Tifrunner.gnm2.ann1.0I4CS6.1	ONT.20708	ONT.20708.2
TCONS_00066125	XLOC_020228	arahy.Tifrunner.gnm2.ann1.0I4CS6|arahy.Tifrunner.gnm2.ann1.0I4CS6.1	ONT.20708	ONT.20708.3
TCONS_00019443	XLOC_005986	arahy.Tifrunner.gnm2.ann1.0I87EX|arahy.Tifrunner.gnm2.ann1.0I87EX.1	ONT.6142	ONT.6142.1
TCONS_00019444	XLOC_005986	arahy.Tifrunner.gnm2.ann1.0I87EX|arahy.Tifrunner.gnm2.ann1.0I87EX.1	ONT.6142	ONT.6142.2
TCONS_00019445	XLOC_005986	arahy.Tifrunner.gnm2.ann1.0I87EX|arahy.Tifrunner.gnm2.ann1.0I87EX.1	ONT.6142	ONT.6142.3
TCONS_00114783	XLOC_035236	arahy.Tifrunner.gnm2.ann1.0IB5VB|arahy.Tifrunner.gnm2.ann1.0IB5VB.1	ONT.36071	ONT.36071.2
TCONS_00087604	XLOC_026896	arahy.Tifrunner.gnm2.ann1.0IBU2N|arahy.Tifrunner.gnm2.ann1.0IBU2N.1	ONT.27555	ONT.27555.2
TCONS_00016849	XLOC_005165	arahy.Tifrunner.gnm2.ann1.0ICE57|arahy.Tifrunner.gnm2.ann1.0ICE57.1	ONT.5299	ONT.5299.1
[truncated: 79,927 more rows]

## Sheet: Novel isoforms
#seq id	locus id	gene id	transcript id
TCONS_00000015	XLOC_000007	ONT.7	ONT.7.1
[truncated: 13,836 more rows]

## Sheet: summary
Table S5. Summary of new and novel isoforms.
[truncated: 5 more rows]
