# Supplementary material for: Full-length transcriptome sequencing provides insights into alternative splicing under cold stress in peanut
Source: Front Plant Sci. 2024 Mar 7;15:1362277. doi: 10.3389/fpls.2024.1362277 (PMC10954824; doi:10.3389/fpls.2024.1362277)
Supplement: Supplementary file 7 [file Table_4.xlsx]

## Sheet: sheet 1
Table S6. Differentially expressed genes in the two cultivars.
SLH_0h vs 3h	SLH_0h vs 12h	SLH_0h vs 24h	All 10677 DEGs in SLH	ZH12_0h vs 3h	ZH12_0h vs 12h	ZH12_0h vs 24h	All 16363 DEGs in ZH12	7935 common DEGs in SLH and ZH12	All 19105 DEGs in SLH and ZH12
ONT.10196	ONT.10120	ONT.10088	arahy.Tifrunner.gnm2.ann1.0003EL	ONT.10056	ONT.1000	ONT.10013	ONT.10056	arahy.Tifrunner.gnm2.ann1.0003EL	ONT.10056
ONT.10263	ONT.10168	ONT.10150	arahy.Tifrunner.gnm2.ann1.0034KJ	ONT.1023	ONT.10013	ONT.10120	ONT.1023	arahy.Tifrunner.gnm2.ann1.0067NC	ONT.1023
ONT.10350	ONT.10241	ONT.1016	arahy.Tifrunner.gnm2.ann1.0067NC	ONT.10364	ONT.10120	ONT.10150	ONT.10364	arahy.Tifrunner.gnm2.ann1.00B185	ONT.10364
ONT.10537	ONT.10261	ONT.10224	arahy.Tifrunner.gnm2.ann1.00B185	ONT.10449	ONT.10125	ONT.1016	ONT.10449	arahy.Tifrunner.gnm2.ann1.00DB5A	ONT.10449
ONT.10569	ONT.10263	ONT.10241	arahy.Tifrunner.gnm2.ann1.00DB5A	ONT.10537	ONT.10168	ONT.1022	ONT.10537	arahy.Tifrunner.gnm2.ann1.00I77L	ONT.10537
ONT.10666	ONT.10350	ONT.10244	arahy.Tifrunner.gnm2.ann1.00I77L	ONT.10547	ONT.1022	ONT.10224	ONT.10547	arahy.Tifrunner.gnm2.ann1.00JV9G	ONT.10547
ONT.10913	ONT.10429	ONT.10255	arahy.Tifrunner.gnm2.ann1.00JV9G	ONT.10666	ONT.10241	ONT.10241	ONT.10666	arahy.Tifrunner.gnm2.ann1.00JXB8	ONT.10666
ONT.11220	ONT.10484	ONT.10261	arahy.Tifrunner.gnm2.ann1.00JXB8	ONT.10715	ONT.10244	ONT.10244	ONT.10715	arahy.Tifrunner.gnm2.ann1.00VL53	ONT.10715
ONT.11407	ONT.10615	ONT.10350	arahy.Tifrunner.gnm2.ann1.00QZ3I	ONT.10756	ONT.10255	ONT.10261	ONT.10756	arahy.Tifrunner.gnm2.ann1.00W0BQ	ONT.10756
ONT.11442	ONT.10627	ONT.10364	arahy.Tifrunner.gnm2.ann1.00UVWE	ONT.10759	ONT.10261	ONT.10262	ONT.10759	arahy.Tifrunner.gnm2.ann1.00WUVK	ONT.10759
ONT.11477	ONT.10817	ONT.10423	arahy.Tifrunner.gnm2.ann1.00VL53	ONT.10768	ONT.10262	ONT.10294	ONT.10768	arahy.Tifrunner.gnm2.ann1.011VCX	ONT.10768
ONT.11479	ONT.10818	ONT.10429	arahy.Tifrunner.gnm2.ann1.00W0BQ	ONT.10873	ONT.10263	ONT.10350	ONT.10873	arahy.Tifrunner.gnm2.ann1.011XRQ	ONT.10873
ONT.11545	ONT.10840	ONT.10433	arahy.Tifrunner.gnm2.ann1.00WUVK	ONT.10924	ONT.10282	ONT.10364	ONT.10924	arahy.Tifrunner.gnm2.ann1.012SKZ	ONT.10924
ONT.11659	ONT.10843	ONT.10479	arahy.Tifrunner.gnm2.ann1.011VCX	ONT.10925	ONT.10333	ONT.10429	ONT.10925	arahy.Tifrunner.gnm2.ann1.014EBR	ONT.10925
ONT.11730	ONT.10913	ONT.10480	arahy.Tifrunner.gnm2.ann1.011XRQ	ONT.10964	ONT.10350	ONT.1043	ONT.10964	arahy.Tifrunner.gnm2.ann1.016HCI	ONT.10964
ONT.11817	ONT.10964	ONT.10484	arahy.Tifrunner.gnm2.ann1.012SKZ	ONT.11023	ONT.10364	ONT.10479	ONT.11023	arahy.Tifrunner.gnm2.ann1.0188KY	ONT.11023
ONT.1202	ONT.11025	ONT.10537	arahy.Tifrunner.gnm2.ann1.014EBR	ONT.11187	ONT.10365	ONT.10480	ONT.11187	arahy.Tifrunner.gnm2.ann1.01D3A3	ONT.11187
ONT.12297	ONT.11166	ONT.10569	arahy.Tifrunner.gnm2.ann1.016HCI	ONT.11199	ONT.10429	ONT.10484	ONT.11199	arahy.Tifrunner.gnm2.ann1.01DT97	ONT.11199
ONT.12378	ONT.11199	ONT.10571	arahy.Tifrunner.gnm2.ann1.0188KY	ONT.11301	ONT.10449	ONT.10511	ONT.11301	arahy.Tifrunner.gnm2.ann1.01HD59	ONT.11301
ONT.12421	ONT.11407	ONT.106	arahy.Tifrunner.gnm2.ann1.018Q39	ONT.11411	ONT.10479	ONT.10531	ONT.11411	arahy.Tifrunner.gnm2.ann1.01RQ4M	ONT.11411
ONT.12473	ONT.11518	ONT.10615	arahy.Tifrunner.gnm2.ann1.01D3A3	ONT.11477	ONT.10511	ONT.10537	ONT.11477	arahy.Tifrunner.gnm2.ann1.021TT5	ONT.11477
ONT.12487	ONT.11559	ONT.10627	arahy.Tifrunner.gnm2.ann1.01DT97	ONT.11479	ONT.10537	ONT.10569	ONT.11479	arahy.Tifrunner.gnm2.ann1.029YN0	ONT.11479
ONT.12542	ONT.11635	ONT.10715	arahy.Tifrunner.gnm2.ann1.01HD59	ONT.11499	ONT.10547	ONT.10571	ONT.11499	arahy.Tifrunner.gnm2.ann1.02DA49	ONT.11499
ONT.1255	ONT.11662	ONT.10723	arahy.Tifrunner.gnm2.ann1.01NQBU	ONT.11545	ONT.10587	ONT.10580	ONT.11545	arahy.Tifrunner.gnm2.ann1.02K5W7	ONT.11545
ONT.12601	ONT.11700	ONT.10726	arahy.Tifrunner.gnm2.ann1.01RPY8	ONT.11559	ONT.10627	ONT.106	ONT.11559	arahy.Tifrunner.gnm2.ann1.02NDWK	ONT.11559
ONT.12613	ONT.11718	ONT.1073	arahy.Tifrunner.gnm2.ann1.01RQ4M	ONT.11570	ONT.10649	ONT.10615	ONT.11570	arahy.Tifrunner.gnm2.ann1.02VXE5	ONT.11570
ONT.12658	ONT.11758	ONT.10802	arahy.Tifrunner.gnm2.ann1.021TT5	ONT.11655	ONT.10654	ONT.10627	ONT.11655	arahy.Tifrunner.gnm2.ann1.030G1Q	ONT.11655
ONT.1269	ONT.11878	ONT.10825	arahy.Tifrunner.gnm2.ann1.023UF6	ONT.11659	ONT.10666	ONT.10654	ONT.11659	arahy.Tifrunner.gnm2.ann1.032VCH	ONT.11659
ONT.13012	ONT.11906	ONT.10828	arahy.Tifrunner.gnm2.ann1.029YN0	ONT.11704	ONT.10681	ONT.10666	ONT.11704	arahy.Tifrunner.gnm2.ann1.033PPZ	ONT.11704
ONT.13085	ONT.11945	ONT.10840	arahy.Tifrunner.gnm2.ann1.02DA49	ONT.11718	ONT.10710	ONT.10704	ONT.11718	arahy.Tifrunner.gnm2.ann1.039TZW	ONT.11718
ONT.13230	ONT.121	ONT.10843	arahy.Tifrunner.gnm2.ann1.02EG99	ONT.11720	ONT.10726	ONT.10715	ONT.11720	arahy.Tifrunner.gnm2.ann1.03H2AV	ONT.11720
ONT.13294	ONT.12406	ONT.10845	arahy.Tifrunner.gnm2.ann1.02EZ4F	ONT.11730	ONT.1073	ONT.10723	ONT.11730	arahy.Tifrunner.gnm2.ann1.03HAKR	ONT.11730
ONT.13323	ONT.12487	ONT.10897	arahy.Tifrunner.gnm2.ann1.02K5W7	ONT.11817	ONT.10731	ONT.10726	ONT.11817	arahy.Tifrunner.gnm2.ann1.03K4CT	ONT.11817
ONT.13350	ONT.12613	ONT.10913	arahy.Tifrunner.gnm2.ann1.02NDWK	ONT.11876	ONT.10732	ONT.10727	ONT.11876	arahy.Tifrunner.gnm2.ann1.03LME3	ONT.11876
ONT.13412	ONT.12910	ONT.10915	arahy.Tifrunner.gnm2.ann1.02VXE5	ONT.11975	ONT.10756	ONT.10732	ONT.11975	arahy.Tifrunner.gnm2.ann1.03Q5EX	ONT.11975
ONT.13493	ONT.13036	ONT.10925	arahy.Tifrunner.gnm2.ann1.030G1Q	ONT.12025	ONT.10768	ONT.10756	ONT.12025	arahy.Tifrunner.gnm2.ann1.03QWZ4	ONT.12025
ONT.13672	ONT.13386	ONT.11121	arahy.Tifrunner.gnm2.ann1.032VCH	ONT.12047	ONT.10810	ONT.10768	ONT.12047	arahy.Tifrunner.gnm2.ann1.03WWG0	ONT.12047
ONT.13713	ONT.1340	ONT.11136	arahy.Tifrunner.gnm2.ann1.033PPZ	ONT.12076	ONT.10817	ONT.10791	ONT.12076	arahy.Tifrunner.gnm2.ann1.044LWD	ONT.12076
ONT.13742	ONT.13412	ONT.11166	arahy.Tifrunner.gnm2.ann1.039TZW	ONT.12083	ONT.10843	ONT.10792	ONT.12083	arahy.Tifrunner.gnm2.ann1.04AI4E	ONT.12083
ONT.13820	ONT.13431	ONT.11187	arahy.Tifrunner.gnm2.ann1.03CQRM	ONT.12378	ONT.10845	ONT.10802	ONT.12378	arahy.Tifrunner.gnm2.ann1.04G3W2	ONT.12378
ONT.13832	ONT.1346	ONT.11199	arahy.Tifrunner.gnm2.ann1.03F5C5	ONT.12397	ONT.10897	ONT.10810	ONT.12397	arahy.Tifrunner.gnm2.ann1.04JW1L	ONT.12397
ONT.13849	ONT.13493	ONT.11301	arahy.Tifrunner.gnm2.ann1.03H2AV	ONT.12421	ONT.10913	ONT.10817	ONT.12421	arahy.Tifrunner.gnm2.ann1.04U8N5	ONT.12421
ONT.13850	ONT.13568	ONT.11302	arahy.Tifrunner.gnm2.ann1.03HAKR	ONT.12437	ONT.10925	ONT.10825	ONT.12437	arahy.Tifrunner.gnm2.ann1.04X3C9	ONT.12437
ONT.13898	ONT.13713	ONT.11320	arahy.Tifrunner.gnm2.ann1.03K4CT	ONT.12487	ONT.10931	ONT.10828	ONT.12487	arahy.Tifrunner.gnm2.ann1.050RSH	ONT.12487
ONT.14026	ONT.13832	ONT.11376	arahy.Tifrunner.gnm2.ann1.03LME3	ONT.12547	ONT.10964	ONT.10840	ONT.12547	arahy.Tifrunner.gnm2.ann1.059HR6	ONT.12547
ONT.14029	ONT.13849	ONT.11379	arahy.Tifrunner.gnm2.ann1.03Q5EX	ONT.12601	ONT.10996	ONT.10841	ONT.12601	arahy.Tifrunner.gnm2.ann1.05C3SW	ONT.12601
ONT.14144	ONT.13914	ONT.11407	arahy.Tifrunner.gnm2.ann1.03Q7VJ	ONT.12613	ONT.1102	ONT.10843	ONT.12613	arahy.Tifrunner.gnm2.ann1.05JDR6	ONT.12613
ONT.14384	ONT.13922	ONT.11422	arahy.Tifrunner.gnm2.ann1.03QWZ4	ONT.12624	ONT.11023	ONT.10845	ONT.12624	arahy.Tifrunner.gnm2.ann1.05X33F	ONT.12624
ONT.14502	ONT.13962	ONT.11429	arahy.Tifrunner.gnm2.ann1.03R76N	ONT.12658	ONT.11025	ONT.10849	ONT.12658	arahy.Tifrunner.gnm2.ann1.05ZMZX	ONT.12658
ONT.14526	ONT.13965	ONT.11464	arahy.Tifrunner.gnm2.ann1.03WWG0	ONT.12736	ONT.11067	ONT.10854	ONT.12736	arahy.Tifrunner.gnm2.ann1.068WTC	ONT.12736
ONT.14604	ONT.13992	ONT.11477	arahy.Tifrunner.gnm2.ann1.044LWD	ONT.13085	ONT.11077	ONT.10873	ONT.13085	arahy.Tifrunner.gnm2.ann1.0698HC	ONT.13085
ONT.14741	ONT.14026	ONT.11491	arahy.Tifrunner.gnm2.ann1.04AI4E	ONT.13187	ONT.11078	ONT.10897	ONT.13187	arahy.Tifrunner.gnm2.ann1.06CD8W	ONT.13187
ONT.14769	ONT.14053	ONT.11508	arahy.Tifrunner.gnm2.ann1.04G3W2	ONT.13189	ONT.11166	ONT.10913	ONT.13189	arahy.Tifrunner.gnm2.ann1.06DG1T	ONT.13189
ONT.14798	ONT.14240	ONT.11518	arahy.Tifrunner.gnm2.ann1.04JW1L	ONT.13200	ONT.11176	ONT.10914	ONT.13200	arahy.Tifrunner.gnm2.ann1.06HUX3	ONT.13200
ONT.14842	ONT.14297	ONT.11539	arahy.Tifrunner.gnm2.ann1.04P64Q	ONT.13282	ONT.11199	ONT.10925	ONT.13282	arahy.Tifrunner.gnm2.ann1.06RI6S	ONT.13282
ONT.14844	ONT.14335	ONT.11559	arahy.Tifrunner.gnm2.ann1.04U8N5	ONT.13311	ONT.11301	ONT.1095	ONT.13311	arahy.Tifrunner.gnm2.ann1.06VYCT	ONT.13311
ONT.14857	ONT.14384	ONT.11570	arahy.Tifrunner.gnm2.ann1.04X3C9	ONT.13323	ONT.11379	ONT.10964	ONT.13323	arahy.Tifrunner.gnm2.ann1.06Z89H	ONT.13323
ONT.14872	ONT.14727	ONT.11607	arahy.Tifrunner.gnm2.ann1.050RSH	ONT.13386	ONT.11400	ONT.11067	ONT.13386	arahy.Tifrunner.gnm2.ann1.06ZF6Z	ONT.13386
ONT.14909	ONT.14745	ONT.1163	arahy.Tifrunner.gnm2.ann1.059HR6	ONT.13403	ONT.11423	ONT.11077	ONT.13403	arahy.Tifrunner.gnm2.ann1.070EBZ	ONT.13403
ONT.14962	ONT.14769	ONT.11631	arahy.Tifrunner.gnm2.ann1.05C3SW	ONT.13577	ONT.11449	ONT.11166	ONT.13577	arahy.Tifrunner.gnm2.ann1.076XKT	ONT.13577
ONT.14977	ONT.14842	ONT.11635	arahy.Tifrunner.gnm2.ann1.05JDR6	ONT.13723	ONT.11463	ONT.11199	ONT.13723	arahy.Tifrunner.gnm2.ann1.07BPB5	ONT.13723
ONT.14990	ONT.14844	ONT.11655	arahy.Tifrunner.gnm2.ann1.05X33F	ONT.13772	ONT.11477	ONT.11320	ONT.13772	arahy.Tifrunner.gnm2.ann1.07EMGU	ONT.13772
ONT.15096	ONT.14857	ONT.11659	arahy.Tifrunner.gnm2.ann1.05ZMZX	ONT.13791	ONT.11484	ONT.11353	ONT.13791	arahy.Tifrunner.gnm2.ann1.07EWQF	ONT.13791
ONT.15139	ONT.14871	ONT.11716	arahy.Tifrunner.gnm2.ann1.068WTC	ONT.13798	ONT.11499	ONT.11393	ONT.13798	arahy.Tifrunner.gnm2.ann1.07J3HR	ONT.13798
ONT.15200	ONT.14872	ONT.11720	arahy.Tifrunner.gnm2.ann1.0698HC	ONT.13820	ONT.11539	ONT.11422	ONT.13820	arahy.Tifrunner.gnm2.ann1.082NQD	ONT.13820
ONT.15658	ONT.14909	ONT.11728	arahy.Tifrunner.gnm2.ann1.06CD8W	ONT.13832	ONT.11545	ONT.11429	ONT.13832	arahy.Tifrunner.gnm2.ann1.08CHDU	ONT.13832
ONT.15686	ONT.14956	ONT.11753	arahy.Tifrunner.gnm2.ann1.06DG1T	ONT.13849	ONT.11559	ONT.11477	ONT.13849	arahy.Tifrunner.gnm2.ann1.08H2K0	ONT.13849
ONT.15791	ONT.14984	ONT.11772	arahy.Tifrunner.gnm2.ann1.06HUX3	ONT.13850	ONT.11570	ONT.11491	ONT.13850	arahy.Tifrunner.gnm2.ann1.08IJVF	ONT.13850
ONT.15848	ONT.15003	ONT.11811	arahy.Tifrunner.gnm2.ann1.06MV4V	ONT.13861	ONT.11578	ONT.11499	ONT.13861	arahy.Tifrunner.gnm2.ann1.08TEND	ONT.13861
ONT.1588	ONT.15096	ONT.11817	arahy.Tifrunner.gnm2.ann1.06RI6S	ONT.13879	ONT.11599	ONT.11518	ONT.13879	arahy.Tifrunner.gnm2.ann1.091A4A	ONT.13879
ONT.15964	ONT.15117	ONT.11823	arahy.Tifrunner.gnm2.ann1.06T2K2	ONT.13898	ONT.11631	ONT.11537	ONT.13898	arahy.Tifrunner.gnm2.ann1.093LPU	ONT.13898
ONT.16034	ONT.15128	ONT.11830	arahy.Tifrunner.gnm2.ann1.06VRVW	ONT.13965	ONT.11655	ONT.11539	ONT.13965	arahy.Tifrunner.gnm2.ann1.09CI3V	ONT.13965
ONT.16132	ONT.1513	ONT.1185	arahy.Tifrunner.gnm2.ann1.06VYCT	ONT.13980	ONT.11659	ONT.11544	ONT.13980	arahy.Tifrunner.gnm2.ann1.09GV4T	ONT.13980
ONT.16133	ONT.15199	ONT.11859	arahy.Tifrunner.gnm2.ann1.06Z89H	ONT.14026	ONT.11662	ONT.11545	ONT.14026	arahy.Tifrunner.gnm2.ann1.09HEKB	ONT.14026
ONT.16218	ONT.15389	ONT.11941	arahy.Tifrunner.gnm2.ann1.06ZF6Z	ONT.14075	ONT.11700	ONT.11559	ONT.14075	arahy.Tifrunner.gnm2.ann1.09HRLI	ONT.14075
ONT.16244	ONT.15658	ONT.11945	arahy.Tifrunner.gnm2.ann1.070EBZ	ONT.14098	ONT.11704	ONT.11570	ONT.14098	arahy.Tifrunner.gnm2.ann1.09KNS5	ONT.14098
ONT.16281	ONT.15696	ONT.11958	arahy.Tifrunner.gnm2.ann1.076XKT	ONT.14110	ONT.11718	ONT.11599	ONT.14110	arahy.Tifrunner.gnm2.ann1.09PM8L	ONT.14110
ONT.16301	ONT.15768	ONT.11988	arahy.Tifrunner.gnm2.ann1.07BPB5	ONT.14123	ONT.11730	ONT.11607	ONT.14123	arahy.Tifrunner.gnm2.ann1.09X96J	ONT.14123
ONT.16336	ONT.15773	ONT.11995	arahy.Tifrunner.gnm2.ann1.07EMGU	ONT.14144	ONT.11732	ONT.1163	ONT.14144	arahy.Tifrunner.gnm2.ann1.09XT1N	ONT.14144
ONT.16613	ONT.15795	ONT.12009	arahy.Tifrunner.gnm2.ann1.07EWQF	ONT.14168	ONT.11758	ONT.11631	ONT.14168	arahy.Tifrunner.gnm2.ann1.09ZXWH	ONT.14168
ONT.16629	ONT.15814	ONT.12064	arahy.Tifrunner.gnm2.ann1.07J3HR	ONT.14353	ONT.11804	ONT.11635	ONT.14353	arahy.Tifrunner.gnm2.ann1.0A2U5U	ONT.14353
ONT.16821	ONT.16000	ONT.12076	arahy.Tifrunner.gnm2.ann1.07S74W	ONT.14384	ONT.11817	ONT.11659	ONT.14384	arahy.Tifrunner.gnm2.ann1.0A9D4I	ONT.14384
ONT.16917	ONT.16060	ONT.121	arahy.Tifrunner.gnm2.ann1.082NQD	ONT.14501	ONT.11859	ONT.11695	ONT.14501	arahy.Tifrunner.gnm2.ann1.0AWF5M	ONT.14501
ONT.17114	ONT.16094	ONT.12106	arahy.Tifrunner.gnm2.ann1.08CHDU	ONT.14502	ONT.11878	ONT.11700	ONT.14502	arahy.Tifrunner.gnm2.ann1.0AZ5VJ	ONT.14502
ONT.17368	ONT.16133	ONT.12204	arahy.Tifrunner.gnm2.ann1.08G8AR	ONT.14525	ONT.11960	ONT.11704	ONT.14525	arahy.Tifrunner.gnm2.ann1.0B41PU	ONT.14525
ONT.17751	ONT.1630	ONT.12222	arahy.Tifrunner.gnm2.ann1.08H2K0	ONT.14677	ONT.11975	ONT.11716	ONT.14677	arahy.Tifrunner.gnm2.ann1.0BBG36	ONT.14677
ONT.17790	ONT.16314	ONT.12396	arahy.Tifrunner.gnm2.ann1.08IJVF	ONT.14686	ONT.11995	ONT.11718	ONT.14686	arahy.Tifrunner.gnm2.ann1.0BBN6W	ONT.14686
ONT.17872	ONT.1633	ONT.12407	arahy.Tifrunner.gnm2.ann1.08JA7Z	ONT.14719	ONT.12009	ONT.11720	ONT.14719	arahy.Tifrunner.gnm2.ann1.0BC81I	ONT.14719
ONT.17882	ONT.16358	ONT.12414	arahy.Tifrunner.gnm2.ann1.08TEND	ONT.14741	ONT.1202	ONT.11725	ONT.14741	arahy.Tifrunner.gnm2.ann1.0BLG9X	ONT.14741
ONT.1795	ONT.16675	ONT.12418	arahy.Tifrunner.gnm2.ann1.091A4A	ONT.14745	ONT.12021	ONT.11728	ONT.14745	arahy.Tifrunner.gnm2.ann1.0BPR43	ONT.14745
ONT.18007	ONT.16690	ONT.1247	arahy.Tifrunner.gnm2.ann1.093KP0	ONT.14769	ONT.12025	ONT.11730	ONT.14769	arahy.Tifrunner.gnm2.ann1.0BXH0B	ONT.14769
ONT.18055	ONT.16699	ONT.12473	arahy.Tifrunner.gnm2.ann1.093LPU	ONT.14842	ONT.12047	ONT.11758	ONT.14842	arahy.Tifrunner.gnm2.ann1.0C6YUW	ONT.14842
ONT.18208	ONT.16701	ONT.12487	arahy.Tifrunner.gnm2.ann1.09CI3V	ONT.14844	ONT.12076	ONT.11772	ONT.14844	arahy.Tifrunner.gnm2.ann1.0C8NZA	ONT.14844
ONT.1822	ONT.16893	ONT.12546	arahy.Tifrunner.gnm2.ann1.09EZ08	ONT.14857	ONT.12106	ONT.11788	ONT.14857	arahy.Tifrunner.gnm2.ann1.0CA1AM	ONT.14857
ONT.18238	ONT.16977	ONT.12603	arahy.Tifrunner.gnm2.ann1.09GV4T	ONT.14909	ONT.12139	ONT.11811	ONT.14909	arahy.Tifrunner.gnm2.ann1.0CU6GK	ONT.14909
ONT.18348	ONT.17308	ONT.12606	arahy.Tifrunner.gnm2.ann1.09HEKB	ONT.14977	ONT.12236	ONT.11817	ONT.14977	arahy.Tifrunner.gnm2.ann1.0D28PY	ONT.14977
ONT.18360	ONT.17427	ONT.12613	arahy.Tifrunner.gnm2.ann1.09HRLI	ONT.14978	ONT.12325	ONT.11823	ONT.14978	arahy.Tifrunner.gnm2.ann1.0D471F	ONT.14978
ONT.1848	ONT.17475	ONT.12635	arahy.Tifrunner.gnm2.ann1.09KNS5	ONT.15001	ONT.12328	ONT.11830	ONT.15001	arahy.Tifrunner.gnm2.ann1.0DBH4W	ONT.15001
ONT.18621	ONT.17590	ONT.12642	arahy.Tifrunner.gnm2.ann1.09PM8L	ONT.15096	ONT.12406	ONT.11859	ONT.15096	arahy.Tifrunner.gnm2.ann1.0DMM9R	ONT.15096
ONT.1866	ONT.17660	ONT.12647	arahy.Tifrunner.gnm2.ann1.09X96J	ONT.15113	ONT.12421	ONT.11869	ONT.15113	arahy.Tifrunner.gnm2.ann1.0E1AJJ	ONT.15113
ONT.18791	ONT.17828	ONT.12658	arahy.Tifrunner.gnm2.ann1.09XT1N	ONT.15117	ONT.12487	ONT.11889	ONT.15117	arahy.Tifrunner.gnm2.ann1.0E4TYB	ONT.15117
ONT.18900	ONT.17829	ONT.12661	arahy.Tifrunner.gnm2.ann1.09ZXWH	ONT.15137	ONT.12499	ONT.11941	ONT.15137	arahy.Tifrunner.gnm2.ann1.0ELP1Z	ONT.15137
ONT.18975	ONT.17882	ONT.12667	arahy.Tifrunner.gnm2.ann1.0A2T8K	ONT.15155	ONT.12503	ONT.11958	ONT.15155	arahy.Tifrunner.gnm2.ann1.0ET7PE	ONT.15155
ONT.18994	ONT.17940	ONT.12688	arahy.Tifrunner.gnm2.ann1.0A2U5U	ONT.15257	ONT.12512	ONT.11960	ONT.15257	arahy.Tifrunner.gnm2.ann1.0EYZ3J	ONT.15257
ONT.19120	ONT.1795	ONT.12707	arahy.Tifrunner.gnm2.ann1.0A57X0	ONT.15275	ONT.12534	ONT.11975	ONT.15275	arahy.Tifrunner.gnm2.ann1.0F4FSZ	ONT.15275
ONT.19163	ONT.17960	ONT.12735	arahy.Tifrunner.gnm2.ann1.0A6Y9S	ONT.15335	ONT.12538	ONT.11995	ONT.15335	arahy.Tifrunner.gnm2.ann1.0FMT0L	ONT.15335
ONT.19181	ONT.17974	ONT.12736	arahy.Tifrunner.gnm2.ann1.0A9D4I	ONT.15367	ONT.12565	ONT.12005	ONT.15367	arahy.Tifrunner.gnm2.ann1.0FWB0U	ONT.15367
ONT.19346	ONT.17985	ONT.12798	arahy.Tifrunner.gnm2.ann1.0AB76H	ONT.15467	ONT.12570	ONT.12009	ONT.15467	arahy.Tifrunner.gnm2.ann1.0G1U1N	ONT.15467
ONT.19373	ONT.18019	ONT.12863	arahy.Tifrunner.gnm2.ann1.0AWF5M	ONT.15686	ONT.12613	ONT.12025	ONT.15686	arahy.Tifrunner.gnm2.ann1.0G7P48	ONT.15686
ONT.19416	ONT.18041	ONT.12910	arahy.Tifrunner.gnm2.ann1.0AZ5VJ	ONT.15696	ONT.12615	ONT.12047	ONT.15696	arahy.Tifrunner.gnm2.ann1.0GHG5C	ONT.15696
ONT.19429	ONT.18193	ONT.12927	arahy.Tifrunner.gnm2.ann1.0B41PU	ONT.15705	ONT.12624	ONT.12076	ONT.15705	arahy.Tifrunner.gnm2.ann1.0GWZ16	ONT.15705
ONT.19459	ONT.18208	ONT.13070	arahy.Tifrunner.gnm2.ann1.0B4MFB	ONT.15722	ONT.12645	ONT.12089	ONT.15722	arahy.Tifrunner.gnm2.ann1.0GZ16Q	ONT.15722
ONT.19483	ONT.18220	ONT.13085	arahy.Tifrunner.gnm2.ann1.0B8THM	ONT.15791	ONT.12653	ONT.12106	ONT.15791	arahy.Tifrunner.gnm2.ann1.0HG9JC	ONT.15791
ONT.19577	ONT.18223	ONT.13100	arahy.Tifrunner.gnm2.ann1.0BBG36	ONT.15795	ONT.12658	ONT.12152	ONT.15795	arahy.Tifrunner.gnm2.ann1.0I4CS6	ONT.15795
ONT.19607	ONT.1824	ONT.13130	arahy.Tifrunner.gnm2.ann1.0BBN6W	ONT.15848	ONT.1269	ONT.12204	ONT.15848	arahy.Tifrunner.gnm2.ann1.0J0X0V	ONT.15848
ONT.19647	ONT.18348	ONT.13139	arahy.Tifrunner.gnm2.ann1.0BC81I	ONT.1588	ONT.12713	ONT.12222	ONT.1588	arahy.Tifrunner.gnm2.ann1.0J3BLQ	ONT.1588
ONT.19651	ONT.18460	ONT.13170	arahy.Tifrunner.gnm2.ann1.0BLG9X	ONT.15912	ONT.12736	ONT.12297	ONT.15912	arahy.Tifrunner.gnm2.ann1.0J3LZT	ONT.15912
ONT.1966	ONT.18475	ONT.13183	arahy.Tifrunner.gnm2.ann1.0BPR43	ONT.15964	ONT.12813	ONT.12336	ONT.15964	arahy.Tifrunner.gnm2.ann1.0J6LH7	ONT.15964
ONT.19661	ONT.18621	ONT.13191	arahy.Tifrunner.gnm2.ann1.0BXH0B	ONT.16101	ONT.1286	ONT.12397	ONT.16101	arahy.Tifrunner.gnm2.ann1.0J7BXD	ONT.16101
ONT.19674	ONT.1866	ONT.13246	arahy.Tifrunner.gnm2.ann1.0C6YUW	ONT.1611	ONT.12863	ONT.12406	ONT.1611	arahy.Tifrunner.gnm2.ann1.0JH0K6	ONT.1611
ONT.19790	ONT.18678	ONT.13250	arahy.Tifrunner.gnm2.ann1.0C8NZA	ONT.16113	ONT.12922	ONT.12418	ONT.16113	arahy.Tifrunner.gnm2.ann1.0K2T49	ONT.16113
ONT.19812	ONT.18682	ONT.1328	arahy.Tifrunner.gnm2.ann1.0CA1AM	ONT.16116	ONT.12983	ONT.12421	ONT.16116	arahy.Tifrunner.gnm2.ann1.0K51C9	ONT.16116
ONT.19893	ONT.18702	ONT.13301	arahy.Tifrunner.gnm2.ann1.0CU6GK	ONT.16132	ONT.12989	ONT.12487	ONT.16132	arahy.Tifrunner.gnm2.ann1.0KDC5W	ONT.16132
ONT.19894	ONT.18741	ONT.13322	arahy.Tifrunner.gnm2.ann1.0D28PY	ONT.16133	ONT.13036	ONT.12499	ONT.16133	arahy.Tifrunner.gnm2.ann1.0KL0LR	ONT.16133
ONT.19929	ONT.1881	ONT.13327	arahy.Tifrunner.gnm2.ann1.0D471F	ONT.1619	ONT.13057	ONT.12512	ONT.1619	arahy.Tifrunner.gnm2.ann1.0KLV1J	ONT.1619
ONT.20436	ONT.1887	ONT.1333	arahy.Tifrunner.gnm2.ann1.0DBH4W	ONT.16218	ONT.13070	ONT.12534	ONT.16218	arahy.Tifrunner.gnm2.ann1.0L2UMW	ONT.16218
ONT.20547	ONT.18900	ONT.13339	arahy.Tifrunner.gnm2.ann1.0DMM9R	ONT.1622	ONT.13122	ONT.12603	ONT.1622	arahy.Tifrunner.gnm2.ann1.0LDE9J	ONT.1622
ONT.20599	ONT.18915	ONT.13342	arahy.Tifrunner.gnm2.ann1.0E14DC	ONT.16244	ONT.13140	ONT.12613	ONT.16244	arahy.Tifrunner.gnm2.ann1.0LE775	ONT.16244
ONT.20959	ONT.18916	ONT.13386	arahy.Tifrunner.gnm2.ann1.0E1AJJ	ONT.16277	ONT.1315	ONT.12615	ONT.16277	arahy.Tifrunner.gnm2.ann1.0M423A	ONT.16277
ONT.20999	ONT.18917	ONT.1340	arahy.Tifrunner.gnm2.ann1.0E4TYB	ONT.16281	ONT.13161	ONT.12624	ONT.16281	arahy.Tifrunner.gnm2.ann1.0M60B9	ONT.16281
ONT.21012	ONT.18975	ONT.13403	arahy.Tifrunner.gnm2.ann1.0E87YT	ONT.16301	ONT.13164	ONT.12642	ONT.16301	arahy.Tifrunner.gnm2.ann1.0M9QLC	ONT.16301
ONT.21290	ONT.18979	ONT.13493	arahy.Tifrunner.gnm2.ann1.0E9YFP	ONT.16314	ONT.13183	ONT.12645	ONT.16314	arahy.Tifrunner.gnm2.ann1.0ME452	ONT.16314
ONT.21369	ONT.19003	ONT.13568	arahy.Tifrunner.gnm2.ann1.0ELP1Z	ONT.16321	ONT.13187	ONT.12647	ONT.16321	arahy.Tifrunner.gnm2.ann1.0MK326	ONT.16321
ONT.21437	ONT.19120	ONT.13678	arahy.Tifrunner.gnm2.ann1.0ET7PE	ONT.16339	ONT.13189	ONT.12658	ONT.16339	arahy.Tifrunner.gnm2.ann1.0MYH4H	ONT.16339
ONT.21477	ONT.19307	ONT.13722	arahy.Tifrunner.gnm2.ann1.0EX7CA	ONT.16444	ONT.13191	ONT.12667	ONT.16444	arahy.Tifrunner.gnm2.ann1.0N85F7	ONT.16444
ONT.21533	ONT.19346	ONT.13742	arahy.Tifrunner.gnm2.ann1.0EYZ3J	ONT.16613	ONT.13198	ONT.12687	ONT.16613	arahy.Tifrunner.gnm2.ann1.0NF1ZI	ONT.16613
ONT.21647	ONT.19381	ONT.13767	arahy.Tifrunner.gnm2.ann1.0EZ7EA	ONT.16632	ONT.13200	ONT.1269	ONT.16632	arahy.Tifrunner.gnm2.ann1.0NGS5F	ONT.16632
ONT.21849	ONT.19459	ONT.13806	arahy.Tifrunner.gnm2.ann1.0F111G	ONT.16639	ONT.13207	ONT.12704	ONT.16639	arahy.Tifrunner.gnm2.ann1.0NN7BN	ONT.16639
ONT.21899	ONT.19483	ONT.13832	arahy.Tifrunner.gnm2.ann1.0F4FSZ	ONT.16645	ONT.13230	ONT.12735	ONT.16645	arahy.Tifrunner.gnm2.ann1.0NW365	ONT.16645
ONT.22457	ONT.19496	ONT.13856	arahy.Tifrunner.gnm2.ann1.0F7AFP	ONT.16686	ONT.13250	ONT.12798	ONT.16686	arahy.Tifrunner.gnm2.ann1.0PC56D	ONT.16686
ONT.22509	ONT.19691	ONT.13897	arahy.Tifrunner.gnm2.ann1.0FMT0L	ONT.16699	ONT.13262	ONT.1286	ONT.16699	arahy.Tifrunner.gnm2.ann1.0PHB1J	ONT.16699
ONT.22533	ONT.19708	ONT.13914	arahy.Tifrunner.gnm2.ann1.0FWB0U	ONT.16717	ONT.13311	ONT.12863	ONT.16717	arahy.Tifrunner.gnm2.ann1.0PJ706	ONT.16717
ONT.22560	ONT.19754	ONT.13918	arahy.Tifrunner.gnm2.ann1.0FWC6J	ONT.16774	ONT.13322	ONT.1288	ONT.16774	arahy.Tifrunner.gnm2.ann1.0PNZ7T	ONT.16774
ONT.2258	ONT.19825	ONT.13921	arahy.Tifrunner.gnm2.ann1.0G1U1N	ONT.16821	ONT.13323	ONT.12989	ONT.16821	arahy.Tifrunner.gnm2.ann1.0Q4XQV	ONT.16821
ONT.227	ONT.19861	ONT.13923	arahy.Tifrunner.gnm2.ann1.0G7P48	ONT.16882	ONT.13339	ONT.13057	ONT.16882	arahy.Tifrunner.gnm2.ann1.0QEA6L	ONT.16882
ONT.22735	ONT.19892	ONT.13937	arahy.Tifrunner.gnm2.ann1.0GE1ZU	ONT.16917	ONT.13364	ONT.13065	ONT.16917	arahy.Tifrunner.gnm2.ann1.0QZ944	ONT.16917
ONT.2279	ONT.19913	ONT.13957	arahy.Tifrunner.gnm2.ann1.0GG7BD	ONT.17068	ONT.13386	ONT.13070	ONT.17068	arahy.Tifrunner.gnm2.ann1.0R3YHS	ONT.17068
ONT.22916	ONT.19929	ONT.13962	arahy.Tifrunner.gnm2.ann1.0GHG5C	ONT.17114	ONT.13395	ONT.13078	ONT.17114	arahy.Tifrunner.gnm2.ann1.0R4JGR	ONT.17114
ONT.23019	ONT.19966	ONT.13970	arahy.Tifrunner.gnm2.ann1.0GWZ16	ONT.17130	ONT.1340	ONT.13100	ONT.17130	arahy.Tifrunner.gnm2.ann1.0R79PA	ONT.17130
ONT.2302	ONT.19969	ONT.14013	arahy.Tifrunner.gnm2.ann1.0GZ16Q	ONT.17368	ONT.13412	ONT.13130	ONT.17368	arahy.Tifrunner.gnm2.ann1.0RJM1Q	ONT.17368
ONT.23080	ONT.19986	ONT.14026	arahy.Tifrunner.gnm2.ann1.0H6YGR	ONT.17422	ONT.13442	ONT.13133	ONT.17422	arahy.Tifrunner.gnm2.ann1.0S2LPG	ONT.17422
ONT.23196	ONT.20067	ONT.14037	arahy.Tifrunner.gnm2.ann1.0HE1Z7	ONT.17488	ONT.1346	ONT.1315	ONT.17488	arahy.Tifrunner.gnm2.ann1.0S8VPV	ONT.17488
ONT.23214	ONT.20098	ONT.14040	arahy.Tifrunner.gnm2.ann1.0HG9JC	ONT.17504	ONT.13486	ONT.13169	ONT.17504	arahy.Tifrunner.gnm2.ann1.0SG038	ONT.17504
ONT.23328	ONT.20276	ONT.14042	arahy.Tifrunner.gnm2.ann1.0HX70L	ONT.17620	ONT.13530	ONT.13170	ONT.17620	arahy.Tifrunner.gnm2.ann1.0T2LLH	ONT.17620
ONT.23399	ONT.20395	ONT.14110	arahy.Tifrunner.gnm2.ann1.0I2RXG	ONT.17648	ONT.13568	ONT.13183	ONT.17648	arahy.Tifrunner.gnm2.ann1.0T2RHF	ONT.17648
ONT.23483	ONT.20409	ONT.14118	arahy.Tifrunner.gnm2.ann1.0I35HW	ONT.17660	ONT.13577	ONT.13187	ONT.17660	arahy.Tifrunner.gnm2.ann1.0T503U	ONT.17660
ONT.23533	ONT.20436	ONT.14192	arahy.Tifrunner.gnm2.ann1.0I4CS6	ONT.17671	ONT.13606	ONT.13189	ONT.17671	arahy.Tifrunner.gnm2.ann1.0T7G4F	ONT.17671
ONT.23537	ONT.20437	ONT.14212	arahy.Tifrunner.gnm2.ann1.0IDI1A	ONT.17698	ONT.13702	ONT.13191	ONT.17698	arahy.Tifrunner.gnm2.ann1.0T87WI	ONT.17698
ONT.23670	ONT.20576	ONT.14240	arahy.Tifrunner.gnm2.ann1.0J0X0V	ONT.17720	ONT.1371	ONT.13207	ONT.17720	arahy.Tifrunner.gnm2.ann1.0TH4I1	ONT.17720
ONT.23702	ONT.20727	ONT.14288	arahy.Tifrunner.gnm2.ann1.0J1699	ONT.17790	ONT.13722	ONT.13219	ONT.17790	arahy.Tifrunner.gnm2.ann1.0THM7P	ONT.17790
ONT.23710	ONT.20760	ONT.14330	arahy.Tifrunner.gnm2.ann1.0J3BLQ	ONT.17819	ONT.13742	ONT.13250	ONT.17819	arahy.Tifrunner.gnm2.ann1.0TX3JS	ONT.17819
ONT.23798	ONT.20887	ONT.14343	arahy.Tifrunner.gnm2.ann1.0J3LZT	ONT.1783	ONT.13767	ONT.13251	ONT.1783	arahy.Tifrunner.gnm2.ann1.0U0SSW	ONT.1783
ONT.23826	ONT.20900	ONT.14353	arahy.Tifrunner.gnm2.ann1.0J6LH7	ONT.17903	ONT.13791	ONT.13277	ONT.17903	arahy.Tifrunner.gnm2.ann1.0U2YQ3	ONT.17903
ONT.23895	ONT.20931	ONT.14384	arahy.Tifrunner.gnm2.ann1.0J7BXD	ONT.1795	ONT.13811	ONT.1328	ONT.1795	arahy.Tifrunner.gnm2.ann1.0UF999	ONT.1795
ONT.24150	ONT.20939	ONT.1450	arahy.Tifrunner.gnm2.ann1.0J94Q0	ONT.18007	ONT.13832	ONT.13301	ONT.18007	arahy.Tifrunner.gnm2.ann1.0UIU5S	ONT.18007
ONT.243	ONT.20959	ONT.14525	arahy.Tifrunner.gnm2.ann1.0JDQ22	ONT.18055	ONT.13849	ONT.13311	ONT.18055	arahy.Tifrunner.gnm2.ann1.0UKE5Q	ONT.18055
ONT.2469	ONT.20965	ONT.14537	arahy.Tifrunner.gnm2.ann1.0JH0K6	ONT.18077	ONT.13850	ONT.13322	ONT.18077	arahy.Tifrunner.gnm2.ann1.0UM6RI	ONT.18077
ONT.24692	ONT.20999	ONT.1455	arahy.Tifrunner.gnm2.ann1.0JX7DD	ONT.18125	ONT.13856	ONT.13323	ONT.18125	arahy.Tifrunner.gnm2.ann1.0UR0S2	ONT.18125
ONT.2478	ONT.21017	ONT.14604	arahy.Tifrunner.gnm2.ann1.0K2T49	ONT.18193	ONT.13861	ONT.1333	ONT.18193	arahy.Tifrunner.gnm2.ann1.0UT8YS	ONT.18193
ONT.24783	ONT.21060	ONT.14642	arahy.Tifrunner.gnm2.ann1.0K51C9	ONT.18195	ONT.13898	ONT.13339	ONT.18195	arahy.Tifrunner.gnm2.ann1.0UW6S5	ONT.18195
ONT.2484	ONT.2111	ONT.14677	arahy.Tifrunner.gnm2.ann1.0KDC5W	ONT.18208	ONT.13908	ONT.13342	ONT.18208	arahy.Tifrunner.gnm2.ann1.0V14H2	ONT.18208
ONT.25135	ONT.21124	ONT.14738	arahy.Tifrunner.gnm2.ann1.0KL0LR	ONT.1822	ONT.13914	ONT.13364	ONT.1822	arahy.Tifrunner.gnm2.ann1.0V36VB	ONT.1822
ONT.25336	ONT.21183	ONT.14745	arahy.Tifrunner.gnm2.ann1.0KLV1J	ONT.18238	ONT.13922	ONT.13386	ONT.18238	arahy.Tifrunner.gnm2.ann1.0V74LF	ONT.18238
ONT.2534	ONT.21211	ONT.14798	arahy.Tifrunner.gnm2.ann1.0L2UMW	ONT.1824	ONT.13923	ONT.1340	ONT.1824	arahy.Tifrunner.gnm2.ann1.0W5UIW	ONT.1824
ONT.25340	ONT.21275	ONT.14825	arahy.Tifrunner.gnm2.ann1.0LDE9J	ONT.18348	ONT.13938	ONT.13527	ONT.18348	arahy.Tifrunner.gnm2.ann1.0W916P	ONT.18348
ONT.25380	ONT.21290	ONT.14857	arahy.Tifrunner.gnm2.ann1.0LE775	ONT.18359	ONT.13962	ONT.13530	ONT.18359	arahy.Tifrunner.gnm2.ann1.0WC7DT	ONT.18359
ONT.25508	ONT.21369	ONT.14871	arahy.Tifrunner.gnm2.ann1.0LZD0Q	ONT.1848	ONT.13965	ONT.13568	ONT.1848	arahy.Tifrunner.gnm2.ann1.0WM0I5	ONT.1848
ONT.25596	ONT.21528	ONT.14918	arahy.Tifrunner.gnm2.ann1.0M1DUZ	ONT.18516	ONT.13981	ONT.1362	ONT.18516	arahy.Tifrunner.gnm2.ann1.0WSK8D	ONT.18516
ONT.25618	ONT.21533	ONT.14941	arahy.Tifrunner.gnm2.ann1.0M423A	ONT.18529	ONT.13992	ONT.1366	ONT.18529	arahy.Tifrunner.gnm2.ann1.0X1LIN	ONT.18529
ONT.25707	ONT.21647	ONT.14944	arahy.Tifrunner.gnm2.ann1.0M60B9	ONT.18534	ONT.14011	ONT.13678	ONT.18534	arahy.Tifrunner.gnm2.ann1.0X3R4P	ONT.18534
ONT.26127	ONT.21658	ONT.14954	arahy.Tifrunner.gnm2.ann1.0M9QLC	ONT.18621	ONT.14013	ONT.13702	ONT.18621	arahy.Tifrunner.gnm2.ann1.0XD544	ONT.18621
ONT.2614	ONT.21703	ONT.1496	arahy.Tifrunner.gnm2.ann1.0ME452	ONT.18630	ONT.14026	ONT.1371	ONT.18630	arahy.Tifrunner.gnm2.ann1.0XGN9Z	ONT.18630
ONT.26203	ONT.21722	ONT.14984	arahy.Tifrunner.gnm2.ann1.0MK326	ONT.18635	ONT.14029	ONT.13722	ONT.18635	arahy.Tifrunner.gnm2.ann1.0XII0R	ONT.18635
ONT.26336	ONT.21849	ONT.14997	arahy.Tifrunner.gnm2.ann1.0MYH4H	ONT.18726	ONT.14037	ONT.13742	ONT.18726	arahy.Tifrunner.gnm2.ann1.0Y1MFM	ONT.18726
ONT.2641	ONT.21875	ONT.15003	arahy.Tifrunner.gnm2.ann1.0N6LTB	ONT.18752	ONT.14041	ONT.13767	ONT.18752	arahy.Tifrunner.gnm2.ann1.0Y5YUA	ONT.18752
ONT.26421	ONT.21909	ONT.15007	arahy.Tifrunner.gnm2.ann1.0N85F7	ONT.18791	ONT.14075	ONT.13791	ONT.18791	arahy.Tifrunner.gnm2.ann1.0Y6FKJ	ONT.18791
ONT.2664	ONT.21938	ONT.15073	arahy.Tifrunner.gnm2.ann1.0NF1ZI	ONT.18891	ONT.14090	ONT.13806	ONT.18891	arahy.Tifrunner.gnm2.ann1.0Y7URC	ONT.18891
ONT.2667	ONT.22003	ONT.15092	arahy.Tifrunner.gnm2.ann1.0NFG0V	ONT.18962	ONT.14098	ONT.13820	ONT.18962	arahy.Tifrunner.gnm2.ann1.0Y9XYY	ONT.18962
ONT.26926	ONT.2217	ONT.15101	arahy.Tifrunner.gnm2.ann1.0NGS5F	ONT.18963	ONT.14101	ONT.13832	ONT.18963	arahy.Tifrunner.gnm2.ann1.0YJA3I	ONT.18963
ONT.27371	ONT.22181	ONT.15113	arahy.Tifrunner.gnm2.ann1.0NK0N0	ONT.18994	ONT.14112	ONT.13856	ONT.18994	arahy.Tifrunner.gnm2.ann1.0YR97U	ONT.18994
ONT.27398	ONT.22299	ONT.15117	arahy.Tifrunner.gnm2.ann1.0NN7BN	ONT.19086	ONT.14123	ONT.13859	ONT.19086	arahy.Tifrunner.gnm2.ann1.0ZT7XZ	ONT.19086
ONT.27410	ONT.22343	ONT.15128	arahy.Tifrunner.gnm2.ann1.0NW365	ONT.19120	ONT.14159	ONT.13861	ONT.19120	arahy.Tifrunner.gnm2.ann1.0ZYF06	ONT.19120
ONT.27423	ONT.22355	ONT.15137	arahy.Tifrunner.gnm2.ann1.0PC56D	ONT.19185	ONT.14168	ONT.13862	ONT.19185	arahy.Tifrunner.gnm2.ann1.102RQV	ONT.19185
ONT.27666	ONT.22509	ONT.15144	arahy.Tifrunner.gnm2.ann1.0PHB1J	ONT.19205	ONT.1417	ONT.13897	ONT.19205	arahy.Tifrunner.gnm2.ann1.10AK8N	ONT.19205
ONT.27754	ONT.22533	ONT.15199	arahy.Tifrunner.gnm2.ann1.0PJ706	ONT.19330	ONT.14211	ONT.13908	ONT.19330	arahy.Tifrunner.gnm2.ann1.10EZJ8	ONT.19330
ONT.27829	ONT.22560	ONT.15200	arahy.Tifrunner.gnm2.ann1.0PNZ7T	ONT.19346	ONT.14232	ONT.13914	ONT.19346	arahy.Tifrunner.gnm2.ann1.10W9XD	ONT.19346
ONT.2786	ONT.2258	ONT.15218	arahy.Tifrunner.gnm2.ann1.0Q1UCB	ONT.19373	ONT.14237	ONT.13918	ONT.19373	arahy.Tifrunner.gnm2.ann1.10ZGUJ	ONT.19373
ONT.27892	ONT.22712	ONT.15223	arahy.Tifrunner.gnm2.ann1.0Q4XQV	ONT.19416	ONT.14279	ONT.13921	ONT.19416	arahy.Tifrunner.gnm2.ann1.110G34	ONT.19416
ONT.27940	ONT.22797	ONT.15273	arahy.Tifrunner.gnm2.ann1.0QEA6L	ONT.19429	ONT.14346	ONT.13923	ONT.19429	arahy.Tifrunner.gnm2.ann1.11CA21	ONT.19429
ONT.28127	ONT.22841	ONT.15299	arahy.Tifrunner.gnm2.ann1.0QZ944	ONT.19483	ONT.14353	ONT.13937	ONT.19483	arahy.Tifrunner.gnm2.ann1.11DDVR	ONT.19483
ONT.28164	ONT.22906	ONT.15362	arahy.Tifrunner.gnm2.ann1.0R3YHS	ONT.19527	ONT.14378	ONT.13957	ONT.19527	arahy.Tifrunner.gnm2.ann1.11YZMF	ONT.19527
ONT.28168	ONT.22916	ONT.15389	arahy.Tifrunner.gnm2.ann1.0R4JGR	ONT.19577	ONT.14384	ONT.13962	ONT.19577	arahy.Tifrunner.gnm2.ann1.12ETBG	ONT.19577
ONT.28192	ONT.22958	ONT.15516	arahy.Tifrunner.gnm2.ann1.0R79PA	ONT.19607	ONT.14406	ONT.13965	ONT.19607	arahy.Tifrunner.gnm2.ann1.12FNT9	ONT.19607
ONT.2823	ONT.22967	ONT.15567	arahy.Tifrunner.gnm2.ann1.0RH0I3	ONT.19634	ONT.14407	ONT.13970	ONT.19634	arahy.Tifrunner.gnm2.ann1.12N6X7	ONT.19634
ONT.28274	ONT.22991	ONT.15666	arahy.Tifrunner.gnm2.ann1.0RJM1Q	ONT.19647	ONT.1449	ONT.14013	ONT.19647	arahy.Tifrunner.gnm2.ann1.1366SV	ONT.19647
ONT.28565	ONT.2302	ONT.15675	arahy.Tifrunner.gnm2.ann1.0RL0PX	ONT.19651	ONT.14501	ONT.14026	ONT.19651	arahy.Tifrunner.gnm2.ann1.13GHM6	ONT.19651
ONT.28599	ONT.23030	ONT.15684	arahy.Tifrunner.gnm2.ann1.0S2LPG	ONT.1966	ONT.14525	ONT.14040	ONT.1966	arahy.Tifrunner.gnm2.ann1.13YX47	ONT.1966
ONT.28691	ONT.23034	ONT.15686	arahy.Tifrunner.gnm2.ann1.0S8VPV	ONT.19661	ONT.14593	ONT.14041	ONT.19661	arahy.Tifrunner.gnm2.ann1.146QCX	ONT.19661
ONT.28779	ONT.23080	ONT.15696	arahy.Tifrunner.gnm2.ann1.0SG038	ONT.19674	ONT.14600	ONT.14075	ONT.19674	arahy.Tifrunner.gnm2.ann1.1494UG	ONT.19674
ONT.28879	ONT.23110	ONT.15705	arahy.Tifrunner.gnm2.ann1.0SP0C0	ONT.19690	ONT.14642	ONT.14080	ONT.19690	arahy.Tifrunner.gnm2.ann1.14SSX1	ONT.19690
ONT.29149	ONT.23196	ONT.15708	arahy.Tifrunner.gnm2.ann1.0SW4QZ	ONT.1970	ONT.14674	ONT.14086	ONT.1970	arahy.Tifrunner.gnm2.ann1.14W2QC	ONT.1970
ONT.29250	ONT.23214	ONT.15768	arahy.Tifrunner.gnm2.ann1.0T2LLH	ONT.19790	ONT.14691	ONT.14144	ONT.19790	arahy.Tifrunner.gnm2.ann1.151DVX	ONT.19790
ONT.29256	ONT.2324	ONT.15773	arahy.Tifrunner.gnm2.ann1.0T2RHF	ONT.19812	ONT.14719	ONT.14152	ONT.19812	arahy.Tifrunner.gnm2.ann1.156AYJ	ONT.19812
ONT.29304	ONT.23291	ONT.15780	arahy.Tifrunner.gnm2.ann1.0T503U	ONT.19832	ONT.14727	ONT.14168	ONT.19832	arahy.Tifrunner.gnm2.ann1.158NIU	ONT.19832
ONT.29525	ONT.23334	ONT.15802	arahy.Tifrunner.gnm2.ann1.0T6MFC	ONT.19861	ONT.14738	ONT.1417	ONT.19861	arahy.Tifrunner.gnm2.ann1.15GK1E	ONT.19861
ONT.29559	ONT.23354	ONT.15804	arahy.Tifrunner.gnm2.ann1.0T7G4F	ONT.19864	ONT.14741	ONT.14192	ONT.19864	arahy.Tifrunner.gnm2.ann1.15IZES	ONT.19864
ONT.29615	ONT.23407	ONT.15809	arahy.Tifrunner.gnm2.ann1.0T87WI	ONT.19893	ONT.14745	ONT.14200	ONT.19893	arahy.Tifrunner.gnm2.ann1.15ZR5C	ONT.19893
ONT.29951	ONT.23670	ONT.15814	arahy.Tifrunner.gnm2.ann1.0TH4I1	ONT.19919	ONT.14769	ONT.14214	ONT.19919	arahy.Tifrunner.gnm2.ann1.1645LU	ONT.19919
ONT.29995	ONT.23693	ONT.15818	arahy.Tifrunner.gnm2.ann1.0THM7P	ONT.19929	ONT.14781	ONT.14237	ONT.19929	arahy.Tifrunner.gnm2.ann1.164QK4	ONT.19929
ONT.30073	ONT.23778	ONT.15820	arahy.Tifrunner.gnm2.ann1.0TK6RU	ONT.20276	ONT.14842	ONT.14251	ONT.20276	arahy.Tifrunner.gnm2.ann1.16JRKN	ONT.20276
ONT.30105	ONT.23826	ONT.15831	arahy.Tifrunner.gnm2.ann1.0TX3JS	ONT.20333	ONT.14844	ONT.14288	ONT.20333	arahy.Tifrunner.gnm2.ann1.16M659	ONT.20333
ONT.30107	ONT.23839	ONT.15856	arahy.Tifrunner.gnm2.ann1.0U0SSW	ONT.20381	ONT.14857	ONT.14301	ONT.20381	arahy.Tifrunner.gnm2.ann1.17MV76	ONT.20381
ONT.30119	ONT.23873	ONT.1588	arahy.Tifrunner.gnm2.ann1.0U2YQ3	ONT.20382	ONT.14871	ONT.14327	ONT.20382	arahy.Tifrunner.gnm2.ann1.17ZWHA	ONT.20382
ONT.30199	ONT.23895	ONT.15919	arahy.Tifrunner.gnm2.ann1.0U49HS	ONT.20409	ONT.1488	ONT.1433	ONT.20409	arahy.Tifrunner.gnm2.ann1.181IYB	ONT.20409
ONT.30299	ONT.24115	ONT.15961	arahy.Tifrunner.gnm2.ann1.0UF999	ONT.20593	ONT.14909	ONT.14346	ONT.20593	arahy.Tifrunner.gnm2.ann1.187ZZG	ONT.20593
ONT.30353	ONT.24150	ONT.16000	arahy.Tifrunner.gnm2.ann1.0UIU5S	ONT.20678	ONT.14941	ONT.14353	ONT.20678	arahy.Tifrunner.gnm2.ann1.189BXD	ONT.20678
ONT.30779	ONT.24268	ONT.16002	arahy.Tifrunner.gnm2.ann1.0UKE5Q	ONT.2071	ONT.14954	ONT.14384	ONT.2071	arahy.Tifrunner.gnm2.ann1.18BCEG	ONT.2071
ONT.30992	ONT.24280	ONT.16045	arahy.Tifrunner.gnm2.ann1.0UM6RI	ONT.20833	ONT.14956	ONT.1450	ONT.20833	arahy.Tifrunner.gnm2.ann1.18BE0U	ONT.20833
ONT.31115	ONT.2429	ONT.16089	arahy.Tifrunner.gnm2.ann1.0UR0S2	ONT.20862	ONT.14965	ONT.14501	ONT.20862	arahy.Tifrunner.gnm2.ann1.18CGRH	ONT.20862
ONT.31173	ONT.243	ONT.16093	arahy.Tifrunner.gnm2.ann1.0UT8YS	ONT.20931	ONT.14984	ONT.1455	ONT.20931	arahy.Tifrunner.gnm2.ann1.18PYAU	ONT.20931
ONT.31223	ONT.24313	ONT.16094	arahy.Tifrunner.gnm2.ann1.0UW6S5	ONT.20996	ONT.15001	ONT.14553	ONT.20996	arahy.Tifrunner.gnm2.ann1.18QESW	ONT.20996
ONT.31423	ONT.24656	ONT.16113	arahy.Tifrunner.gnm2.ann1.0UXM82	ONT.20999	ONT.15003	ONT.14593	ONT.20999	arahy.Tifrunner.gnm2.ann1.18R6S7	ONT.20999
ONT.31627	ONT.24692	ONT.16132	arahy.Tifrunner.gnm2.ann1.0V14H2	ONT.21011	ONT.15096	ONT.14603	ONT.21011	arahy.Tifrunner.gnm2.ann1.18SBFH	ONT.21011
ONT.31639	ONT.24834	ONT.16133	arahy.Tifrunner.gnm2.ann1.0V36VB	ONT.21012	ONT.1510	ONT.14642	ONT.21012	arahy.Tifrunner.gnm2.ann1.18TD37	ONT.21012
ONT.31721	ONT.24835	ONT.16136	arahy.Tifrunner.gnm2.ann1.0V74LF	ONT.21038	ONT.15101	ONT.14677	ONT.21038	arahy.Tifrunner.gnm2.ann1.18YQBF	ONT.21038
ONT.31741	ONT.2484	ONT.16164	arahy.Tifrunner.gnm2.ann1.0VJ7W8	ONT.21240	ONT.15113	ONT.14741	ONT.21240	arahy.Tifrunner.gnm2.ann1.18Z3WC	ONT.21240
ONT.31776	ONT.24872	ONT.16239	arahy.Tifrunner.gnm2.ann1.0W5UIW	ONT.21304	ONT.15114	ONT.14745	ONT.21304	arahy.Tifrunner.gnm2.ann1.1944SK	ONT.21304
ONT.31787	ONT.24900	ONT.16244	arahy.Tifrunner.gnm2.ann1.0W8RKK	ONT.21349	ONT.15117	ONT.1477	ONT.21349	arahy.Tifrunner.gnm2.ann1.19AV4Q	ONT.21349
ONT.31882	ONT.24945	ONT.16273	arahy.Tifrunner.gnm2.ann1.0W916P	ONT.21355	ONT.15137	ONT.14798	ONT.21355	arahy.Tifrunner.gnm2.ann1.19GFYA	ONT.21355
ONT.32070	ONT.24959	ONT.16277	arahy.Tifrunner.gnm2.ann1.0WC7DT	ONT.21437	ONT.15139	ONT.14819	ONT.21437	arahy.Tifrunner.gnm2.ann1.1B105R	ONT.21437
ONT.32120	ONT.25117	ONT.16282	arahy.Tifrunner.gnm2.ann1.0WM0I5	ONT.21485	ONT.1516	ONT.14825	ONT.21485	arahy.Tifrunner.gnm2.ann1.1B2AXH	ONT.21485
ONT.32176	ONT.25125	ONT.1630	arahy.Tifrunner.gnm2.ann1.0WSK8D	ONT.21499	ONT.15218	ONT.14857	ONT.21499	arahy.Tifrunner.gnm2.ann1.1B2UBR	ONT.21499
ONT.32193	ONT.25135	ONT.16301	arahy.Tifrunner.gnm2.ann1.0X1LIN	ONT.21528	ONT.15223	ONT.14871	ONT.21528	arahy.Tifrunner.gnm2.ann1.1B2Z8C	ONT.21528
ONT.32224	ONT.25170	ONT.16335	arahy.Tifrunner.gnm2.ann1.0X38XU	ONT.21533	ONT.15229	ONT.14909	ONT.21533	arahy.Tifrunner.gnm2.ann1.1B7IGJ	ONT.21533
ONT.32700	ONT.25241	ONT.16358	arahy.Tifrunner.gnm2.ann1.0X3R4P	ONT.21554	ONT.15273	ONT.14941	ONT.21554	arahy.Tifrunner.gnm2.ann1.1B9UE2	ONT.21554
ONT.32867	ONT.25247	ONT.1640	arahy.Tifrunner.gnm2.ann1.0X932T	ONT.21695	ONT.15275	ONT.14965	ONT.21695	arahy.Tifrunner.gnm2.ann1.1B9Y88	ONT.21695
ONT.32872	ONT.25331	ONT.16429	arahy.Tifrunner.gnm2.ann1.0XD544	ONT.21715	ONT.15277	ONT.14968	ONT.21715	arahy.Tifrunner.gnm2.ann1.1BW3L6	ONT.21715
ONT.32997	ONT.2534	ONT.16611	arahy.Tifrunner.gnm2.ann1.0XGN9Z	ONT.21745	ONT.15299	ONT.14984	ONT.21745	arahy.Tifrunner.gnm2.ann1.1C185Z	ONT.21745
ONT.33009	ONT.25380	ONT.16619	arahy.Tifrunner.gnm2.ann1.0XII0R	ONT.2176	ONT.15335	ONT.15001	ONT.2176	arahy.Tifrunner.gnm2.ann1.1C4B0A	ONT.2176
ONT.33045	ONT.25469	ONT.16639	arahy.Tifrunner.gnm2.ann1.0Y1MFM	ONT.21849	ONT.15343	ONT.15003	ONT.21849	arahy.Tifrunner.gnm2.ann1.1CC5AH	ONT.21849
ONT.33065	ONT.25508	ONT.16643	arahy.Tifrunner.gnm2.ann1.0Y3V4L	ONT.21899	ONT.15362	ONT.15007	ONT.21899	arahy.Tifrunner.gnm2.ann1.1CEU3T	ONT.21899
ONT.33249	ONT.2558	ONT.16678	arahy.Tifrunner.gnm2.ann1.0Y5YUA	ONT.21938	ONT.15400	ONT.1506	ONT.21938	arahy.Tifrunner.gnm2.ann1.1CH89M	ONT.21938
ONT.33279	ONT.2571	ONT.16699	arahy.Tifrunner.gnm2.ann1.0Y6FKJ	ONT.21941	ONT.1542	ONT.15096	ONT.21941	arahy.Tifrunner.gnm2.ann1.1CQ2W9	ONT.21941
ONT.33360	ONT.2593	ONT.16716	arahy.Tifrunner.gnm2.ann1.0Y7URC	ONT.22210	ONT.15444	ONT.1510	ONT.22210	arahy.Tifrunner.gnm2.ann1.1CR6HA	ONT.22210
ONT.33374	ONT.26127	ONT.16803	arahy.Tifrunner.gnm2.ann1.0Y92P4	ONT.22250	ONT.15465	ONT.15114	ONT.22250	arahy.Tifrunner.gnm2.ann1.1CZY3Y	ONT.22250
ONT.33382	ONT.26171	ONT.16804	arahy.Tifrunner.gnm2.ann1.0Y9XYY	ONT.22299	ONT.15467	ONT.15117	ONT.22299	arahy.Tifrunner.gnm2.ann1.1D4BVZ	ONT.22299
ONT.33542	ONT.26175	ONT.16807	arahy.Tifrunner.gnm2.ann1.0YJA3I	ONT.22448	ONT.15532	ONT.15128	ONT.22448	arahy.Tifrunner.gnm2.ann1.1D4W9H	ONT.22448
ONT.33550	ONT.26193	ONT.16821	arahy.Tifrunner.gnm2.ann1.0YR97U	ONT.22533	ONT.15583	ONT.15139	ONT.22533	arahy.Tifrunner.gnm2.ann1.1D6AAZ	ONT.22533
ONT.33554	ONT.26378	ONT.16826	arahy.Tifrunner.gnm2.ann1.0Z8YFF	ONT.22560	ONT.15628	ONT.15200	ONT.22560	arahy.Tifrunner.gnm2.ann1.1DIX3L	ONT.22560
ONT.336	ONT.26379	ONT.16882	arahy.Tifrunner.gnm2.ann1.0ZT7XZ	ONT.22735	ONT.15658	ONT.15236	ONT.22735	arahy.Tifrunner.gnm2.ann1.1DQJ64	ONT.22735
ONT.33634	ONT.26519	ONT.16906	arahy.Tifrunner.gnm2.ann1.0ZV8LE	ONT.22916	ONT.15678	ONT.15259	ONT.22916	arahy.Tifrunner.gnm2.ann1.1ED5VS	ONT.22916
ONT.33702	ONT.2656	ONT.16993	arahy.Tifrunner.gnm2.ann1.0ZYF06	ONT.23012	ONT.15686	ONT.15263	ONT.23012	arahy.Tifrunner.gnm2.ann1.1EFM0N	ONT.23012
ONT.33802	ONT.2664	ONT.17033	arahy.Tifrunner.gnm2.ann1.102RQV	ONT.23019	ONT.15695	ONT.15275	ONT.23019	arahy.Tifrunner.gnm2.ann1.1EJ7KK	ONT.23019
ONT.33906	ONT.2667	ONT.17063	arahy.Tifrunner.gnm2.ann1.104ZDW	ONT.23080	ONT.15696	ONT.15299	ONT.23080	arahy.Tifrunner.gnm2.ann1.1EUT60	ONT.23080
ONT.34181	ONT.26879	ONT.17091	arahy.Tifrunner.gnm2.ann1.10AK8N	ONT.23110	ONT.15700	ONT.15343	ONT.23110	arahy.Tifrunner.gnm2.ann1.1F2VQA	ONT.23110
ONT.34397	ONT.26926	ONT.1716	arahy.Tifrunner.gnm2.ann1.10ET88	ONT.23196	ONT.15722	ONT.15362	ONT.23196	arahy.Tifrunner.gnm2.ann1.1F4W0S	ONT.23196
ONT.34407	ONT.27129	ONT.17182	arahy.Tifrunner.gnm2.ann1.10EZJ8	ONT.23247	ONT.15761	ONT.15367	ONT.23247	arahy.Tifrunner.gnm2.ann1.1FAI2T	ONT.23247
ONT.34409	ONT.27270	ONT.17196	arahy.Tifrunner.gnm2.ann1.10JCRR	ONT.23307	ONT.15768	ONT.15467	ONT.23307	arahy.Tifrunner.gnm2.ann1.1FPN7V	ONT.23307
ONT.3446	ONT.27340	ONT.17287	arahy.Tifrunner.gnm2.ann1.10W9XD	ONT.23328	ONT.15773	ONT.15516	ONT.23328	arahy.Tifrunner.gnm2.ann1.1FQ4J3	ONT.23328
ONT.34555	ONT.27371	ONT.17299	arahy.Tifrunner.gnm2.ann1.10ZGUJ	ONT.23399	ONT.15776	ONT.15565	ONT.23399	arahy.Tifrunner.gnm2.ann1.1FS3R4	ONT.23399
ONT.34638	ONT.27398	ONT.17308	arahy.Tifrunner.gnm2.ann1.110G34	ONT.2352	ONT.15780	ONT.15567	ONT.2352	arahy.Tifrunner.gnm2.ann1.1G1J9V	ONT.2352
ONT.34667	ONT.27410	ONT.17340	arahy.Tifrunner.gnm2.ann1.11CA21	ONT.23533	ONT.15791	ONT.15666	ONT.23533	arahy.Tifrunner.gnm2.ann1.1G2CVV	ONT.23533
ONT.34872	ONT.27471	ONT.17368	arahy.Tifrunner.gnm2.ann1.11DDVR	ONT.23564	ONT.15795	ONT.15675	ONT.23564	arahy.Tifrunner.gnm2.ann1.1GC9V5	ONT.23564
ONT.3502	ONT.2757	ONT.17407	arahy.Tifrunner.gnm2.ann1.11YZMF	ONT.23587	ONT.15799	ONT.15684	ONT.23587	arahy.Tifrunner.gnm2.ann1.1GCN3K	ONT.23587
ONT.35040	ONT.27624	ONT.17422	arahy.Tifrunner.gnm2.ann1.12AQES	ONT.23630	ONT.15808	ONT.15686	ONT.23630	arahy.Tifrunner.gnm2.ann1.1HB2SZ	ONT.23630
ONT.3523	ONT.27666	ONT.17427	arahy.Tifrunner.gnm2.ann1.12ETBG	ONT.23656	ONT.15810	ONT.15695	ONT.23656	arahy.Tifrunner.gnm2.ann1.1HQN2Q	ONT.23656
ONT.35256	ONT.27722	ONT.17475	arahy.Tifrunner.gnm2.ann1.12FNT9	ONT.23666	ONT.15813	ONT.15696	ONT.23666	arahy.Tifrunner.gnm2.ann1.1HU4YV	ONT.23666
ONT.35257	ONT.27726	ONT.17488	arahy.Tifrunner.gnm2.ann1.12N6X7	ONT.23670	ONT.15814	ONT.15705	ONT.23670	arahy.Tifrunner.gnm2.ann1.1I50BY	ONT.23670
ONT.35267	ONT.27754	ONT.1750	arahy.Tifrunner.gnm2.ann1.1366SV	ONT.23702	ONT.15820	ONT.15761	ONT.23702	arahy.Tifrunner.gnm2.ann1.1I5R8H	ONT.23702
ONT.35353	ONT.27772	ONT.17547	arahy.Tifrunner.gnm2.ann1.13GHM6	ONT.23710	ONT.15823	ONT.15768	ONT.23710	arahy.Tifrunner.gnm2.ann1.1I70XP	ONT.23710
ONT.35362	ONT.2786	ONT.17620	arahy.Tifrunner.gnm2.ann1.13T34P	ONT.23783	ONT.15831	ONT.15773	ONT.23783	arahy.Tifrunner.gnm2.ann1.1I9D5I	ONT.23783
ONT.35378	ONT.27864	ONT.17624	arahy.Tifrunner.gnm2.ann1.13YX47	ONT.23798	ONT.15851	ONT.15795	ONT.23798	arahy.Tifrunner.gnm2.ann1.1IE4J6	ONT.23798
ONT.35441	ONT.2789	ONT.17645	arahy.Tifrunner.gnm2.ann1.13YYB8	ONT.23826	ONT.1586	ONT.15802	ONT.23826	arahy.Tifrunner.gnm2.ann1.1IJF7J	ONT.23826
ONT.35447	ONT.27892	ONT.17649	arahy.Tifrunner.gnm2.ann1.1437I4	ONT.23895	ONT.15862	ONT.15804	ONT.23895	arahy.Tifrunner.gnm2.ann1.1IJJ7X	ONT.23895
ONT.35659	ONT.27893	ONT.17651	arahy.Tifrunner.gnm2.ann1.146QCX	ONT.23910	ONT.15874	ONT.15809	ONT.23910	arahy.Tifrunner.gnm2.ann1.1IW9Y2	ONT.23910
ONT.35708	ONT.27990	ONT.17677	arahy.Tifrunner.gnm2.ann1.1494UG	ONT.23917	ONT.1588	ONT.15814	ONT.23917	arahy.Tifrunner.gnm2.ann1.1JF53G	ONT.23917
ONT.35761	ONT.27995	ONT.17692	arahy.Tifrunner.gnm2.ann1.14A3MN	ONT.23939	ONT.15912	ONT.15820	ONT.23939	arahy.Tifrunner.gnm2.ann1.1JMX4I	ONT.23939
ONT.35798	ONT.28126	ONT.17780	arahy.Tifrunner.gnm2.ann1.14BHD7	ONT.24001	ONT.15936	ONT.15823	ONT.24001	arahy.Tifrunner.gnm2.ann1.1JQH22	ONT.24001
ONT.36082	ONT.28146	ONT.17781	arahy.Tifrunner.gnm2.ann1.14LK3H	ONT.24093	ONT.15964	ONT.15831	ONT.24093	arahy.Tifrunner.gnm2.ann1.1JUP22	ONT.24093
ONT.36132	ONT.28174	ONT.17819	arahy.Tifrunner.gnm2.ann1.14SSX1	ONT.24149	ONT.15979	ONT.15851	ONT.24149	arahy.Tifrunner.gnm2.ann1.1KM4NQ	ONT.24149
ONT.36141	ONT.2818	ONT.17903	arahy.Tifrunner.gnm2.ann1.14UD5L	ONT.24150	ONT.15981	ONT.15856	ONT.24150	arahy.Tifrunner.gnm2.ann1.1KUK4G	ONT.24150
ONT.36380	ONT.28185	ONT.17904	arahy.Tifrunner.gnm2.ann1.14W2QC	ONT.243	ONT.15989	ONT.15874	ONT.243	arahy.Tifrunner.gnm2.ann1.1L0XSC	ONT.243
ONT.36385	ONT.28187	ONT.17910	arahy.Tifrunner.gnm2.ann1.151DVX	ONT.2436	ONT.16000	ONT.1588	ONT.2436	arahy.Tifrunner.gnm2.ann1.1L678P	ONT.2436
ONT.36423	ONT.28229	ONT.17926	arahy.Tifrunner.gnm2.ann1.156AYJ	ONT.244	ONT.16007	ONT.15897	ONT.244	arahy.Tifrunner.gnm2.ann1.1LF0YV	ONT.244
ONT.36441	ONT.28234	ONT.17934	arahy.Tifrunner.gnm2.ann1.156BLZ	ONT.24561	ONT.16045	ONT.15912	ONT.24561	arahy.Tifrunner.gnm2.ann1.1LGD4F	ONT.24561
ONT.36594	ONT.28256	ONT.17940	arahy.Tifrunner.gnm2.ann1.158NIU	ONT.2458	ONT.16075	ONT.15919	ONT.2458	arahy.Tifrunner.gnm2.ann1.1LNH8N	ONT.2458
ONT.36597	ONT.28314	ONT.17960	arahy.Tifrunner.gnm2.ann1.15GK1E	ONT.24625	ONT.16133	ONT.15959	ONT.24625	arahy.Tifrunner.gnm2.ann1.1LQ7FQ	ONT.24625
ONT.367	ONT.28395	ONT.17974	arahy.Tifrunner.gnm2.ann1.15I91Z	ONT.24656	ONT.16157	ONT.15964	ONT.24656	arahy.Tifrunner.gnm2.ann1.1LRU74	ONT.24656
ONT.36760	ONT.28483	ONT.17985	arahy.Tifrunner.gnm2.ann1.15IZES	ONT.24692	ONT.16168	ONT.15981	ONT.24692	arahy.Tifrunner.gnm2.ann1.1M71LS	ONT.24692
ONT.36950	ONT.28564	ONT.18007	arahy.Tifrunner.gnm2.ann1.15VHK9	ONT.24783	ONT.16182	ONT.16000	ONT.24783	arahy.Tifrunner.gnm2.ann1.1MDK5L	ONT.24783
ONT.36987	ONT.28565	ONT.18016	arahy.Tifrunner.gnm2.ann1.15Y2JY	ONT.24829	ONT.16198	ONT.16002	ONT.24829	arahy.Tifrunner.gnm2.ann1.1MJ7K6	ONT.24829
ONT.37072	ONT.28587	ONT.18018	arahy.Tifrunner.gnm2.ann1.15ZR5C	ONT.24834	ONT.16213	ONT.16036	ONT.24834	arahy.Tifrunner.gnm2.ann1.1N0TT5	ONT.24834
ONT.37133	ONT.28588	ONT.18019	arahy.Tifrunner.gnm2.ann1.1645LU	ONT.24873	ONT.16218	ONT.16045	ONT.24873	arahy.Tifrunner.gnm2.ann1.1NAQ44	ONT.24873
ONT.37243	ONT.28676	ONT.18037	arahy.Tifrunner.gnm2.ann1.164QK4	ONT.24874	ONT.16244	ONT.16074	ONT.24874	arahy.Tifrunner.gnm2.ann1.1NC23U	ONT.24874
ONT.37331	ONT.28695	ONT.18057	arahy.Tifrunner.gnm2.ann1.16JRKN	ONT.25124	ONT.16273	ONT.16077	ONT.25124	arahy.Tifrunner.gnm2.ann1.1NU69P	ONT.25124
ONT.37417	ONT.28707	ONT.18058	arahy.Tifrunner.gnm2.ann1.16M659	ONT.25135	ONT.16277	ONT.16089	ONT.25135	arahy.Tifrunner.gnm2.ann1.1P1WAU	ONT.25135
ONT.37594	ONT.28779	ONT.18073	arahy.Tifrunner.gnm2.ann1.178NZ2	ONT.25247	ONT.16292	ONT.16101	ONT.25247	arahy.Tifrunner.gnm2.ann1.1P6WM5	ONT.25247
ONT.37659	ONT.28810	ONT.18149	arahy.Tifrunner.gnm2.ann1.17JY83	ONT.25249	ONT.1630	ONT.1611	ONT.25249	arahy.Tifrunner.gnm2.ann1.1PI2YG	ONT.25249
ONT.37795	ONT.28835	ONT.18159	arahy.Tifrunner.gnm2.ann1.17MV76	ONT.25296	ONT.16314	ONT.16113	ONT.25296	arahy.Tifrunner.gnm2.ann1.1PI95V	ONT.25296
ONT.37904	ONT.28858	ONT.18169	arahy.Tifrunner.gnm2.ann1.17TMG9	ONT.25336	ONT.16321	ONT.16114	ONT.25336	arahy.Tifrunner.gnm2.ann1.1Q8FTJ	ONT.25336
ONT.37970	ONT.289	ONT.18193	arahy.Tifrunner.gnm2.ann1.17ZWHA	ONT.25340	ONT.1633	ONT.16132	ONT.25340	arahy.Tifrunner.gnm2.ann1.1QMW5J	ONT.25340
ONT.38065	ONT.28919	ONT.18220	arahy.Tifrunner.gnm2.ann1.181IYB	ONT.25343	ONT.16334	ONT.16133	ONT.25343	arahy.Tifrunner.gnm2.ann1.1R9GPH	ONT.25343
ONT.38094	ONT.28969	ONT.18223	arahy.Tifrunner.gnm2.ann1.187ZZG	ONT.25380	ONT.16335	ONT.16157	ONT.25380	arahy.Tifrunner.gnm2.ann1.1RAI3Q	ONT.25380
ONT.38215	ONT.29041	ONT.18268	arahy.Tifrunner.gnm2.ann1.189BXD	ONT.25498	ONT.16336	ONT.16218	ONT.25498	arahy.Tifrunner.gnm2.ann1.1RGA44	ONT.25498
ONT.38269	ONT.29050	ONT.18364	arahy.Tifrunner.gnm2.ann1.18BCEG	ONT.25508	ONT.16339	ONT.16239	ONT.25508	arahy.Tifrunner.gnm2.ann1.1RKJ3P	ONT.25508
ONT.38474	ONT.29229	ONT.18379	arahy.Tifrunner.gnm2.ann1.18BE0U	ONT.25521	ONT.16352	ONT.16273	ONT.25521	arahy.Tifrunner.gnm2.ann1.1RMK4W	ONT.25521
ONT.38709	ONT.29250	ONT.18394	arahy.Tifrunner.gnm2.ann1.18CGRH	ONT.25525	ONT.16358	ONT.16277	ONT.25525	arahy.Tifrunner.gnm2.ann1.1RV5TE	ONT.25525
ONT.38788	ONT.29295	ONT.18460	arahy.Tifrunner.gnm2.ann1.18PYAU	ONT.25550	ONT.16365	ONT.16282	ONT.25550	arahy.Tifrunner.gnm2.ann1.1S754L	ONT.25550
ONT.38863	ONT.29447	ONT.18511	arahy.Tifrunner.gnm2.ann1.18QESW	ONT.25596	ONT.16367	ONT.1630	ONT.25596	arahy.Tifrunner.gnm2.ann1.1SCL5Q	ONT.25596
ONT.38910	ONT.29551	ONT.18584	arahy.Tifrunner.gnm2.ann1.18R6S7	ONT.25675	ONT.1649	ONT.16301	ONT.25675	arahy.Tifrunner.gnm2.ann1.1SUT9Q	ONT.25675
ONT.38972	ONT.29559	ONT.18601	arahy.Tifrunner.gnm2.ann1.18R96V	ONT.25707	ONT.16571	ONT.16314	ONT.25707	arahy.Tifrunner.gnm2.ann1.1SV43C	ONT.25707
ONT.39174	ONT.29581	ONT.18621	arahy.Tifrunner.gnm2.ann1.18SBFH	ONT.26025	ONT.16581	ONT.16335	ONT.26025	arahy.Tifrunner.gnm2.ann1.1SV5F7	ONT.26025
ONT.39186	ONT.29586	ONT.18635	arahy.Tifrunner.gnm2.ann1.18TD37	ONT.26078	ONT.16612	ONT.16339	ONT.26078	arahy.Tifrunner.gnm2.ann1.1SZ2FT	ONT.26078
ONT.39213	ONT.29615	ONT.18643	arahy.Tifrunner.gnm2.ann1.18YQBF	ONT.26127	ONT.16613	ONT.16348	ONT.26127	arahy.Tifrunner.gnm2.ann1.1T46SZ	ONT.26127
ONT.39323	ONT.29692	ONT.18647	arahy.Tifrunner.gnm2.ann1.18Z3WC	ONT.2614	ONT.16619	ONT.16358	ONT.2614	arahy.Tifrunner.gnm2.ann1.1TDX9M	ONT.2614
ONT.39396	ONT.29733	ONT.18676	arahy.Tifrunner.gnm2.ann1.1944SK	ONT.26172	ONT.16632	ONT.1640	ONT.26172	arahy.Tifrunner.gnm2.ann1.1TW0Z8	ONT.26172
ONT.3994	ONT.29752	ONT.18682	arahy.Tifrunner.gnm2.ann1.199BN4	ONT.26193	ONT.16639	ONT.16429	ONT.26193	arahy.Tifrunner.gnm2.ann1.1U7IT4	ONT.26193
ONT.4042	ONT.29815	ONT.18683	arahy.Tifrunner.gnm2.ann1.19AV4Q	ONT.26203	ONT.16645	ONT.16581	ONT.26203	arahy.Tifrunner.gnm2.ann1.1UE66A	ONT.26203
ONT.4139	ONT.29914	ONT.18694	arahy.Tifrunner.gnm2.ann1.19GFYA	ONT.26315	ONT.16690	ONT.16611	ONT.26315	arahy.Tifrunner.gnm2.ann1.1UU3TQ	ONT.26315
ONT.4224	ONT.29991	ONT.18702	arahy.Tifrunner.gnm2.ann1.1A0WRJ	ONT.26336	ONT.16699	ONT.16613	ONT.26336	arahy.Tifrunner.gnm2.ann1.1V0F05	ONT.26336
ONT.4226	ONT.30108	ONT.18714	arahy.Tifrunner.gnm2.ann1.1A68HA	ONT.26379	ONT.16701	ONT.16619	ONT.26379	arahy.Tifrunner.gnm2.ann1.1V2M7B	ONT.26379
ONT.4302	ONT.30119	ONT.18741	arahy.Tifrunner.gnm2.ann1.1A97AW	ONT.26421	ONT.16717	ONT.16632	ONT.26421	arahy.Tifrunner.gnm2.ann1.1V42NR	ONT.26421
ONT.4321	ONT.30122	ONT.18770	arahy.Tifrunner.gnm2.ann1.1B105R	ONT.2653	ONT.1676	ONT.16639	ONT.2653	arahy.Tifrunner.gnm2.ann1.1V63ZN	ONT.2653
ONT.4494	ONT.30199	ONT.18774	arahy.Tifrunner.gnm2.ann1.1B1F65	ONT.26600	ONT.16774	ONT.16643	ONT.26600	arahy.Tifrunner.gnm2.ann1.1V9TKU	ONT.26600
ONT.4517	ONT.30299	ONT.18794	arahy.Tifrunner.gnm2.ann1.1B2AXH	ONT.2664	ONT.1678	ONT.16675	ONT.2664	arahy.Tifrunner.gnm2.ann1.1VUR4R	ONT.2664
ONT.4525	ONT.30301	ONT.18798	arahy.Tifrunner.gnm2.ann1.1B2UBR	ONT.2691	ONT.16802	ONT.16678	ONT.2691	arahy.Tifrunner.gnm2.ann1.1W2FB9	ONT.2691
ONT.4526	ONT.30702	ONT.18801	arahy.Tifrunner.gnm2.ann1.1B2Z8C	ONT.26927	ONT.16806	ONT.16699	ONT.26927	arahy.Tifrunner.gnm2.ann1.1W4SSV	ONT.26927
ONT.4663	ONT.30779	ONT.1881	arahy.Tifrunner.gnm2.ann1.1B7IGJ	ONT.27027	ONT.16813	ONT.16717	ONT.27027	arahy.Tifrunner.gnm2.ann1.1W5D66	ONT.27027
ONT.4714	ONT.30858	ONT.18822	arahy.Tifrunner.gnm2.ann1.1B9UE2	ONT.27129	ONT.16882	ONT.1676	ONT.27129	arahy.Tifrunner.gnm2.ann1.1W7KJJ	ONT.27129
ONT.477	ONT.31074	ONT.18916	arahy.Tifrunner.gnm2.ann1.1B9Y88	ONT.27188	ONT.16893	ONT.1677	ONT.27188	arahy.Tifrunner.gnm2.ann1.1WCV8C	ONT.27188
ONT.4869	ONT.31078	ONT.18954	arahy.Tifrunner.gnm2.ann1.1BNP0N	ONT.27206	ONT.16908	ONT.16774	ONT.27206	arahy.Tifrunner.gnm2.ann1.1WFS8V	ONT.27206
ONT.507	ONT.3118	ONT.18958	arahy.Tifrunner.gnm2.ann1.1BRL89	ONT.27219	ONT.16917	ONT.16796	ONT.27219	arahy.Tifrunner.gnm2.ann1.1WVG1G	ONT.27219
ONT.5153	ONT.31182	ONT.18975	arahy.Tifrunner.gnm2.ann1.1BW3L6	ONT.27340	ONT.16929	ONT.16806	ONT.27340	arahy.Tifrunner.gnm2.ann1.1X1TH0	ONT.27340
ONT.5175	ONT.31187	ONT.18979	arahy.Tifrunner.gnm2.ann1.1C185Z	ONT.27379	ONT.16951	ONT.16807	ONT.27379	arahy.Tifrunner.gnm2.ann1.1Y8NUF	ONT.27379
ONT.519	ONT.31223	ONT.18994	arahy.Tifrunner.gnm2.ann1.1C4B0A	ONT.27381	ONT.17004	ONT.16813	ONT.27381	arahy.Tifrunner.gnm2.ann1.1Z1C0T	ONT.27381
ONT.525	ONT.31227	ONT.19120	arahy.Tifrunner.gnm2.ann1.1CC5AH	ONT.27500	ONT.17042	ONT.16821	ONT.27500	arahy.Tifrunner.gnm2.ann1.1Z5YUN	ONT.27500
ONT.5336	ONT.31256	ONT.19148	arahy.Tifrunner.gnm2.ann1.1CEU3T	ONT.27517	ONT.17113	ONT.16848	ONT.27517	arahy.Tifrunner.gnm2.ann1.1Z6SIG	ONT.27517
ONT.5374	ONT.31272	ONT.19163	arahy.Tifrunner.gnm2.ann1.1CH89M	ONT.27665	ONT.17114	ONT.16862	ONT.27665	arahy.Tifrunner.gnm2.ann1.1Z9FJQ	ONT.27665
ONT.5401	ONT.31516	ONT.19184	arahy.Tifrunner.gnm2.ann1.1CM75D	ONT.27699	ONT.17124	ONT.16864	ONT.27699	arahy.Tifrunner.gnm2.ann1.1ZE71I	ONT.27699
ONT.5408	ONT.31539	ONT.19190	arahy.Tifrunner.gnm2.ann1.1CQ2W9	ONT.27754	ONT.17139	ONT.16882	ONT.27754	arahy.Tifrunner.gnm2.ann1.1ZHN64	ONT.27754
ONT.5449	ONT.31627	ONT.19204	arahy.Tifrunner.gnm2.ann1.1CR6HA	ONT.27788	ONT.17160	ONT.16893	ONT.27788	arahy.Tifrunner.gnm2.ann1.20061H	ONT.27788
ONT.5457	ONT.31639	ONT.19305	arahy.Tifrunner.gnm2.ann1.1CZY3Y	ONT.27802	ONT.17164	ONT.16906	ONT.27802	arahy.Tifrunner.gnm2.ann1.20ERFR	ONT.27802
ONT.550	ONT.31661	ONT.19338	arahy.Tifrunner.gnm2.ann1.1D4BVZ	ONT.2786	ONT.17308	ONT.16917	ONT.2786	arahy.Tifrunner.gnm2.ann1.211B66	ONT.2786
ONT.5501	ONT.31688	ONT.19396	arahy.Tifrunner.gnm2.ann1.1D4W9H	ONT.27889	ONT.17309	ONT.16943	ONT.27889	arahy.Tifrunner.gnm2.ann1.21D9BM	ONT.27889
ONT.554	ONT.31746	ONT.19401	arahy.Tifrunner.gnm2.ann1.1D6AAZ	ONT.27893	ONT.17325	ONT.16951	ONT.27893	arahy.Tifrunner.gnm2.ann1.21ET8L	ONT.27893
ONT.5579	ONT.31771	ONT.19414	arahy.Tifrunner.gnm2.ann1.1DD10A	ONT.28004	ONT.17425	ONT.16993	ONT.28004	arahy.Tifrunner.gnm2.ann1.21I7WM	ONT.28004
ONT.576	ONT.31821	ONT.19416	arahy.Tifrunner.gnm2.ann1.1DIX3L	ONT.28059	ONT.17475	ONT.17004	ONT.28059	arahy.Tifrunner.gnm2.ann1.21N9MM	ONT.28059
ONT.5797	ONT.31833	ONT.1942	arahy.Tifrunner.gnm2.ann1.1DQJ64	ONT.28102	ONT.17504	ONT.17033	ONT.28102	arahy.Tifrunner.gnm2.ann1.21P17U	ONT.28102
ONT.5821	ONT.31882	ONT.19535	arahy.Tifrunner.gnm2.ann1.1DU7LF	ONT.28127	ONT.17521	ONT.17091	ONT.28127	arahy.Tifrunner.gnm2.ann1.221WPX	ONT.28127
ONT.5865	ONT.3202	ONT.19554	arahy.Tifrunner.gnm2.ann1.1DVI41	ONT.28141	ONT.17547	ONT.17124	ONT.28141	arahy.Tifrunner.gnm2.ann1.22F4HD	ONT.28141
ONT.5921	ONT.3209	ONT.19651	arahy.Tifrunner.gnm2.ann1.1E9R5B	ONT.28164	ONT.17590	ONT.1716	ONT.28164	arahy.Tifrunner.gnm2.ann1.22GNSN	ONT.28164
ONT.6014	ONT.32141	ONT.19661	arahy.Tifrunner.gnm2.ann1.1ED5VS	ONT.28168	ONT.17595	ONT.17160	ONT.28168	arahy.Tifrunner.gnm2.ann1.22KD4N	ONT.28168
ONT.6105	ONT.32150	ONT.19667	arahy.Tifrunner.gnm2.ann1.1EDB5Y	ONT.28192	ONT.17619	ONT.17287	ONT.28192	arahy.Tifrunner.gnm2.ann1.22L7FB	ONT.28192
ONT.6270	ONT.32164	ONT.19681	arahy.Tifrunner.gnm2.ann1.1EFM0N	ONT.28215	ONT.17620	ONT.17290	ONT.28215	arahy.Tifrunner.gnm2.ann1.22MEII	ONT.28215
ONT.6456	ONT.32176	ONT.19691	arahy.Tifrunner.gnm2.ann1.1EJ7KK	ONT.28234	ONT.17648	ONT.17299	ONT.28234	arahy.Tifrunner.gnm2.ann1.22PLV7	ONT.28234
ONT.6579	ONT.32199	ONT.19703	arahy.Tifrunner.gnm2.ann1.1EUT60	ONT.28256	ONT.17652	ONT.17308	ONT.28256	arahy.Tifrunner.gnm2.ann1.237GY1	ONT.28256
ONT.666	ONT.32224	ONT.19732	arahy.Tifrunner.gnm2.ann1.1F2VQA	ONT.28274	ONT.17660	ONT.17325	ONT.28274	arahy.Tifrunner.gnm2.ann1.238UV6	ONT.28274
ONT.6879	ONT.32272	ONT.19761	arahy.Tifrunner.gnm2.ann1.1F4W0S	ONT.28391	ONT.17669	ONT.17340	ONT.28391	arahy.Tifrunner.gnm2.ann1.23AQDA	ONT.28391
ONT.6956	ONT.32500	ONT.19812	arahy.Tifrunner.gnm2.ann1.1FAI2T	ONT.28543	ONT.17720	ONT.17407	ONT.28543	arahy.Tifrunner.gnm2.ann1.23B9T9	ONT.28543
ONT.7020	ONT.32620	ONT.19825	arahy.Tifrunner.gnm2.ann1.1FPN7V	ONT.28553	ONT.17763	ONT.17475	ONT.28553	arahy.Tifrunner.gnm2.ann1.23HYFJ	ONT.28553
ONT.7022	ONT.32716	ONT.19882	arahy.Tifrunner.gnm2.ann1.1FQ4J3	ONT.28558	ONT.17770	ONT.17488	ONT.28558	arahy.Tifrunner.gnm2.ann1.23KP9R	ONT.28558
ONT.7040	ONT.32734	ONT.19929	arahy.Tifrunner.gnm2.ann1.1FS3R4	ONT.28564	ONT.17790	ONT.1750	ONT.28564	arahy.Tifrunner.gnm2.ann1.23L0XF	ONT.28564
ONT.738	ONT.32739	ONT.1994	arahy.Tifrunner.gnm2.ann1.1G1J9V	ONT.28565	ONT.17806	ONT.17504	ONT.28565	arahy.Tifrunner.gnm2.ann1.23PCL8	ONT.28565
ONT.761	ONT.32788	ONT.19986	arahy.Tifrunner.gnm2.ann1.1G2CVV	ONT.28599	ONT.17828	ONT.17521	ONT.28599	arahy.Tifrunner.gnm2.ann1.23PF6N	ONT.28599
ONT.771	ONT.32818	ONT.20014	arahy.Tifrunner.gnm2.ann1.1G30EX	ONT.28613	ONT.17829	ONT.17524	ONT.28613	arahy.Tifrunner.gnm2.ann1.240DSL	ONT.28613
ONT.7785	ONT.32913	ONT.20026	arahy.Tifrunner.gnm2.ann1.1GC9V5	ONT.28710	ONT.1783	ONT.17547	ONT.28710	arahy.Tifrunner.gnm2.ann1.24C55C	ONT.28710
ONT.7800	ONT.33009	ONT.20030	arahy.Tifrunner.gnm2.ann1.1GCN3K	ONT.28712	ONT.17881	ONT.17570	ONT.28712	arahy.Tifrunner.gnm2.ann1.24IXRB	ONT.28712
ONT.7876	ONT.33282	ONT.20038	arahy.Tifrunner.gnm2.ann1.1GV9IW	ONT.28779	ONT.17904	ONT.17619	ONT.28779	arahy.Tifrunner.gnm2.ann1.24MCIL	ONT.28779
ONT.802	ONT.33550	ONT.20051	arahy.Tifrunner.gnm2.ann1.1H3LZD	ONT.28835	ONT.17910	ONT.17620	ONT.28835	arahy.Tifrunner.gnm2.ann1.24UGV0	ONT.28835
ONT.8098	ONT.33561	ONT.20067	arahy.Tifrunner.gnm2.ann1.1HB2SZ	ONT.28841	ONT.17940	ONT.17624	ONT.28841	arahy.Tifrunner.gnm2.ann1.2517Z7	ONT.28841
ONT.8108	ONT.33647	ONT.20088	arahy.Tifrunner.gnm2.ann1.1HHJ34	ONT.28858	ONT.1795	ONT.17631	ONT.28858	arahy.Tifrunner.gnm2.ann1.251WXQ	ONT.28858
ONT.8122	ONT.33714	ONT.20213	arahy.Tifrunner.gnm2.ann1.1HLM41	ONT.2887	ONT.17960	ONT.17649	ONT.2887	arahy.Tifrunner.gnm2.ann1.254A05	ONT.2887
ONT.8126	ONT.33729	ONT.20272	arahy.Tifrunner.gnm2.ann1.1HQN2Q	ONT.28879	ONT.18007	ONT.17651	ONT.28879	arahy.Tifrunner.gnm2.ann1.2597Q1	ONT.28879
ONT.8128	ONT.33770	ONT.20409	arahy.Tifrunner.gnm2.ann1.1HU4YV	ONT.28895	ONT.18019	ONT.17671	ONT.28895	arahy.Tifrunner.gnm2.ann1.25E3MW	ONT.28895
ONT.8206	ONT.33771	ONT.20414	arahy.Tifrunner.gnm2.ann1.1I50BY	ONT.28970	ONT.18041	ONT.17689	ONT.28970	arahy.Tifrunner.gnm2.ann1.25HRTQ	ONT.28970
ONT.8381	ONT.33802	ONT.20430	arahy.Tifrunner.gnm2.ann1.1I5KFR	ONT.29041	ONT.18124	ONT.17692	ONT.29041	arahy.Tifrunner.gnm2.ann1.25IUWM	ONT.29041
ONT.8421	ONT.33905	ONT.20434	arahy.Tifrunner.gnm2.ann1.1I5R8H	ONT.29094	ONT.18193	ONT.1775	ONT.29094	arahy.Tifrunner.gnm2.ann1.25PL5E	ONT.29094
ONT.8450	ONT.33999	ONT.20442	arahy.Tifrunner.gnm2.ann1.1I70XP	ONT.29250	ONT.18208	ONT.17763	ONT.29250	arahy.Tifrunner.gnm2.ann1.2625MI	ONT.29250
ONT.8496	ONT.34099	ONT.20444	arahy.Tifrunner.gnm2.ann1.1I8IFE	ONT.29256	ONT.18220	ONT.17790	ONT.29256	arahy.Tifrunner.gnm2.ann1.26GAKU	ONT.29256
ONT.8521	ONT.3410	ONT.20448	arahy.Tifrunner.gnm2.ann1.1I9D5I	ONT.29306	ONT.18223	ONT.17791	ONT.29306	arahy.Tifrunner.gnm2.ann1.26IG8H	ONT.29306
ONT.8643	ONT.34146	ONT.20519	arahy.Tifrunner.gnm2.ann1.1IA0LX	ONT.29327	ONT.1824	ONT.17795	ONT.29327	arahy.Tifrunner.gnm2.ann1.26JPZN	ONT.29327
ONT.8941	ONT.34181	ONT.20596	arahy.Tifrunner.gnm2.ann1.1IE4J6	ONT.2941	ONT.18268	ONT.17806	ONT.2941	arahy.Tifrunner.gnm2.ann1.26KJHP	ONT.2941
ONT.8991	ONT.34217	ONT.2060	arahy.Tifrunner.gnm2.ann1.1IJF7J	ONT.29473	ONT.18288	ONT.1783	ONT.29473	arahy.Tifrunner.gnm2.ann1.26LP8U	ONT.29473
ONT.9093	ONT.34397	ONT.20644	arahy.Tifrunner.gnm2.ann1.1IJJ7X	ONT.29525	ONT.18348	ONT.17864	ONT.29525	arahy.Tifrunner.gnm2.ann1.26YYGP	ONT.29525
ONT.941	ONT.3441	ONT.2065	arahy.Tifrunner.gnm2.ann1.1IW9Y2	ONT.29559	ONT.18359	ONT.17881	ONT.29559	arahy.Tifrunner.gnm2.ann1.2795IL	ONT.29559
ONT.9418	ONT.34414	ONT.2066	arahy.Tifrunner.gnm2.ann1.1J1N84	ONT.29609	ONT.18360	ONT.17882	ONT.29609	arahy.Tifrunner.gnm2.ann1.27A859	ONT.29609
ONT.9504	ONT.34434	ONT.2072	arahy.Tifrunner.gnm2.ann1.1JF53G	ONT.29615	ONT.18407	ONT.17904	ONT.29615	arahy.Tifrunner.gnm2.ann1.27AQJK	ONT.29615
ONT.9674	ONT.34440	ONT.20721	arahy.Tifrunner.gnm2.ann1.1JMX4I	ONT.29688	ONT.18427	ONT.17910	ONT.29688	arahy.Tifrunner.gnm2.ann1.27BWBV	ONT.29688
ONT.9711	ONT.3446	ONT.20727	arahy.Tifrunner.gnm2.ann1.1JN7SV	ONT.29704	ONT.18475	ONT.17926	ONT.29704	arahy.Tifrunner.gnm2.ann1.27DWCJ	ONT.29704
ONT.9869	ONT.34512	ONT.20751	arahy.Tifrunner.gnm2.ann1.1JQH22	ONT.29752	ONT.1851	ONT.17940	ONT.29752	arahy.Tifrunner.gnm2.ann1.27FFWB	ONT.29752
ONT.9920	ONT.34555	ONT.20760	arahy.Tifrunner.gnm2.ann1.1JUP22	ONT.29836	ONT.18514	ONT.1795	ONT.29836	arahy.Tifrunner.gnm2.ann1.27LGD1	ONT.29836
ONT.9983	ONT.34632	ONT.20805	arahy.Tifrunner.gnm2.ann1.1K25L2	ONT.29862	ONT.18515	ONT.17960	ONT.29862	arahy.Tifrunner.gnm2.ann1.27M84H	ONT.29862
arahy.Tifrunner.gnm2.ann1.00DB5A	ONT.34667	ONT.20821	arahy.Tifrunner.gnm2.ann1.1K6ZHH	ONT.29907	ONT.18516	ONT.17974	ONT.29907	arahy.Tifrunner.gnm2.ann1.27N6DD	ONT.29907
arahy.Tifrunner.gnm2.ann1.00QZ3I	ONT.34668	ONT.20862	arahy.Tifrunner.gnm2.ann1.1KAH27	ONT.29951	ONT.18522	ONT.17985	ONT.29951	arahy.Tifrunner.gnm2.ann1.27RA9F	ONT.29951
arahy.Tifrunner.gnm2.ann1.02VXE5	ONT.3473	ONT.20876	arahy.Tifrunner.gnm2.ann1.1KM4NQ	ONT.29995	ONT.18548	ONT.17995	ONT.29995	arahy.Tifrunner.gnm2.ann1.27RHGS	ONT.29995
arahy.Tifrunner.gnm2.ann1.03F5C5	ONT.34772	ONT.20900	arahy.Tifrunner.gnm2.ann1.1KT24E	ONT.30105	ONT.18587	ONT.18007	ONT.30105	arahy.Tifrunner.gnm2.ann1.27SX2S	ONT.30105
arahy.Tifrunner.gnm2.ann1.03Q5EX	ONT.34891	ONT.20931	arahy.Tifrunner.gnm2.ann1.1KUK4G	ONT.30119	ONT.186	ONT.18016	ONT.30119	arahy.Tifrunner.gnm2.ann1.2861FR	ONT.30119
arahy.Tifrunner.gnm2.ann1.04P64Q	ONT.35002	ONT.20959	arahy.Tifrunner.gnm2.ann1.1L0XSC	ONT.30148	ONT.18607	ONT.18018	ONT.30148	arahy.Tifrunner.gnm2.ann1.287SRD	ONT.30148
arahy.Tifrunner.gnm2.ann1.07EMGU	ONT.3502	ONT.20965	arahy.Tifrunner.gnm2.ann1.1L678P	ONT.30151	ONT.18621	ONT.18019	ONT.30151	arahy.Tifrunner.gnm2.ann1.289CQF	ONT.30151
arahy.Tifrunner.gnm2.ann1.07S74W	ONT.35032	ONT.20999	arahy.Tifrunner.gnm2.ann1.1LF0YV	ONT.30199	ONT.18630	ONT.18037	ONT.30199	arahy.Tifrunner.gnm2.ann1.28DDEN	ONT.30199
arahy.Tifrunner.gnm2.ann1.08TEND	ONT.35039	ONT.21000	arahy.Tifrunner.gnm2.ann1.1LGD4F	ONT.30299	ONT.18635	ONT.18041	ONT.30299	arahy.Tifrunner.gnm2.ann1.28F7LT	ONT.30299
arahy.Tifrunner.gnm2.ann1.09CI3V	ONT.35050	ONT.21011	arahy.Tifrunner.gnm2.ann1.1LNH8N	ONT.30600	ONT.18643	ONT.1806	ONT.30600	arahy.Tifrunner.gnm2.ann1.28J7Y2	ONT.30600
arahy.Tifrunner.gnm2.ann1.0A2U5U	ONT.35058	ONT.21013	arahy.Tifrunner.gnm2.ann1.1LQ7FQ	ONT.30653	ONT.18671	ONT.18125	ONT.30653	arahy.Tifrunner.gnm2.ann1.28TKL1	ONT.30653
arahy.Tifrunner.gnm2.ann1.0A6Y9S	ONT.35062	ONT.21017	arahy.Tifrunner.gnm2.ann1.1LRU74	ONT.30697	ONT.18678	ONT.18149	ONT.30697	arahy.Tifrunner.gnm2.ann1.28UQCP	ONT.30697
arahy.Tifrunner.gnm2.ann1.0AWF5M	ONT.35064	ONT.21095	arahy.Tifrunner.gnm2.ann1.1M71LS	ONT.30723	ONT.18702	ONT.18169	ONT.30723	arahy.Tifrunner.gnm2.ann1.28VH8P	ONT.30723
arahy.Tifrunner.gnm2.ann1.0DMM9R	ONT.35065	ONT.21128	arahy.Tifrunner.gnm2.ann1.1MDK5L	ONT.30779	ONT.18726	ONT.18193	ONT.30779	arahy.Tifrunner.gnm2.ann1.29029X	ONT.30779
arahy.Tifrunner.gnm2.ann1.0E1AJJ	ONT.3519	ONT.21183	arahy.Tifrunner.gnm2.ann1.1MJ7K6	ONT.30798	ONT.18741	ONT.18195	ONT.30798	arahy.Tifrunner.gnm2.ann1.293ST4	ONT.30798
arahy.Tifrunner.gnm2.ann1.0G1U1N	ONT.35233	ONT.21206	arahy.Tifrunner.gnm2.ann1.1MPM44	ONT.30827	ONT.18752	ONT.18220	ONT.30827	arahy.Tifrunner.gnm2.ann1.296U9Y	ONT.30827
arahy.Tifrunner.gnm2.ann1.0G7P48	ONT.35370	ONT.21211	arahy.Tifrunner.gnm2.ann1.1N0TT5	ONT.30873	ONT.18755	ONT.18223	ONT.30873	arahy.Tifrunner.gnm2.ann1.299G99	ONT.30873
arahy.Tifrunner.gnm2.ann1.0I2RXG	ONT.35441	ONT.21275	arahy.Tifrunner.gnm2.ann1.1NAQ44	ONT.30992	ONT.18757	ONT.18238	ONT.30992	arahy.Tifrunner.gnm2.ann1.29C69C	ONT.30992
arahy.Tifrunner.gnm2.ann1.0I4CS6	ONT.35473	ONT.21290	arahy.Tifrunner.gnm2.ann1.1NC23U	ONT.3108	ONT.18795	ONT.1824	ONT.3108	arahy.Tifrunner.gnm2.ann1.29D948	ONT.3108
arahy.Tifrunner.gnm2.ann1.0JX7DD	ONT.35485	ONT.21354	arahy.Tifrunner.gnm2.ann1.1NU69P	ONT.31115	ONT.18891	ONT.18359	ONT.31115	arahy.Tifrunner.gnm2.ann1.29PSUQ	ONT.31115
arahy.Tifrunner.gnm2.ann1.0N6LTB	ONT.35507	ONT.21355	arahy.Tifrunner.gnm2.ann1.1P1WAU	ONT.31173	ONT.18900	ONT.18360	ONT.31173	arahy.Tifrunner.gnm2.ann1.29UIE3	ONT.31173
arahy.Tifrunner.gnm2.ann1.0NF1ZI	ONT.35576	ONT.21369	arahy.Tifrunner.gnm2.ann1.1P550B	ONT.31256	ONT.18910	ONT.18364	ONT.31256	arahy.Tifrunner.gnm2.ann1.29XBMZ	ONT.31256
arahy.Tifrunner.gnm2.ann1.0PC56D	ONT.35643	ONT.21467	arahy.Tifrunner.gnm2.ann1.1P6WM5	ONT.31258	ONT.18915	ONT.18382	ONT.31258	arahy.Tifrunner.gnm2.ann1.2A1NT4	ONT.31258
arahy.Tifrunner.gnm2.ann1.0PNZ7T	ONT.35659	ONT.21528	arahy.Tifrunner.gnm2.ann1.1PI2YG	ONT.31298	ONT.18916	ONT.18407	ONT.31298	arahy.Tifrunner.gnm2.ann1.2A56XJ	ONT.31298
arahy.Tifrunner.gnm2.ann1.0RJM1Q	ONT.35708	ONT.21617	arahy.Tifrunner.gnm2.ann1.1PI95V	ONT.31350	ONT.18917	ONT.18410	ONT.31350	arahy.Tifrunner.gnm2.ann1.2AA9DZ	ONT.31350
arahy.Tifrunner.gnm2.ann1.0UT8YS	ONT.35745	ONT.21624	arahy.Tifrunner.gnm2.ann1.1Q8FTJ	ONT.31359	ONT.18954	ONT.18460	ONT.31359	arahy.Tifrunner.gnm2.ann1.2AHI7R	ONT.31359
arahy.Tifrunner.gnm2.ann1.0Y92P4	ONT.35761	ONT.21647	arahy.Tifrunner.gnm2.ann1.1QMW5J	ONT.31379	ONT.18958	ONT.18474	ONT.31379	arahy.Tifrunner.gnm2.ann1.2AHU2Q	ONT.31379
arahy.Tifrunner.gnm2.ann1.0YJA3I	ONT.35775	ONT.21658	arahy.Tifrunner.gnm2.ann1.1QN3J4	ONT.31391	ONT.18975	ONT.1851	ONT.31391	arahy.Tifrunner.gnm2.ann1.2ASK5S	ONT.31391
arahy.Tifrunner.gnm2.ann1.10ZGUJ	ONT.35798	ONT.21683	arahy.Tifrunner.gnm2.ann1.1QZS5S	ONT.31415	ONT.18979	ONT.18512	ONT.31415	arahy.Tifrunner.gnm2.ann1.2AV6EE	ONT.31415
arahy.Tifrunner.gnm2.ann1.12AQES	ONT.35819	ONT.21685	arahy.Tifrunner.gnm2.ann1.1R9GPH	ONT.31432	ONT.1899	ONT.18514	ONT.31432	arahy.Tifrunner.gnm2.ann1.2BY1CI	ONT.31432
arahy.Tifrunner.gnm2.ann1.13GHM6	ONT.35897	ONT.21695	arahy.Tifrunner.gnm2.ann1.1RAI3Q	ONT.31572	ONT.18994	ONT.18515	ONT.31572	arahy.Tifrunner.gnm2.ann1.2BYT27	ONT.31572
arahy.Tifrunner.gnm2.ann1.13YX47	ONT.36006	ONT.21715	arahy.Tifrunner.gnm2.ann1.1RGA44	ONT.31627	ONT.19018	ONT.18584	ONT.31627	arahy.Tifrunner.gnm2.ann1.2C2IG0	ONT.31627
arahy.Tifrunner.gnm2.ann1.15IZES	ONT.3601	ONT.21723	arahy.Tifrunner.gnm2.ann1.1RKJ3P	ONT.31639	ONT.19028	ONT.18587	ONT.31639	arahy.Tifrunner.gnm2.ann1.2CL1B2	ONT.31639
arahy.Tifrunner.gnm2.ann1.1645LU	ONT.36021	ONT.21785	arahy.Tifrunner.gnm2.ann1.1RMK4W	ONT.31718	ONT.19044	ONT.186	ONT.31718	arahy.Tifrunner.gnm2.ann1.2DG9CD	ONT.31718
arahy.Tifrunner.gnm2.ann1.16M659	ONT.36134	ONT.21849	arahy.Tifrunner.gnm2.ann1.1RV5TE	ONT.31721	ONT.19086	ONT.18604	ONT.31721	arahy.Tifrunner.gnm2.ann1.2DX304	ONT.31721
arahy.Tifrunner.gnm2.ann1.17ZWHA	ONT.36300	ONT.21875	arahy.Tifrunner.gnm2.ann1.1S754L	ONT.31760	ONT.19120	ONT.18621	ONT.31760	arahy.Tifrunner.gnm2.ann1.2E1B03	ONT.31760
arahy.Tifrunner.gnm2.ann1.181IYB	ONT.36331	ONT.21907	arahy.Tifrunner.gnm2.ann1.1SCL5Q	ONT.31766	ONT.19148	ONT.18630	ONT.31766	arahy.Tifrunner.gnm2.ann1.2E2S80	ONT.31766
arahy.Tifrunner.gnm2.ann1.189BXD	ONT.36454	ONT.21909	arahy.Tifrunner.gnm2.ann1.1SGL6Z	ONT.31776	ONT.1916	ONT.18635	ONT.31776	arahy.Tifrunner.gnm2.ann1.2E9LMX	ONT.31776
arahy.Tifrunner.gnm2.ann1.1B7IGJ	ONT.36458	ONT.2193	arahy.Tifrunner.gnm2.ann1.1SUT9Q	ONT.31787	ONT.19163	ONT.18643	ONT.31787	arahy.Tifrunner.gnm2.ann1.2EH2S8	ONT.31787
arahy.Tifrunner.gnm2.ann1.1G2CVV	ONT.36481	ONT.21938	arahy.Tifrunner.gnm2.ann1.1SV43C	ONT.31827	ONT.1918	ONT.18647	ONT.31827	arahy.Tifrunner.gnm2.ann1.2ETJ1G	ONT.31827
arahy.Tifrunner.gnm2.ann1.1HHJ34	ONT.36658	ONT.21976	arahy.Tifrunner.gnm2.ann1.1SV5F7	ONT.31882	ONT.19181	ONT.18676	ONT.31882	arahy.Tifrunner.gnm2.ann1.2F1L5Z	ONT.31882
arahy.Tifrunner.gnm2.ann1.1HQN2Q	ONT.36702	ONT.22014	arahy.Tifrunner.gnm2.ann1.1SZ2FT	ONT.31894	ONT.19185	ONT.18678	ONT.31894	arahy.Tifrunner.gnm2.ann1.2F1UPX	ONT.31894
arahy.Tifrunner.gnm2.ann1.1KAH27	ONT.36724	ONT.22023	arahy.Tifrunner.gnm2.ann1.1T46SZ	ONT.32006	ONT.19307	ONT.18682	ONT.32006	arahy.Tifrunner.gnm2.ann1.2F4DQW	ONT.32006
arahy.Tifrunner.gnm2.ann1.1N0TT5	ONT.36741	ONT.22181	arahy.Tifrunner.gnm2.ann1.1TDX9M	ONT.3209	ONT.19330	ONT.18714	ONT.3209	arahy.Tifrunner.gnm2.ann1.2F8F1S	ONT.3209
arahy.Tifrunner.gnm2.ann1.1QMW5J	ONT.3684	ONT.22190	arahy.Tifrunner.gnm2.ann1.1TG9FP	ONT.32164	ONT.19336	ONT.18752	ONT.32164	arahy.Tifrunner.gnm2.ann1.2FF2JF	ONT.32164
arahy.Tifrunner.gnm2.ann1.1R9GPH	ONT.36850	ONT.22210	arahy.Tifrunner.gnm2.ann1.1TW0Z8	ONT.32167	ONT.19338	ONT.18755	ONT.32167	arahy.Tifrunner.gnm2.ann1.2FH90F	ONT.32167
arahy.Tifrunner.gnm2.ann1.1SCL5Q	ONT.36884	ONT.22227	arahy.Tifrunner.gnm2.ann1.1TZ75T	ONT.32272	ONT.19346	ONT.18757	ONT.32272	arahy.Tifrunner.gnm2.ann1.2FYA1K	ONT.32272
arahy.Tifrunner.gnm2.ann1.1SUT9Q	ONT.36950	ONT.22287	arahy.Tifrunner.gnm2.ann1.1U19Q5	ONT.32295	ONT.19416	ONT.18774	ONT.32295	arahy.Tifrunner.gnm2.ann1.2GDU51	ONT.32295
arahy.Tifrunner.gnm2.ann1.1UE66A	ONT.36987	ONT.22299	arahy.Tifrunner.gnm2.ann1.1U7IT4	ONT.32322	ONT.19427	ONT.18791	ONT.32322	arahy.Tifrunner.gnm2.ann1.2GQ1G5	ONT.32322
arahy.Tifrunner.gnm2.ann1.1V63ZN	ONT.37072	ONT.22333	arahy.Tifrunner.gnm2.ann1.1U7KPM	ONT.32620	ONT.19431	ONT.18794	ONT.32620	arahy.Tifrunner.gnm2.ann1.2GR8KM	ONT.32620
arahy.Tifrunner.gnm2.ann1.1VL95T	ONT.37184	ONT.22343	arahy.Tifrunner.gnm2.ann1.1UE66A	ONT.32637	ONT.19433	ONT.18798	ONT.32637	arahy.Tifrunner.gnm2.ann1.2GZ3LH	ONT.32637
arahy.Tifrunner.gnm2.ann1.1WCV8C	ONT.37331	ONT.22350	arahy.Tifrunner.gnm2.ann1.1UG3AM	ONT.32700	ONT.19438	ONT.18800	ONT.32700	arahy.Tifrunner.gnm2.ann1.2H21PS	ONT.32700
arahy.Tifrunner.gnm2.ann1.1WFS8V	ONT.37338	ONT.22364	arahy.Tifrunner.gnm2.ann1.1UPR0X	ONT.32788	ONT.19483	ONT.18801	ONT.32788	arahy.Tifrunner.gnm2.ann1.2H46NI	ONT.32788
arahy.Tifrunner.gnm2.ann1.22GNSN	ONT.37441	ONT.22365	arahy.Tifrunner.gnm2.ann1.1UU3TQ	ONT.3283	ONT.19491	ONT.18891	ONT.3283	arahy.Tifrunner.gnm2.ann1.2HD0B7	ONT.3283
arahy.Tifrunner.gnm2.ann1.251WXQ	ONT.37590	ONT.22437	arahy.Tifrunner.gnm2.ann1.1V0F05	ONT.32960	ONT.19496	ONT.18900	ONT.32960	arahy.Tifrunner.gnm2.ann1.2HEE5R	ONT.32960
arahy.Tifrunner.gnm2.ann1.25IUWM	ONT.37642	ONT.22448	arahy.Tifrunner.gnm2.ann1.1V29TX	ONT.32965	ONT.19503	ONT.18916	ONT.32965	arahy.Tifrunner.gnm2.ann1.2HG3UE	ONT.32965
arahy.Tifrunner.gnm2.ann1.25PL5E	ONT.37682	ONT.22453	arahy.Tifrunner.gnm2.ann1.1V2M7B	ONT.32997	ONT.19535	ONT.18930	ONT.32997	arahy.Tifrunner.gnm2.ann1.2HQ2B3	ONT.32997
arahy.Tifrunner.gnm2.ann1.27BWBV	ONT.37716	ONT.22464	arahy.Tifrunner.gnm2.ann1.1V42NR	ONT.33037	ONT.19550	ONT.18954	ONT.33037	arahy.Tifrunner.gnm2.ann1.2I11L4	ONT.33037
arahy.Tifrunner.gnm2.ann1.27FFWB	ONT.37769	ONT.22474	arahy.Tifrunner.gnm2.ann1.1V63ZN	ONT.33251	ONT.19558	ONT.18958	ONT.33251	arahy.Tifrunner.gnm2.ann1.2I1I1C	ONT.33251
arahy.Tifrunner.gnm2.ann1.27RA9F	ONT.37796	ONT.22603	arahy.Tifrunner.gnm2.ann1.1V9TKU	ONT.3326	ONT.1956	ONT.1896	ONT.3326	arahy.Tifrunner.gnm2.ann1.2I1JD4	ONT.3326
arahy.Tifrunner.gnm2.ann1.28VH8P	ONT.37817	ONT.22641	arahy.Tifrunner.gnm2.ann1.1VDT9U	ONT.33282	ONT.19634	ONT.18979	ONT.33282	arahy.Tifrunner.gnm2.ann1.2I1UXC	ONT.33282
arahy.Tifrunner.gnm2.ann1.29029X	ONT.37918	ONT.22677	arahy.Tifrunner.gnm2.ann1.1VL95T	ONT.33379	ONT.19635	ONT.18994	ONT.33379	arahy.Tifrunner.gnm2.ann1.2I2XLP	ONT.33379
arahy.Tifrunner.gnm2.ann1.296U9Y	ONT.37925	ONT.22712	arahy.Tifrunner.gnm2.ann1.1VUR4R	ONT.33382	ONT.19649	ONT.19003	ONT.33382	arahy.Tifrunner.gnm2.ann1.2I6Q5Y	ONT.33382
arahy.Tifrunner.gnm2.ann1.299G99	ONT.37973	ONT.22797	arahy.Tifrunner.gnm2.ann1.1W2FB9	ONT.3352	ONT.19651	ONT.19018	ONT.3352	arahy.Tifrunner.gnm2.ann1.2J48HY	ONT.3352
arahy.Tifrunner.gnm2.ann1.2ETJ1G	ONT.37981	ONT.22841	arahy.Tifrunner.gnm2.ann1.1W4SSV	ONT.33550	ONT.19656	ONT.19028	ONT.33550	arahy.Tifrunner.gnm2.ann1.2JU0J2	ONT.33550
arahy.Tifrunner.gnm2.ann1.2FH90F	ONT.3810	ONT.22846	arahy.Tifrunner.gnm2.ann1.1W5D66	ONT.33554	ONT.1966	ONT.19086	ONT.33554	arahy.Tifrunner.gnm2.ann1.2K3Z1D	ONT.33554
arahy.Tifrunner.gnm2.ann1.2FQ9M1	ONT.38162	ONT.22894	arahy.Tifrunner.gnm2.ann1.1W6BS6	ONT.336	ONT.19661	ONT.19120	ONT.336	arahy.Tifrunner.gnm2.ann1.2K72KI	ONT.336
arahy.Tifrunner.gnm2.ann1.2FYA1K	ONT.38246	ONT.22906	arahy.Tifrunner.gnm2.ann1.1W7KJJ	ONT.33634	ONT.19667	ONT.19148	ONT.33634	arahy.Tifrunner.gnm2.ann1.2KIY95	ONT.33634
arahy.Tifrunner.gnm2.ann1.2GR8KM	ONT.38513	ONT.22916	arahy.Tifrunner.gnm2.ann1.1WCV8C	ONT.33657	ONT.19691	ONT.1916	ONT.33657	arahy.Tifrunner.gnm2.ann1.2KKJ6X	ONT.33657
arahy.Tifrunner.gnm2.ann1.2JU0J2	ONT.38531	ONT.22943	arahy.Tifrunner.gnm2.ann1.1WFS8V	ONT.33702	ONT.19705	ONT.19163	ONT.33702	arahy.Tifrunner.gnm2.ann1.2KW32D	ONT.33702
arahy.Tifrunner.gnm2.ann1.2KKJ6X	ONT.38688	ONT.22958	arahy.Tifrunner.gnm2.ann1.1WVG1G	ONT.33780	ONT.19706	ONT.1918	ONT.33780	arahy.Tifrunner.gnm2.ann1.2KW6XR	ONT.33780
arahy.Tifrunner.gnm2.ann1.2KW6XR	ONT.3870	ONT.22965	arahy.Tifrunner.gnm2.ann1.1X1TH0	ONT.33794	ONT.19708	ONT.19222	ONT.33794	arahy.Tifrunner.gnm2.ann1.2KYQ06	ONT.33794
arahy.Tifrunner.gnm2.ann1.2Q4I06	ONT.38709	ONT.2297	arahy.Tifrunner.gnm2.ann1.1Y4ZQN	ONT.33802	ONT.19722	ONT.19305	ONT.33802	arahy.Tifrunner.gnm2.ann1.2L2SJX	ONT.33802
arahy.Tifrunner.gnm2.ann1.2R4GL5	ONT.38783	ONT.22991	arahy.Tifrunner.gnm2.ann1.1Y8NUF	ONT.33820	ONT.19732	ONT.19319	ONT.33820	arahy.Tifrunner.gnm2.ann1.2L7D1S	ONT.33820
arahy.Tifrunner.gnm2.ann1.2T4A42	ONT.38788	ONT.23012	arahy.Tifrunner.gnm2.ann1.1Z1C0T	ONT.33847	ONT.1974	ONT.19330	ONT.33847	arahy.Tifrunner.gnm2.ann1.2L7SHU	ONT.33847
arahy.Tifrunner.gnm2.ann1.2T4TQI	ONT.38863	ONT.2302	arahy.Tifrunner.gnm2.ann1.1Z2J14	ONT.33906	ONT.19754	ONT.19338	ONT.33906	arahy.Tifrunner.gnm2.ann1.2L9WSA	ONT.33906
arahy.Tifrunner.gnm2.ann1.2TLN1G	ONT.38870	ONT.23026	arahy.Tifrunner.gnm2.ann1.1Z5YUN	ONT.33982	ONT.19766	ONT.19346	ONT.33982	arahy.Tifrunner.gnm2.ann1.2LS7ZQ	ONT.33982
arahy.Tifrunner.gnm2.ann1.2U5UH6	ONT.3891	ONT.23030	arahy.Tifrunner.gnm2.ann1.1Z6SIG	ONT.33990	ONT.19790	ONT.19386	ONT.33990	arahy.Tifrunner.gnm2.ann1.2MPX2Y	ONT.33990
arahy.Tifrunner.gnm2.ann1.2UKM1V	ONT.39005	ONT.23034	arahy.Tifrunner.gnm2.ann1.1Z9FJQ	ONT.34181	ONT.19811	ONT.19396	ONT.34181	arahy.Tifrunner.gnm2.ann1.2N625L	ONT.34181
arahy.Tifrunner.gnm2.ann1.2UMJ73	ONT.39134	ONT.23055	arahy.Tifrunner.gnm2.ann1.1ZE71I	ONT.34217	ONT.19812	ONT.19414	ONT.34217	arahy.Tifrunner.gnm2.ann1.2N89KK	ONT.34217
arahy.Tifrunner.gnm2.ann1.2VK3FY	ONT.39170	ONT.23080	arahy.Tifrunner.gnm2.ann1.1ZFB6C	ONT.34277	ONT.19820	ONT.1942	ONT.34277	arahy.Tifrunner.gnm2.ann1.2NAN3W	ONT.34277
arahy.Tifrunner.gnm2.ann1.2VSR2R	ONT.39186	ONT.23157	arahy.Tifrunner.gnm2.ann1.1ZHN64	ONT.34407	ONT.19832	ONT.19420	ONT.34407	arahy.Tifrunner.gnm2.ann1.2P0PPD	ONT.34407
arahy.Tifrunner.gnm2.ann1.2W47TI	ONT.39213	ONT.23158	arahy.Tifrunner.gnm2.ann1.20061H	ONT.34409	ONT.19861	ONT.19427	ONT.34409	arahy.Tifrunner.gnm2.ann1.2P31SD	ONT.34409
arahy.Tifrunner.gnm2.ann1.2WQJ7Q	ONT.39323	ONT.23181	arahy.Tifrunner.gnm2.ann1.2029R4	ONT.3441	ONT.19892	ONT.19438	ONT.3441	arahy.Tifrunner.gnm2.ann1.2P4AZJ	ONT.3441
arahy.Tifrunner.gnm2.ann1.2XG0SD	ONT.39349	ONT.23193	arahy.Tifrunner.gnm2.ann1.20ERFR	ONT.34414	ONT.19894	ONT.19483	ONT.34414	arahy.Tifrunner.gnm2.ann1.2P60TQ	ONT.34414
arahy.Tifrunner.gnm2.ann1.2Z587T	ONT.39417	ONT.23196	arahy.Tifrunner.gnm2.ann1.20IHL0	ONT.34433	ONT.19913	ONT.19503	ONT.34433	arahy.Tifrunner.gnm2.ann1.2PBN0R	ONT.34433
arahy.Tifrunner.gnm2.ann1.303TEV	ONT.3994	ONT.23208	arahy.Tifrunner.gnm2.ann1.20QRXD	ONT.34508	ONT.19919	ONT.1959	ONT.34508	arahy.Tifrunner.gnm2.ann1.2PFX68	ONT.34508
arahy.Tifrunner.gnm2.ann1.31KTN8	ONT.4057	ONT.23288	arahy.Tifrunner.gnm2.ann1.2100HK	ONT.34520	ONT.19929	ONT.19607	ONT.34520	arahy.Tifrunner.gnm2.ann1.2PL4X0	ONT.34520
arahy.Tifrunner.gnm2.ann1.32WV4S	ONT.4157	ONT.23291	arahy.Tifrunner.gnm2.ann1.211B66	ONT.34555	ONT.1994	ONT.19618	ONT.34555	arahy.Tifrunner.gnm2.ann1.2Q0C2N	ONT.34555
arahy.Tifrunner.gnm2.ann1.3469MM	ONT.4224	ONT.23332	arahy.Tifrunner.gnm2.ann1.21D9BM	ONT.34638	ONT.19963	ONT.19635	ONT.34638	arahy.Tifrunner.gnm2.ann1.2Q4I06	ONT.34638
arahy.Tifrunner.gnm2.ann1.3475Q7	ONT.4226	ONT.23338	arahy.Tifrunner.gnm2.ann1.21ET8L	ONT.3471	ONT.19969	ONT.19651	ONT.3471	arahy.Tifrunner.gnm2.ann1.2Q8XNQ	ONT.3471
arahy.Tifrunner.gnm2.ann1.34CRUF	ONT.4289	ONT.23369	arahy.Tifrunner.gnm2.ann1.21I7WM	ONT.34765	ONT.19986	ONT.19661	ONT.34765	arahy.Tifrunner.gnm2.ann1.2QET25	ONT.34765
arahy.Tifrunner.gnm2.ann1.34GL3D	ONT.4291	ONT.23380	arahy.Tifrunner.gnm2.ann1.21N9MM	ONT.34793	ONT.2002	ONT.19667	ONT.34793	arahy.Tifrunner.gnm2.ann1.2QR0TK	ONT.34793
arahy.Tifrunner.gnm2.ann1.350VGV	ONT.4299	ONT.23393	arahy.Tifrunner.gnm2.ann1.21P17U	ONT.34859	ONT.20026	ONT.19681	ONT.34859	arahy.Tifrunner.gnm2.ann1.2QU4I0	ONT.34859
arahy.Tifrunner.gnm2.ann1.35SLR1	ONT.4305	ONT.23426	arahy.Tifrunner.gnm2.ann1.221WPX	ONT.35040	ONT.20098	ONT.19691	ONT.35040	arahy.Tifrunner.gnm2.ann1.2R487I	ONT.35040
arahy.Tifrunner.gnm2.ann1.36H91F	ONT.4311	ONT.23429	arahy.Tifrunner.gnm2.ann1.227FW7	ONT.35051	ONT.20123	ONT.19703	ONT.35051	arahy.Tifrunner.gnm2.ann1.2R4GL5	ONT.35051
arahy.Tifrunner.gnm2.ann1.37FE2U	ONT.4321	ONT.23452	arahy.Tifrunner.gnm2.ann1.22F4HD	ONT.35056	ONT.20276	ONT.19705	ONT.35056	arahy.Tifrunner.gnm2.ann1.2R7T4K	ONT.35056
arahy.Tifrunner.gnm2.ann1.385DXU	ONT.4350	ONT.23467	arahy.Tifrunner.gnm2.ann1.22GNSN	ONT.35062	ONT.20365	ONT.19706	ONT.35062	arahy.Tifrunner.gnm2.ann1.2RYD9Q	ONT.35062
arahy.Tifrunner.gnm2.ann1.3A3GYI	ONT.4442	ONT.23483	arahy.Tifrunner.gnm2.ann1.22KD4N	ONT.35264	ONT.20391	ONT.19731	ONT.35264	arahy.Tifrunner.gnm2.ann1.2SJ209	ONT.35264
arahy.Tifrunner.gnm2.ann1.3B8Q14	ONT.4456	ONT.23499	arahy.Tifrunner.gnm2.ann1.22L7FB	ONT.35267	ONT.20392	ONT.19732	ONT.35267	arahy.Tifrunner.gnm2.ann1.2SN1MA	ONT.35267
arahy.Tifrunner.gnm2.ann1.3CET74	ONT.4485	ONT.23513	arahy.Tifrunner.gnm2.ann1.22MEII	ONT.35362	ONT.20395	ONT.1974	ONT.35362	arahy.Tifrunner.gnm2.ann1.2T4A42	ONT.35362
arahy.Tifrunner.gnm2.ann1.3F0XG2	ONT.4508	ONT.2353	arahy.Tifrunner.gnm2.ann1.22PLV7	ONT.35378	ONT.20409	ONT.19754	ONT.35378	arahy.Tifrunner.gnm2.ann1.2T4DYX	ONT.35378
arahy.Tifrunner.gnm2.ann1.3FZQ8C	ONT.4663	ONT.23537	arahy.Tifrunner.gnm2.ann1.237GY1	ONT.35411	ONT.20413	ONT.19761	ONT.35411	arahy.Tifrunner.gnm2.ann1.2T4TQI	ONT.35411
arahy.Tifrunner.gnm2.ann1.3I642Y	ONT.4706	ONT.23542	arahy.Tifrunner.gnm2.ann1.238UV6	ONT.35447	ONT.20430	ONT.19766	ONT.35447	arahy.Tifrunner.gnm2.ann1.2T7FQZ	ONT.35447
arahy.Tifrunner.gnm2.ann1.3IB3IU	ONT.4751	ONT.23570	arahy.Tifrunner.gnm2.ann1.23AQDA	ONT.35464	ONT.20434	ONT.19812	ONT.35464	arahy.Tifrunner.gnm2.ann1.2T81X8	ONT.35464
arahy.Tifrunner.gnm2.ann1.3K2WNH	ONT.4814	ONT.23575	arahy.Tifrunner.gnm2.ann1.23B9T9	ONT.35483	ONT.20436	ONT.19813	ONT.35483	arahy.Tifrunner.gnm2.ann1.2TJ8DU	ONT.35483
arahy.Tifrunner.gnm2.ann1.3KGV08	ONT.4869	ONT.23581	arahy.Tifrunner.gnm2.ann1.23HYFJ	ONT.35538	ONT.20437	ONT.19820	ONT.35538	arahy.Tifrunner.gnm2.ann1.2U4GNC	ONT.35538
arahy.Tifrunner.gnm2.ann1.3LM8QV	ONT.5019	ONT.23615	arahy.Tifrunner.gnm2.ann1.23KKED	ONT.35659	ONT.2048	ONT.19832	ONT.35659	arahy.Tifrunner.gnm2.ann1.2U5UH6	ONT.35659
arahy.Tifrunner.gnm2.ann1.3S8P0L	ONT.5170	ONT.23670	arahy.Tifrunner.gnm2.ann1.23KP9R	ONT.35708	ONT.20482	ONT.19861	ONT.35708	arahy.Tifrunner.gnm2.ann1.2UCE3W	ONT.35708
arahy.Tifrunner.gnm2.ann1.3U1GZ3	ONT.5175	ONT.23694	arahy.Tifrunner.gnm2.ann1.23L0XF	ONT.35798	ONT.20519	ONT.19894	ONT.35798	arahy.Tifrunner.gnm2.ann1.2UKM1V	ONT.35798
arahy.Tifrunner.gnm2.ann1.3U22LJ	ONT.5210	ONT.23705	arahy.Tifrunner.gnm2.ann1.23PCL8	ONT.35952	ONT.2055	ONT.19913	ONT.35952	arahy.Tifrunner.gnm2.ann1.2UM9MH	ONT.35952
arahy.Tifrunner.gnm2.ann1.3V0V2N	ONT.5252	ONT.23710	arahy.Tifrunner.gnm2.ann1.23PF6N	ONT.35972	ONT.20550	ONT.19919	ONT.35972	arahy.Tifrunner.gnm2.ann1.2UMJ73	ONT.35972
arahy.Tifrunner.gnm2.ann1.3VV3WE	ONT.5299	ONT.23711	arahy.Tifrunner.gnm2.ann1.240DSL	ONT.35982	ONT.20593	ONT.19929	ONT.35982	arahy.Tifrunner.gnm2.ann1.2VFH9L	ONT.35982
arahy.Tifrunner.gnm2.ann1.3WRP69	ONT.5336	ONT.23721	arahy.Tifrunner.gnm2.ann1.24C55C	ONT.36021	ONT.20608	ONT.1994	ONT.36021	arahy.Tifrunner.gnm2.ann1.2VK3FY	ONT.36021
arahy.Tifrunner.gnm2.ann1.3YMB7T	ONT.5374	ONT.23755	arahy.Tifrunner.gnm2.ann1.24IXRB	ONT.36077	ONT.20612	ONT.19969	ONT.36077	arahy.Tifrunner.gnm2.ann1.2VSR2R	ONT.36077
arahy.Tifrunner.gnm2.ann1.405Q8S	ONT.5408	ONT.23798	arahy.Tifrunner.gnm2.ann1.24MCIL	ONT.36131	ONT.20657	ONT.19986	ONT.36131	arahy.Tifrunner.gnm2.ann1.2W47TI	ONT.36131
arahy.Tifrunner.gnm2.ann1.41SNZJ	ONT.5419	ONT.23826	arahy.Tifrunner.gnm2.ann1.24UGV0	ONT.36291	ONT.20678	ONT.20014	ONT.36291	arahy.Tifrunner.gnm2.ann1.2W58SS	ONT.36291
arahy.Tifrunner.gnm2.ann1.42AYWL	ONT.5457	ONT.23839	arahy.Tifrunner.gnm2.ann1.24YPNN	ONT.36380	ONT.20683	ONT.2002	ONT.36380	arahy.Tifrunner.gnm2.ann1.2WK8MP	ONT.36380
arahy.Tifrunner.gnm2.ann1.42KS26	ONT.5501	ONT.23870	arahy.Tifrunner.gnm2.ann1.2517Z7	ONT.36385	ONT.2069	ONT.20030	ONT.36385	arahy.Tifrunner.gnm2.ann1.2WLS1Y	ONT.36385
arahy.Tifrunner.gnm2.ann1.435I7G	ONT.5579	ONT.23895	arahy.Tifrunner.gnm2.ann1.251WXQ	ONT.36423	ONT.20727	ONT.20038	ONT.36423	arahy.Tifrunner.gnm2.ann1.2WQ4QV	ONT.36423
arahy.Tifrunner.gnm2.ann1.44QEU2	ONT.5606	ONT.23954	arahy.Tifrunner.gnm2.ann1.254A05	ONT.36444	ONT.20762	ONT.2004	ONT.36444	arahy.Tifrunner.gnm2.ann1.2WQF85	ONT.36444
arahy.Tifrunner.gnm2.ann1.45XZWW	ONT.5617	ONT.23986	arahy.Tifrunner.gnm2.ann1.254HEG	ONT.36461	ONT.20779	ONT.20051	ONT.36461	arahy.Tifrunner.gnm2.ann1.2WTJ41	ONT.36461
arahy.Tifrunner.gnm2.ann1.46KP2H	ONT.5714	ONT.24013	arahy.Tifrunner.gnm2.ann1.256EAD	ONT.36481	ONT.20803	ONT.20088	ONT.36481	arahy.Tifrunner.gnm2.ann1.2WVS1U	ONT.36481
arahy.Tifrunner.gnm2.ann1.47NS3A	ONT.5772	ONT.24019	arahy.Tifrunner.gnm2.ann1.2597Q1	ONT.36586	ONT.20805	ONT.20098	ONT.36586	arahy.Tifrunner.gnm2.ann1.2WY12S	ONT.36586
arahy.Tifrunner.gnm2.ann1.486F8V	ONT.5807	ONT.24044	arahy.Tifrunner.gnm2.ann1.259I69	ONT.36597	ONT.20860	ONT.20215	ONT.36597	arahy.Tifrunner.gnm2.ann1.2X3TQS	ONT.36597
arahy.Tifrunner.gnm2.ann1.490PMA	ONT.5821	ONT.2410	arahy.Tifrunner.gnm2.ann1.25E3MW	ONT.36729	ONT.20862	ONT.20233	ONT.36729	arahy.Tifrunner.gnm2.ann1.2X7NJS	ONT.36729
arahy.Tifrunner.gnm2.ann1.491WUZ	ONT.5853	ONT.24112	arahy.Tifrunner.gnm2.ann1.25HRTQ	ONT.36749	ONT.20863	ONT.20265	ONT.36749	arahy.Tifrunner.gnm2.ann1.2XG0SD	ONT.36749
arahy.Tifrunner.gnm2.ann1.49VWUD	ONT.5865	ONT.24115	arahy.Tifrunner.gnm2.ann1.25IG2V	ONT.36760	ONT.20874	ONT.2035	ONT.36760	arahy.Tifrunner.gnm2.ann1.2XI8FI	ONT.36760
arahy.Tifrunner.gnm2.ann1.4BI446	ONT.5907	ONT.24130	arahy.Tifrunner.gnm2.ann1.25IQBC	ONT.36908	ONT.20887	ONT.20395	ONT.36908	arahy.Tifrunner.gnm2.ann1.2XQ85E	ONT.36908
arahy.Tifrunner.gnm2.ann1.4D0408	ONT.5921	ONT.24150	arahy.Tifrunner.gnm2.ann1.25IUWM	ONT.36950	ONT.20924	ONT.20409	ONT.36950	arahy.Tifrunner.gnm2.ann1.2XU89G	ONT.36950
arahy.Tifrunner.gnm2.ann1.4E075G	ONT.5985	ONT.2419	arahy.Tifrunner.gnm2.ann1.25PL5E	ONT.36987	ONT.20931	ONT.20413	ONT.36987	arahy.Tifrunner.gnm2.ann1.2Y0GDL	ONT.36987
arahy.Tifrunner.gnm2.ann1.4E80DN	ONT.6005	ONT.24238	arahy.Tifrunner.gnm2.ann1.25U7NT	ONT.37071	ONT.20932	ONT.20414	ONT.37071	arahy.Tifrunner.gnm2.ann1.2YFD5H	ONT.37071
arahy.Tifrunner.gnm2.ann1.4GH0FM	ONT.6014	ONT.24268	arahy.Tifrunner.gnm2.ann1.2625MI	ONT.37072	ONT.20939	ONT.20430	ONT.37072	arahy.Tifrunner.gnm2.ann1.2YP1UN	ONT.37072
arahy.Tifrunner.gnm2.ann1.4H3LGZ	ONT.6064	ONT.243	arahy.Tifrunner.gnm2.ann1.26GAKU	ONT.37088	ONT.20954	ONT.20434	ONT.37088	arahy.Tifrunner.gnm2.ann1.2YRL0L	ONT.37088
arahy.Tifrunner.gnm2.ann1.4H3PV4	ONT.6095	ONT.24340	arahy.Tifrunner.gnm2.ann1.26IG8H	ONT.37101	ONT.20959	ONT.20437	ONT.37101	arahy.Tifrunner.gnm2.ann1.2Z587T	ONT.37101
arahy.Tifrunner.gnm2.ann1.4H9MWH	ONT.6156	ONT.24452	arahy.Tifrunner.gnm2.ann1.26JPZN	ONT.37130	ONT.20988	ONT.20442	ONT.37130	arahy.Tifrunner.gnm2.ann1.2Z77FC	ONT.37130
arahy.Tifrunner.gnm2.ann1.4I93G7	ONT.617	ONT.2454	arahy.Tifrunner.gnm2.ann1.26KJHP	ONT.37133	ONT.20996	ONT.20444	ONT.37133	arahy.Tifrunner.gnm2.ann1.2ZBI42	ONT.37133
arahy.Tifrunner.gnm2.ann1.4KW7H9	ONT.6209	ONT.24551	arahy.Tifrunner.gnm2.ann1.26LP8U	ONT.37243	ONT.20999	ONT.20447	ONT.37243	arahy.Tifrunner.gnm2.ann1.303TEV	ONT.37243
arahy.Tifrunner.gnm2.ann1.4MY83E	ONT.6231	ONT.24625	arahy.Tifrunner.gnm2.ann1.26YYGP	ONT.37319	ONT.21011	ONT.20448	ONT.37319	arahy.Tifrunner.gnm2.ann1.305IG9	ONT.37319
arahy.Tifrunner.gnm2.ann1.4MY8G6	ONT.6270	ONT.24642	arahy.Tifrunner.gnm2.ann1.2795IL	ONT.37331	ONT.21012	ONT.20482	ONT.37331	arahy.Tifrunner.gnm2.ann1.3075SM	ONT.37331
arahy.Tifrunner.gnm2.ann1.4QW8I5	ONT.6406	ONT.24656	arahy.Tifrunner.gnm2.ann1.27A859	ONT.37495	ONT.21015	ONT.20494	ONT.37495	arahy.Tifrunner.gnm2.ann1.309XKB	ONT.37495
arahy.Tifrunner.gnm2.ann1.4S5M9U	ONT.642	ONT.2469	arahy.Tifrunner.gnm2.ann1.27AQJK	ONT.37530	ONT.21060	ONT.20524	ONT.37530	arahy.Tifrunner.gnm2.ann1.30A6BG	ONT.37530
arahy.Tifrunner.gnm2.ann1.4UQ2XQ	ONT.643	ONT.24692	arahy.Tifrunner.gnm2.ann1.27BWBV	ONT.37542	ONT.2111	ONT.20593	ONT.37542	arahy.Tifrunner.gnm2.ann1.30I9D2	ONT.37542
arahy.Tifrunner.gnm2.ann1.4Y3SQC	ONT.6579	ONT.24698	arahy.Tifrunner.gnm2.ann1.27DWCJ	ONT.37554	ONT.21117	ONT.20596	ONT.37554	arahy.Tifrunner.gnm2.ann1.30UV9I	ONT.37554
arahy.Tifrunner.gnm2.ann1.4Y7SWW	ONT.6612	ONT.24703	arahy.Tifrunner.gnm2.ann1.27FFWB	ONT.37578	ONT.21128	ONT.2060	ONT.37578	arahy.Tifrunner.gnm2.ann1.30ZN3V	ONT.37578
arahy.Tifrunner.gnm2.ann1.4YP4NP	ONT.6803	ONT.24709	arahy.Tifrunner.gnm2.ann1.27LE56	ONT.37584	ONT.21204	ONT.20612	ONT.37584	arahy.Tifrunner.gnm2.ann1.316LWJ	ONT.37584
arahy.Tifrunner.gnm2.ann1.50GAHB	ONT.6827	ONT.24771	arahy.Tifrunner.gnm2.ann1.27LGD1	ONT.37590	ONT.2121	ONT.20644	ONT.37590	arahy.Tifrunner.gnm2.ann1.31BJMD	ONT.37590
arahy.Tifrunner.gnm2.ann1.510VWF	ONT.685	ONT.24776	arahy.Tifrunner.gnm2.ann1.27M84H	ONT.376	ONT.21292	ONT.2065	ONT.376	arahy.Tifrunner.gnm2.ann1.31DYP6	ONT.376
arahy.Tifrunner.gnm2.ann1.51DSAI	ONT.6879	ONT.2478	arahy.Tifrunner.gnm2.ann1.27MJ8C	ONT.37605	ONT.21304	ONT.2066	ONT.37605	arahy.Tifrunner.gnm2.ann1.31EZX1	ONT.37605
arahy.Tifrunner.gnm2.ann1.52XQ2N	ONT.6889	ONT.24783	arahy.Tifrunner.gnm2.ann1.27N6DD	ONT.37642	ONT.21311	ONT.2071	ONT.37642	arahy.Tifrunner.gnm2.ann1.31KTN8	ONT.37642
arahy.Tifrunner.gnm2.ann1.5434G2	ONT.6893	ONT.24795	arahy.Tifrunner.gnm2.ann1.27RA9F	ONT.37655	ONT.21351	ONT.20711	ONT.37655	arahy.Tifrunner.gnm2.ann1.31U2MU	ONT.37655
arahy.Tifrunner.gnm2.ann1.548L12	ONT.6924	ONT.24829	arahy.Tifrunner.gnm2.ann1.27RHGS	ONT.37659	ONT.21355	ONT.2072	ONT.37659	arahy.Tifrunner.gnm2.ann1.322B5E	ONT.37659
arahy.Tifrunner.gnm2.ann1.55B6KH	ONT.7040	ONT.24835	arahy.Tifrunner.gnm2.ann1.27SX2S	ONT.37678	ONT.21369	ONT.20727	ONT.37678	arahy.Tifrunner.gnm2.ann1.32576I	ONT.37678
arahy.Tifrunner.gnm2.ann1.5684ZR	ONT.7059	ONT.24836	arahy.Tifrunner.gnm2.ann1.27TAQT	ONT.37741	ONT.21394	ONT.20751	ONT.37741	arahy.Tifrunner.gnm2.ann1.32614Y	ONT.37741
arahy.Tifrunner.gnm2.ann1.56FJP3	ONT.7067	ONT.2484	arahy.Tifrunner.gnm2.ann1.281UCZ	ONT.37746	ONT.21437	ONT.20760	ONT.37746	arahy.Tifrunner.gnm2.ann1.32BR6K	ONT.37746
arahy.Tifrunner.gnm2.ann1.56RDUW	ONT.7094	ONT.24872	arahy.Tifrunner.gnm2.ann1.2861FR	ONT.37795	ONT.21469	ONT.20821	ONT.37795	arahy.Tifrunner.gnm2.ann1.32CFE9	ONT.37795
arahy.Tifrunner.gnm2.ann1.56TENK	ONT.7138	ONT.24900	arahy.Tifrunner.gnm2.ann1.287SRD	ONT.378	ONT.21490	ONT.20852	ONT.378	arahy.Tifrunner.gnm2.ann1.32CIDB	ONT.378
arahy.Tifrunner.gnm2.ann1.579CME	ONT.7222	ONT.24916	arahy.Tifrunner.gnm2.ann1.289CQF	ONT.37848	ONT.21496	ONT.20862	ONT.37848	arahy.Tifrunner.gnm2.ann1.32LR34	ONT.37848
arahy.Tifrunner.gnm2.ann1.58NLN8	ONT.738	ONT.2493	arahy.Tifrunner.gnm2.ann1.28BCJ9	ONT.37880	ONT.21499	ONT.20865	ONT.37880	arahy.Tifrunner.gnm2.ann1.32PDNQ	ONT.37880
arahy.Tifrunner.gnm2.ann1.594WWL	ONT.7446	ONT.24949	arahy.Tifrunner.gnm2.ann1.28DDEN	ONT.37902	ONT.21503	ONT.20876	ONT.37902	arahy.Tifrunner.gnm2.ann1.32WV4S	ONT.37902
arahy.Tifrunner.gnm2.ann1.59T0PU	ONT.7448	ONT.24959	arahy.Tifrunner.gnm2.ann1.28F7LT	ONT.3801	ONT.21528	ONT.20887	ONT.3801	arahy.Tifrunner.gnm2.ann1.338KFG	ONT.3801
arahy.Tifrunner.gnm2.ann1.5B5NV8	ONT.7463	ONT.25060	arahy.Tifrunner.gnm2.ann1.28J7Y2	ONT.38065	ONT.21533	ONT.20892	ONT.38065	arahy.Tifrunner.gnm2.ann1.33MSFM	ONT.38065
arahy.Tifrunner.gnm2.ann1.5CXD2A	ONT.7480	ONT.25064	arahy.Tifrunner.gnm2.ann1.28TKL1	ONT.38090	ONT.21554	ONT.20900	ONT.38090	arahy.Tifrunner.gnm2.ann1.33VMBZ	ONT.38090
arahy.Tifrunner.gnm2.ann1.5E2H6P	ONT.7532	ONT.25115	arahy.Tifrunner.gnm2.ann1.28UQCP	ONT.38094	ONT.21597	ONT.20931	ONT.38094	arahy.Tifrunner.gnm2.ann1.33YNZL	ONT.38094
arahy.Tifrunner.gnm2.ann1.5E52J9	ONT.7574	ONT.25146	arahy.Tifrunner.gnm2.ann1.28VH8P	ONT.38162	ONT.21626	ONT.20939	ONT.38162	arahy.Tifrunner.gnm2.ann1.3469MM	ONT.38162
arahy.Tifrunner.gnm2.ann1.5FS3JW	ONT.762	ONT.25263	arahy.Tifrunner.gnm2.ann1.28ZKUT	ONT.38213	ONT.21646	ONT.20959	ONT.38213	arahy.Tifrunner.gnm2.ann1.3475Q7	ONT.38213
arahy.Tifrunner.gnm2.ann1.5H6YYL	ONT.771	ONT.25264	arahy.Tifrunner.gnm2.ann1.29029X	ONT.38215	ONT.21647	ONT.20965	ONT.38215	arahy.Tifrunner.gnm2.ann1.347H2B	ONT.38215
arahy.Tifrunner.gnm2.ann1.5H969I	ONT.773	ONT.25284	arahy.Tifrunner.gnm2.ann1.293ST4	ONT.38269	ONT.21650	ONT.20988	ONT.38269	arahy.Tifrunner.gnm2.ann1.34AD6Z	ONT.38269
arahy.Tifrunner.gnm2.ann1.5HQE64	ONT.7755	ONT.25285	arahy.Tifrunner.gnm2.ann1.296U9Y	ONT.38565	ONT.21658	ONT.20996	ONT.38565	arahy.Tifrunner.gnm2.ann1.34CRUF	ONT.38565
arahy.Tifrunner.gnm2.ann1.5K9QCS	ONT.7785	ONT.2537	arahy.Tifrunner.gnm2.ann1.299G99	ONT.38603	ONT.21685	ONT.20999	ONT.38603	arahy.Tifrunner.gnm2.ann1.34GL3D	ONT.38603
arahy.Tifrunner.gnm2.ann1.5KI8FH	ONT.7800	ONT.25392	arahy.Tifrunner.gnm2.ann1.29C69C	ONT.38676	ONT.21691	ONT.21000	ONT.38676	arahy.Tifrunner.gnm2.ann1.34K6GT	ONT.38676
arahy.Tifrunner.gnm2.ann1.5L4YH4	ONT.8000	ONT.25395	arahy.Tifrunner.gnm2.ann1.29D948	ONT.38688	ONT.21695	ONT.21013	ONT.38688	arahy.Tifrunner.gnm2.ann1.34LCL9	ONT.38688
arahy.Tifrunner.gnm2.ann1.5LA5SZ	ONT.8035	ONT.25399	arahy.Tifrunner.gnm2.ann1.29DZAQ	ONT.3870	ONT.21700	ONT.21015	ONT.3870	arahy.Tifrunner.gnm2.ann1.34WJMU	ONT.3870
arahy.Tifrunner.gnm2.ann1.5NE8AH	ONT.8108	ONT.25469	arahy.Tifrunner.gnm2.ann1.29L1CF	ONT.38745	ONT.21703	ONT.21017	ONT.38745	arahy.Tifrunner.gnm2.ann1.34Y9P3	ONT.38745
arahy.Tifrunner.gnm2.ann1.5QP756	ONT.8126	ONT.25508	arahy.Tifrunner.gnm2.ann1.29PSUQ	ONT.38766	ONT.21715	ONT.21128	ONT.38766	arahy.Tifrunner.gnm2.ann1.350VGV	ONT.38766
arahy.Tifrunner.gnm2.ann1.5QZF0A	ONT.8186	ONT.25533	arahy.Tifrunner.gnm2.ann1.29UIE3	ONT.38788	ONT.21722	ONT.21134	ONT.38788	arahy.Tifrunner.gnm2.ann1.3516XA	ONT.38788
arahy.Tifrunner.gnm2.ann1.5T8ZQ4	ONT.8229	ONT.25571	arahy.Tifrunner.gnm2.ann1.29XBMZ	ONT.38824	ONT.2175	ONT.21184	ONT.38824	arahy.Tifrunner.gnm2.ann1.351FAU	ONT.38824
arahy.Tifrunner.gnm2.ann1.5U50HE	ONT.834	ONT.2559	arahy.Tifrunner.gnm2.ann1.2A1NT4	ONT.38826	ONT.21781	ONT.2121	ONT.38826	arahy.Tifrunner.gnm2.ann1.356JQC	ONT.38826
arahy.Tifrunner.gnm2.ann1.5WW9LS	ONT.836	ONT.2561	arahy.Tifrunner.gnm2.ann1.2A56XJ	ONT.38863	ONT.2181	ONT.21211	ONT.38863	arahy.Tifrunner.gnm2.ann1.35HHHP	ONT.38863
arahy.Tifrunner.gnm2.ann1.60AECD	ONT.8421	ONT.25707	arahy.Tifrunner.gnm2.ann1.2AA9DZ	ONT.38910	ONT.21818	ONT.21275	ONT.38910	arahy.Tifrunner.gnm2.ann1.35HMJH	ONT.38910
arahy.Tifrunner.gnm2.ann1.61ZXLU	ONT.843	ONT.2571	arahy.Tifrunner.gnm2.ann1.2AHI7R	ONT.38966	ONT.21835	ONT.21290	ONT.38966	arahy.Tifrunner.gnm2.ann1.35M5C7	ONT.38966
arahy.Tifrunner.gnm2.ann1.62V247	ONT.8439	ONT.25787	arahy.Tifrunner.gnm2.ann1.2AHU2Q	ONT.38972	ONT.21849	ONT.21292	ONT.38972	arahy.Tifrunner.gnm2.ann1.35ND81	ONT.38972
arahy.Tifrunner.gnm2.ann1.6374NN	ONT.8555	ONT.25904	arahy.Tifrunner.gnm2.ann1.2ASK5S	ONT.39089	ONT.21851	ONT.21304	ONT.39089	arahy.Tifrunner.gnm2.ann1.35R1UP	ONT.39089
arahy.Tifrunner.gnm2.ann1.648H43	ONT.8623	ONT.2593	arahy.Tifrunner.gnm2.ann1.2AV6EE	ONT.39174	ONT.21875	ONT.21311	ONT.39174	arahy.Tifrunner.gnm2.ann1.35SLR1	ONT.39174
arahy.Tifrunner.gnm2.ann1.6494R5	ONT.8641	ONT.26037	arahy.Tifrunner.gnm2.ann1.2BXC31	ONT.39196	ONT.21899	ONT.21349	ONT.39196	arahy.Tifrunner.gnm2.ann1.35X8AA	ONT.39196
arahy.Tifrunner.gnm2.ann1.64U7NV	ONT.8753	ONT.26101	arahy.Tifrunner.gnm2.ann1.2BY1CI	ONT.39213	ONT.21907	ONT.21351	ONT.39213	arahy.Tifrunner.gnm2.ann1.35XI12	ONT.39213
arahy.Tifrunner.gnm2.ann1.653NH4	ONT.8777	ONT.26115	arahy.Tifrunner.gnm2.ann1.2BYT27	ONT.39309	ONT.21908	ONT.21355	ONT.39309	arahy.Tifrunner.gnm2.ann1.369VWG	ONT.39309
arahy.Tifrunner.gnm2.ann1.65M59H	ONT.8797	ONT.26171	arahy.Tifrunner.gnm2.ann1.2C2IG0	ONT.39323	ONT.21909	ONT.21356	ONT.39323	arahy.Tifrunner.gnm2.ann1.36D870	ONT.39323
arahy.Tifrunner.gnm2.ann1.66GSL1	ONT.8822	ONT.26172	arahy.Tifrunner.gnm2.ann1.2CK2M8	ONT.39369	ONT.2193	ONT.21369	ONT.39369	arahy.Tifrunner.gnm2.ann1.36H6SK	ONT.39369
arahy.Tifrunner.gnm2.ann1.67E0CQ	ONT.8891	ONT.26223	arahy.Tifrunner.gnm2.ann1.2CL1B2	ONT.39417	ONT.21938	ONT.21394	ONT.39417	arahy.Tifrunner.gnm2.ann1.36H91F	ONT.39417
arahy.Tifrunner.gnm2.ann1.681ID1	ONT.8906	ONT.26277	arahy.Tifrunner.gnm2.ann1.2D0TFY	ONT.3993	ONT.22003	ONT.21437	ONT.3993	arahy.Tifrunner.gnm2.ann1.36HDXC	ONT.3993
arahy.Tifrunner.gnm2.ann1.68L72N	ONT.8922	ONT.26321	arahy.Tifrunner.gnm2.ann1.2DG9CD	ONT.3994	ONT.22096	ONT.21467	ONT.3994	arahy.Tifrunner.gnm2.ann1.36ZEN1	ONT.3994
arahy.Tifrunner.gnm2.ann1.68MNY7	ONT.8995	ONT.2635	arahy.Tifrunner.gnm2.ann1.2DX304	ONT.4042	ONT.22164	ONT.21485	ONT.4042	arahy.Tifrunner.gnm2.ann1.374HIW	ONT.4042
arahy.Tifrunner.gnm2.ann1.6DJV34	ONT.9060	ONT.26352	arahy.Tifrunner.gnm2.ann1.2E1B03	ONT.4139	ONT.2217	ONT.21528	ONT.4139	arahy.Tifrunner.gnm2.ann1.37A62C	ONT.4139
arahy.Tifrunner.gnm2.ann1.6E503M	ONT.9249	ONT.26378	arahy.Tifrunner.gnm2.ann1.2E2S80	ONT.415	ONT.22178	ONT.2153	ONT.415	arahy.Tifrunner.gnm2.ann1.37BVBG	ONT.415
arahy.Tifrunner.gnm2.ann1.6E8MYZ	ONT.941	ONT.26379	arahy.Tifrunner.gnm2.ann1.2E6MRG	ONT.4226	ONT.22181	ONT.21533	ONT.4226	arahy.Tifrunner.gnm2.ann1.37FE2U	ONT.4226
arahy.Tifrunner.gnm2.ann1.6EG4FQ	ONT.9418	ONT.26401	arahy.Tifrunner.gnm2.ann1.2E9LMX	ONT.4271	ONT.22189	ONT.2155	ONT.4271	arahy.Tifrunner.gnm2.ann1.37I6AA	ONT.4271
arahy.Tifrunner.gnm2.ann1.6EL8BV	ONT.946	ONT.26412	arahy.Tifrunner.gnm2.ann1.2EEB7P	ONT.4300	ONT.22210	ONT.21599	ONT.4300	arahy.Tifrunner.gnm2.ann1.37P1GN	ONT.4300
arahy.Tifrunner.gnm2.ann1.6GDW19	ONT.9684	ONT.2642	arahy.Tifrunner.gnm2.ann1.2EH2S8	ONT.4302	ONT.22250	ONT.21607	ONT.4302	arahy.Tifrunner.gnm2.ann1.37V7UD	ONT.4302
arahy.Tifrunner.gnm2.ann1.6H139X	ONT.972	ONT.26437	arahy.Tifrunner.gnm2.ann1.2ETJ1G	ONT.4359	ONT.22254	ONT.21617	ONT.4359	arahy.Tifrunner.gnm2.ann1.37VRS2	ONT.4359
arahy.Tifrunner.gnm2.ann1.6K80GF	ONT.9730	ONT.26471	arahy.Tifrunner.gnm2.ann1.2EV214	ONT.4371	ONT.22256	ONT.21647	ONT.4371	arahy.Tifrunner.gnm2.ann1.380HSJ	ONT.4371
arahy.Tifrunner.gnm2.ann1.6M4P9K	ONT.9767	ONT.26515	arahy.Tifrunner.gnm2.ann1.2F1L5Z	ONT.4464	ONT.22289	ONT.21650	ONT.4464	arahy.Tifrunner.gnm2.ann1.3895TY	ONT.4464
arahy.Tifrunner.gnm2.ann1.6M56FL	ONT.9880	ONT.26519	arahy.Tifrunner.gnm2.ann1.2F1UPX	ONT.4476	ONT.22299	ONT.21658	ONT.4476	arahy.Tifrunner.gnm2.ann1.3896ZX	ONT.4476
arahy.Tifrunner.gnm2.ann1.6N9PAN	ONT.9882	ONT.26535	arahy.Tifrunner.gnm2.ann1.2F4DQW	ONT.4480	ONT.22302	ONT.21676	ONT.4480	arahy.Tifrunner.gnm2.ann1.38NIYD	ONT.4480
arahy.Tifrunner.gnm2.ann1.6NE2BQ	ONT.9913	ONT.26597	arahy.Tifrunner.gnm2.ann1.2F8F1S	ONT.4517	ONT.22322	ONT.21685	ONT.4517	arahy.Tifrunner.gnm2.ann1.390KDZ	ONT.4517
arahy.Tifrunner.gnm2.ann1.6PB5HV	ONT.9983	ONT.2662	arahy.Tifrunner.gnm2.ann1.2FF2JF	ONT.4525	ONT.22343	ONT.21691	ONT.4525	arahy.Tifrunner.gnm2.ann1.392SEK	ONT.4525
arahy.Tifrunner.gnm2.ann1.6Q5HDN	arahy.Tifrunner.gnm2.ann1.00B185	ONT.2664	arahy.Tifrunner.gnm2.ann1.2FH90F	ONT.4526	ONT.22355	ONT.21695	ONT.4526	arahy.Tifrunner.gnm2.ann1.39CHZ5	ONT.4526
arahy.Tifrunner.gnm2.ann1.6V02LF	arahy.Tifrunner.gnm2.ann1.00DB5A	ONT.26654	arahy.Tifrunner.gnm2.ann1.2FQ9M1	ONT.4614	ONT.22448	ONT.21716	ONT.4614	arahy.Tifrunner.gnm2.ann1.39JB5J	ONT.4614
arahy.Tifrunner.gnm2.ann1.6VEX49	arahy.Tifrunner.gnm2.ann1.00I77L	ONT.2667	arahy.Tifrunner.gnm2.ann1.2FSM7R	ONT.4668	ONT.22473	ONT.21734	ONT.4668	arahy.Tifrunner.gnm2.ann1.39NQDQ	ONT.4668
arahy.Tifrunner.gnm2.ann1.6VNW8E	arahy.Tifrunner.gnm2.ann1.00JV9G	ONT.26831	arahy.Tifrunner.gnm2.ann1.2FYA1K	ONT.4751	ONT.22490	ONT.21741	ONT.4751	arahy.Tifrunner.gnm2.ann1.39S8LV	ONT.4751
arahy.Tifrunner.gnm2.ann1.6X8F5T	arahy.Tifrunner.gnm2.ann1.00QZ3I	ONT.2686	arahy.Tifrunner.gnm2.ann1.2FZ5KR	ONT.477	ONT.22506	ONT.21760	ONT.477	arahy.Tifrunner.gnm2.ann1.3A12IQ	ONT.477
arahy.Tifrunner.gnm2.ann1.6ZAY02	arahy.Tifrunner.gnm2.ann1.00VL53	ONT.26867	arahy.Tifrunner.gnm2.ann1.2G66YZ	ONT.4781	ONT.22533	ONT.21785	ONT.4781	arahy.Tifrunner.gnm2.ann1.3A3GYI	ONT.4781
arahy.Tifrunner.gnm2.ann1.704HAC	arahy.Tifrunner.gnm2.ann1.00W0BQ	ONT.26883	arahy.Tifrunner.gnm2.ann1.2GB72X	ONT.4834	ONT.22545	ONT.2181	ONT.4834	arahy.Tifrunner.gnm2.ann1.3A78DL	ONT.4834
arahy.Tifrunner.gnm2.ann1.72AI1G	arahy.Tifrunner.gnm2.ann1.011VCX	ONT.26959	arahy.Tifrunner.gnm2.ann1.2GDU51	ONT.4941	ONT.22560	ONT.21835	ONT.4941	arahy.Tifrunner.gnm2.ann1.3AD2DT	ONT.4941
arahy.Tifrunner.gnm2.ann1.72VZ3I	arahy.Tifrunner.gnm2.ann1.0188KY	ONT.27023	arahy.Tifrunner.gnm2.ann1.2GQ1G5	ONT.507	ONT.22633	ONT.21849	ONT.507	arahy.Tifrunner.gnm2.ann1.3AG2SN	ONT.507
arahy.Tifrunner.gnm2.ann1.73DHZN	arahy.Tifrunner.gnm2.ann1.01RQ4M	ONT.27027	arahy.Tifrunner.gnm2.ann1.2GR8KM	ONT.5175	ONT.22634	ONT.21851	ONT.5175	arahy.Tifrunner.gnm2.ann1.3AH3YU	ONT.5175
arahy.Tifrunner.gnm2.ann1.743C1F	arahy.Tifrunner.gnm2.ann1.02K5W7	ONT.27041	arahy.Tifrunner.gnm2.ann1.2GZ3LH	ONT.525	ONT.22677	ONT.21863	ONT.525	arahy.Tifrunner.gnm2.ann1.3AS7PC	ONT.525
arahy.Tifrunner.gnm2.ann1.74JCE2	arahy.Tifrunner.gnm2.ann1.030G1Q	ONT.27062	arahy.Tifrunner.gnm2.ann1.2H21PS	ONT.5332	ONT.22678	ONT.21875	ONT.5332	arahy.Tifrunner.gnm2.ann1.3B4S3M	ONT.5332
arahy.Tifrunner.gnm2.ann1.74UU32	arahy.Tifrunner.gnm2.ann1.033PPZ	ONT.27075	arahy.Tifrunner.gnm2.ann1.2H46NI	ONT.5336	ONT.22694	ONT.21907	ONT.5336	arahy.Tifrunner.gnm2.ann1.3B8Q14	ONT.5336
arahy.Tifrunner.gnm2.ann1.76C240	arahy.Tifrunner.gnm2.ann1.03Q7VJ	ONT.2715	arahy.Tifrunner.gnm2.ann1.2HD0B7	ONT.5362	ONT.22712	ONT.21908	ONT.5362	arahy.Tifrunner.gnm2.ann1.3BKK3V	ONT.5362
arahy.Tifrunner.gnm2.ann1.76HSK6	arahy.Tifrunner.gnm2.ann1.03QWZ4	ONT.27165	arahy.Tifrunner.gnm2.ann1.2HEE5R	ONT.5401	ONT.22797	ONT.21909	ONT.5401	arahy.Tifrunner.gnm2.ann1.3C70LE	ONT.5401
arahy.Tifrunner.gnm2.ann1.772I7G	arahy.Tifrunner.gnm2.ann1.04U8N5	ONT.2717	arahy.Tifrunner.gnm2.ann1.2HG3UE	ONT.5408	ONT.22808	ONT.21938	ONT.5408	arahy.Tifrunner.gnm2.ann1.3DBG0K	ONT.5408
arahy.Tifrunner.gnm2.ann1.77CZVH	arahy.Tifrunner.gnm2.ann1.04X3C9	ONT.27219	arahy.Tifrunner.gnm2.ann1.2HQ2B3	ONT.5449	ONT.22846	ONT.21953	ONT.5449	arahy.Tifrunner.gnm2.ann1.3DH906	ONT.5449
arahy.Tifrunner.gnm2.ann1.77LVUR	arahy.Tifrunner.gnm2.ann1.068WTC	ONT.27271	arahy.Tifrunner.gnm2.ann1.2HR6HW	ONT.550	ONT.22865	ONT.21985	ONT.550	arahy.Tifrunner.gnm2.ann1.3DL9ZJ	ONT.550
arahy.Tifrunner.gnm2.ann1.77M4BK	arahy.Tifrunner.gnm2.ann1.06RI6S	ONT.27278	arahy.Tifrunner.gnm2.ann1.2I11L4	ONT.5501	ONT.22906	ONT.22003	ONT.5501	arahy.Tifrunner.gnm2.ann1.3DT704	ONT.5501
arahy.Tifrunner.gnm2.ann1.77Y3FG	arahy.Tifrunner.gnm2.ann1.06T2K2	ONT.27302	arahy.Tifrunner.gnm2.ann1.2I1I1C	ONT.554	ONT.22916	ONT.22134	ONT.554	arahy.Tifrunner.gnm2.ann1.3DZG8W	ONT.554
arahy.Tifrunner.gnm2.ann1.78HSHP	arahy.Tifrunner.gnm2.ann1.06Z89H	ONT.2731	arahy.Tifrunner.gnm2.ann1.2I1JD4	ONT.5579	ONT.22958	ONT.22164	ONT.5579	arahy.Tifrunner.gnm2.ann1.3E0X61	ONT.5579
arahy.Tifrunner.gnm2.ann1.78Q89H	arahy.Tifrunner.gnm2.ann1.07EMGU	ONT.27347	arahy.Tifrunner.gnm2.ann1.2I1UXC	ONT.5581	ONT.22964	ONT.2217	ONT.5581	arahy.Tifrunner.gnm2.ann1.3E7WJ6	ONT.5581
arahy.Tifrunner.gnm2.ann1.79JQUH	arahy.Tifrunner.gnm2.ann1.07S74W	ONT.27354	arahy.Tifrunner.gnm2.ann1.2I2XLP	ONT.5615	ONT.22965	ONT.22177	ONT.5615	arahy.Tifrunner.gnm2.ann1.3ELD6T	ONT.5615
arahy.Tifrunner.gnm2.ann1.7B8RN4	arahy.Tifrunner.gnm2.ann1.08CHDU	ONT.27355	arahy.Tifrunner.gnm2.ann1.2I6Q5Y	ONT.5753	ONT.22991	ONT.22181	ONT.5753	arahy.Tifrunner.gnm2.ann1.3F0XG2	ONT.5753
arahy.Tifrunner.gnm2.ann1.7BZT72	arahy.Tifrunner.gnm2.ann1.08TEND	ONT.27371	arahy.Tifrunner.gnm2.ann1.2IC2UY	ONT.5766	ONT.2302	ONT.22190	ONT.5766	arahy.Tifrunner.gnm2.ann1.3F2LJ6	ONT.5766
arahy.Tifrunner.gnm2.ann1.7E661K	arahy.Tifrunner.gnm2.ann1.091A4A	ONT.27379	arahy.Tifrunner.gnm2.ann1.2IUT9R	ONT.578	ONT.23030	ONT.22210	ONT.578	arahy.Tifrunner.gnm2.ann1.3F7RX4	ONT.578
arahy.Tifrunner.gnm2.ann1.7HHZ6C	arahy.Tifrunner.gnm2.ann1.09CI3V	ONT.27402	arahy.Tifrunner.gnm2.ann1.2J0DRT	ONT.5795	ONT.23034	ONT.22227	ONT.5795	arahy.Tifrunner.gnm2.ann1.3FE9AW	ONT.5795
arahy.Tifrunner.gnm2.ann1.7I62GA	arahy.Tifrunner.gnm2.ann1.09HEKB	ONT.27410	arahy.Tifrunner.gnm2.ann1.2J48HY	ONT.5821	ONT.23080	ONT.22230	ONT.5821	arahy.Tifrunner.gnm2.ann1.3FQW2E	ONT.5821
arahy.Tifrunner.gnm2.ann1.7K0X2P	arahy.Tifrunner.gnm2.ann1.09PM8L	ONT.27426	arahy.Tifrunner.gnm2.ann1.2J4WVY	ONT.584	ONT.23102	ONT.22247	ONT.584	arahy.Tifrunner.gnm2.ann1.3FT6ZD	ONT.584
arahy.Tifrunner.gnm2.ann1.7M140W	arahy.Tifrunner.gnm2.ann1.0AB76H	ONT.27427	arahy.Tifrunner.gnm2.ann1.2JU0J2	ONT.5865	ONT.23110	ONT.22254	ONT.5865	arahy.Tifrunner.gnm2.ann1.3FY9NR	ONT.5865
arahy.Tifrunner.gnm2.ann1.7NI5NY	arahy.Tifrunner.gnm2.ann1.0BBN6W	ONT.27471	arahy.Tifrunner.gnm2.ann1.2K3Z1D	ONT.5921	ONT.23121	ONT.22287	ONT.5921	arahy.Tifrunner.gnm2.ann1.3G8GKP	ONT.5921
arahy.Tifrunner.gnm2.ann1.7QB2HQ	arahy.Tifrunner.gnm2.ann1.0BC81I	ONT.27501	arahy.Tifrunner.gnm2.ann1.2K72KI	ONT.5985	ONT.23196	ONT.22299	ONT.5985	arahy.Tifrunner.gnm2.ann1.3G9GV6	ONT.5985
arahy.Tifrunner.gnm2.ann1.7R2GAN	arahy.Tifrunner.gnm2.ann1.0BPR43	ONT.2757	arahy.Tifrunner.gnm2.ann1.2KIY95	ONT.6012	ONT.23214	ONT.22343	ONT.6012	arahy.Tifrunner.gnm2.ann1.3GEU56	ONT.6012
arahy.Tifrunner.gnm2.ann1.7TG5YP	arahy.Tifrunner.gnm2.ann1.0C8NZA	ONT.27584	arahy.Tifrunner.gnm2.ann1.2KKJ6X	ONT.6013	ONT.2324	ONT.22350	ONT.6013	arahy.Tifrunner.gnm2.ann1.3GMY5M	ONT.6013
arahy.Tifrunner.gnm2.ann1.7VP0DB	arahy.Tifrunner.gnm2.ann1.0CU6GK	ONT.27585	arahy.Tifrunner.gnm2.ann1.2KM20E	ONT.6024	ONT.23247	ONT.22355	ONT.6024	arahy.Tifrunner.gnm2.ann1.3HC2CW	ONT.6024
arahy.Tifrunner.gnm2.ann1.7VP81J	arahy.Tifrunner.gnm2.ann1.0D28PY	ONT.27624	arahy.Tifrunner.gnm2.ann1.2KW32D	ONT.6105	ONT.23291	ONT.22364	ONT.6105	arahy.Tifrunner.gnm2.ann1.3HD1EN	ONT.6105
arahy.Tifrunner.gnm2.ann1.7W0SSB	arahy.Tifrunner.gnm2.ann1.0DBH4W	ONT.27638	arahy.Tifrunner.gnm2.ann1.2KW6XR	ONT.6110	ONT.23302	ONT.22401	ONT.6110	arahy.Tifrunner.gnm2.ann1.3HMA08	ONT.6110
arahy.Tifrunner.gnm2.ann1.7WY9PV	arahy.Tifrunner.gnm2.ann1.0E14DC	ONT.27641	arahy.Tifrunner.gnm2.ann1.2KYQ06	ONT.6270	ONT.23307	ONT.22448	ONT.6270	arahy.Tifrunner.gnm2.ann1.3HNX76	ONT.6270
arahy.Tifrunner.gnm2.ann1.7X145I	arahy.Tifrunner.gnm2.ann1.0E1AJJ	ONT.27666	arahy.Tifrunner.gnm2.ann1.2L2SJX	ONT.6311	ONT.23311	ONT.22457	ONT.6311	arahy.Tifrunner.gnm2.ann1.3I642Y	ONT.6311
arahy.Tifrunner.gnm2.ann1.7XQH05	arahy.Tifrunner.gnm2.ann1.0E4TYB	ONT.27717	arahy.Tifrunner.gnm2.ann1.2L7D1S	ONT.6358	ONT.23324	ONT.22474	ONT.6358	arahy.Tifrunner.gnm2.ann1.3I6JIA	ONT.6358
arahy.Tifrunner.gnm2.ann1.7YQ2TW	arahy.Tifrunner.gnm2.ann1.0ET7PE	ONT.27722	arahy.Tifrunner.gnm2.ann1.2L7SHU	ONT.6429	ONT.23334	ONT.2252	ONT.6429	arahy.Tifrunner.gnm2.ann1.3I6JR3	ONT.6429
arahy.Tifrunner.gnm2.ann1.826T7K	arahy.Tifrunner.gnm2.ann1.0G1U1N	ONT.27726	arahy.Tifrunner.gnm2.ann1.2L9WSA	ONT.6579	ONT.23354	ONT.22560	ONT.6579	arahy.Tifrunner.gnm2.ann1.3IB3IU	ONT.6579
arahy.Tifrunner.gnm2.ann1.84ELHW	arahy.Tifrunner.gnm2.ann1.0GZ16Q	ONT.27735	arahy.Tifrunner.gnm2.ann1.2LS7ZQ	ONT.6694	ONT.23364	ONT.22588	ONT.6694	arahy.Tifrunner.gnm2.ann1.3IH7MW	ONT.6694
arahy.Tifrunner.gnm2.ann1.854BZC	arahy.Tifrunner.gnm2.ann1.0HG9JC	ONT.27772	arahy.Tifrunner.gnm2.ann1.2MB6KR	ONT.6731	ONT.23385	ONT.22712	ONT.6731	arahy.Tifrunner.gnm2.ann1.3IK0CY	ONT.6731
arahy.Tifrunner.gnm2.ann1.85GS0V	arahy.Tifrunner.gnm2.ann1.0HX70L	ONT.27788	arahy.Tifrunner.gnm2.ann1.2MPX2Y	ONT.6782	ONT.23388	ONT.22764	ONT.6782	arahy.Tifrunner.gnm2.ann1.3INE6D	ONT.6782
arahy.Tifrunner.gnm2.ann1.85V0ID	arahy.Tifrunner.gnm2.ann1.0I4CS6	ONT.27797	arahy.Tifrunner.gnm2.ann1.2N625L	ONT.688	ONT.23399	ONT.22770	ONT.688	arahy.Tifrunner.gnm2.ann1.3K2WNH	ONT.688
arahy.Tifrunner.gnm2.ann1.86STVP	arahy.Tifrunner.gnm2.ann1.0J1699	ONT.27857	arahy.Tifrunner.gnm2.ann1.2N89KK	ONT.689	ONT.23407	ONT.2279	ONT.689	arahy.Tifrunner.gnm2.ann1.3KJ3XQ	ONT.689
arahy.Tifrunner.gnm2.ann1.8837KU	arahy.Tifrunner.gnm2.ann1.0J3BLQ	ONT.27859	arahy.Tifrunner.gnm2.ann1.2NAN3W	ONT.700	ONT.23442	ONT.22797	ONT.700	arahy.Tifrunner.gnm2.ann1.3KU04F	ONT.700
arahy.Tifrunner.gnm2.ann1.89XWV7	arahy.Tifrunner.gnm2.ann1.0K51C9	ONT.27864	arahy.Tifrunner.gnm2.ann1.2NG6S0	ONT.7020	ONT.23446	ONT.22846	ONT.7020	arahy.Tifrunner.gnm2.ann1.3KUL4G	ONT.7020
arahy.Tifrunner.gnm2.ann1.8ABR7H	arahy.Tifrunner.gnm2.ann1.0M9QLC	ONT.27867	arahy.Tifrunner.gnm2.ann1.2P0PPD	ONT.7022	ONT.23454	ONT.2289	ONT.7022	arahy.Tifrunner.gnm2.ann1.3L4KIC	ONT.7022
arahy.Tifrunner.gnm2.ann1.8F6M4K	arahy.Tifrunner.gnm2.ann1.0ME452	ONT.27883	arahy.Tifrunner.gnm2.ann1.2P31SD	ONT.7040	ONT.23463	ONT.22894	ONT.7040	arahy.Tifrunner.gnm2.ann1.3LM8QV	ONT.7040
arahy.Tifrunner.gnm2.ann1.8GXM4F	arahy.Tifrunner.gnm2.ann1.0NF1ZI	ONT.27889	arahy.Tifrunner.gnm2.ann1.2P4AZJ	ONT.7205	ONT.23466	ONT.22906	ONT.7205	arahy.Tifrunner.gnm2.ann1.3M2LT7	ONT.7205
arahy.Tifrunner.gnm2.ann1.8HL8AF	arahy.Tifrunner.gnm2.ann1.0NK0N0	ONT.2789	arahy.Tifrunner.gnm2.ann1.2P4BKG	ONT.7218	ONT.23483	ONT.22916	ONT.7218	arahy.Tifrunner.gnm2.ann1.3M5WNQ	ONT.7218
arahy.Tifrunner.gnm2.ann1.8IU859	arahy.Tifrunner.gnm2.ann1.0PHB1J	ONT.27892	arahy.Tifrunner.gnm2.ann1.2P60TQ	ONT.7273	ONT.23485	ONT.22943	ONT.7273	arahy.Tifrunner.gnm2.ann1.3M9C0M	ONT.7273
arahy.Tifrunner.gnm2.ann1.8M9DZW	arahy.Tifrunner.gnm2.ann1.0PNZ7T	ONT.27893	arahy.Tifrunner.gnm2.ann1.2P82C9	ONT.738	ONT.2349	ONT.22958	ONT.738	arahy.Tifrunner.gnm2.ann1.3MHK8M	ONT.738
arahy.Tifrunner.gnm2.ann1.8MB9CM	arahy.Tifrunner.gnm2.ann1.0RJM1Q	ONT.27895	arahy.Tifrunner.gnm2.ann1.2PBN0R	ONT.7579	ONT.23492	ONT.22965	ONT.7579	arahy.Tifrunner.gnm2.ann1.3ML67S	ONT.7579
arahy.Tifrunner.gnm2.ann1.8YTQ3G	arahy.Tifrunner.gnm2.ann1.0RL0PX	ONT.27897	arahy.Tifrunner.gnm2.ann1.2PFX68	ONT.7594	ONT.2352	ONT.2297	ONT.7594	arahy.Tifrunner.gnm2.ann1.3N2T9Z	ONT.7594
arahy.Tifrunner.gnm2.ann1.90BUAB	arahy.Tifrunner.gnm2.ann1.0S2LPG	ONT.27902	arahy.Tifrunner.gnm2.ann1.2PL4X0	ONT.7612	ONT.2353	ONT.22991	ONT.7612	arahy.Tifrunner.gnm2.ann1.3N3RG9	ONT.7612
arahy.Tifrunner.gnm2.ann1.90KKXU	arahy.Tifrunner.gnm2.ann1.0SG038	ONT.27907	arahy.Tifrunner.gnm2.ann1.2Q0C2N	ONT.763	ONT.23533	ONT.23012	ONT.763	arahy.Tifrunner.gnm2.ann1.3NFK48	ONT.763
arahy.Tifrunner.gnm2.ann1.914P68	arahy.Tifrunner.gnm2.ann1.0T2LLH	ONT.27916	arahy.Tifrunner.gnm2.ann1.2Q4I06	ONT.7631	ONT.23564	ONT.23019	ONT.7631	arahy.Tifrunner.gnm2.ann1.3NP1QY	ONT.7631
arahy.Tifrunner.gnm2.ann1.91G1W9	arahy.Tifrunner.gnm2.ann1.0THM7P	ONT.27940	arahy.Tifrunner.gnm2.ann1.2Q625H	ONT.7669	ONT.23587	ONT.2302	ONT.7669	arahy.Tifrunner.gnm2.ann1.3PF37K	ONT.7669
arahy.Tifrunner.gnm2.ann1.91GX53	arahy.Tifrunner.gnm2.ann1.0UIU5S	ONT.27990	arahy.Tifrunner.gnm2.ann1.2Q7BCI	ONT.771	ONT.2361	ONT.23026	ONT.771	arahy.Tifrunner.gnm2.ann1.3PP5US	ONT.771
arahy.Tifrunner.gnm2.ann1.93S04R	arahy.Tifrunner.gnm2.ann1.0UM6RI	ONT.28062	arahy.Tifrunner.gnm2.ann1.2Q8XNQ	ONT.7729	ONT.23630	ONT.23030	ONT.7729	arahy.Tifrunner.gnm2.ann1.3QP4KI	ONT.7729
arahy.Tifrunner.gnm2.ann1.96MT2N	arahy.Tifrunner.gnm2.ann1.0UT8YS	ONT.28081	arahy.Tifrunner.gnm2.ann1.2QET25	ONT.7785	ONT.23639	ONT.23034	ONT.7785	arahy.Tifrunner.gnm2.ann1.3QQJ98	ONT.7785
arahy.Tifrunner.gnm2.ann1.96N6MD	arahy.Tifrunner.gnm2.ann1.0VJ7W8	ONT.28092	arahy.Tifrunner.gnm2.ann1.2QGA82	ONT.7807	ONT.23670	ONT.23055	ONT.7807	arahy.Tifrunner.gnm2.ann1.3R4QA9	ONT.7807
arahy.Tifrunner.gnm2.ann1.96UBDB	arahy.Tifrunner.gnm2.ann1.0Y92P4	ONT.28120	arahy.Tifrunner.gnm2.ann1.2QR0TK	ONT.7836	ONT.23680	ONT.23080	ONT.7836	arahy.Tifrunner.gnm2.ann1.3R5KQS	ONT.7836
arahy.Tifrunner.gnm2.ann1.97EW8A	arahy.Tifrunner.gnm2.ann1.0YJA3I	ONT.28132	arahy.Tifrunner.gnm2.ann1.2QU4I0	ONT.7876	ONT.23694	ONT.23102	ONT.7876	arahy.Tifrunner.gnm2.ann1.3R7UBK	ONT.7876
arahy.Tifrunner.gnm2.ann1.97GSLL	arahy.Tifrunner.gnm2.ann1.0ZT7XZ	ONT.28139	arahy.Tifrunner.gnm2.ann1.2R487I	ONT.7903	ONT.23702	ONT.23110	ONT.7903	arahy.Tifrunner.gnm2.ann1.3RFD6Z	ONT.7903
arahy.Tifrunner.gnm2.ann1.990N5Y	arahy.Tifrunner.gnm2.ann1.0ZYF06	ONT.28143	arahy.Tifrunner.gnm2.ann1.2R4GL5	ONT.7905	ONT.23710	ONT.23157	ONT.7905	arahy.Tifrunner.gnm2.ann1.3S28TX	ONT.7905
arahy.Tifrunner.gnm2.ann1.9AGX7Y	arahy.Tifrunner.gnm2.ann1.102RQV	ONT.28168	arahy.Tifrunner.gnm2.ann1.2R7T4K	ONT.802	ONT.23731	ONT.23196	ONT.802	arahy.Tifrunner.gnm2.ann1.3S3A7C	ONT.802
arahy.Tifrunner.gnm2.ann1.9DQ4WH	arahy.Tifrunner.gnm2.ann1.10JCRR	ONT.28174	arahy.Tifrunner.gnm2.ann1.2RYD9Q	ONT.8044	ONT.23778	ONT.23197	ONT.8044	arahy.Tifrunner.gnm2.ann1.3S471Z	ONT.8044
arahy.Tifrunner.gnm2.ann1.9GG7V0	arahy.Tifrunner.gnm2.ann1.10ZGUJ	ONT.28185	arahy.Tifrunner.gnm2.ann1.2S6U7G	ONT.8053	ONT.23798	ONT.23241	ONT.8053	arahy.Tifrunner.gnm2.ann1.3S8P0L	ONT.8053
arahy.Tifrunner.gnm2.ann1.9GLZ8C	arahy.Tifrunner.gnm2.ann1.12ETBG	ONT.28187	arahy.Tifrunner.gnm2.ann1.2SJ209	ONT.8072	ONT.23826	ONT.23288	ONT.8072	arahy.Tifrunner.gnm2.ann1.3SBY8X	ONT.8072
arahy.Tifrunner.gnm2.ann1.9LU5BM	arahy.Tifrunner.gnm2.ann1.13T34P	ONT.2823	arahy.Tifrunner.gnm2.ann1.2SN1MA	ONT.8098	ONT.2384	ONT.23307	ONT.8098	arahy.Tifrunner.gnm2.ann1.3SD0G7	ONT.8098
arahy.Tifrunner.gnm2.ann1.9MW0DX	arahy.Tifrunner.gnm2.ann1.146QCX	ONT.28234	arahy.Tifrunner.gnm2.ann1.2SUK7S	ONT.8108	ONT.23894	ONT.23311	ONT.8108	arahy.Tifrunner.gnm2.ann1.3SNF5R	ONT.8108
arahy.Tifrunner.gnm2.ann1.9NB33V	arahy.Tifrunner.gnm2.ann1.14BHD7	ONT.2824	arahy.Tifrunner.gnm2.ann1.2T4A42	ONT.8122	ONT.23895	ONT.23328	ONT.8122	arahy.Tifrunner.gnm2.ann1.3ST4SV	ONT.8122
arahy.Tifrunner.gnm2.ann1.9PR62B	arahy.Tifrunner.gnm2.ann1.14UD5L	ONT.2826	arahy.Tifrunner.gnm2.ann1.2T4DYX	ONT.8126	ONT.23910	ONT.23332	ONT.8126	arahy.Tifrunner.gnm2.ann1.3STG0N	ONT.8126
arahy.Tifrunner.gnm2.ann1.9RJJ4S	arahy.Tifrunner.gnm2.ann1.15GK1E	ONT.28275	arahy.Tifrunner.gnm2.ann1.2T4TQI	ONT.8127	ONT.23917	ONT.23334	ONT.8127	arahy.Tifrunner.gnm2.ann1.3T33KS	ONT.8127
arahy.Tifrunner.gnm2.ann1.9T187T	arahy.Tifrunner.gnm2.ann1.1645LU	ONT.28300	arahy.Tifrunner.gnm2.ann1.2T6Q54	ONT.816	ONT.23923	ONT.23338	ONT.816	arahy.Tifrunner.gnm2.ann1.3T7HHY	ONT.816
arahy.Tifrunner.gnm2.ann1.9T1CY3	arahy.Tifrunner.gnm2.ann1.17ZWHA	ONT.28314	arahy.Tifrunner.gnm2.ann1.2T7FQZ	ONT.8206	ONT.23939	ONT.23369	ONT.8206	arahy.Tifrunner.gnm2.ann1.3TG68A	ONT.8206
arahy.Tifrunner.gnm2.ann1.9VM2YS	arahy.Tifrunner.gnm2.ann1.181IYB	ONT.28369	arahy.Tifrunner.gnm2.ann1.2T81X8	ONT.8330	ONT.24018	ONT.23373	ONT.8330	arahy.Tifrunner.gnm2.ann1.3THH2M	ONT.8330
arahy.Tifrunner.gnm2.ann1.9WK1AZ	arahy.Tifrunner.gnm2.ann1.189BXD	ONT.28395	arahy.Tifrunner.gnm2.ann1.2T9GCU	ONT.8356	ONT.24044	ONT.23393	ONT.8356	arahy.Tifrunner.gnm2.ann1.3TU9DB	ONT.8356
arahy.Tifrunner.gnm2.ann1.9WU370	arahy.Tifrunner.gnm2.ann1.18QESW	ONT.28463	arahy.Tifrunner.gnm2.ann1.2TJ8DU	ONT.836	ONT.24059	ONT.23395	ONT.836	arahy.Tifrunner.gnm2.ann1.3U1GZ3	ONT.836
arahy.Tifrunner.gnm2.ann1.9XT8EU	arahy.Tifrunner.gnm2.ann1.18R6S7	ONT.28493	arahy.Tifrunner.gnm2.ann1.2TLN1G	ONT.8361	ONT.24112	ONT.23399	ONT.8361	arahy.Tifrunner.gnm2.ann1.3U22LJ	ONT.8361
arahy.Tifrunner.gnm2.ann1.A0CASP	arahy.Tifrunner.gnm2.ann1.18SBFH	ONT.28508	arahy.Tifrunner.gnm2.ann1.2TV28S	ONT.8373	ONT.24115	ONT.23426	ONT.8373	arahy.Tifrunner.gnm2.ann1.3U27PV	ONT.8373
arahy.Tifrunner.gnm2.ann1.A0EMFP	arahy.Tifrunner.gnm2.ann1.19AV4Q	ONT.28524	arahy.Tifrunner.gnm2.ann1.2U4GNC	ONT.8381	ONT.24149	ONT.23429	ONT.8381	arahy.Tifrunner.gnm2.ann1.3UW96L	ONT.8381
arahy.Tifrunner.gnm2.ann1.A0FQNH	arahy.Tifrunner.gnm2.ann1.1C4B0A	ONT.28531	arahy.Tifrunner.gnm2.ann1.2U5QAW	ONT.8415	ONT.24150	ONT.23442	ONT.8415	arahy.Tifrunner.gnm2.ann1.3V0HJR	ONT.8415
arahy.Tifrunner.gnm2.ann1.A0R4E2	arahy.Tifrunner.gnm2.ann1.1CQ2W9	ONT.28532	arahy.Tifrunner.gnm2.ann1.2U5UH6	ONT.8421	ONT.24268	ONT.23446	ONT.8421	arahy.Tifrunner.gnm2.ann1.3V0V2N	ONT.8421
arahy.Tifrunner.gnm2.ann1.A0TJ2P	arahy.Tifrunner.gnm2.ann1.1DIX3L	ONT.28564	arahy.Tifrunner.gnm2.ann1.2U7JMY	ONT.8439	ONT.24280	ONT.23455	ONT.8439	arahy.Tifrunner.gnm2.ann1.3V8BTX	ONT.8439
arahy.Tifrunner.gnm2.ann1.A0WXBW	arahy.Tifrunner.gnm2.ann1.1ED5VS	ONT.28588	arahy.Tifrunner.gnm2.ann1.2UCE3W	ONT.8496	ONT.2429	ONT.23467	ONT.8496	arahy.Tifrunner.gnm2.ann1.3V9QR8	ONT.8496
arahy.Tifrunner.gnm2.ann1.A208ZV	arahy.Tifrunner.gnm2.ann1.1EFM0N	ONT.28695	arahy.Tifrunner.gnm2.ann1.2UKM1V	ONT.8521	ONT.243	ONT.23483	ONT.8521	arahy.Tifrunner.gnm2.ann1.3VLA0M	ONT.8521
arahy.Tifrunner.gnm2.ann1.A28NZ9	arahy.Tifrunner.gnm2.ann1.1F4W0S	ONT.28696	arahy.Tifrunner.gnm2.ann1.2UM9MH	ONT.8531	ONT.24313	ONT.23485	ONT.8531	arahy.Tifrunner.gnm2.ann1.3VR7C0	ONT.8531
arahy.Tifrunner.gnm2.ann1.A3NAV6	arahy.Tifrunner.gnm2.ann1.1GC9V5	ONT.287	arahy.Tifrunner.gnm2.ann1.2UMJ73	ONT.8549	ONT.2436	ONT.2349	ONT.8549	arahy.Tifrunner.gnm2.ann1.3VV3WE	ONT.8549
arahy.Tifrunner.gnm2.ann1.A4AUQP	arahy.Tifrunner.gnm2.ann1.1HQN2Q	ONT.28708	arahy.Tifrunner.gnm2.ann1.2V0WQW	ONT.8555	ONT.2437	ONT.23492	ONT.8555	arahy.Tifrunner.gnm2.ann1.3W2G1M	ONT.8555
arahy.Tifrunner.gnm2.ann1.A58RJ7	arahy.Tifrunner.gnm2.ann1.1I9D5I	ONT.28739	arahy.Tifrunner.gnm2.ann1.2VFH9L	ONT.8577	ONT.24468	ONT.23499	ONT.8577	arahy.Tifrunner.gnm2.ann1.3W2ZUL	ONT.8577
arahy.Tifrunner.gnm2.ann1.A6HILS	arahy.Tifrunner.gnm2.ann1.1KM4NQ	ONT.28754	arahy.Tifrunner.gnm2.ann1.2VK3FY	ONT.8643	ONT.24551	ONT.2352	ONT.8643	arahy.Tifrunner.gnm2.ann1.3WAX0M	ONT.8643
arahy.Tifrunner.gnm2.ann1.A6N0MA	arahy.Tifrunner.gnm2.ann1.1LGD4F	ONT.28804	arahy.Tifrunner.gnm2.ann1.2VSR2R	ONT.8681	ONT.24613	ONT.2353	ONT.8681	arahy.Tifrunner.gnm2.ann1.3WFA2L	ONT.8681
arahy.Tifrunner.gnm2.ann1.A8WRUN	arahy.Tifrunner.gnm2.ann1.1LNH8N	ONT.28810	arahy.Tifrunner.gnm2.ann1.2VU2GF	ONT.8747	ONT.24621	ONT.23533	ONT.8747	arahy.Tifrunner.gnm2.ann1.3X0BKP	ONT.8747
arahy.Tifrunner.gnm2.ann1.ADAM8V	arahy.Tifrunner.gnm2.ann1.1M71LS	ONT.28833	arahy.Tifrunner.gnm2.ann1.2W47TI	ONT.8755	ONT.24625	ONT.23537	ONT.8755	arahy.Tifrunner.gnm2.ann1.3X42ZC	ONT.8755
arahy.Tifrunner.gnm2.ann1.AF4FIK	arahy.Tifrunner.gnm2.ann1.1N0TT5	ONT.28834	arahy.Tifrunner.gnm2.ann1.2W58SS	ONT.8866	ONT.24642	ONT.23564	ONT.8866	arahy.Tifrunner.gnm2.ann1.3X83TA	ONT.8866
arahy.Tifrunner.gnm2.ann1.AG2MXP	arahy.Tifrunner.gnm2.ann1.1P1WAU	ONT.28835	arahy.Tifrunner.gnm2.ann1.2WJ0QA	ONT.8952	ONT.24656	ONT.23570	ONT.8952	arahy.Tifrunner.gnm2.ann1.3X8NRX	ONT.8952
arahy.Tifrunner.gnm2.ann1.AHVV25	arahy.Tifrunner.gnm2.ann1.1PI2YG	ONT.28854	arahy.Tifrunner.gnm2.ann1.2WK8MP	ONT.8991	ONT.24657	ONT.23573	ONT.8991	arahy.Tifrunner.gnm2.ann1.3Y20MY	ONT.8991
arahy.Tifrunner.gnm2.ann1.AINH12	arahy.Tifrunner.gnm2.ann1.1Q8FTJ	ONT.28858	arahy.Tifrunner.gnm2.ann1.2WLS1Y	ONT.9093	ONT.24692	ONT.23575	ONT.9093	arahy.Tifrunner.gnm2.ann1.3YB7R6	ONT.9093
arahy.Tifrunner.gnm2.ann1.AIXL5Y	arahy.Tifrunner.gnm2.ann1.1QMW5J	ONT.28897	arahy.Tifrunner.gnm2.ann1.2WQ4QV	ONT.941	ONT.24703	ONT.23581	ONT.941	arahy.Tifrunner.gnm2.ann1.3YJ1U6	ONT.941
arahy.Tifrunner.gnm2.ann1.ALEU7X	arahy.Tifrunner.gnm2.ann1.1R9GPH	ONT.28919	arahy.Tifrunner.gnm2.ann1.2WQF85	ONT.9418	ONT.24728	ONT.23587	ONT.9418	arahy.Tifrunner.gnm2.ann1.3YZ3MF	ONT.9418
arahy.Tifrunner.gnm2.ann1.ALIF31	arahy.Tifrunner.gnm2.ann1.1RAI3Q	ONT.28969	arahy.Tifrunner.gnm2.ann1.2WQJ7Q	ONT.9483	ONT.2474	ONT.23670	ONT.9483	arahy.Tifrunner.gnm2.ann1.3Z4R3A	ONT.9483
arahy.Tifrunner.gnm2.ann1.ALL85F	arahy.Tifrunner.gnm2.ann1.1RGA44	ONT.28976	arahy.Tifrunner.gnm2.ann1.2WSC6I	ONT.9504	ONT.24754	ONT.23694	ONT.9504	arahy.Tifrunner.gnm2.ann1.3Z7WCZ	ONT.9504
arahy.Tifrunner.gnm2.ann1.AP71S7	arahy.Tifrunner.gnm2.ann1.1U7IT4	ONT.29077	arahy.Tifrunner.gnm2.ann1.2WTJ41	ONT.9540	ONT.2478	ONT.23702	ONT.9540	arahy.Tifrunner.gnm2.ann1.3Z9A6G	ONT.9540
arahy.Tifrunner.gnm2.ann1.ATEX7D	arahy.Tifrunner.gnm2.ann1.1UE66A	ONT.29110	arahy.Tifrunner.gnm2.ann1.2WVS1U	ONT.9541	ONT.24834	ONT.23710	ONT.9541	arahy.Tifrunner.gnm2.ann1.3ZC5FT	ONT.9541
arahy.Tifrunner.gnm2.ann1.AUV3TU	arahy.Tifrunner.gnm2.ann1.1WFS8V	ONT.29125	arahy.Tifrunner.gnm2.ann1.2WY12S	ONT.958	ONT.2484	ONT.23711	ONT.958	arahy.Tifrunner.gnm2.ann1.3ZDQ4J	ONT.958
arahy.Tifrunner.gnm2.ann1.AV4A1B	arahy.Tifrunner.gnm2.ann1.1WVG1G	ONT.29170	arahy.Tifrunner.gnm2.ann1.2X3TQS	ONT.9588	ONT.24853	ONT.23721	ONT.9588	arahy.Tifrunner.gnm2.ann1.3ZGG11	ONT.9588
arahy.Tifrunner.gnm2.ann1.B0IVK2	arahy.Tifrunner.gnm2.ann1.1Y8NUF	ONT.29197	arahy.Tifrunner.gnm2.ann1.2X7NJS	ONT.9674	ONT.24872	ONT.23755	ONT.9674	arahy.Tifrunner.gnm2.ann1.3ZI7DD	ONT.9674
arahy.Tifrunner.gnm2.ann1.B0SKQG	arahy.Tifrunner.gnm2.ann1.1Z5YUN	ONT.29207	arahy.Tifrunner.gnm2.ann1.2XG0SD	ONT.9711	ONT.24873	ONT.23778	ONT.9711	arahy.Tifrunner.gnm2.ann1.3ZKN46	ONT.9711
arahy.Tifrunner.gnm2.ann1.B1753N	arahy.Tifrunner.gnm2.ann1.1ZE71I	ONT.29229	arahy.Tifrunner.gnm2.ann1.2XH6EA	ONT.9767	ONT.24882	ONT.23798	ONT.9767	arahy.Tifrunner.gnm2.ann1.3ZSM3L	ONT.9767
arahy.Tifrunner.gnm2.ann1.B2269S	arahy.Tifrunner.gnm2.ann1.1ZFB6C	ONT.29274	arahy.Tifrunner.gnm2.ann1.2XHF5V	ONT.9869	ONT.24890	ONT.23826	ONT.9869	arahy.Tifrunner.gnm2.ann1.400PFG	ONT.9869
arahy.Tifrunner.gnm2.ann1.B24I2L	arahy.Tifrunner.gnm2.ann1.2029R4	ONT.29284	arahy.Tifrunner.gnm2.ann1.2XI8FI	ONT.9920	ONT.24914	ONT.2384	ONT.9920	arahy.Tifrunner.gnm2.ann1.400Z1U	ONT.9920
arahy.Tifrunner.gnm2.ann1.B38FIW	arahy.Tifrunner.gnm2.ann1.2100HK	ONT.29295	arahy.Tifrunner.gnm2.ann1.2XQ85E	ONT.9958	ONT.2493	ONT.23894	ONT.9958	arahy.Tifrunner.gnm2.ann1.405Q8S	ONT.9958
arahy.Tifrunner.gnm2.ann1.B3NFFH	arahy.Tifrunner.gnm2.ann1.211B66	ONT.29330	arahy.Tifrunner.gnm2.ann1.2XU89G	ONT.9979	ONT.24945	ONT.23895	ONT.9979	arahy.Tifrunner.gnm2.ann1.408I3G	ONT.9979
arahy.Tifrunner.gnm2.ann1.B3UXLR	arahy.Tifrunner.gnm2.ann1.21P17U	ONT.29355	arahy.Tifrunner.gnm2.ann1.2Y0GDL	ONT.9984	ONT.24949	ONT.23910	ONT.9984	arahy.Tifrunner.gnm2.ann1.40D0U7	ONT.9984
arahy.Tifrunner.gnm2.ann1.B493EM	arahy.Tifrunner.gnm2.ann1.22GNSN	ONT.29405	arahy.Tifrunner.gnm2.ann1.2Y8ZHS	arahy.Tifrunner.gnm2.ann1.005C3Q	ONT.24959	ONT.23939	arahy.Tifrunner.gnm2.ann1.005C3Q	arahy.Tifrunner.gnm2.ann1.40EERC	arahy.Tifrunner.gnm2.ann1.005C3Q
arahy.Tifrunner.gnm2.ann1.B4XBIM	arahy.Tifrunner.gnm2.ann1.22MEII	ONT.29447	arahy.Tifrunner.gnm2.ann1.2YAK67	arahy.Tifrunner.gnm2.ann1.00DB5A	ONT.25042	ONT.23954	arahy.Tifrunner.gnm2.ann1.00DB5A	arahy.Tifrunner.gnm2.ann1.40M9N2	arahy.Tifrunner.gnm2.ann1.00DB5A
arahy.Tifrunner.gnm2.ann1.B625T0	arahy.Tifrunner.gnm2.ann1.22PLV7	ONT.29524	arahy.Tifrunner.gnm2.ann1.2YFD5H	arahy.Tifrunner.gnm2.ann1.00I77L	ONT.25049	ONT.23986	arahy.Tifrunner.gnm2.ann1.00I77L	arahy.Tifrunner.gnm2.ann1.40T6WH	arahy.Tifrunner.gnm2.ann1.00I77L
arahy.Tifrunner.gnm2.ann1.B8KEMK	arahy.Tifrunner.gnm2.ann1.237GY1	ONT.29551	arahy.Tifrunner.gnm2.ann1.2YKG1T	arahy.Tifrunner.gnm2.ann1.00VL53	ONT.25078	ONT.24013	arahy.Tifrunner.gnm2.ann1.00VL53	arahy.Tifrunner.gnm2.ann1.40UHTZ	arahy.Tifrunner.gnm2.ann1.00VL53
arahy.Tifrunner.gnm2.ann1.B8M078	arahy.Tifrunner.gnm2.ann1.23L0XF	ONT.29557	arahy.Tifrunner.gnm2.ann1.2YP1UN	arahy.Tifrunner.gnm2.ann1.00X5DN	ONT.25079	ONT.24019	arahy.Tifrunner.gnm2.ann1.00X5DN	arahy.Tifrunner.gnm2.ann1.414R5A	arahy.Tifrunner.gnm2.ann1.00X5DN
arahy.Tifrunner.gnm2.ann1.B8VX3Q	arahy.Tifrunner.gnm2.ann1.24IXRB	ONT.29559	arahy.Tifrunner.gnm2.ann1.2YRL0L	arahy.Tifrunner.gnm2.ann1.00ZDTM	ONT.25124	ONT.24044	arahy.Tifrunner.gnm2.ann1.00ZDTM	arahy.Tifrunner.gnm2.ann1.416W9Q	arahy.Tifrunner.gnm2.ann1.00ZDTM
arahy.Tifrunner.gnm2.ann1.B91BB5	arahy.Tifrunner.gnm2.ann1.24UGV0	ONT.29586	arahy.Tifrunner.gnm2.ann1.2Z587T	arahy.Tifrunner.gnm2.ann1.016HCI	ONT.25125	ONT.24093	arahy.Tifrunner.gnm2.ann1.016HCI	arahy.Tifrunner.gnm2.ann1.41L4N6	arahy.Tifrunner.gnm2.ann1.016HCI
arahy.Tifrunner.gnm2.ann1.B9YZWT	arahy.Tifrunner.gnm2.ann1.2517Z7	ONT.29609	arahy.Tifrunner.gnm2.ann1.2Z77FC	arahy.Tifrunner.gnm2.ann1.01ACP3	ONT.25135	ONT.2410	arahy.Tifrunner.gnm2.ann1.01ACP3	arahy.Tifrunner.gnm2.ann1.41S86B	arahy.Tifrunner.gnm2.ann1.01ACP3
arahy.Tifrunner.gnm2.ann1.BA29MC	arahy.Tifrunner.gnm2.ann1.254A05	ONT.29688	arahy.Tifrunner.gnm2.ann1.2ZBI42	arahy.Tifrunner.gnm2.ann1.01DT97	ONT.25169	ONT.24112	arahy.Tifrunner.gnm2.ann1.01DT97	arahy.Tifrunner.gnm2.ann1.41SNZJ	arahy.Tifrunner.gnm2.ann1.01DT97
arahy.Tifrunner.gnm2.ann1.BAFS43	arahy.Tifrunner.gnm2.ann1.2597Q1	ONT.29691	arahy.Tifrunner.gnm2.ann1.303TEV	arahy.Tifrunner.gnm2.ann1.02VXE5	ONT.25170	ONT.24115	arahy.Tifrunner.gnm2.ann1.02VXE5	arahy.Tifrunner.gnm2.ann1.41Y8SN	arahy.Tifrunner.gnm2.ann1.02VXE5
arahy.Tifrunner.gnm2.ann1.BAL5EB	arahy.Tifrunner.gnm2.ann1.25PL5E	ONT.29733	arahy.Tifrunner.gnm2.ann1.305IG9	arahy.Tifrunner.gnm2.ann1.03HAKR	ONT.25222	ONT.24150	arahy.Tifrunner.gnm2.ann1.03HAKR	arahy.Tifrunner.gnm2.ann1.423KP5	arahy.Tifrunner.gnm2.ann1.03HAKR
arahy.Tifrunner.gnm2.ann1.BAN7R7	arahy.Tifrunner.gnm2.ann1.26IG8H	ONT.29740	arahy.Tifrunner.gnm2.ann1.3075SM	arahy.Tifrunner.gnm2.ann1.03IC02	ONT.25241	ONT.24238	arahy.Tifrunner.gnm2.ann1.03IC02	arahy.Tifrunner.gnm2.ann1.425GF3	arahy.Tifrunner.gnm2.ann1.03IC02
arahy.Tifrunner.gnm2.ann1.BC4RW5	arahy.Tifrunner.gnm2.ann1.2795IL	ONT.29752	arahy.Tifrunner.gnm2.ann1.309XKB	arahy.Tifrunner.gnm2.ann1.040HS9	ONT.25247	ONT.24268	arahy.Tifrunner.gnm2.ann1.040HS9	arahy.Tifrunner.gnm2.ann1.425ZXH	arahy.Tifrunner.gnm2.ann1.040HS9
arahy.Tifrunner.gnm2.ann1.BCQZ8L	arahy.Tifrunner.gnm2.ann1.27AQJK	ONT.29764	arahy.Tifrunner.gnm2.ann1.30A6BG	arahy.Tifrunner.gnm2.ann1.05JXYY	ONT.25260	ONT.24275	arahy.Tifrunner.gnm2.ann1.05JXYY	arahy.Tifrunner.gnm2.ann1.4267PD	arahy.Tifrunner.gnm2.ann1.05JXYY
arahy.Tifrunner.gnm2.ann1.BEX3CA	arahy.Tifrunner.gnm2.ann1.27RHGS	ONT.29770	arahy.Tifrunner.gnm2.ann1.30I9D2	arahy.Tifrunner.gnm2.ann1.07091Z	ONT.25263	ONT.243	arahy.Tifrunner.gnm2.ann1.07091Z	arahy.Tifrunner.gnm2.ann1.427FHC	arahy.Tifrunner.gnm2.ann1.07091Z
arahy.Tifrunner.gnm2.ann1.BFU0GS	arahy.Tifrunner.gnm2.ann1.27SX2S	ONT.29807	arahy.Tifrunner.gnm2.ann1.30RAY8	arahy.Tifrunner.gnm2.ann1.070EBZ	ONT.25288	ONT.24313	arahy.Tifrunner.gnm2.ann1.070EBZ	arahy.Tifrunner.gnm2.ann1.42AYWL	arahy.Tifrunner.gnm2.ann1.070EBZ
arahy.Tifrunner.gnm2.ann1.BH211Y	arahy.Tifrunner.gnm2.ann1.27TAQT	ONT.29836	arahy.Tifrunner.gnm2.ann1.30UV9I	arahy.Tifrunner.gnm2.ann1.072L8S	ONT.25296	ONT.24340	arahy.Tifrunner.gnm2.ann1.072L8S	arahy.Tifrunner.gnm2.ann1.42CZAS	arahy.Tifrunner.gnm2.ann1.072L8S
arahy.Tifrunner.gnm2.ann1.BHHB36	arahy.Tifrunner.gnm2.ann1.287SRD	ONT.29872	arahy.Tifrunner.gnm2.ann1.30ZBSQ	arahy.Tifrunner.gnm2.ann1.07RNNT	ONT.25340	ONT.24395	arahy.Tifrunner.gnm2.ann1.07RNNT	arahy.Tifrunner.gnm2.ann1.42KS26	arahy.Tifrunner.gnm2.ann1.07RNNT
arahy.Tifrunner.gnm2.ann1.BLVJ4U	arahy.Tifrunner.gnm2.ann1.28DDEN	ONT.29905	arahy.Tifrunner.gnm2.ann1.30ZN3V	arahy.Tifrunner.gnm2.ann1.087C8T	ONT.2537	ONT.24452	arahy.Tifrunner.gnm2.ann1.087C8T	arahy.Tifrunner.gnm2.ann1.42SP3V	arahy.Tifrunner.gnm2.ann1.087C8T
arahy.Tifrunner.gnm2.ann1.BMQ6HD	arahy.Tifrunner.gnm2.ann1.293ST4	ONT.29914	arahy.Tifrunner.gnm2.ann1.31006K	arahy.Tifrunner.gnm2.ann1.08CHDU	ONT.2538	ONT.24468	arahy.Tifrunner.gnm2.ann1.08CHDU	arahy.Tifrunner.gnm2.ann1.42V4U6	arahy.Tifrunner.gnm2.ann1.08CHDU
arahy.Tifrunner.gnm2.ann1.BQ15Q3	arahy.Tifrunner.gnm2.ann1.299G99	ONT.29932	arahy.Tifrunner.gnm2.ann1.316LWJ	arahy.Tifrunner.gnm2.ann1.08H2K0	ONT.25380	ONT.24551	arahy.Tifrunner.gnm2.ann1.08H2K0	arahy.Tifrunner.gnm2.ann1.42WI7N	arahy.Tifrunner.gnm2.ann1.08H2K0
arahy.Tifrunner.gnm2.ann1.BS74YV	arahy.Tifrunner.gnm2.ann1.29D948	ONT.29944	arahy.Tifrunner.gnm2.ann1.31BJMD	arahy.Tifrunner.gnm2.ann1.08TEND	ONT.25469	ONT.2458	arahy.Tifrunner.gnm2.ann1.08TEND	arahy.Tifrunner.gnm2.ann1.4364K7	arahy.Tifrunner.gnm2.ann1.08TEND
arahy.Tifrunner.gnm2.ann1.BVFH3V	arahy.Tifrunner.gnm2.ann1.29L1CF	ONT.29977	arahy.Tifrunner.gnm2.ann1.31DYP6	arahy.Tifrunner.gnm2.ann1.091A4A	ONT.25498	ONT.24621	arahy.Tifrunner.gnm2.ann1.091A4A	arahy.Tifrunner.gnm2.ann1.438HD4	arahy.Tifrunner.gnm2.ann1.091A4A
arahy.Tifrunner.gnm2.ann1.BW0ALG	arahy.Tifrunner.gnm2.ann1.29XBMZ	ONT.29999	arahy.Tifrunner.gnm2.ann1.31EZX1	arahy.Tifrunner.gnm2.ann1.0990KC	ONT.25508	ONT.24642	arahy.Tifrunner.gnm2.ann1.0990KC	arahy.Tifrunner.gnm2.ann1.43EIBT	arahy.Tifrunner.gnm2.ann1.0990KC
arahy.Tifrunner.gnm2.ann1.BW67JI	arahy.Tifrunner.gnm2.ann1.2A56XJ	ONT.30071	arahy.Tifrunner.gnm2.ann1.31KTN8	arahy.Tifrunner.gnm2.ann1.09CI3V	ONT.25521	ONT.2465	arahy.Tifrunner.gnm2.ann1.09CI3V	arahy.Tifrunner.gnm2.ann1.43WUMR	arahy.Tifrunner.gnm2.ann1.09CI3V
arahy.Tifrunner.gnm2.ann1.BXRJ0F	arahy.Tifrunner.gnm2.ann1.2AHI7R	ONT.3008	arahy.Tifrunner.gnm2.ann1.31QCP5	arahy.Tifrunner.gnm2.ann1.09DD91	ONT.25525	ONT.24656	arahy.Tifrunner.gnm2.ann1.09DD91	arahy.Tifrunner.gnm2.ann1.43ZW0S	arahy.Tifrunner.gnm2.ann1.09DD91
arahy.Tifrunner.gnm2.ann1.BXVS1E	arahy.Tifrunner.gnm2.ann1.2AV6EE	ONT.30082	arahy.Tifrunner.gnm2.ann1.31U2MU	arahy.Tifrunner.gnm2.ann1.0A2U5U	ONT.25533	ONT.24692	arahy.Tifrunner.gnm2.ann1.0A2U5U	arahy.Tifrunner.gnm2.ann1.444T0H	arahy.Tifrunner.gnm2.ann1.0A2U5U
arahy.Tifrunner.gnm2.ann1.C04ZAI	arahy.Tifrunner.gnm2.ann1.2BYT27	ONT.30105	arahy.Tifrunner.gnm2.ann1.322B5E	arahy.Tifrunner.gnm2.ann1.0AWF5M	ONT.2558	ONT.24698	arahy.Tifrunner.gnm2.ann1.0AWF5M	arahy.Tifrunner.gnm2.ann1.4453MP	arahy.Tifrunner.gnm2.ann1.0AWF5M
arahy.Tifrunner.gnm2.ann1.C5W65I	arahy.Tifrunner.gnm2.ann1.2C2IG0	ONT.30107	arahy.Tifrunner.gnm2.ann1.32576I	arahy.Tifrunner.gnm2.ann1.0BLG9X	ONT.25596	ONT.24703	arahy.Tifrunner.gnm2.ann1.0BLG9X	arahy.Tifrunner.gnm2.ann1.448EM4	arahy.Tifrunner.gnm2.ann1.0BLG9X
arahy.Tifrunner.gnm2.ann1.C5XSWP	arahy.Tifrunner.gnm2.ann1.2DG9CD	ONT.30119	arahy.Tifrunner.gnm2.ann1.32614Y	arahy.Tifrunner.gnm2.ann1.0C6YUW	ONT.25641	ONT.24707	arahy.Tifrunner.gnm2.ann1.0C6YUW	arahy.Tifrunner.gnm2.ann1.44D9RB	arahy.Tifrunner.gnm2.ann1.0C6YUW
arahy.Tifrunner.gnm2.ann1.C65Q0X	arahy.Tifrunner.gnm2.ann1.2DX304	ONT.30124	arahy.Tifrunner.gnm2.ann1.3295S8	arahy.Tifrunner.gnm2.ann1.0D01QN	ONT.25666	ONT.24728	arahy.Tifrunner.gnm2.ann1.0D01QN	arahy.Tifrunner.gnm2.ann1.44QEU2	arahy.Tifrunner.gnm2.ann1.0D01QN
arahy.Tifrunner.gnm2.ann1.C6TAEW	arahy.Tifrunner.gnm2.ann1.2E1B03	ONT.30127	arahy.Tifrunner.gnm2.ann1.32BR6K	arahy.Tifrunner.gnm2.ann1.0E1AJJ	ONT.25667	ONT.24771	arahy.Tifrunner.gnm2.ann1.0E1AJJ	arahy.Tifrunner.gnm2.ann1.44TKHA	arahy.Tifrunner.gnm2.ann1.0E1AJJ
arahy.Tifrunner.gnm2.ann1.C7YTVY	arahy.Tifrunner.gnm2.ann1.2E9LMX	ONT.30141	arahy.Tifrunner.gnm2.ann1.32CFE9	arahy.Tifrunner.gnm2.ann1.0EYZ3J	ONT.25675	ONT.2478	arahy.Tifrunner.gnm2.ann1.0EYZ3J	arahy.Tifrunner.gnm2.ann1.454AC4	arahy.Tifrunner.gnm2.ann1.0EYZ3J
arahy.Tifrunner.gnm2.ann1.C8NIIA	arahy.Tifrunner.gnm2.ann1.2ETJ1G	ONT.30148	arahy.Tifrunner.gnm2.ann1.32CIDB	arahy.Tifrunner.gnm2.ann1.0FVV8A	ONT.25680	ONT.24783	arahy.Tifrunner.gnm2.ann1.0FVV8A	arahy.Tifrunner.gnm2.ann1.4568JG	arahy.Tifrunner.gnm2.ann1.0FVV8A
arahy.Tifrunner.gnm2.ann1.C8T1M9	arahy.Tifrunner.gnm2.ann1.2F1UPX	ONT.30188	arahy.Tifrunner.gnm2.ann1.32LR34	arahy.Tifrunner.gnm2.ann1.0G7P48	ONT.25707	ONT.24829	arahy.Tifrunner.gnm2.ann1.0G7P48	arahy.Tifrunner.gnm2.ann1.456QL1	arahy.Tifrunner.gnm2.ann1.0G7P48
arahy.Tifrunner.gnm2.ann1.CAN000	arahy.Tifrunner.gnm2.ann1.2F8F1S	ONT.30199	arahy.Tifrunner.gnm2.ann1.32PDNQ	arahy.Tifrunner.gnm2.ann1.0I4CS6	ONT.25712	ONT.2484	arahy.Tifrunner.gnm2.ann1.0I4CS6	arahy.Tifrunner.gnm2.ann1.45B7J4	arahy.Tifrunner.gnm2.ann1.0I4CS6
arahy.Tifrunner.gnm2.ann1.CC9DVG	arahy.Tifrunner.gnm2.ann1.2FF2JF	ONT.30219	arahy.Tifrunner.gnm2.ann1.32QIWM	arahy.Tifrunner.gnm2.ann1.0J3LZT	ONT.25820	ONT.24853	arahy.Tifrunner.gnm2.ann1.0J3LZT	arahy.Tifrunner.gnm2.ann1.45LA2C	arahy.Tifrunner.gnm2.ann1.0J3LZT
arahy.Tifrunner.gnm2.ann1.CF3NAW	arahy.Tifrunner.gnm2.ann1.2GQ1G5	ONT.30248	arahy.Tifrunner.gnm2.ann1.32WV4S	arahy.Tifrunner.gnm2.ann1.0J797U	ONT.25868	ONT.24866	arahy.Tifrunner.gnm2.ann1.0J797U	arahy.Tifrunner.gnm2.ann1.45LQ32	arahy.Tifrunner.gnm2.ann1.0J797U
arahy.Tifrunner.gnm2.ann1.CF7XAP	arahy.Tifrunner.gnm2.ann1.2H21PS	ONT.30292	arahy.Tifrunner.gnm2.ann1.338KFG	arahy.Tifrunner.gnm2.ann1.0K86JE	ONT.25925	ONT.24882	arahy.Tifrunner.gnm2.ann1.0K86JE	arahy.Tifrunner.gnm2.ann1.45PR62	arahy.Tifrunner.gnm2.ann1.0K86JE
arahy.Tifrunner.gnm2.ann1.CFQ0TD	arahy.Tifrunner.gnm2.ann1.2H46NI	ONT.30298	arahy.Tifrunner.gnm2.ann1.33MSFM	arahy.Tifrunner.gnm2.ann1.0KL0LR	ONT.25962	ONT.24887	arahy.Tifrunner.gnm2.ann1.0KL0LR	arahy.Tifrunner.gnm2.ann1.45UH84	arahy.Tifrunner.gnm2.ann1.0KL0LR
arahy.Tifrunner.gnm2.ann1.CG85IA	arahy.Tifrunner.gnm2.ann1.2I1JD4	ONT.30337	arahy.Tifrunner.gnm2.ann1.33VMBZ	arahy.Tifrunner.gnm2.ann1.0M18UD	ONT.25981	ONT.24914	arahy.Tifrunner.gnm2.ann1.0M18UD	arahy.Tifrunner.gnm2.ann1.45XZWW	arahy.Tifrunner.gnm2.ann1.0M18UD
arahy.Tifrunner.gnm2.ann1.CLS04B	arahy.Tifrunner.gnm2.ann1.2I1UXC	ONT.30362	arahy.Tifrunner.gnm2.ann1.33YNZL	arahy.Tifrunner.gnm2.ann1.0M423A	ONT.26025	ONT.24916	arahy.Tifrunner.gnm2.ann1.0M423A	arahy.Tifrunner.gnm2.ann1.466BBY	arahy.Tifrunner.gnm2.ann1.0M423A
arahy.Tifrunner.gnm2.ann1.CNFV5P	arahy.Tifrunner.gnm2.ann1.2I2XLP	ONT.3048	arahy.Tifrunner.gnm2.ann1.3469MM	arahy.Tifrunner.gnm2.ann1.0NF1ZI	ONT.26037	ONT.2493	arahy.Tifrunner.gnm2.ann1.0NF1ZI	arahy.Tifrunner.gnm2.ann1.46B1EJ	arahy.Tifrunner.gnm2.ann1.0NF1ZI
arahy.Tifrunner.gnm2.ann1.CP4UX6	arahy.Tifrunner.gnm2.ann1.2I6Q5Y	ONT.30565	arahy.Tifrunner.gnm2.ann1.3475Q7	arahy.Tifrunner.gnm2.ann1.0NG2AS	ONT.26038	ONT.24945	arahy.Tifrunner.gnm2.ann1.0NG2AS	arahy.Tifrunner.gnm2.ann1.46DJPN	arahy.Tifrunner.gnm2.ann1.0NG2AS
arahy.Tifrunner.gnm2.ann1.CQAX74	arahy.Tifrunner.gnm2.ann1.2J48HY	ONT.30579	arahy.Tifrunner.gnm2.ann1.347H2B	arahy.Tifrunner.gnm2.ann1.0PC56D	ONT.26039	ONT.24949	arahy.Tifrunner.gnm2.ann1.0PC56D	arahy.Tifrunner.gnm2.ann1.46FXJU	arahy.Tifrunner.gnm2.ann1.0PC56D
arahy.Tifrunner.gnm2.ann1.CR3DPP	arahy.Tifrunner.gnm2.ann1.2JU0J2	ONT.30610	arahy.Tifrunner.gnm2.ann1.34AD6Z	arahy.Tifrunner.gnm2.ann1.0PHB1J	ONT.26047	ONT.24959	arahy.Tifrunner.gnm2.ann1.0PHB1J	arahy.Tifrunner.gnm2.ann1.46HUUA	arahy.Tifrunner.gnm2.ann1.0PHB1J
arahy.Tifrunner.gnm2.ann1.CR4AH5	arahy.Tifrunner.gnm2.ann1.2K72KI	ONT.30620	arahy.Tifrunner.gnm2.ann1.34CRUF	arahy.Tifrunner.gnm2.ann1.0PI3PU	ONT.26058	ONT.24964	arahy.Tifrunner.gnm2.ann1.0PI3PU	arahy.Tifrunner.gnm2.ann1.46M2KL	arahy.Tifrunner.gnm2.ann1.0PI3PU
arahy.Tifrunner.gnm2.ann1.CT3KKI	arahy.Tifrunner.gnm2.ann1.2KKJ6X	ONT.30702	arahy.Tifrunner.gnm2.ann1.34GL3D	arahy.Tifrunner.gnm2.ann1.0PNK8Q	ONT.2609	ONT.25042	arahy.Tifrunner.gnm2.ann1.0PNK8Q	arahy.Tifrunner.gnm2.ann1.46R54Y	arahy.Tifrunner.gnm2.ann1.0PNK8Q
arahy.Tifrunner.gnm2.ann1.CTC1PY	arahy.Tifrunner.gnm2.ann1.2KM20E	ONT.30710	arahy.Tifrunner.gnm2.ann1.34K6GT	arahy.Tifrunner.gnm2.ann1.0PNZ7T	ONT.26115	ONT.25049	arahy.Tifrunner.gnm2.ann1.0PNZ7T	arahy.Tifrunner.gnm2.ann1.46TCXF	arahy.Tifrunner.gnm2.ann1.0PNZ7T
arahy.Tifrunner.gnm2.ann1.CTM7LX	arahy.Tifrunner.gnm2.ann1.2KYQ06	ONT.30716	arahy.Tifrunner.gnm2.ann1.34LCL9	arahy.Tifrunner.gnm2.ann1.0Q6B9J	ONT.26120	ONT.25064	arahy.Tifrunner.gnm2.ann1.0Q6B9J	arahy.Tifrunner.gnm2.ann1.46W8J9	arahy.Tifrunner.gnm2.ann1.0Q6B9J
arahy.Tifrunner.gnm2.ann1.CU0K9M	arahy.Tifrunner.gnm2.ann1.2L2SJX	ONT.30763	arahy.Tifrunner.gnm2.ann1.34TJV2	arahy.Tifrunner.gnm2.ann1.0R0FR4	ONT.26124	ONT.25115	arahy.Tifrunner.gnm2.ann1.0R0FR4	arahy.Tifrunner.gnm2.ann1.4749WV	arahy.Tifrunner.gnm2.ann1.0R0FR4
arahy.Tifrunner.gnm2.ann1.CVF7PE	arahy.Tifrunner.gnm2.ann1.2L7SHU	ONT.30764	arahy.Tifrunner.gnm2.ann1.34WJMU	arahy.Tifrunner.gnm2.ann1.0R4JGR	ONT.26127	ONT.25124	arahy.Tifrunner.gnm2.ann1.0R4JGR	arahy.Tifrunner.gnm2.ann1.47HK44	arahy.Tifrunner.gnm2.ann1.0R4JGR
arahy.Tifrunner.gnm2.ann1.CWU154	arahy.Tifrunner.gnm2.ann1.2LS7ZQ	ONT.30779	arahy.Tifrunner.gnm2.ann1.34Y9P3	arahy.Tifrunner.gnm2.ann1.0RJM1Q	ONT.26134	ONT.25146	arahy.Tifrunner.gnm2.ann1.0RJM1Q	arahy.Tifrunner.gnm2.ann1.47NS3A	arahy.Tifrunner.gnm2.ann1.0RJM1Q
arahy.Tifrunner.gnm2.ann1.CYY94F	arahy.Tifrunner.gnm2.ann1.2MPX2Y	ONT.30798	arahy.Tifrunner.gnm2.ann1.34YEZP	arahy.Tifrunner.gnm2.ann1.0SMS9Y	ONT.2614	ONT.25169	arahy.Tifrunner.gnm2.ann1.0SMS9Y	arahy.Tifrunner.gnm2.ann1.47TY4I	arahy.Tifrunner.gnm2.ann1.0SMS9Y
arahy.Tifrunner.gnm2.ann1.CZ9TB2	arahy.Tifrunner.gnm2.ann1.2NG6S0	ONT.30827	arahy.Tifrunner.gnm2.ann1.350VGV	arahy.Tifrunner.gnm2.ann1.0T8X31	ONT.26145	ONT.25222	arahy.Tifrunner.gnm2.ann1.0T8X31	arahy.Tifrunner.gnm2.ann1.47VIJ3	arahy.Tifrunner.gnm2.ann1.0T8X31
arahy.Tifrunner.gnm2.ann1.D13Q5Z	arahy.Tifrunner.gnm2.ann1.2P31SD	ONT.30858	arahy.Tifrunner.gnm2.ann1.3516XA	arahy.Tifrunner.gnm2.ann1.0TH4I1	ONT.2616	ONT.25247	arahy.Tifrunner.gnm2.ann1.0TH4I1	arahy.Tifrunner.gnm2.ann1.47YT22	arahy.Tifrunner.gnm2.ann1.0TH4I1
arahy.Tifrunner.gnm2.ann1.D236HJ	arahy.Tifrunner.gnm2.ann1.2P4AZJ	ONT.30873	arahy.Tifrunner.gnm2.ann1.351FAU	arahy.Tifrunner.gnm2.ann1.0U64IK	ONT.26164	ONT.25260	arahy.Tifrunner.gnm2.ann1.0U64IK	arahy.Tifrunner.gnm2.ann1.483GQE	arahy.Tifrunner.gnm2.ann1.0U64IK
arahy.Tifrunner.gnm2.ann1.D2EUEA	arahy.Tifrunner.gnm2.ann1.2P60TQ	ONT.30920	arahy.Tifrunner.gnm2.ann1.353VBZ	arahy.Tifrunner.gnm2.ann1.0UPN1V	ONT.26165	ONT.25263	arahy.Tifrunner.gnm2.ann1.0UPN1V	arahy.Tifrunner.gnm2.ann1.486F8V	arahy.Tifrunner.gnm2.ann1.0UPN1V
arahy.Tifrunner.gnm2.ann1.D2QNFF	arahy.Tifrunner.gnm2.ann1.2R4GL5	ONT.30928	arahy.Tifrunner.gnm2.ann1.356JQC	arahy.Tifrunner.gnm2.ann1.0V1DCJ	ONT.26176	ONT.25264	arahy.Tifrunner.gnm2.ann1.0V1DCJ	arahy.Tifrunner.gnm2.ann1.48DCIV	arahy.Tifrunner.gnm2.ann1.0V1DCJ
arahy.Tifrunner.gnm2.ann1.D2U3E6	arahy.Tifrunner.gnm2.ann1.2RYD9Q	ONT.30974	arahy.Tifrunner.gnm2.ann1.35HHHP	arahy.Tifrunner.gnm2.ann1.0WM0I5	ONT.26189	ONT.25296	arahy.Tifrunner.gnm2.ann1.0WM0I5	arahy.Tifrunner.gnm2.ann1.48E7F5	arahy.Tifrunner.gnm2.ann1.0WM0I5
arahy.Tifrunner.gnm2.ann1.D3D30P	arahy.Tifrunner.gnm2.ann1.2T4TQI	ONT.30992	arahy.Tifrunner.gnm2.ann1.35HMJH	arahy.Tifrunner.gnm2.ann1.0WME44	ONT.26193	ONT.25336	arahy.Tifrunner.gnm2.ann1.0WME44	arahy.Tifrunner.gnm2.ann1.48HX9C	arahy.Tifrunner.gnm2.ann1.0WME44
arahy.Tifrunner.gnm2.ann1.D699FL	arahy.Tifrunner.gnm2.ann1.2TV28S	ONT.31061	arahy.Tifrunner.gnm2.ann1.35M5C7	arahy.Tifrunner.gnm2.ann1.0WSK8D	ONT.26321	ONT.25340	arahy.Tifrunner.gnm2.ann1.0WSK8D	arahy.Tifrunner.gnm2.ann1.48N9B9	arahy.Tifrunner.gnm2.ann1.0WSK8D
arahy.Tifrunner.gnm2.ann1.D6EEK4	arahy.Tifrunner.gnm2.ann1.2VK3FY	ONT.31073	arahy.Tifrunner.gnm2.ann1.35ND81	arahy.Tifrunner.gnm2.ann1.0X0ILC	ONT.26360	ONT.25343	arahy.Tifrunner.gnm2.ann1.0X0ILC	arahy.Tifrunner.gnm2.ann1.48P4SG	arahy.Tifrunner.gnm2.ann1.0X0ILC
arahy.Tifrunner.gnm2.ann1.D8BFI7	arahy.Tifrunner.gnm2.ann1.2VSR2R	ONT.31076	arahy.Tifrunner.gnm2.ann1.35R1UP	arahy.Tifrunner.gnm2.ann1.0XPL30	ONT.26369	ONT.2537	arahy.Tifrunner.gnm2.ann1.0XPL30	arahy.Tifrunner.gnm2.ann1.490PMA	arahy.Tifrunner.gnm2.ann1.0XPL30
arahy.Tifrunner.gnm2.ann1.D8H3GK	arahy.Tifrunner.gnm2.ann1.2W47TI	ONT.31111	arahy.Tifrunner.gnm2.ann1.35SLR1	arahy.Tifrunner.gnm2.ann1.0YJA3I	ONT.26378	ONT.25392	arahy.Tifrunner.gnm2.ann1.0YJA3I	arahy.Tifrunner.gnm2.ann1.491WUZ	arahy.Tifrunner.gnm2.ann1.0YJA3I
arahy.Tifrunner.gnm2.ann1.D92ENK	arahy.Tifrunner.gnm2.ann1.2WLS1Y	ONT.31143	arahy.Tifrunner.gnm2.ann1.35X8AA	arahy.Tifrunner.gnm2.ann1.0Z9K9L	ONT.26379	ONT.25395	arahy.Tifrunner.gnm2.ann1.0Z9K9L	arahy.Tifrunner.gnm2.ann1.49CTIT	arahy.Tifrunner.gnm2.ann1.0Z9K9L
arahy.Tifrunner.gnm2.ann1.D9AMXU	arahy.Tifrunner.gnm2.ann1.2WQ4QV	ONT.3117	arahy.Tifrunner.gnm2.ann1.35XI12	arahy.Tifrunner.gnm2.ann1.10IC2A	ONT.2644	ONT.25398	arahy.Tifrunner.gnm2.ann1.10IC2A	arahy.Tifrunner.gnm2.ann1.49H271	arahy.Tifrunner.gnm2.ann1.10IC2A
arahy.Tifrunner.gnm2.ann1.D9U3VU	arahy.Tifrunner.gnm2.ann1.2XG0SD	ONT.31173	arahy.Tifrunner.gnm2.ann1.35ZHSZ	arahy.Tifrunner.gnm2.ann1.10W9XD	ONT.26458	ONT.25443	arahy.Tifrunner.gnm2.ann1.10W9XD	arahy.Tifrunner.gnm2.ann1.49JIZL	arahy.Tifrunner.gnm2.ann1.10W9XD
arahy.Tifrunner.gnm2.ann1.DABQ5X	arahy.Tifrunner.gnm2.ann1.2XQ85E	ONT.3118	arahy.Tifrunner.gnm2.ann1.369VWG	arahy.Tifrunner.gnm2.ann1.10ZGUJ	ONT.26467	ONT.25469	arahy.Tifrunner.gnm2.ann1.10ZGUJ	arahy.Tifrunner.gnm2.ann1.49SUU1	arahy.Tifrunner.gnm2.ann1.10ZGUJ
arahy.Tifrunner.gnm2.ann1.DAGB12	arahy.Tifrunner.gnm2.ann1.2XU89G	ONT.31182	arahy.Tifrunner.gnm2.ann1.36D870	arahy.Tifrunner.gnm2.ann1.1181X5	ONT.2648	ONT.25498	arahy.Tifrunner.gnm2.ann1.1181X5	arahy.Tifrunner.gnm2.ann1.49VWUD	arahy.Tifrunner.gnm2.ann1.1181X5
arahy.Tifrunner.gnm2.ann1.DBZ9PS	arahy.Tifrunner.gnm2.ann1.2YRL0L	ONT.31187	arahy.Tifrunner.gnm2.ann1.36F1KB	arahy.Tifrunner.gnm2.ann1.11UTVE	ONT.2653	ONT.25508	arahy.Tifrunner.gnm2.ann1.11UTVE	arahy.Tifrunner.gnm2.ann1.49ZYT6	arahy.Tifrunner.gnm2.ann1.11UTVE
arahy.Tifrunner.gnm2.ann1.DCNL5J	arahy.Tifrunner.gnm2.ann1.2ZBI42	ONT.31219	arahy.Tifrunner.gnm2.ann1.36H6SK	arahy.Tifrunner.gnm2.ann1.12HUMH	ONT.2656	ONT.25525	arahy.Tifrunner.gnm2.ann1.12HUMH	arahy.Tifrunner.gnm2.ann1.4A0KTI	arahy.Tifrunner.gnm2.ann1.12HUMH
arahy.Tifrunner.gnm2.ann1.DG4CQN	arahy.Tifrunner.gnm2.ann1.30I9D2	ONT.31223	arahy.Tifrunner.gnm2.ann1.36H91F	arahy.Tifrunner.gnm2.ann1.13GHM6	ONT.26600	ONT.25550	arahy.Tifrunner.gnm2.ann1.13GHM6	arahy.Tifrunner.gnm2.ann1.4A1U07	arahy.Tifrunner.gnm2.ann1.13GHM6
arahy.Tifrunner.gnm2.ann1.DG580Z	arahy.Tifrunner.gnm2.ann1.30UV9I	ONT.31227	arahy.Tifrunner.gnm2.ann1.36HDXC	arahy.Tifrunner.gnm2.ann1.13YX47	ONT.2664	ONT.25571	arahy.Tifrunner.gnm2.ann1.13YX47	arahy.Tifrunner.gnm2.ann1.4A8W5C	arahy.Tifrunner.gnm2.ann1.13YX47
arahy.Tifrunner.gnm2.ann1.DJ9YQ7	arahy.Tifrunner.gnm2.ann1.31KTN8	ONT.31238	arahy.Tifrunner.gnm2.ann1.36PEC4	arahy.Tifrunner.gnm2.ann1.14YEDZ	ONT.26678	ONT.2558	arahy.Tifrunner.gnm2.ann1.14YEDZ	arahy.Tifrunner.gnm2.ann1.4A91W2	arahy.Tifrunner.gnm2.ann1.14YEDZ
arahy.Tifrunner.gnm2.ann1.DLUG3E	arahy.Tifrunner.gnm2.ann1.31QCP5	ONT.31240	arahy.Tifrunner.gnm2.ann1.36ZEN1	arahy.Tifrunner.gnm2.ann1.156AYJ	ONT.26787	ONT.2559	arahy.Tifrunner.gnm2.ann1.156AYJ	arahy.Tifrunner.gnm2.ann1.4B2CWV	arahy.Tifrunner.gnm2.ann1.156AYJ
arahy.Tifrunner.gnm2.ann1.DLXF41	arahy.Tifrunner.gnm2.ann1.32576I	ONT.31272	arahy.Tifrunner.gnm2.ann1.374HIW	arahy.Tifrunner.gnm2.ann1.15IZES	ONT.26831	ONT.25596	arahy.Tifrunner.gnm2.ann1.15IZES	arahy.Tifrunner.gnm2.ann1.4B5N5U	arahy.Tifrunner.gnm2.ann1.15IZES
arahy.Tifrunner.gnm2.ann1.DM5ZEB	arahy.Tifrunner.gnm2.ann1.32BR6K	ONT.31298	arahy.Tifrunner.gnm2.ann1.37A62C	arahy.Tifrunner.gnm2.ann1.1645LU	ONT.26858	ONT.2561	arahy.Tifrunner.gnm2.ann1.1645LU	arahy.Tifrunner.gnm2.ann1.4BF7AZ	arahy.Tifrunner.gnm2.ann1.1645LU
arahy.Tifrunner.gnm2.ann1.DMZB37	arahy.Tifrunner.gnm2.ann1.32WV4S	ONT.31299	arahy.Tifrunner.gnm2.ann1.37BVBG	arahy.Tifrunner.gnm2.ann1.173QHH	ONT.26867	ONT.25666	arahy.Tifrunner.gnm2.ann1.173QHH	arahy.Tifrunner.gnm2.ann1.4BH4CT	arahy.Tifrunner.gnm2.ann1.173QHH
arahy.Tifrunner.gnm2.ann1.DPQ6SD	arahy.Tifrunner.gnm2.ann1.338KFG	ONT.313	arahy.Tifrunner.gnm2.ann1.37FE2U	arahy.Tifrunner.gnm2.ann1.1797GX	ONT.26883	ONT.25675	arahy.Tifrunner.gnm2.ann1.1797GX	arahy.Tifrunner.gnm2.ann1.4BI446	arahy.Tifrunner.gnm2.ann1.1797GX
arahy.Tifrunner.gnm2.ann1.DRB5KP	arahy.Tifrunner.gnm2.ann1.3469MM	ONT.31331	arahy.Tifrunner.gnm2.ann1.37I6AA	arahy.Tifrunner.gnm2.ann1.17MV76	ONT.26908	ONT.25707	arahy.Tifrunner.gnm2.ann1.17MV76	arahy.Tifrunner.gnm2.ann1.4BL4Y4	arahy.Tifrunner.gnm2.ann1.17MV76
arahy.Tifrunner.gnm2.ann1.DSBP33	arahy.Tifrunner.gnm2.ann1.347H2B	ONT.31343	arahy.Tifrunner.gnm2.ann1.37P1GN	arahy.Tifrunner.gnm2.ann1.17ZWHA	ONT.26924	ONT.2571	arahy.Tifrunner.gnm2.ann1.17ZWHA	arahy.Tifrunner.gnm2.ann1.4BR56W	arahy.Tifrunner.gnm2.ann1.17ZWHA
arahy.Tifrunner.gnm2.ann1.DSV9VH	arahy.Tifrunner.gnm2.ann1.34CRUF	ONT.31362	arahy.Tifrunner.gnm2.ann1.37V7UD	arahy.Tifrunner.gnm2.ann1.180H6H	ONT.26926	ONT.25770	arahy.Tifrunner.gnm2.ann1.180H6H	arahy.Tifrunner.gnm2.ann1.4BU7T8	arahy.Tifrunner.gnm2.ann1.180H6H
arahy.Tifrunner.gnm2.ann1.DY3CW6	arahy.Tifrunner.gnm2.ann1.34LCL9	ONT.31376	arahy.Tifrunner.gnm2.ann1.37VRS2	arahy.Tifrunner.gnm2.ann1.181IYB	ONT.26954	ONT.25789	arahy.Tifrunner.gnm2.ann1.181IYB	arahy.Tifrunner.gnm2.ann1.4CC3R7	arahy.Tifrunner.gnm2.ann1.181IYB
arahy.Tifrunner.gnm2.ann1.DZ6NU9	arahy.Tifrunner.gnm2.ann1.34TJV2	ONT.31415	arahy.Tifrunner.gnm2.ann1.380HSJ	arahy.Tifrunner.gnm2.ann1.189BXD	ONT.26970	ONT.25808	arahy.Tifrunner.gnm2.ann1.189BXD	arahy.Tifrunner.gnm2.ann1.4D0408	arahy.Tifrunner.gnm2.ann1.189BXD
arahy.Tifrunner.gnm2.ann1.E0GHFU	arahy.Tifrunner.gnm2.ann1.34WJMU	ONT.31445	arahy.Tifrunner.gnm2.ann1.385DXU	arahy.Tifrunner.gnm2.ann1.18DP1Z	ONT.26999	ONT.25820	arahy.Tifrunner.gnm2.ann1.18DP1Z	arahy.Tifrunner.gnm2.ann1.4D1FGW	arahy.Tifrunner.gnm2.ann1.18DP1Z
arahy.Tifrunner.gnm2.ann1.E0MG3A	arahy.Tifrunner.gnm2.ann1.351FAU	ONT.31493	arahy.Tifrunner.gnm2.ann1.386S4Z	arahy.Tifrunner.gnm2.ann1.18NJDF	ONT.27022	ONT.25868	arahy.Tifrunner.gnm2.ann1.18NJDF	arahy.Tifrunner.gnm2.ann1.4DFA8P	arahy.Tifrunner.gnm2.ann1.18NJDF
arahy.Tifrunner.gnm2.ann1.E2P3C3	arahy.Tifrunner.gnm2.ann1.35HHHP	ONT.31516	arahy.Tifrunner.gnm2.ann1.3895TY	arahy.Tifrunner.gnm2.ann1.18ULRA	ONT.27072	ONT.25904	arahy.Tifrunner.gnm2.ann1.18ULRA	arahy.Tifrunner.gnm2.ann1.4DJY3R	arahy.Tifrunner.gnm2.ann1.18ULRA
arahy.Tifrunner.gnm2.ann1.E2XSSP	arahy.Tifrunner.gnm2.ann1.35ND81	ONT.31539	arahy.Tifrunner.gnm2.ann1.3896ZX	arahy.Tifrunner.gnm2.ann1.19HZ0U	ONT.27080	ONT.25925	arahy.Tifrunner.gnm2.ann1.19HZ0U	arahy.Tifrunner.gnm2.ann1.4DS88F	arahy.Tifrunner.gnm2.ann1.19HZ0U
arahy.Tifrunner.gnm2.ann1.E54J1V	arahy.Tifrunner.gnm2.ann1.35SLR1	ONT.31548	arahy.Tifrunner.gnm2.ann1.38E3HW	arahy.Tifrunner.gnm2.ann1.19LA55	ONT.27081	ONT.2593	arahy.Tifrunner.gnm2.ann1.19LA55	arahy.Tifrunner.gnm2.ann1.4DSA35	arahy.Tifrunner.gnm2.ann1.19LA55
arahy.Tifrunner.gnm2.ann1.E6SYR7	arahy.Tifrunner.gnm2.ann1.35X8AA	ONT.31571	arahy.Tifrunner.gnm2.ann1.38NIYD	arahy.Tifrunner.gnm2.ann1.1B7IGJ	ONT.27129	ONT.26018	arahy.Tifrunner.gnm2.ann1.1B7IGJ	arahy.Tifrunner.gnm2.ann1.4E075G	arahy.Tifrunner.gnm2.ann1.1B7IGJ
arahy.Tifrunner.gnm2.ann1.E72KC6	arahy.Tifrunner.gnm2.ann1.36ZEN1	ONT.3161	arahy.Tifrunner.gnm2.ann1.38WMVK	arahy.Tifrunner.gnm2.ann1.1BU1FJ	ONT.2715	ONT.26025	arahy.Tifrunner.gnm2.ann1.1BU1FJ	arahy.Tifrunner.gnm2.ann1.4E1D17	arahy.Tifrunner.gnm2.ann1.1BU1FJ
arahy.Tifrunner.gnm2.ann1.E73V3Q	arahy.Tifrunner.gnm2.ann1.374HIW	ONT.31618	arahy.Tifrunner.gnm2.ann1.390KDZ	arahy.Tifrunner.gnm2.ann1.1BW3L6	ONT.2717	ONT.26047	arahy.Tifrunner.gnm2.ann1.1BW3L6	arahy.Tifrunner.gnm2.ann1.4E592X	arahy.Tifrunner.gnm2.ann1.1BW3L6
arahy.Tifrunner.gnm2.ann1.E8XFSA	arahy.Tifrunner.gnm2.ann1.37A62C	ONT.31629	arahy.Tifrunner.gnm2.ann1.392SEK	arahy.Tifrunner.gnm2.ann1.1CH89M	ONT.27177	ONT.26053	arahy.Tifrunner.gnm2.ann1.1CH89M	arahy.Tifrunner.gnm2.ann1.4E7AR5	arahy.Tifrunner.gnm2.ann1.1CH89M
arahy.Tifrunner.gnm2.ann1.E9QABH	arahy.Tifrunner.gnm2.ann1.37BVBG	ONT.31639	arahy.Tifrunner.gnm2.ann1.399FKM	arahy.Tifrunner.gnm2.ann1.1EJ222	ONT.27188	ONT.26078	arahy.Tifrunner.gnm2.ann1.1EJ222	arahy.Tifrunner.gnm2.ann1.4E80DN	arahy.Tifrunner.gnm2.ann1.1EJ222
arahy.Tifrunner.gnm2.ann1.EBNM3F	arahy.Tifrunner.gnm2.ann1.37FE2U	ONT.31660	arahy.Tifrunner.gnm2.ann1.39CHZ5	arahy.Tifrunner.gnm2.ann1.1EUT60	ONT.27203	ONT.26101	arahy.Tifrunner.gnm2.ann1.1EUT60	arahy.Tifrunner.gnm2.ann1.4EC6E4	arahy.Tifrunner.gnm2.ann1.1EUT60
arahy.Tifrunner.gnm2.ann1.ECZ3V7	arahy.Tifrunner.gnm2.ann1.37P1GN	ONT.31661	arahy.Tifrunner.gnm2.ann1.39JB5J	arahy.Tifrunner.gnm2.ann1.1F4WXR	ONT.27206	ONT.26120	arahy.Tifrunner.gnm2.ann1.1F4WXR	arahy.Tifrunner.gnm2.ann1.4F3MJE	arahy.Tifrunner.gnm2.ann1.1F4WXR
arahy.Tifrunner.gnm2.ann1.EDV7ZC	arahy.Tifrunner.gnm2.ann1.37V7UD	ONT.31674	arahy.Tifrunner.gnm2.ann1.39NQDQ	arahy.Tifrunner.gnm2.ann1.1FMC3R	ONT.27230	ONT.26124	arahy.Tifrunner.gnm2.ann1.1FMC3R	arahy.Tifrunner.gnm2.ann1.4F7Y97	arahy.Tifrunner.gnm2.ann1.1FMC3R
arahy.Tifrunner.gnm2.ann1.EDW718	arahy.Tifrunner.gnm2.ann1.3895TY	ONT.31707	arahy.Tifrunner.gnm2.ann1.39S8LV	arahy.Tifrunner.gnm2.ann1.1G2CVV	ONT.2725	ONT.26127	arahy.Tifrunner.gnm2.ann1.1G2CVV	arahy.Tifrunner.gnm2.ann1.4F9F0A	arahy.Tifrunner.gnm2.ann1.1G2CVV
arahy.Tifrunner.gnm2.ann1.EFAC5F	arahy.Tifrunner.gnm2.ann1.38WMVK	ONT.31718	arahy.Tifrunner.gnm2.ann1.39SMC6	arahy.Tifrunner.gnm2.ann1.1GBZ2D	ONT.27288	ONT.2614	arahy.Tifrunner.gnm2.ann1.1GBZ2D	arahy.Tifrunner.gnm2.ann1.4FT00Z	arahy.Tifrunner.gnm2.ann1.1GBZ2D
arahy.Tifrunner.gnm2.ann1.EFX8YV	arahy.Tifrunner.gnm2.ann1.39CHZ5	ONT.31741	arahy.Tifrunner.gnm2.ann1.39XKQR	arahy.Tifrunner.gnm2.ann1.1HB2SZ	ONT.27302	ONT.2616	arahy.Tifrunner.gnm2.ann1.1HB2SZ	arahy.Tifrunner.gnm2.ann1.4FY7U3	arahy.Tifrunner.gnm2.ann1.1HB2SZ
arahy.Tifrunner.gnm2.ann1.EGIR32	arahy.Tifrunner.gnm2.ann1.3A2FFZ	ONT.31744	arahy.Tifrunner.gnm2.ann1.39ZYJP	arahy.Tifrunner.gnm2.ann1.1HQN2Q	ONT.2731	ONT.26165	arahy.Tifrunner.gnm2.ann1.1HQN2Q	arahy.Tifrunner.gnm2.ann1.4G1GU7	arahy.Tifrunner.gnm2.ann1.1HQN2Q
arahy.Tifrunner.gnm2.ann1.EH65IB	arahy.Tifrunner.gnm2.ann1.3A58UF	ONT.31753	arahy.Tifrunner.gnm2.ann1.3A12IQ	arahy.Tifrunner.gnm2.ann1.1I7GZ6	ONT.27340	ONT.26176	arahy.Tifrunner.gnm2.ann1.1I7GZ6	arahy.Tifrunner.gnm2.ann1.4GH0FM	arahy.Tifrunner.gnm2.ann1.1I7GZ6
arahy.Tifrunner.gnm2.ann1.ELW4ST	arahy.Tifrunner.gnm2.ann1.3A78DL	ONT.3176	arahy.Tifrunner.gnm2.ann1.3A2FFZ	arahy.Tifrunner.gnm2.ann1.1I9D5I	ONT.27379	ONT.26189	arahy.Tifrunner.gnm2.ann1.1I9D5I	arahy.Tifrunner.gnm2.ann1.4H0NN3	arahy.Tifrunner.gnm2.ann1.1I9D5I
arahy.Tifrunner.gnm2.ann1.EM7V1A	arahy.Tifrunner.gnm2.ann1.3B8Q14	ONT.31766	arahy.Tifrunner.gnm2.ann1.3A3GYI	arahy.Tifrunner.gnm2.ann1.1JKV8J	ONT.27478	ONT.26193	arahy.Tifrunner.gnm2.ann1.1JKV8J	arahy.Tifrunner.gnm2.ann1.4H3LGZ	arahy.Tifrunner.gnm2.ann1.1JKV8J
arahy.Tifrunner.gnm2.ann1.EP35YN	arahy.Tifrunner.gnm2.ann1.3CET74	ONT.31771	arahy.Tifrunner.gnm2.ann1.3A58UF	arahy.Tifrunner.gnm2.ann1.1LQ7FQ	ONT.27585	ONT.26260	arahy.Tifrunner.gnm2.ann1.1LQ7FQ	arahy.Tifrunner.gnm2.ann1.4H3NCC	arahy.Tifrunner.gnm2.ann1.1LQ7FQ
arahy.Tifrunner.gnm2.ann1.EPT9JX	arahy.Tifrunner.gnm2.ann1.3D95JG	ONT.31776	arahy.Tifrunner.gnm2.ann1.3A78DL	arahy.Tifrunner.gnm2.ann1.1MWR3H	ONT.27626	ONT.26296	arahy.Tifrunner.gnm2.ann1.1MWR3H	arahy.Tifrunner.gnm2.ann1.4H3PV4	arahy.Tifrunner.gnm2.ann1.1MWR3H
arahy.Tifrunner.gnm2.ann1.EQCY18	arahy.Tifrunner.gnm2.ann1.3DL9ZJ	ONT.31809	arahy.Tifrunner.gnm2.ann1.3AD2DT	arahy.Tifrunner.gnm2.ann1.1PI95V	ONT.27638	ONT.26315	arahy.Tifrunner.gnm2.ann1.1PI95V	arahy.Tifrunner.gnm2.ann1.4H7469	arahy.Tifrunner.gnm2.ann1.1PI95V
arahy.Tifrunner.gnm2.ann1.ES33NP	arahy.Tifrunner.gnm2.ann1.3DT704	ONT.31823	arahy.Tifrunner.gnm2.ann1.3AG2SN	arahy.Tifrunner.gnm2.ann1.1QLE3S	ONT.27665	ONT.26321	arahy.Tifrunner.gnm2.ann1.1QLE3S	arahy.Tifrunner.gnm2.ann1.4HW5AH	arahy.Tifrunner.gnm2.ann1.1QLE3S
arahy.Tifrunner.gnm2.ann1.ETT26Z	arahy.Tifrunner.gnm2.ann1.3E45N9	ONT.31833	arahy.Tifrunner.gnm2.ann1.3AH3YU	arahy.Tifrunner.gnm2.ann1.1R6Q1E	ONT.27666	ONT.26360	arahy.Tifrunner.gnm2.ann1.1R6Q1E	arahy.Tifrunner.gnm2.ann1.4I2CMT	arahy.Tifrunner.gnm2.ann1.1R6Q1E
arahy.Tifrunner.gnm2.ann1.EXJ5K8	arahy.Tifrunner.gnm2.ann1.3F7RX4	ONT.3187	arahy.Tifrunner.gnm2.ann1.3AS7PC	arahy.Tifrunner.gnm2.ann1.1RKJ3P	ONT.27717	ONT.26379	arahy.Tifrunner.gnm2.ann1.1RKJ3P	arahy.Tifrunner.gnm2.ann1.4I93G7	arahy.Tifrunner.gnm2.ann1.1RKJ3P
arahy.Tifrunner.gnm2.ann1.EXN1BD	arahy.Tifrunner.gnm2.ann1.3FQW2E	ONT.31879	arahy.Tifrunner.gnm2.ann1.3B4S3M	arahy.Tifrunner.gnm2.ann1.1SCL5Q	ONT.27722	ONT.26401	arahy.Tifrunner.gnm2.ann1.1SCL5Q	arahy.Tifrunner.gnm2.ann1.4IBX4Q	arahy.Tifrunner.gnm2.ann1.1SCL5Q
arahy.Tifrunner.gnm2.ann1.EYQI1F	arahy.Tifrunner.gnm2.ann1.3FT6ZD	ONT.31882	arahy.Tifrunner.gnm2.ann1.3B8Q14	arahy.Tifrunner.gnm2.ann1.1SN7TU	ONT.2773	ONT.26412	arahy.Tifrunner.gnm2.ann1.1SN7TU	arahy.Tifrunner.gnm2.ann1.4IG6PJ	arahy.Tifrunner.gnm2.ann1.1SN7TU
arahy.Tifrunner.gnm2.ann1.F3ECJ7	arahy.Tifrunner.gnm2.ann1.3FZQ8C	ONT.31908	arahy.Tifrunner.gnm2.ann1.3BKK3V	arahy.Tifrunner.gnm2.ann1.1SUT9Q	ONT.27731	ONT.26421	arahy.Tifrunner.gnm2.ann1.1SUT9Q	arahy.Tifrunner.gnm2.ann1.4IXQ36	arahy.Tifrunner.gnm2.ann1.1SUT9Q
arahy.Tifrunner.gnm2.ann1.F71Y9J	arahy.Tifrunner.gnm2.ann1.3G8GKP	ONT.31919	arahy.Tifrunner.gnm2.ann1.3C70LE	arahy.Tifrunner.gnm2.ann1.1T46SZ	ONT.27748	ONT.26429	arahy.Tifrunner.gnm2.ann1.1T46SZ	arahy.Tifrunner.gnm2.ann1.4J0P39	arahy.Tifrunner.gnm2.ann1.1T46SZ
arahy.Tifrunner.gnm2.ann1.F7C4QK	arahy.Tifrunner.gnm2.ann1.3GEU56	ONT.31950	arahy.Tifrunner.gnm2.ann1.3CET74	arahy.Tifrunner.gnm2.ann1.1U5WXB	ONT.27777	ONT.26437	arahy.Tifrunner.gnm2.ann1.1U5WXB	arahy.Tifrunner.gnm2.ann1.4JLS0K	arahy.Tifrunner.gnm2.ann1.1U5WXB
arahy.Tifrunner.gnm2.ann1.F7JGYB	arahy.Tifrunner.gnm2.ann1.3H0FM5	ONT.31954	arahy.Tifrunner.gnm2.ann1.3CZ4H2	arahy.Tifrunner.gnm2.ann1.1U71WU	ONT.27788	ONT.2648	arahy.Tifrunner.gnm2.ann1.1U71WU	arahy.Tifrunner.gnm2.ann1.4JR04K	arahy.Tifrunner.gnm2.ann1.1U71WU
arahy.Tifrunner.gnm2.ann1.FB42RH	arahy.Tifrunner.gnm2.ann1.3I642Y	ONT.31955	arahy.Tifrunner.gnm2.ann1.3D1K9T	arahy.Tifrunner.gnm2.ann1.1UE66A	ONT.27824	ONT.26515	arahy.Tifrunner.gnm2.ann1.1UE66A	arahy.Tifrunner.gnm2.ann1.4JT818	arahy.Tifrunner.gnm2.ann1.1UE66A
arahy.Tifrunner.gnm2.ann1.FB4L04	arahy.Tifrunner.gnm2.ann1.3IH7MW	ONT.31970	arahy.Tifrunner.gnm2.ann1.3D95JG	arahy.Tifrunner.gnm2.ann1.1V63ZN	ONT.27829	ONT.2653	arahy.Tifrunner.gnm2.ann1.1V63ZN	arahy.Tifrunner.gnm2.ann1.4JTK6F	arahy.Tifrunner.gnm2.ann1.1V63ZN
arahy.Tifrunner.gnm2.ann1.FB6B2S	arahy.Tifrunner.gnm2.ann1.3K2WNH	ONT.32004	arahy.Tifrunner.gnm2.ann1.3DBG0K	arahy.Tifrunner.gnm2.ann1.1VN7JI	ONT.27839	ONT.26597	arahy.Tifrunner.gnm2.ann1.1VN7JI	arahy.Tifrunner.gnm2.ann1.4JVY84	arahy.Tifrunner.gnm2.ann1.1VN7JI
arahy.Tifrunner.gnm2.ann1.FB9VDL	arahy.Tifrunner.gnm2.ann1.3KUL4G	ONT.3202	arahy.Tifrunner.gnm2.ann1.3DH906	arahy.Tifrunner.gnm2.ann1.1W5AMY	ONT.2786	ONT.26654	arahy.Tifrunner.gnm2.ann1.1W5AMY	arahy.Tifrunner.gnm2.ann1.4KB8WD	arahy.Tifrunner.gnm2.ann1.1W5AMY
arahy.Tifrunner.gnm2.ann1.FD1Z9Y	arahy.Tifrunner.gnm2.ann1.3M5WNQ	ONT.32022	arahy.Tifrunner.gnm2.ann1.3DL9ZJ	arahy.Tifrunner.gnm2.ann1.1WCV8C	ONT.27863	ONT.26773	arahy.Tifrunner.gnm2.ann1.1WCV8C	arahy.Tifrunner.gnm2.ann1.4KDK0P	arahy.Tifrunner.gnm2.ann1.1WCV8C
arahy.Tifrunner.gnm2.ann1.FD543A	arahy.Tifrunner.gnm2.ann1.3M9C0M	ONT.32030	arahy.Tifrunner.gnm2.ann1.3DT704	arahy.Tifrunner.gnm2.ann1.1WFS8V	ONT.27864	ONT.26787	arahy.Tifrunner.gnm2.ann1.1WFS8V	arahy.Tifrunner.gnm2.ann1.4KXQ87	arahy.Tifrunner.gnm2.ann1.1WFS8V
arahy.Tifrunner.gnm2.ann1.FF7RMB	arahy.Tifrunner.gnm2.ann1.3MHK8M	ONT.3206	arahy.Tifrunner.gnm2.ann1.3DZG8W	arahy.Tifrunner.gnm2.ann1.1XW75L	ONT.27865	ONT.26788	arahy.Tifrunner.gnm2.ann1.1XW75L	arahy.Tifrunner.gnm2.ann1.4L43B4	arahy.Tifrunner.gnm2.ann1.1XW75L
arahy.Tifrunner.gnm2.ann1.FH4MAJ	arahy.Tifrunner.gnm2.ann1.3ML67S	ONT.32070	arahy.Tifrunner.gnm2.ann1.3E0X61	arahy.Tifrunner.gnm2.ann1.1YV20X	ONT.27867	ONT.26831	arahy.Tifrunner.gnm2.ann1.1YV20X	arahy.Tifrunner.gnm2.ann1.4LBX9Z	arahy.Tifrunner.gnm2.ann1.1YV20X
arahy.Tifrunner.gnm2.ann1.FIY7NK	arahy.Tifrunner.gnm2.ann1.3QP4KI	ONT.32094	arahy.Tifrunner.gnm2.ann1.3E2B2N	arahy.Tifrunner.gnm2.ann1.1ZHN64	ONT.27870	ONT.26867	arahy.Tifrunner.gnm2.ann1.1ZHN64	arahy.Tifrunner.gnm2.ann1.4LBZ2P	arahy.Tifrunner.gnm2.ann1.1ZHN64
arahy.Tifrunner.gnm2.ann1.FJ1N0Z	arahy.Tifrunner.gnm2.ann1.3QQJ98	ONT.32104	arahy.Tifrunner.gnm2.ann1.3E45N9	arahy.Tifrunner.gnm2.ann1.215ELL	ONT.27882	ONT.26883	arahy.Tifrunner.gnm2.ann1.215ELL	arahy.Tifrunner.gnm2.ann1.4LD1Z3	arahy.Tifrunner.gnm2.ann1.215ELL
arahy.Tifrunner.gnm2.ann1.FK15VW	arahy.Tifrunner.gnm2.ann1.3S3A7C	ONT.32106	arahy.Tifrunner.gnm2.ann1.3E7WJ6	arahy.Tifrunner.gnm2.ann1.22D8Q4	ONT.27889	ONT.26926	arahy.Tifrunner.gnm2.ann1.22D8Q4	arahy.Tifrunner.gnm2.ann1.4LT7UJ	arahy.Tifrunner.gnm2.ann1.22D8Q4
arahy.Tifrunner.gnm2.ann1.FKG4Y0	arahy.Tifrunner.gnm2.ann1.3S471Z	ONT.32175	arahy.Tifrunner.gnm2.ann1.3ELD6T	arahy.Tifrunner.gnm2.ann1.22F4HD	ONT.2789	ONT.26927	arahy.Tifrunner.gnm2.ann1.22F4HD	arahy.Tifrunner.gnm2.ann1.4LV4GA	arahy.Tifrunner.gnm2.ann1.22F4HD
arahy.Tifrunner.gnm2.ann1.FNBZ5S	arahy.Tifrunner.gnm2.ann1.3SBY8X	ONT.32176	arahy.Tifrunner.gnm2.ann1.3F0XG2	arahy.Tifrunner.gnm2.ann1.22L7FB	ONT.27892	ONT.27006	arahy.Tifrunner.gnm2.ann1.22L7FB	arahy.Tifrunner.gnm2.ann1.4MY83E	arahy.Tifrunner.gnm2.ann1.22L7FB
arahy.Tifrunner.gnm2.ann1.FNG8N4	arahy.Tifrunner.gnm2.ann1.3STG0N	ONT.32200	arahy.Tifrunner.gnm2.ann1.3F2LJ6	arahy.Tifrunner.gnm2.ann1.237GY1	ONT.27893	ONT.27072	arahy.Tifrunner.gnm2.ann1.237GY1	arahy.Tifrunner.gnm2.ann1.4MY8G6	arahy.Tifrunner.gnm2.ann1.237GY1
arahy.Tifrunner.gnm2.ann1.FQK9B4	arahy.Tifrunner.gnm2.ann1.3T7HHY	ONT.32242	arahy.Tifrunner.gnm2.ann1.3F7RX4	arahy.Tifrunner.gnm2.ann1.23EIYW	ONT.27896	ONT.27075	arahy.Tifrunner.gnm2.ann1.23EIYW	arahy.Tifrunner.gnm2.ann1.4N44ZU	arahy.Tifrunner.gnm2.ann1.23EIYW
arahy.Tifrunner.gnm2.ann1.FQMW2S	arahy.Tifrunner.gnm2.ann1.3THH2M	ONT.32243	arahy.Tifrunner.gnm2.ann1.3FE9AW	arahy.Tifrunner.gnm2.ann1.23L0XF	ONT.27899	ONT.27096	arahy.Tifrunner.gnm2.ann1.23L0XF	arahy.Tifrunner.gnm2.ann1.4N8NIC	arahy.Tifrunner.gnm2.ann1.23L0XF
arahy.Tifrunner.gnm2.ann1.FRHN34	arahy.Tifrunner.gnm2.ann1.3TU9DB	ONT.32265	arahy.Tifrunner.gnm2.ann1.3FQW2E	arahy.Tifrunner.gnm2.ann1.240DSL	ONT.27907	ONT.2715	arahy.Tifrunner.gnm2.ann1.240DSL	arahy.Tifrunner.gnm2.ann1.4NAC8Z	arahy.Tifrunner.gnm2.ann1.240DSL
arahy.Tifrunner.gnm2.ann1.FUF0I1	arahy.Tifrunner.gnm2.ann1.3V0V2N	ONT.32272	arahy.Tifrunner.gnm2.ann1.3FR1H5	arahy.Tifrunner.gnm2.ann1.24465A	ONT.27920	ONT.27165	arahy.Tifrunner.gnm2.ann1.24465A	arahy.Tifrunner.gnm2.ann1.4P5WGY	arahy.Tifrunner.gnm2.ann1.24465A
arahy.Tifrunner.gnm2.ann1.FVT26M	arahy.Tifrunner.gnm2.ann1.3VR7C0	ONT.32288	arahy.Tifrunner.gnm2.ann1.3FT6ZD	arahy.Tifrunner.gnm2.ann1.24MIBH	ONT.27927	ONT.27177	arahy.Tifrunner.gnm2.ann1.24MIBH	arahy.Tifrunner.gnm2.ann1.4PL1ZQ	arahy.Tifrunner.gnm2.ann1.24MIBH
arahy.Tifrunner.gnm2.ann1.FVU3TQ	arahy.Tifrunner.gnm2.ann1.3VV3WE	ONT.32405	arahy.Tifrunner.gnm2.ann1.3FY9NR	arahy.Tifrunner.gnm2.ann1.251WXQ	ONT.27969	ONT.27188	arahy.Tifrunner.gnm2.ann1.251WXQ	arahy.Tifrunner.gnm2.ann1.4Q2LQE	arahy.Tifrunner.gnm2.ann1.251WXQ
arahy.Tifrunner.gnm2.ann1.FW0N61	arahy.Tifrunner.gnm2.ann1.3W2ZUL	ONT.32444	arahy.Tifrunner.gnm2.ann1.3FZQ8C	arahy.Tifrunner.gnm2.ann1.254A05	ONT.27975	ONT.27206	arahy.Tifrunner.gnm2.ann1.254A05	arahy.Tifrunner.gnm2.ann1.4QQ8RN	arahy.Tifrunner.gnm2.ann1.254A05
arahy.Tifrunner.gnm2.ann1.FWQ16B	arahy.Tifrunner.gnm2.ann1.3WAX0M	ONT.32500	arahy.Tifrunner.gnm2.ann1.3G8GKP	arahy.Tifrunner.gnm2.ann1.25NDHM	ONT.27990	ONT.27230	arahy.Tifrunner.gnm2.ann1.25NDHM	arahy.Tifrunner.gnm2.ann1.4QV716	arahy.Tifrunner.gnm2.ann1.25NDHM
arahy.Tifrunner.gnm2.ann1.G0LEXN	arahy.Tifrunner.gnm2.ann1.3WFA2L	ONT.3253	arahy.Tifrunner.gnm2.ann1.3G9GV6	arahy.Tifrunner.gnm2.ann1.25PL5E	ONT.27995	ONT.27271	arahy.Tifrunner.gnm2.ann1.25PL5E	arahy.Tifrunner.gnm2.ann1.4QW8I5	arahy.Tifrunner.gnm2.ann1.25PL5E
arahy.Tifrunner.gnm2.ann1.G0M71R	arahy.Tifrunner.gnm2.ann1.3X9X11	ONT.32637	arahy.Tifrunner.gnm2.ann1.3G9MJD	arahy.Tifrunner.gnm2.ann1.25V5XE	ONT.28066	ONT.27274	arahy.Tifrunner.gnm2.ann1.25V5XE	arahy.Tifrunner.gnm2.ann1.4R282L	arahy.Tifrunner.gnm2.ann1.25V5XE
arahy.Tifrunner.gnm2.ann1.G0QKVL	arahy.Tifrunner.gnm2.ann1.3YC2HT	ONT.32665	arahy.Tifrunner.gnm2.ann1.3GEU56	arahy.Tifrunner.gnm2.ann1.26JPZN	ONT.2809	ONT.27276	arahy.Tifrunner.gnm2.ann1.26JPZN	arahy.Tifrunner.gnm2.ann1.4R5RT5	arahy.Tifrunner.gnm2.ann1.26JPZN
arahy.Tifrunner.gnm2.ann1.G0S5C3	arahy.Tifrunner.gnm2.ann1.3Z9A6G	ONT.32700	arahy.Tifrunner.gnm2.ann1.3GMY5M	arahy.Tifrunner.gnm2.ann1.26LP8U	ONT.28102	ONT.27278	arahy.Tifrunner.gnm2.ann1.26LP8U	arahy.Tifrunner.gnm2.ann1.4R9DEN	arahy.Tifrunner.gnm2.ann1.26LP8U
arahy.Tifrunner.gnm2.ann1.G2LGPB	arahy.Tifrunner.gnm2.ann1.400Z1U	ONT.32734	arahy.Tifrunner.gnm2.ann1.3H0FM5	arahy.Tifrunner.gnm2.ann1.274M2K	ONT.28127	ONT.27302	arahy.Tifrunner.gnm2.ann1.274M2K	arahy.Tifrunner.gnm2.ann1.4RWK86	arahy.Tifrunner.gnm2.ann1.274M2K
arahy.Tifrunner.gnm2.ann1.G2Y3LT	arahy.Tifrunner.gnm2.ann1.405Q8S	ONT.3277	arahy.Tifrunner.gnm2.ann1.3HC2CW	arahy.Tifrunner.gnm2.ann1.27AQJK	ONT.28129	ONT.2731	arahy.Tifrunner.gnm2.ann1.27AQJK	arahy.Tifrunner.gnm2.ann1.4S2L0G	arahy.Tifrunner.gnm2.ann1.27AQJK
arahy.Tifrunner.gnm2.ann1.G33D6N	arahy.Tifrunner.gnm2.ann1.40D0U7	ONT.32771	arahy.Tifrunner.gnm2.ann1.3HD1EN	arahy.Tifrunner.gnm2.ann1.27E6QC	ONT.28174	ONT.27340	arahy.Tifrunner.gnm2.ann1.27E6QC	arahy.Tifrunner.gnm2.ann1.4S5M9U	arahy.Tifrunner.gnm2.ann1.27E6QC
arahy.Tifrunner.gnm2.ann1.G3R5KE	arahy.Tifrunner.gnm2.ann1.40EGC8	ONT.3281	arahy.Tifrunner.gnm2.ann1.3HMA08	arahy.Tifrunner.gnm2.ann1.27FFWB	ONT.2818	ONT.27347	arahy.Tifrunner.gnm2.ann1.27FFWB	arahy.Tifrunner.gnm2.ann1.4SGX54	arahy.Tifrunner.gnm2.ann1.27FFWB
arahy.Tifrunner.gnm2.ann1.G51199	arahy.Tifrunner.gnm2.ann1.40T6WH	ONT.32965	arahy.Tifrunner.gnm2.ann1.3HNX76	arahy.Tifrunner.gnm2.ann1.27KESB	ONT.28185	ONT.27471	arahy.Tifrunner.gnm2.ann1.27KESB	arahy.Tifrunner.gnm2.ann1.4SM61H	arahy.Tifrunner.gnm2.ann1.27KESB
arahy.Tifrunner.gnm2.ann1.G540IJ	arahy.Tifrunner.gnm2.ann1.4137UB	ONT.32997	arahy.Tifrunner.gnm2.ann1.3I642Y	arahy.Tifrunner.gnm2.ann1.27RA9F	ONT.28187	ONT.27478	arahy.Tifrunner.gnm2.ann1.27RA9F	arahy.Tifrunner.gnm2.ann1.4SYW8G	arahy.Tifrunner.gnm2.ann1.27RA9F
arahy.Tifrunner.gnm2.ann1.G5JU44	arahy.Tifrunner.gnm2.ann1.41S86B	ONT.33015	arahy.Tifrunner.gnm2.ann1.3I6JIA	arahy.Tifrunner.gnm2.ann1.27RHGS	ONT.28192	ONT.27484	arahy.Tifrunner.gnm2.ann1.27RHGS	arahy.Tifrunner.gnm2.ann1.4T09L2	arahy.Tifrunner.gnm2.ann1.27RHGS
arahy.Tifrunner.gnm2.ann1.G897EA	arahy.Tifrunner.gnm2.ann1.41SNZJ	ONT.33035	arahy.Tifrunner.gnm2.ann1.3I6JR3	arahy.Tifrunner.gnm2.ann1.28J7Y2	ONT.2821	ONT.2757	arahy.Tifrunner.gnm2.ann1.28J7Y2	arahy.Tifrunner.gnm2.ann1.4T6VK1	arahy.Tifrunner.gnm2.ann1.28J7Y2
arahy.Tifrunner.gnm2.ann1.GB6ZUZ	arahy.Tifrunner.gnm2.ann1.41Y8SN	ONT.33042	arahy.Tifrunner.gnm2.ann1.3IB3IU	arahy.Tifrunner.gnm2.ann1.28UQCP	ONT.28234	ONT.27584	arahy.Tifrunner.gnm2.ann1.28UQCP	arahy.Tifrunner.gnm2.ann1.4TP3R5	arahy.Tifrunner.gnm2.ann1.28UQCP
arahy.Tifrunner.gnm2.ann1.GEB016	arahy.Tifrunner.gnm2.ann1.42KS26	ONT.33134	arahy.Tifrunner.gnm2.ann1.3IH7MW	arahy.Tifrunner.gnm2.ann1.28VH8P	ONT.2825	ONT.27585	arahy.Tifrunner.gnm2.ann1.28VH8P	arahy.Tifrunner.gnm2.ann1.4TSV6W	arahy.Tifrunner.gnm2.ann1.28VH8P
arahy.Tifrunner.gnm2.ann1.GEWQ29	arahy.Tifrunner.gnm2.ann1.42V4U6	ONT.33194	arahy.Tifrunner.gnm2.ann1.3IK0CY	arahy.Tifrunner.gnm2.ann1.29029X	ONT.28256	ONT.27627	arahy.Tifrunner.gnm2.ann1.29029X	arahy.Tifrunner.gnm2.ann1.4TVW2I	arahy.Tifrunner.gnm2.ann1.29029X
arahy.Tifrunner.gnm2.ann1.GHTC3Q	arahy.Tifrunner.gnm2.ann1.43WUMR	ONT.33202	arahy.Tifrunner.gnm2.ann1.3INE6D	arahy.Tifrunner.gnm2.ann1.299G99	ONT.28314	ONT.27641	arahy.Tifrunner.gnm2.ann1.299G99	arahy.Tifrunner.gnm2.ann1.4U9EUW	arahy.Tifrunner.gnm2.ann1.299G99
arahy.Tifrunner.gnm2.ann1.GJFA3Z	arahy.Tifrunner.gnm2.ann1.44D9RB	ONT.33224	arahy.Tifrunner.gnm2.ann1.3JZK2J	arahy.Tifrunner.gnm2.ann1.29C4GT	ONT.28319	ONT.27665	arahy.Tifrunner.gnm2.ann1.29C4GT	arahy.Tifrunner.gnm2.ann1.4UMK2V	arahy.Tifrunner.gnm2.ann1.29C4GT
arahy.Tifrunner.gnm2.ann1.GK9JFI	arahy.Tifrunner.gnm2.ann1.44QEU2	ONT.33265	arahy.Tifrunner.gnm2.ann1.3K2WNH	arahy.Tifrunner.gnm2.ann1.29D948	ONT.28341	ONT.27666	arahy.Tifrunner.gnm2.ann1.29D948	arahy.Tifrunner.gnm2.ann1.4UQ2XQ	arahy.Tifrunner.gnm2.ann1.29D948
arahy.Tifrunner.gnm2.ann1.GM51F1	arahy.Tifrunner.gnm2.ann1.454AC4	ONT.33282	arahy.Tifrunner.gnm2.ann1.3KGV08	arahy.Tifrunner.gnm2.ann1.29NKFC	ONT.28354	ONT.27699	arahy.Tifrunner.gnm2.ann1.29NKFC	arahy.Tifrunner.gnm2.ann1.4UTS2Z	arahy.Tifrunner.gnm2.ann1.29NKFC
arahy.Tifrunner.gnm2.ann1.GMDI7B	arahy.Tifrunner.gnm2.ann1.45L6E0	ONT.3330	arahy.Tifrunner.gnm2.ann1.3KJ3XQ	arahy.Tifrunner.gnm2.ann1.29NN0H	ONT.28371	ONT.27722	arahy.Tifrunner.gnm2.ann1.29NN0H	arahy.Tifrunner.gnm2.ann1.4UW4R2	arahy.Tifrunner.gnm2.ann1.29NN0H
arahy.Tifrunner.gnm2.ann1.GMZ6HP	arahy.Tifrunner.gnm2.ann1.45LA2C	ONT.33301	arahy.Tifrunner.gnm2.ann1.3KU04F	arahy.Tifrunner.gnm2.ann1.2A1NT4	ONT.28391	ONT.27735	arahy.Tifrunner.gnm2.ann1.2A1NT4	arahy.Tifrunner.gnm2.ann1.4V3JGL	arahy.Tifrunner.gnm2.ann1.2A1NT4
arahy.Tifrunner.gnm2.ann1.GN3J12	arahy.Tifrunner.gnm2.ann1.45UH84	ONT.3337	arahy.Tifrunner.gnm2.ann1.3KUL4G	arahy.Tifrunner.gnm2.ann1.2A56XJ	ONT.28395	ONT.27772	arahy.Tifrunner.gnm2.ann1.2A56XJ	arahy.Tifrunner.gnm2.ann1.4V5YZV	arahy.Tifrunner.gnm2.ann1.2A56XJ
arahy.Tifrunner.gnm2.ann1.GNE51Z	arahy.Tifrunner.gnm2.ann1.46DJPN	ONT.33435	arahy.Tifrunner.gnm2.ann1.3L0H24	arahy.Tifrunner.gnm2.ann1.2C0WSA	ONT.28483	ONT.27777	arahy.Tifrunner.gnm2.ann1.2C0WSA	arahy.Tifrunner.gnm2.ann1.4VI3J6	arahy.Tifrunner.gnm2.ann1.2C0WSA
arahy.Tifrunner.gnm2.ann1.GQ96QH	arahy.Tifrunner.gnm2.ann1.46FXJU	ONT.33542	arahy.Tifrunner.gnm2.ann1.3L4KIC	arahy.Tifrunner.gnm2.ann1.2C7MHE	ONT.28543	ONT.27806	arahy.Tifrunner.gnm2.ann1.2C7MHE	arahy.Tifrunner.gnm2.ann1.4VZ1PT	arahy.Tifrunner.gnm2.ann1.2C7MHE
arahy.Tifrunner.gnm2.ann1.GRY8GW	arahy.Tifrunner.gnm2.ann1.47GAY4	ONT.33544	arahy.Tifrunner.gnm2.ann1.3LD4UL	arahy.Tifrunner.gnm2.ann1.2C7VNA	ONT.28564	ONT.27827	arahy.Tifrunner.gnm2.ann1.2C7VNA	arahy.Tifrunner.gnm2.ann1.4W8ZMG	arahy.Tifrunner.gnm2.ann1.2C7VNA
arahy.Tifrunner.gnm2.ann1.GT1I17	arahy.Tifrunner.gnm2.ann1.47YT22	ONT.33550	arahy.Tifrunner.gnm2.ann1.3LM8QV	arahy.Tifrunner.gnm2.ann1.2CFU61	ONT.28565	ONT.27829	arahy.Tifrunner.gnm2.ann1.2CFU61	arahy.Tifrunner.gnm2.ann1.4WA5US	arahy.Tifrunner.gnm2.ann1.2CFU61
arahy.Tifrunner.gnm2.ann1.GT74WW	arahy.Tifrunner.gnm2.ann1.48E7F5	ONT.33561	arahy.Tifrunner.gnm2.ann1.3LN7S1	arahy.Tifrunner.gnm2.ann1.2ETJ1G	ONT.28587	ONT.27839	arahy.Tifrunner.gnm2.ann1.2ETJ1G	arahy.Tifrunner.gnm2.ann1.4WKV82	arahy.Tifrunner.gnm2.ann1.2ETJ1G
arahy.Tifrunner.gnm2.ann1.GVJS70	arahy.Tifrunner.gnm2.ann1.48PK2R	ONT.33565	arahy.Tifrunner.gnm2.ann1.3M27LR	arahy.Tifrunner.gnm2.ann1.2FH90F	ONT.28588	ONT.27857	arahy.Tifrunner.gnm2.ann1.2FH90F	arahy.Tifrunner.gnm2.ann1.4WWH90	arahy.Tifrunner.gnm2.ann1.2FH90F
arahy.Tifrunner.gnm2.ann1.GX00WG	arahy.Tifrunner.gnm2.ann1.491WUZ	ONT.33594	arahy.Tifrunner.gnm2.ann1.3M2LT7	arahy.Tifrunner.gnm2.ann1.2FYA1K	ONT.28658	ONT.27861	arahy.Tifrunner.gnm2.ann1.2FYA1K	arahy.Tifrunner.gnm2.ann1.4X1WS6	arahy.Tifrunner.gnm2.ann1.2FYA1K
arahy.Tifrunner.gnm2.ann1.GYF1N1	arahy.Tifrunner.gnm2.ann1.49H271	ONT.33599	arahy.Tifrunner.gnm2.ann1.3M5WNQ	arahy.Tifrunner.gnm2.ann1.2GDU51	ONT.28664	ONT.27864	arahy.Tifrunner.gnm2.ann1.2GDU51	arahy.Tifrunner.gnm2.ann1.4X3ZEJ	arahy.Tifrunner.gnm2.ann1.2GDU51
arahy.Tifrunner.gnm2.ann1.GYR78M	arahy.Tifrunner.gnm2.ann1.4B2CWV	ONT.3360	arahy.Tifrunner.gnm2.ann1.3M73WP	arahy.Tifrunner.gnm2.ann1.2GR8KM	ONT.28676	ONT.27867	arahy.Tifrunner.gnm2.ann1.2GR8KM	arahy.Tifrunner.gnm2.ann1.4XP552	arahy.Tifrunner.gnm2.ann1.2GR8KM
arahy.Tifrunner.gnm2.ann1.GYU2ZH	arahy.Tifrunner.gnm2.ann1.4BI446	ONT.3361	arahy.Tifrunner.gnm2.ann1.3M9C0M	arahy.Tifrunner.gnm2.ann1.2H21PS	ONT.28678	ONT.27879	arahy.Tifrunner.gnm2.ann1.2H21PS	arahy.Tifrunner.gnm2.ann1.4XPF6M	arahy.Tifrunner.gnm2.ann1.2H21PS
arahy.Tifrunner.gnm2.ann1.GZBK6D	arahy.Tifrunner.gnm2.ann1.4DFA8P	ONT.33615	arahy.Tifrunner.gnm2.ann1.3MHK8M	arahy.Tifrunner.gnm2.ann1.2H46NI	ONT.28695	ONT.27888	arahy.Tifrunner.gnm2.ann1.2H46NI	arahy.Tifrunner.gnm2.ann1.4Y0EX5	arahy.Tifrunner.gnm2.ann1.2H46NI
arahy.Tifrunner.gnm2.ann1.GZFQ7P	arahy.Tifrunner.gnm2.ann1.4DS88F	ONT.33628	arahy.Tifrunner.gnm2.ann1.3ML67S	arahy.Tifrunner.gnm2.ann1.2H77W4	ONT.28707	ONT.27892	arahy.Tifrunner.gnm2.ann1.2H77W4	arahy.Tifrunner.gnm2.ann1.4Y3SQC	arahy.Tifrunner.gnm2.ann1.2H77W4
arahy.Tifrunner.gnm2.ann1.H0PP7S	arahy.Tifrunner.gnm2.ann1.4DSA35	ONT.33641	arahy.Tifrunner.gnm2.ann1.3N2T9Z	arahy.Tifrunner.gnm2.ann1.2HJ0TV	ONT.28708	ONT.27893	arahy.Tifrunner.gnm2.ann1.2HJ0TV	arahy.Tifrunner.gnm2.ann1.4Y7J59	arahy.Tifrunner.gnm2.ann1.2HJ0TV
arahy.Tifrunner.gnm2.ann1.H24222	arahy.Tifrunner.gnm2.ann1.4E3UXJ	ONT.33657	arahy.Tifrunner.gnm2.ann1.3N3RG9	arahy.Tifrunner.gnm2.ann1.2HZ4P1	ONT.28710	ONT.27899	arahy.Tifrunner.gnm2.ann1.2HZ4P1	arahy.Tifrunner.gnm2.ann1.4Y7SWW	arahy.Tifrunner.gnm2.ann1.2HZ4P1
arahy.Tifrunner.gnm2.ann1.H2E4IE	arahy.Tifrunner.gnm2.ann1.4E80DN	ONT.33674	arahy.Tifrunner.gnm2.ann1.3N6FKX	arahy.Tifrunner.gnm2.ann1.2I63CN	ONT.28713	ONT.27907	arahy.Tifrunner.gnm2.ann1.2I63CN	arahy.Tifrunner.gnm2.ann1.4YD75G	arahy.Tifrunner.gnm2.ann1.2I63CN
arahy.Tifrunner.gnm2.ann1.H3HGUT	arahy.Tifrunner.gnm2.ann1.4F3MJE	ONT.33714	arahy.Tifrunner.gnm2.ann1.3NFK48	arahy.Tifrunner.gnm2.ann1.2I6Q5Y	ONT.28739	ONT.27916	arahy.Tifrunner.gnm2.ann1.2I6Q5Y	arahy.Tifrunner.gnm2.ann1.4YP4NP	arahy.Tifrunner.gnm2.ann1.2I6Q5Y
arahy.Tifrunner.gnm2.ann1.H3TIY6	arahy.Tifrunner.gnm2.ann1.4F7Y97	ONT.3372	arahy.Tifrunner.gnm2.ann1.3NP1QY	arahy.Tifrunner.gnm2.ann1.2I8X29	ONT.28779	ONT.27920	arahy.Tifrunner.gnm2.ann1.2I8X29	arahy.Tifrunner.gnm2.ann1.4YP8RP	arahy.Tifrunner.gnm2.ann1.2I8X29
arahy.Tifrunner.gnm2.ann1.H4J3HI	arahy.Tifrunner.gnm2.ann1.4H3LGZ	ONT.33764	arahy.Tifrunner.gnm2.ann1.3PF37K	arahy.Tifrunner.gnm2.ann1.2KKJ6X	ONT.28792	ONT.27975	arahy.Tifrunner.gnm2.ann1.2KKJ6X	arahy.Tifrunner.gnm2.ann1.4ZCW5F	arahy.Tifrunner.gnm2.ann1.2KKJ6X
arahy.Tifrunner.gnm2.ann1.H515SB	arahy.Tifrunner.gnm2.ann1.4H3PV4	ONT.33802	arahy.Tifrunner.gnm2.ann1.3PP5US	arahy.Tifrunner.gnm2.ann1.2KW6XR	ONT.28806	ONT.27990	arahy.Tifrunner.gnm2.ann1.2KW6XR	arahy.Tifrunner.gnm2.ann1.4ZJ950	arahy.Tifrunner.gnm2.ann1.2KW6XR
arahy.Tifrunner.gnm2.ann1.H6DD6M	arahy.Tifrunner.gnm2.ann1.4I2AVL	ONT.33810	arahy.Tifrunner.gnm2.ann1.3PSU39	arahy.Tifrunner.gnm2.ann1.2L9WSA	ONT.28809	ONT.28004	arahy.Tifrunner.gnm2.ann1.2L9WSA	arahy.Tifrunner.gnm2.ann1.4ZRU7U	arahy.Tifrunner.gnm2.ann1.2L9WSA
arahy.Tifrunner.gnm2.ann1.H82QG0	arahy.Tifrunner.gnm2.ann1.4I93G7	ONT.33847	arahy.Tifrunner.gnm2.ann1.3QP4KI	arahy.Tifrunner.gnm2.ann1.2LG1YU	ONT.28816	ONT.28022	arahy.Tifrunner.gnm2.ann1.2LG1YU	arahy.Tifrunner.gnm2.ann1.4ZTL4S	arahy.Tifrunner.gnm2.ann1.2LG1YU
arahy.Tifrunner.gnm2.ann1.H9D2WH	arahy.Tifrunner.gnm2.ann1.4IWI24	ONT.33893	arahy.Tifrunner.gnm2.ann1.3QQJ98	arahy.Tifrunner.gnm2.ann1.2MPS86	ONT.28818	ONT.2804	arahy.Tifrunner.gnm2.ann1.2MPS86	arahy.Tifrunner.gnm2.ann1.4ZV927	arahy.Tifrunner.gnm2.ann1.2MPS86
arahy.Tifrunner.gnm2.ann1.HB3V31	arahy.Tifrunner.gnm2.ann1.4KDK0P	ONT.33898	arahy.Tifrunner.gnm2.ann1.3R4QA9	arahy.Tifrunner.gnm2.ann1.2N7JZH	ONT.28820	ONT.28066	arahy.Tifrunner.gnm2.ann1.2N7JZH	arahy.Tifrunner.gnm2.ann1.4ZXY7I	arahy.Tifrunner.gnm2.ann1.2N7JZH
arahy.Tifrunner.gnm2.ann1.HG1KKP	arahy.Tifrunner.gnm2.ann1.4KW7H9	ONT.3390	arahy.Tifrunner.gnm2.ann1.3R5KQS	arahy.Tifrunner.gnm2.ann1.2PL4X0	ONT.28827	ONT.28082	arahy.Tifrunner.gnm2.ann1.2PL4X0	arahy.Tifrunner.gnm2.ann1.503GVQ	arahy.Tifrunner.gnm2.ann1.2PL4X0
arahy.Tifrunner.gnm2.ann1.HG2EVH	arahy.Tifrunner.gnm2.ann1.4L43B4	ONT.33904	arahy.Tifrunner.gnm2.ann1.3R7UBK	arahy.Tifrunner.gnm2.ann1.2Q4I06	ONT.28835	ONT.28102	arahy.Tifrunner.gnm2.ann1.2Q4I06	arahy.Tifrunner.gnm2.ann1.5058JZ	arahy.Tifrunner.gnm2.ann1.2Q4I06
arahy.Tifrunner.gnm2.ann1.HGQ0MH	arahy.Tifrunner.gnm2.ann1.4LBX9Z	ONT.33944	arahy.Tifrunner.gnm2.ann1.3RFD6Z	arahy.Tifrunner.gnm2.ann1.2QIE74	ONT.28837	ONT.28129	arahy.Tifrunner.gnm2.ann1.2QIE74	arahy.Tifrunner.gnm2.ann1.50GMPE	arahy.Tifrunner.gnm2.ann1.2QIE74
arahy.Tifrunner.gnm2.ann1.HL1WF3	arahy.Tifrunner.gnm2.ann1.4LBZ2P	ONT.33961	arahy.Tifrunner.gnm2.ann1.3S28TX	arahy.Tifrunner.gnm2.ann1.2QK23Q	ONT.28841	ONT.28132	arahy.Tifrunner.gnm2.ann1.2QK23Q	arahy.Tifrunner.gnm2.ann1.50M490	arahy.Tifrunner.gnm2.ann1.2QK23Q
arahy.Tifrunner.gnm2.ann1.HN3KPZ	arahy.Tifrunner.gnm2.ann1.4LP3QH	ONT.33982	arahy.Tifrunner.gnm2.ann1.3S3A7C	arahy.Tifrunner.gnm2.ann1.2QVW8D	ONT.28848	ONT.28185	arahy.Tifrunner.gnm2.ann1.2QVW8D	arahy.Tifrunner.gnm2.ann1.50N8WQ	arahy.Tifrunner.gnm2.ann1.2QVW8D
arahy.Tifrunner.gnm2.ann1.HQGJ2Y	arahy.Tifrunner.gnm2.ann1.4LV4GA	ONT.33999	arahy.Tifrunner.gnm2.ann1.3S471Z	arahy.Tifrunner.gnm2.ann1.2R487I	ONT.28858	ONT.28187	arahy.Tifrunner.gnm2.ann1.2R487I	arahy.Tifrunner.gnm2.ann1.50TKKU	arahy.Tifrunner.gnm2.ann1.2R487I
arahy.Tifrunner.gnm2.ann1.HVT10G	arahy.Tifrunner.gnm2.ann1.4LVT1K	ONT.34020	arahy.Tifrunner.gnm2.ann1.3S4NQ1	arahy.Tifrunner.gnm2.ann1.2R4GL5	ONT.2887	ONT.28215	arahy.Tifrunner.gnm2.ann1.2R4GL5	arahy.Tifrunner.gnm2.ann1.510VWF	arahy.Tifrunner.gnm2.ann1.2R4GL5
arahy.Tifrunner.gnm2.ann1.HXMF4Z	arahy.Tifrunner.gnm2.ann1.4MY83E	ONT.34032	arahy.Tifrunner.gnm2.ann1.3S8P0L	arahy.Tifrunner.gnm2.ann1.2R7T4K	ONT.28895	ONT.2823	arahy.Tifrunner.gnm2.ann1.2R7T4K	arahy.Tifrunner.gnm2.ann1.511U58	arahy.Tifrunner.gnm2.ann1.2R7T4K
arahy.Tifrunner.gnm2.ann1.HXMH4K	arahy.Tifrunner.gnm2.ann1.4N44ZU	ONT.34078	arahy.Tifrunner.gnm2.ann1.3SBY8X	arahy.Tifrunner.gnm2.ann1.2T4A42	ONT.289	ONT.28234	arahy.Tifrunner.gnm2.ann1.2T4A42	arahy.Tifrunner.gnm2.ann1.51DSAI	arahy.Tifrunner.gnm2.ann1.2T4A42
arahy.Tifrunner.gnm2.ann1.I16N60	arahy.Tifrunner.gnm2.ann1.4ND5LZ	ONT.34087	arahy.Tifrunner.gnm2.ann1.3SD0G7	arahy.Tifrunner.gnm2.ann1.2T4DYX	ONT.28900	ONT.28256	arahy.Tifrunner.gnm2.ann1.2T4DYX	arahy.Tifrunner.gnm2.ann1.51G7A0	arahy.Tifrunner.gnm2.ann1.2T4DYX
arahy.Tifrunner.gnm2.ann1.I1CJVZ	arahy.Tifrunner.gnm2.ann1.4QV716	ONT.3410	arahy.Tifrunner.gnm2.ann1.3SNF5R	arahy.Tifrunner.gnm2.ann1.2T4TQI	ONT.28914	ONT.28275	arahy.Tifrunner.gnm2.ann1.2T4TQI	arahy.Tifrunner.gnm2.ann1.51GDJ0	arahy.Tifrunner.gnm2.ann1.2T4TQI
arahy.Tifrunner.gnm2.ann1.I1HNZH	arahy.Tifrunner.gnm2.ann1.4QW8I5	ONT.34104	arahy.Tifrunner.gnm2.ann1.3ST4SV	arahy.Tifrunner.gnm2.ann1.2T7FQZ	ONT.28919	ONT.28300	arahy.Tifrunner.gnm2.ann1.2T7FQZ	arahy.Tifrunner.gnm2.ann1.51I078	arahy.Tifrunner.gnm2.ann1.2T7FQZ
arahy.Tifrunner.gnm2.ann1.I28IWP	arahy.Tifrunner.gnm2.ann1.4R282L	ONT.34130	arahy.Tifrunner.gnm2.ann1.3STG0N	arahy.Tifrunner.gnm2.ann1.2U5UH6	ONT.28938	ONT.28314	arahy.Tifrunner.gnm2.ann1.2U5UH6	arahy.Tifrunner.gnm2.ann1.51RKDV	arahy.Tifrunner.gnm2.ann1.2U5UH6
arahy.Tifrunner.gnm2.ann1.I4CW6I	arahy.Tifrunner.gnm2.ann1.4RWK86	ONT.34133	arahy.Tifrunner.gnm2.ann1.3SZ8AD	arahy.Tifrunner.gnm2.ann1.2VK3FY	ONT.28940	ONT.28363	arahy.Tifrunner.gnm2.ann1.2VK3FY	arahy.Tifrunner.gnm2.ann1.52B7MM	arahy.Tifrunner.gnm2.ann1.2VK3FY
arahy.Tifrunner.gnm2.ann1.I4L3EJ	arahy.Tifrunner.gnm2.ann1.4S5M9U	ONT.34146	arahy.Tifrunner.gnm2.ann1.3T33KS	arahy.Tifrunner.gnm2.ann1.2VSR2R	ONT.28943	ONT.28364	arahy.Tifrunner.gnm2.ann1.2VSR2R	arahy.Tifrunner.gnm2.ann1.52HH2Q	arahy.Tifrunner.gnm2.ann1.2VSR2R
arahy.Tifrunner.gnm2.ann1.I51058	arahy.Tifrunner.gnm2.ann1.4SGX54	ONT.34181	arahy.Tifrunner.gnm2.ann1.3T59BH	arahy.Tifrunner.gnm2.ann1.2W47TI	ONT.28959	ONT.28391	arahy.Tifrunner.gnm2.ann1.2W47TI	arahy.Tifrunner.gnm2.ann1.52MV3Q	arahy.Tifrunner.gnm2.ann1.2W47TI
arahy.Tifrunner.gnm2.ann1.I51UM8	arahy.Tifrunner.gnm2.ann1.4T6VK1	ONT.34217	arahy.Tifrunner.gnm2.ann1.3T7HHY	arahy.Tifrunner.gnm2.ann1.2WQ4QV	ONT.28970	ONT.28395	arahy.Tifrunner.gnm2.ann1.2WQ4QV	arahy.Tifrunner.gnm2.ann1.52QCLV	arahy.Tifrunner.gnm2.ann1.2WQ4QV
arahy.Tifrunner.gnm2.ann1.I5K3IU	arahy.Tifrunner.gnm2.ann1.4U9EUW	ONT.34379	arahy.Tifrunner.gnm2.ann1.3TG68A	arahy.Tifrunner.gnm2.ann1.2WTJ41	ONT.28972	ONT.28483	arahy.Tifrunner.gnm2.ann1.2WTJ41	arahy.Tifrunner.gnm2.ann1.52SAJ1	arahy.Tifrunner.gnm2.ann1.2WTJ41
arahy.Tifrunner.gnm2.ann1.I6JZDT	arahy.Tifrunner.gnm2.ann1.4UMK2V	ONT.34397	arahy.Tifrunner.gnm2.ann1.3THH2M	arahy.Tifrunner.gnm2.ann1.2XB9EG	ONT.28995	ONT.28508	arahy.Tifrunner.gnm2.ann1.2XB9EG	arahy.Tifrunner.gnm2.ann1.52UA61	arahy.Tifrunner.gnm2.ann1.2XB9EG
arahy.Tifrunner.gnm2.ann1.I6VHAV	arahy.Tifrunner.gnm2.ann1.4UQ2XQ	ONT.34401	arahy.Tifrunner.gnm2.ann1.3TL5KL	arahy.Tifrunner.gnm2.ann1.2YFD5H	ONT.29008	ONT.28532	arahy.Tifrunner.gnm2.ann1.2YFD5H	arahy.Tifrunner.gnm2.ann1.52W323	arahy.Tifrunner.gnm2.ann1.2YFD5H
arahy.Tifrunner.gnm2.ann1.I7DA1M	arahy.Tifrunner.gnm2.ann1.4V3JGL	ONT.34407	arahy.Tifrunner.gnm2.ann1.3TU9DB	arahy.Tifrunner.gnm2.ann1.2YP1UN	ONT.29041	ONT.28558	arahy.Tifrunner.gnm2.ann1.2YP1UN	arahy.Tifrunner.gnm2.ann1.52XQ2N	arahy.Tifrunner.gnm2.ann1.2YP1UN
arahy.Tifrunner.gnm2.ann1.I7Y4WF	arahy.Tifrunner.gnm2.ann1.4VZ1PT	ONT.3441	arahy.Tifrunner.gnm2.ann1.3U1GZ3	arahy.Tifrunner.gnm2.ann1.2Z587T	ONT.29049	ONT.28564	arahy.Tifrunner.gnm2.ann1.2Z587T	arahy.Tifrunner.gnm2.ann1.533ER3	arahy.Tifrunner.gnm2.ann1.2Z587T
arahy.Tifrunner.gnm2.ann1.I81STG	arahy.Tifrunner.gnm2.ann1.4X3ZEJ	ONT.34414	arahy.Tifrunner.gnm2.ann1.3U22LJ	arahy.Tifrunner.gnm2.ann1.2Z77FC	ONT.29050	ONT.28584	arahy.Tifrunner.gnm2.ann1.2Z77FC	arahy.Tifrunner.gnm2.ann1.53BRPK	arahy.Tifrunner.gnm2.ann1.2Z77FC
arahy.Tifrunner.gnm2.ann1.I827PI	arahy.Tifrunner.gnm2.ann1.4XS3FZ	ONT.34434	arahy.Tifrunner.gnm2.ann1.3U27PV	arahy.Tifrunner.gnm2.ann1.303TEV	ONT.29077	ONT.28588	arahy.Tifrunner.gnm2.ann1.303TEV	arahy.Tifrunner.gnm2.ann1.53CX5B	arahy.Tifrunner.gnm2.ann1.303TEV
arahy.Tifrunner.gnm2.ann1.I84R0N	arahy.Tifrunner.gnm2.ann1.4Y0EX5	ONT.3444	arahy.Tifrunner.gnm2.ann1.3U28WJ	arahy.Tifrunner.gnm2.ann1.32WV4S	ONT.29094	ONT.28656	arahy.Tifrunner.gnm2.ann1.32WV4S	arahy.Tifrunner.gnm2.ann1.53HSKV	arahy.Tifrunner.gnm2.ann1.32WV4S
arahy.Tifrunner.gnm2.ann1.I97YLG	arahy.Tifrunner.gnm2.ann1.4Y7J59	ONT.34508	arahy.Tifrunner.gnm2.ann1.3UW96L	arahy.Tifrunner.gnm2.ann1.333C3Q	ONT.29110	ONT.28695	arahy.Tifrunner.gnm2.ann1.333C3Q	arahy.Tifrunner.gnm2.ann1.541GKY	arahy.Tifrunner.gnm2.ann1.333C3Q
arahy.Tifrunner.gnm2.ann1.IKB72F	arahy.Tifrunner.gnm2.ann1.4ZCW5F	ONT.34512	arahy.Tifrunner.gnm2.ann1.3V0HJR	arahy.Tifrunner.gnm2.ann1.33MSFM	ONT.29121	ONT.28696	arahy.Tifrunner.gnm2.ann1.33MSFM	arahy.Tifrunner.gnm2.ann1.5434G2	arahy.Tifrunner.gnm2.ann1.33MSFM
arahy.Tifrunner.gnm2.ann1.IM6RX7	arahy.Tifrunner.gnm2.ann1.510VWF	ONT.34520	arahy.Tifrunner.gnm2.ann1.3V0V2N	arahy.Tifrunner.gnm2.ann1.3469MM	ONT.29142	ONT.287	arahy.Tifrunner.gnm2.ann1.3469MM	arahy.Tifrunner.gnm2.ann1.548L12	arahy.Tifrunner.gnm2.ann1.3469MM
arahy.Tifrunner.gnm2.ann1.IS7CAM	arahy.Tifrunner.gnm2.ann1.51I078	ONT.34521	arahy.Tifrunner.gnm2.ann1.3V8BTX	arahy.Tifrunner.gnm2.ann1.3475Q7	ONT.29149	ONT.28707	arahy.Tifrunner.gnm2.ann1.3475Q7	arahy.Tifrunner.gnm2.ann1.5497SD	arahy.Tifrunner.gnm2.ann1.3475Q7
arahy.Tifrunner.gnm2.ann1.ISYP38	arahy.Tifrunner.gnm2.ann1.52B7MM	ONT.34524	arahy.Tifrunner.gnm2.ann1.3V9QR8	arahy.Tifrunner.gnm2.ann1.347H2B	ONT.29159	ONT.28708	arahy.Tifrunner.gnm2.ann1.347H2B	arahy.Tifrunner.gnm2.ann1.54A98K	arahy.Tifrunner.gnm2.ann1.347H2B
arahy.Tifrunner.gnm2.ann1.IUKN41	arahy.Tifrunner.gnm2.ann1.52HH2Q	ONT.34555	arahy.Tifrunner.gnm2.ann1.3VLA0M	arahy.Tifrunner.gnm2.ann1.34Y9P3	ONT.29170	ONT.28710	arahy.Tifrunner.gnm2.ann1.34Y9P3	arahy.Tifrunner.gnm2.ann1.54ALND	arahy.Tifrunner.gnm2.ann1.34Y9P3
arahy.Tifrunner.gnm2.ann1.IUPW61	arahy.Tifrunner.gnm2.ann1.52W323	ONT.34571	arahy.Tifrunner.gnm2.ann1.3VR7C0	arahy.Tifrunner.gnm2.ann1.34YUZ5	ONT.29199	ONT.28779	arahy.Tifrunner.gnm2.ann1.34YUZ5	arahy.Tifrunner.gnm2.ann1.54SH3C	arahy.Tifrunner.gnm2.ann1.34YUZ5
arahy.Tifrunner.gnm2.ann1.IVEQ23	arahy.Tifrunner.gnm2.ann1.52XQ2N	ONT.34581	arahy.Tifrunner.gnm2.ann1.3VV3WE	arahy.Tifrunner.gnm2.ann1.350VGV	ONT.29207	ONT.28782	arahy.Tifrunner.gnm2.ann1.350VGV	arahy.Tifrunner.gnm2.ann1.54SJKS	arahy.Tifrunner.gnm2.ann1.350VGV
arahy.Tifrunner.gnm2.ann1.IVNQ32	arahy.Tifrunner.gnm2.ann1.541GKY	ONT.34592	arahy.Tifrunner.gnm2.ann1.3VW7XE	arahy.Tifrunner.gnm2.ann1.35HHHP	ONT.29229	ONT.28804	arahy.Tifrunner.gnm2.ann1.35HHHP	arahy.Tifrunner.gnm2.ann1.54YKSM	arahy.Tifrunner.gnm2.ann1.35HHHP
arahy.Tifrunner.gnm2.ann1.IX1GIK	arahy.Tifrunner.gnm2.ann1.548L12	ONT.3462	arahy.Tifrunner.gnm2.ann1.3W2G1M	arahy.Tifrunner.gnm2.ann1.35R1UP	ONT.29249	ONT.28806	arahy.Tifrunner.gnm2.ann1.35R1UP	arahy.Tifrunner.gnm2.ann1.555M2B	arahy.Tifrunner.gnm2.ann1.35R1UP
arahy.Tifrunner.gnm2.ann1.J0DG7J	arahy.Tifrunner.gnm2.ann1.54A98K	ONT.34626	arahy.Tifrunner.gnm2.ann1.3W2ZUL	arahy.Tifrunner.gnm2.ann1.35SLR1	ONT.29250	ONT.28808	arahy.Tifrunner.gnm2.ann1.35SLR1	arahy.Tifrunner.gnm2.ann1.55B6KH	arahy.Tifrunner.gnm2.ann1.35SLR1
arahy.Tifrunner.gnm2.ann1.J0RZ19	arahy.Tifrunner.gnm2.ann1.54SJKS	ONT.34667	arahy.Tifrunner.gnm2.ann1.3WAX0M	arahy.Tifrunner.gnm2.ann1.36H6QC	ONT.29258	ONT.28810	arahy.Tifrunner.gnm2.ann1.36H6QC	arahy.Tifrunner.gnm2.ann1.55LDGL	arahy.Tifrunner.gnm2.ann1.36H6QC
arahy.Tifrunner.gnm2.ann1.J106XQ	arahy.Tifrunner.gnm2.ann1.55B6KH	ONT.34668	arahy.Tifrunner.gnm2.ann1.3WFA2L	arahy.Tifrunner.gnm2.ann1.36H91F	ONT.29274	ONT.28816	arahy.Tifrunner.gnm2.ann1.36H91F	arahy.Tifrunner.gnm2.ann1.55VZFW	arahy.Tifrunner.gnm2.ann1.36H91F
arahy.Tifrunner.gnm2.ann1.J2EJNX	arahy.Tifrunner.gnm2.ann1.564Z05	ONT.34680	arahy.Tifrunner.gnm2.ann1.3WQI06	arahy.Tifrunner.gnm2.ann1.370AXC	ONT.29295	ONT.28827	arahy.Tifrunner.gnm2.ann1.370AXC	arahy.Tifrunner.gnm2.ann1.55WK8U	arahy.Tifrunner.gnm2.ann1.370AXC
arahy.Tifrunner.gnm2.ann1.J2XU5N	arahy.Tifrunner.gnm2.ann1.56MHIC	ONT.34765	arahy.Tifrunner.gnm2.ann1.3WRP69	arahy.Tifrunner.gnm2.ann1.37FE2U	ONT.29306	ONT.28835	arahy.Tifrunner.gnm2.ann1.37FE2U	arahy.Tifrunner.gnm2.ann1.566SHA	arahy.Tifrunner.gnm2.ann1.37FE2U
arahy.Tifrunner.gnm2.ann1.J4647K	arahy.Tifrunner.gnm2.ann1.56RDUW	ONT.34767	arahy.Tifrunner.gnm2.ann1.3X0BKP	arahy.Tifrunner.gnm2.ann1.37SQSE	ONT.29331	ONT.28837	arahy.Tifrunner.gnm2.ann1.37SQSE	arahy.Tifrunner.gnm2.ann1.5678GR	arahy.Tifrunner.gnm2.ann1.37SQSE
arahy.Tifrunner.gnm2.ann1.J4SELD	arahy.Tifrunner.gnm2.ann1.56TENK	ONT.34772	arahy.Tifrunner.gnm2.ann1.3X42ZC	arahy.Tifrunner.gnm2.ann1.392SEK	ONT.29335	ONT.28848	arahy.Tifrunner.gnm2.ann1.392SEK	arahy.Tifrunner.gnm2.ann1.5684ZR	arahy.Tifrunner.gnm2.ann1.392SEK
arahy.Tifrunner.gnm2.ann1.J4XL7B	arahy.Tifrunner.gnm2.ann1.574DNA	ONT.34777	arahy.Tifrunner.gnm2.ann1.3X83TA	arahy.Tifrunner.gnm2.ann1.3A06QA	ONT.2941	ONT.28854	arahy.Tifrunner.gnm2.ann1.3A06QA	arahy.Tifrunner.gnm2.ann1.56CREW	arahy.Tifrunner.gnm2.ann1.3A06QA
arahy.Tifrunner.gnm2.ann1.J53S6S	arahy.Tifrunner.gnm2.ann1.577E3L	ONT.34781	arahy.Tifrunner.gnm2.ann1.3X8NRX	arahy.Tifrunner.gnm2.ann1.3A37EK	ONT.29420	ONT.28858	arahy.Tifrunner.gnm2.ann1.3A37EK	arahy.Tifrunner.gnm2.ann1.56FJP3	arahy.Tifrunner.gnm2.ann1.3A37EK
arahy.Tifrunner.gnm2.ann1.J5SZ1I	arahy.Tifrunner.gnm2.ann1.577H6Y	ONT.34788	arahy.Tifrunner.gnm2.ann1.3X9X11	arahy.Tifrunner.gnm2.ann1.3A3GYI	ONT.29432	ONT.2887	arahy.Tifrunner.gnm2.ann1.3A3GYI	arahy.Tifrunner.gnm2.ann1.56K58S	arahy.Tifrunner.gnm2.ann1.3A3GYI
arahy.Tifrunner.gnm2.ann1.J66FTP	arahy.Tifrunner.gnm2.ann1.578PES	ONT.34837	arahy.Tifrunner.gnm2.ann1.3Y20MY	arahy.Tifrunner.gnm2.ann1.3BDP96	ONT.29447	ONT.28914	arahy.Tifrunner.gnm2.ann1.3BDP96	arahy.Tifrunner.gnm2.ann1.56MHIC	arahy.Tifrunner.gnm2.ann1.3BDP96
arahy.Tifrunner.gnm2.ann1.J7RV1V	arahy.Tifrunner.gnm2.ann1.57KHAW	ONT.34872	arahy.Tifrunner.gnm2.ann1.3YB7R6	arahy.Tifrunner.gnm2.ann1.3CBS5R	ONT.29464	ONT.28919	arahy.Tifrunner.gnm2.ann1.3CBS5R	arahy.Tifrunner.gnm2.ann1.56PS60	arahy.Tifrunner.gnm2.ann1.3CBS5R
arahy.Tifrunner.gnm2.ann1.J9EPM7	arahy.Tifrunner.gnm2.ann1.57R63A	ONT.34945	arahy.Tifrunner.gnm2.ann1.3YC2HT	arahy.Tifrunner.gnm2.ann1.3DY3DI	ONT.2952	ONT.2892	arahy.Tifrunner.gnm2.ann1.3DY3DI	arahy.Tifrunner.gnm2.ann1.56RDUW	arahy.Tifrunner.gnm2.ann1.3DY3DI
arahy.Tifrunner.gnm2.ann1.JA76Y5	arahy.Tifrunner.gnm2.ann1.58XCKB	ONT.34992	arahy.Tifrunner.gnm2.ann1.3YJ1U6	arahy.Tifrunner.gnm2.ann1.3E7GE6	ONT.29525	ONT.28943	arahy.Tifrunner.gnm2.ann1.3E7GE6	arahy.Tifrunner.gnm2.ann1.56TENK	arahy.Tifrunner.gnm2.ann1.3E7GE6
arahy.Tifrunner.gnm2.ann1.JBU48Q	arahy.Tifrunner.gnm2.ann1.596HBI	ONT.34996	arahy.Tifrunner.gnm2.ann1.3YMB7T	arahy.Tifrunner.gnm2.ann1.3F3WIY	ONT.29536	ONT.28969	arahy.Tifrunner.gnm2.ann1.3F3WIY	arahy.Tifrunner.gnm2.ann1.56Z8NU	arahy.Tifrunner.gnm2.ann1.3F3WIY
arahy.Tifrunner.gnm2.ann1.JE1LMX	arahy.Tifrunner.gnm2.ann1.59QKRW	ONT.35021	arahy.Tifrunner.gnm2.ann1.3YZ3MF	arahy.Tifrunner.gnm2.ann1.3FY9NR	ONT.29558	ONT.28970	arahy.Tifrunner.gnm2.ann1.3FY9NR	arahy.Tifrunner.gnm2.ann1.56ZP6Z	arahy.Tifrunner.gnm2.ann1.3FY9NR
arahy.Tifrunner.gnm2.ann1.JED1KU	arahy.Tifrunner.gnm2.ann1.5A3FI2	ONT.35033	arahy.Tifrunner.gnm2.ann1.3Z0Y0Z	arahy.Tifrunner.gnm2.ann1.3G8GKP	ONT.29559	ONT.28972	arahy.Tifrunner.gnm2.ann1.3G8GKP	arahy.Tifrunner.gnm2.ann1.573L1D	arahy.Tifrunner.gnm2.ann1.3G8GKP
arahy.Tifrunner.gnm2.ann1.JEM7HP	arahy.Tifrunner.gnm2.ann1.5A78WG	ONT.35037	arahy.Tifrunner.gnm2.ann1.3Z4R3A	arahy.Tifrunner.gnm2.ann1.3GMY5M	ONT.29584	ONT.28976	arahy.Tifrunner.gnm2.ann1.3GMY5M	arahy.Tifrunner.gnm2.ann1.574DNA	arahy.Tifrunner.gnm2.ann1.3GMY5M
arahy.Tifrunner.gnm2.ann1.JEY2CC	arahy.Tifrunner.gnm2.ann1.5AD6K9	ONT.35038	arahy.Tifrunner.gnm2.ann1.3Z7WCZ	arahy.Tifrunner.gnm2.ann1.3I642Y	ONT.29586	ONT.28995	arahy.Tifrunner.gnm2.ann1.3I642Y	arahy.Tifrunner.gnm2.ann1.577E3L	arahy.Tifrunner.gnm2.ann1.3I642Y
arahy.Tifrunner.gnm2.ann1.JF0SCD	arahy.Tifrunner.gnm2.ann1.5B0M6A	ONT.35039	arahy.Tifrunner.gnm2.ann1.3Z9A6G	arahy.Tifrunner.gnm2.ann1.3IB3IU	ONT.29609	ONT.29041	arahy.Tifrunner.gnm2.ann1.3IB3IU	arahy.Tifrunner.gnm2.ann1.577H6Y	arahy.Tifrunner.gnm2.ann1.3IB3IU
arahy.Tifrunner.gnm2.ann1.JGWU85	arahy.Tifrunner.gnm2.ann1.5B35UI	ONT.35041	arahy.Tifrunner.gnm2.ann1.3ZC5FT	arahy.Tifrunner.gnm2.ann1.3JC75E	ONT.29615	ONT.29049	arahy.Tifrunner.gnm2.ann1.3JC75E	arahy.Tifrunner.gnm2.ann1.578PES	arahy.Tifrunner.gnm2.ann1.3JC75E
arahy.Tifrunner.gnm2.ann1.JNS4CJ	arahy.Tifrunner.gnm2.ann1.5B5NV8	ONT.35050	arahy.Tifrunner.gnm2.ann1.3ZDQ4J	arahy.Tifrunner.gnm2.ann1.3JC93A	ONT.29679	ONT.29050	arahy.Tifrunner.gnm2.ann1.3JC93A	arahy.Tifrunner.gnm2.ann1.579CME	arahy.Tifrunner.gnm2.ann1.3JC93A
arahy.Tifrunner.gnm2.ann1.JQ7JP5	arahy.Tifrunner.gnm2.ann1.5BLU0Q	ONT.35056	arahy.Tifrunner.gnm2.ann1.3ZGG11	arahy.Tifrunner.gnm2.ann1.3JW4UR	ONT.29688	ONT.29077	arahy.Tifrunner.gnm2.ann1.3JW4UR	arahy.Tifrunner.gnm2.ann1.57GLQM	arahy.Tifrunner.gnm2.ann1.3JW4UR
arahy.Tifrunner.gnm2.ann1.JU87H7	arahy.Tifrunner.gnm2.ann1.5CG51V	ONT.35057	arahy.Tifrunner.gnm2.ann1.3ZI7DD	arahy.Tifrunner.gnm2.ann1.3K2WNH	ONT.29691	ONT.29110	arahy.Tifrunner.gnm2.ann1.3K2WNH	arahy.Tifrunner.gnm2.ann1.57KHAW	arahy.Tifrunner.gnm2.ann1.3K2WNH
arahy.Tifrunner.gnm2.ann1.JVCS8V	arahy.Tifrunner.gnm2.ann1.5CRU8P	ONT.35062	arahy.Tifrunner.gnm2.ann1.3ZKN46	arahy.Tifrunner.gnm2.ann1.3LM8QV	ONT.29704	ONT.29125	arahy.Tifrunner.gnm2.ann1.3LM8QV	arahy.Tifrunner.gnm2.ann1.57R63A	arahy.Tifrunner.gnm2.ann1.3LM8QV
arahy.Tifrunner.gnm2.ann1.JVKZ4S	arahy.Tifrunner.gnm2.ann1.5E2H6P	ONT.3507	arahy.Tifrunner.gnm2.ann1.3ZSM3L	arahy.Tifrunner.gnm2.ann1.3M80B2	ONT.29733	ONT.29135	arahy.Tifrunner.gnm2.ann1.3M80B2	arahy.Tifrunner.gnm2.ann1.57UTND	arahy.Tifrunner.gnm2.ann1.3M80B2
arahy.Tifrunner.gnm2.ann1.JWM5KP	arahy.Tifrunner.gnm2.ann1.5E3CW8	ONT.3517	arahy.Tifrunner.gnm2.ann1.400PFG	arahy.Tifrunner.gnm2.ann1.3M8WGZ	ONT.29752	ONT.29207	arahy.Tifrunner.gnm2.ann1.3M8WGZ	arahy.Tifrunner.gnm2.ann1.57V55A	arahy.Tifrunner.gnm2.ann1.3M8WGZ
arahy.Tifrunner.gnm2.ann1.JY1AQN	arahy.Tifrunner.gnm2.ann1.5ESV8I	ONT.3525	arahy.Tifrunner.gnm2.ann1.400Z1U	arahy.Tifrunner.gnm2.ann1.3ML67S	ONT.29757	ONT.29229	arahy.Tifrunner.gnm2.ann1.3ML67S	arahy.Tifrunner.gnm2.ann1.57ZPJQ	arahy.Tifrunner.gnm2.ann1.3ML67S
arahy.Tifrunner.gnm2.ann1.JZ11TB	arahy.Tifrunner.gnm2.ann1.5EYH1D	ONT.35267	arahy.Tifrunner.gnm2.ann1.405Q8S	arahy.Tifrunner.gnm2.ann1.3N3RG9	ONT.29759	ONT.29250	arahy.Tifrunner.gnm2.ann1.3N3RG9	arahy.Tifrunner.gnm2.ann1.588I57	arahy.Tifrunner.gnm2.ann1.3N3RG9
arahy.Tifrunner.gnm2.ann1.JZIS5A	arahy.Tifrunner.gnm2.ann1.5EZ2U4	ONT.35310	arahy.Tifrunner.gnm2.ann1.408I3G	arahy.Tifrunner.gnm2.ann1.3P7FNU	ONT.29815	ONT.29274	arahy.Tifrunner.gnm2.ann1.3P7FNU	arahy.Tifrunner.gnm2.ann1.58NQ7F	arahy.Tifrunner.gnm2.ann1.3P7FNU
arahy.Tifrunner.gnm2.ann1.K0N155	arahy.Tifrunner.gnm2.ann1.5F9902	ONT.35325	arahy.Tifrunner.gnm2.ann1.40D0U7	arahy.Tifrunner.gnm2.ann1.3PP5US	ONT.29833	ONT.29284	arahy.Tifrunner.gnm2.ann1.3PP5US	arahy.Tifrunner.gnm2.ann1.58RJ2S	arahy.Tifrunner.gnm2.ann1.3PP5US
arahy.Tifrunner.gnm2.ann1.K1TFPH	arahy.Tifrunner.gnm2.ann1.5FCM8E	ONT.35335	arahy.Tifrunner.gnm2.ann1.40EERC	arahy.Tifrunner.gnm2.ann1.3R3ZK7	ONT.29840	ONT.29295	arahy.Tifrunner.gnm2.ann1.3R3ZK7	arahy.Tifrunner.gnm2.ann1.58ULDB	arahy.Tifrunner.gnm2.ann1.3R3ZK7
arahy.Tifrunner.gnm2.ann1.K43QHB	arahy.Tifrunner.gnm2.ann1.5H5XYM	ONT.35353	arahy.Tifrunner.gnm2.ann1.40EGC8	arahy.Tifrunner.gnm2.ann1.3R5KQS	ONT.29853	ONT.29300	arahy.Tifrunner.gnm2.ann1.3R5KQS	arahy.Tifrunner.gnm2.ann1.58WDF9	arahy.Tifrunner.gnm2.ann1.3R5KQS
arahy.Tifrunner.gnm2.ann1.K5MJK0	arahy.Tifrunner.gnm2.ann1.5H969I	ONT.35362	arahy.Tifrunner.gnm2.ann1.40M9N2	arahy.Tifrunner.gnm2.ann1.3S1UCG	ONT.29857	ONT.29306	arahy.Tifrunner.gnm2.ann1.3S1UCG	arahy.Tifrunner.gnm2.ann1.58XCKB	arahy.Tifrunner.gnm2.ann1.3S1UCG
arahy.Tifrunner.gnm2.ann1.K79JM6	arahy.Tifrunner.gnm2.ann1.5HQE64	ONT.35370	arahy.Tifrunner.gnm2.ann1.40T6WH	arahy.Tifrunner.gnm2.ann1.3S4WCE	ONT.29862	ONT.29308	arahy.Tifrunner.gnm2.ann1.3S4WCE	arahy.Tifrunner.gnm2.ann1.5913QL	arahy.Tifrunner.gnm2.ann1.3S4WCE
arahy.Tifrunner.gnm2.ann1.K8DV01	arahy.Tifrunner.gnm2.ann1.5IN4WP	ONT.35375	arahy.Tifrunner.gnm2.ann1.40UHTZ	arahy.Tifrunner.gnm2.ann1.3S8P0L	ONT.29902	ONT.29327	arahy.Tifrunner.gnm2.ann1.3S8P0L	arahy.Tifrunner.gnm2.ann1.596HBI	arahy.Tifrunner.gnm2.ann1.3S8P0L
arahy.Tifrunner.gnm2.ann1.K8YIAN	arahy.Tifrunner.gnm2.ann1.5JCW6G	ONT.35401	arahy.Tifrunner.gnm2.ann1.4131RS	arahy.Tifrunner.gnm2.ann1.3T6VK1	ONT.29907	ONT.29355	arahy.Tifrunner.gnm2.ann1.3T6VK1	arahy.Tifrunner.gnm2.ann1.59KA91	arahy.Tifrunner.gnm2.ann1.3T6VK1
arahy.Tifrunner.gnm2.ann1.KA4332	arahy.Tifrunner.gnm2.ann1.5K9V6V	ONT.35447	arahy.Tifrunner.gnm2.ann1.4137UB	arahy.Tifrunner.gnm2.ann1.3TPM0V	ONT.29932	ONT.2936	arahy.Tifrunner.gnm2.ann1.3TPM0V	arahy.Tifrunner.gnm2.ann1.59MIJM	arahy.Tifrunner.gnm2.ann1.3TPM0V
arahy.Tifrunner.gnm2.ann1.KB6CC9	arahy.Tifrunner.gnm2.ann1.5KI8FH	ONT.35473	arahy.Tifrunner.gnm2.ann1.414R5A	arahy.Tifrunner.gnm2.ann1.3U1GZ3	ONT.29936	ONT.29378	arahy.Tifrunner.gnm2.ann1.3U1GZ3	arahy.Tifrunner.gnm2.ann1.59PT6M	arahy.Tifrunner.gnm2.ann1.3U1GZ3
arahy.Tifrunner.gnm2.ann1.KCR27H	arahy.Tifrunner.gnm2.ann1.5L0PCQ	ONT.35484	arahy.Tifrunner.gnm2.ann1.415AAL	arahy.Tifrunner.gnm2.ann1.3U22LJ	ONT.29951	ONT.2941	arahy.Tifrunner.gnm2.ann1.3U22LJ	arahy.Tifrunner.gnm2.ann1.59QKRW	arahy.Tifrunner.gnm2.ann1.3U22LJ
arahy.Tifrunner.gnm2.ann1.KE246N	arahy.Tifrunner.gnm2.ann1.5LAA3R	ONT.35507	arahy.Tifrunner.gnm2.ann1.416W9Q	arahy.Tifrunner.gnm2.ann1.3V0V2N	ONT.29967	ONT.29420	arahy.Tifrunner.gnm2.ann1.3V0V2N	arahy.Tifrunner.gnm2.ann1.59U9MN	arahy.Tifrunner.gnm2.ann1.3V0V2N
arahy.Tifrunner.gnm2.ann1.KG07DI	arahy.Tifrunner.gnm2.ann1.5LU64F	ONT.35523	arahy.Tifrunner.gnm2.ann1.41L4N6	arahy.Tifrunner.gnm2.ann1.3V9QR8	ONT.29991	ONT.29447	arahy.Tifrunner.gnm2.ann1.3V9QR8	arahy.Tifrunner.gnm2.ann1.59ZEFF	arahy.Tifrunner.gnm2.ann1.3V9QR8
arahy.Tifrunner.gnm2.ann1.KHQI9Q	arahy.Tifrunner.gnm2.ann1.5M2QCV	ONT.35545	arahy.Tifrunner.gnm2.ann1.41S86B	arahy.Tifrunner.gnm2.ann1.3X83TA	ONT.29993	ONT.29464	arahy.Tifrunner.gnm2.ann1.3X83TA	arahy.Tifrunner.gnm2.ann1.59ZZV8	arahy.Tifrunner.gnm2.ann1.3X83TA
arahy.Tifrunner.gnm2.ann1.KJLF7A	arahy.Tifrunner.gnm2.ann1.5M8WZ8	ONT.35559	arahy.Tifrunner.gnm2.ann1.41SNZJ	arahy.Tifrunner.gnm2.ann1.3Z4R3A	ONT.30029	ONT.29524	arahy.Tifrunner.gnm2.ann1.3Z4R3A	arahy.Tifrunner.gnm2.ann1.5A22SW	arahy.Tifrunner.gnm2.ann1.3Z4R3A
arahy.Tifrunner.gnm2.ann1.KK3MU5	arahy.Tifrunner.gnm2.ann1.5NE8AH	ONT.35569	arahy.Tifrunner.gnm2.ann1.41Y8SN	arahy.Tifrunner.gnm2.ann1.3Z9A6G	ONT.30064	ONT.29551	arahy.Tifrunner.gnm2.ann1.3Z9A6G	arahy.Tifrunner.gnm2.ann1.5A3FI2	arahy.Tifrunner.gnm2.ann1.3Z9A6G
arahy.Tifrunner.gnm2.ann1.KL7BWI	arahy.Tifrunner.gnm2.ann1.5NL3D9	ONT.35576	arahy.Tifrunner.gnm2.ann1.423KP5	arahy.Tifrunner.gnm2.ann1.405Q8S	ONT.30071	ONT.29557	arahy.Tifrunner.gnm2.ann1.405Q8S	arahy.Tifrunner.gnm2.ann1.5A6DFA	arahy.Tifrunner.gnm2.ann1.405Q8S
arahy.Tifrunner.gnm2.ann1.KN6F1W	arahy.Tifrunner.gnm2.ann1.5NTT5I	ONT.35582	arahy.Tifrunner.gnm2.ann1.425GF3	arahy.Tifrunner.gnm2.ann1.407LUN	ONT.30088	ONT.29559	arahy.Tifrunner.gnm2.ann1.407LUN	arahy.Tifrunner.gnm2.ann1.5A78WG	arahy.Tifrunner.gnm2.ann1.407LUN
arahy.Tifrunner.gnm2.ann1.KQYW0D	arahy.Tifrunner.gnm2.ann1.5P1FU9	ONT.35637	arahy.Tifrunner.gnm2.ann1.425ZXH	arahy.Tifrunner.gnm2.ann1.40BCK9	ONT.30110	ONT.29584	arahy.Tifrunner.gnm2.ann1.40BCK9	arahy.Tifrunner.gnm2.ann1.5AB2LW	arahy.Tifrunner.gnm2.ann1.40BCK9
arahy.Tifrunner.gnm2.ann1.KR5G4U	arahy.Tifrunner.gnm2.ann1.5P4QKH	ONT.35654	arahy.Tifrunner.gnm2.ann1.4267PD	arahy.Tifrunner.gnm2.ann1.40EERC	ONT.30119	ONT.29586	arahy.Tifrunner.gnm2.ann1.40EERC	arahy.Tifrunner.gnm2.ann1.5AD6K9	arahy.Tifrunner.gnm2.ann1.40EERC
arahy.Tifrunner.gnm2.ann1.KS67M3	arahy.Tifrunner.gnm2.ann1.5Q7SRA	ONT.35659	arahy.Tifrunner.gnm2.ann1.427FHC	arahy.Tifrunner.gnm2.ann1.40ITVF	ONT.30122	ONT.29609	arahy.Tifrunner.gnm2.ann1.40ITVF	arahy.Tifrunner.gnm2.ann1.5AER9B	arahy.Tifrunner.gnm2.ann1.40ITVF
arahy.Tifrunner.gnm2.ann1.KSB3D6	arahy.Tifrunner.gnm2.ann1.5QUI8A	ONT.35686	arahy.Tifrunner.gnm2.ann1.42AYWL	arahy.Tifrunner.gnm2.ann1.41SNZJ	ONT.30124	ONT.29615	arahy.Tifrunner.gnm2.ann1.41SNZJ	arahy.Tifrunner.gnm2.ann1.5AR8XV	arahy.Tifrunner.gnm2.ann1.41SNZJ
arahy.Tifrunner.gnm2.ann1.KT90FJ	arahy.Tifrunner.gnm2.ann1.5QZF0A	ONT.357	arahy.Tifrunner.gnm2.ann1.42CZAS	arahy.Tifrunner.gnm2.ann1.42AYWL	ONT.30127	ONT.29679	arahy.Tifrunner.gnm2.ann1.42AYWL	arahy.Tifrunner.gnm2.ann1.5B0M6A	arahy.Tifrunner.gnm2.ann1.42AYWL
arahy.Tifrunner.gnm2.ann1.KV2TLG	arahy.Tifrunner.gnm2.ann1.5T510H	ONT.35708	arahy.Tifrunner.gnm2.ann1.42KS26	arahy.Tifrunner.gnm2.ann1.42KS26	ONT.30141	ONT.29733	arahy.Tifrunner.gnm2.ann1.42KS26	arahy.Tifrunner.gnm2.ann1.5B35UI	arahy.Tifrunner.gnm2.ann1.42KS26
arahy.Tifrunner.gnm2.ann1.KWD7UL	arahy.Tifrunner.gnm2.ann1.5T8ZQ4	ONT.35737	arahy.Tifrunner.gnm2.ann1.42SP3V	arahy.Tifrunner.gnm2.ann1.430A6X	ONT.30148	ONT.29752	arahy.Tifrunner.gnm2.ann1.430A6X	arahy.Tifrunner.gnm2.ann1.5B5NV8	arahy.Tifrunner.gnm2.ann1.430A6X
arahy.Tifrunner.gnm2.ann1.KWP8KK	arahy.Tifrunner.gnm2.ann1.5UA89R	ONT.35745	arahy.Tifrunner.gnm2.ann1.42V4U6	arahy.Tifrunner.gnm2.ann1.43HVBR	ONT.30165	ONT.29764	arahy.Tifrunner.gnm2.ann1.43HVBR	arahy.Tifrunner.gnm2.ann1.5BLU0Q	arahy.Tifrunner.gnm2.ann1.43HVBR
arahy.Tifrunner.gnm2.ann1.KX010W	arahy.Tifrunner.gnm2.ann1.5V52A0	ONT.35751	arahy.Tifrunner.gnm2.ann1.42WI7N	arahy.Tifrunner.gnm2.ann1.449CV2	ONT.30199	ONT.29770	arahy.Tifrunner.gnm2.ann1.449CV2	arahy.Tifrunner.gnm2.ann1.5C4SPF	arahy.Tifrunner.gnm2.ann1.449CV2
arahy.Tifrunner.gnm2.ann1.KX701I	arahy.Tifrunner.gnm2.ann1.5W32PJ	ONT.35766	arahy.Tifrunner.gnm2.ann1.435I7G	arahy.Tifrunner.gnm2.ann1.44QEU2	ONT.30219	ONT.29807	arahy.Tifrunner.gnm2.ann1.44QEU2	arahy.Tifrunner.gnm2.ann1.5CG51V	arahy.Tifrunner.gnm2.ann1.44QEU2
arahy.Tifrunner.gnm2.ann1.KX913X	arahy.Tifrunner.gnm2.ann1.5W7NNK	ONT.35768	arahy.Tifrunner.gnm2.ann1.4364K7	arahy.Tifrunner.gnm2.ann1.4568JG	ONT.30281	ONT.29815	arahy.Tifrunner.gnm2.ann1.4568JG	arahy.Tifrunner.gnm2.ann1.5CXD2A	arahy.Tifrunner.gnm2.ann1.4568JG
arahy.Tifrunner.gnm2.ann1.KXG0W2	arahy.Tifrunner.gnm2.ann1.5WK4WG	ONT.35770	arahy.Tifrunner.gnm2.ann1.438HD4	arahy.Tifrunner.gnm2.ann1.45B7J4	ONT.30299	ONT.29833	arahy.Tifrunner.gnm2.ann1.45B7J4	arahy.Tifrunner.gnm2.ann1.5D1FG4	arahy.Tifrunner.gnm2.ann1.45B7J4
arahy.Tifrunner.gnm2.ann1.KXLH0Y	arahy.Tifrunner.gnm2.ann1.5WR99K	ONT.35798	arahy.Tifrunner.gnm2.ann1.438KDZ	arahy.Tifrunner.gnm2.ann1.45DTJR	ONT.30301	ONT.29835	arahy.Tifrunner.gnm2.ann1.45DTJR	arahy.Tifrunner.gnm2.ann1.5D2RAG	arahy.Tifrunner.gnm2.ann1.45DTJR
arahy.Tifrunner.gnm2.ann1.KYX91V	arahy.Tifrunner.gnm2.ann1.5ZE1Q7	ONT.35809	arahy.Tifrunner.gnm2.ann1.43EIBT	arahy.Tifrunner.gnm2.ann1.45XZWW	ONT.30346	ONT.29836	arahy.Tifrunner.gnm2.ann1.45XZWW	arahy.Tifrunner.gnm2.ann1.5D60HD	arahy.Tifrunner.gnm2.ann1.45XZWW
arahy.Tifrunner.gnm2.ann1.L0R21L	arahy.Tifrunner.gnm2.ann1.61109J	ONT.35817	arahy.Tifrunner.gnm2.ann1.43WUMR	arahy.Tifrunner.gnm2.ann1.46R54Y	ONT.30356	ONT.29862	arahy.Tifrunner.gnm2.ann1.46R54Y	arahy.Tifrunner.gnm2.ann1.5DA507	arahy.Tifrunner.gnm2.ann1.46R54Y
arahy.Tifrunner.gnm2.ann1.L0YNNV	arahy.Tifrunner.gnm2.ann1.6187DS	ONT.35897	arahy.Tifrunner.gnm2.ann1.43X7GJ	arahy.Tifrunner.gnm2.ann1.47CT68	ONT.30362	ONT.29872	arahy.Tifrunner.gnm2.ann1.47CT68	arahy.Tifrunner.gnm2.ann1.5DLY1B	arahy.Tifrunner.gnm2.ann1.47CT68
arahy.Tifrunner.gnm2.ann1.L11NM0	arahy.Tifrunner.gnm2.ann1.61D68N	ONT.35928	arahy.Tifrunner.gnm2.ann1.43ZW0S	arahy.Tifrunner.gnm2.ann1.47HK44	ONT.30579	ONT.29902	arahy.Tifrunner.gnm2.ann1.47HK44	arahy.Tifrunner.gnm2.ann1.5DZ9UG	arahy.Tifrunner.gnm2.ann1.47HK44
arahy.Tifrunner.gnm2.ann1.L14VXE	arahy.Tifrunner.gnm2.ann1.61ZXLU	ONT.35948	arahy.Tifrunner.gnm2.ann1.444T0H	arahy.Tifrunner.gnm2.ann1.47NS3A	ONT.30600	ONT.29905	arahy.Tifrunner.gnm2.ann1.47NS3A	arahy.Tifrunner.gnm2.ann1.5E2H6P	arahy.Tifrunner.gnm2.ann1.47NS3A
arahy.Tifrunner.gnm2.ann1.L1Q7MY	arahy.Tifrunner.gnm2.ann1.626Q4X	ONT.35963	arahy.Tifrunner.gnm2.ann1.4453MP	arahy.Tifrunner.gnm2.ann1.48DCIV	ONT.30653	ONT.29914	arahy.Tifrunner.gnm2.ann1.48DCIV	arahy.Tifrunner.gnm2.ann1.5E3CW8	arahy.Tifrunner.gnm2.ann1.48DCIV
arahy.Tifrunner.gnm2.ann1.L2Y6DG	arahy.Tifrunner.gnm2.ann1.62HRHN	ONT.35985	arahy.Tifrunner.gnm2.ann1.448EM4	arahy.Tifrunner.gnm2.ann1.48KEPM	ONT.30655	ONT.29939	arahy.Tifrunner.gnm2.ann1.48KEPM	arahy.Tifrunner.gnm2.ann1.5E52J9	arahy.Tifrunner.gnm2.ann1.48KEPM
arahy.Tifrunner.gnm2.ann1.L2Z1RL	arahy.Tifrunner.gnm2.ann1.6374NN	ONT.35988	arahy.Tifrunner.gnm2.ann1.44D9RB	arahy.Tifrunner.gnm2.ann1.490PMA	ONT.30657	ONT.29944	arahy.Tifrunner.gnm2.ann1.490PMA	arahy.Tifrunner.gnm2.ann1.5EE15R	arahy.Tifrunner.gnm2.ann1.490PMA
arahy.Tifrunner.gnm2.ann1.L5AWWV	arahy.Tifrunner.gnm2.ann1.63KFKN	ONT.36002	arahy.Tifrunner.gnm2.ann1.44QEU2	arahy.Tifrunner.gnm2.ann1.491WUZ	ONT.30702	ONT.29951	arahy.Tifrunner.gnm2.ann1.491WUZ	arahy.Tifrunner.gnm2.ann1.5ESV8I	arahy.Tifrunner.gnm2.ann1.491WUZ
arahy.Tifrunner.gnm2.ann1.L5L12B	arahy.Tifrunner.gnm2.ann1.63NC9C	ONT.36006	arahy.Tifrunner.gnm2.ann1.44SN5D	arahy.Tifrunner.gnm2.ann1.4A8W5C	ONT.30722	ONT.29977	arahy.Tifrunner.gnm2.ann1.4A8W5C	arahy.Tifrunner.gnm2.ann1.5EYH1D	arahy.Tifrunner.gnm2.ann1.4A8W5C
arahy.Tifrunner.gnm2.ann1.L60JVI	arahy.Tifrunner.gnm2.ann1.644STB	ONT.3601	arahy.Tifrunner.gnm2.ann1.44TKHA	arahy.Tifrunner.gnm2.ann1.4BI446	ONT.30723	ONT.29993	arahy.Tifrunner.gnm2.ann1.4BI446	arahy.Tifrunner.gnm2.ann1.5F38QW	arahy.Tifrunner.gnm2.ann1.4BI446
arahy.Tifrunner.gnm2.ann1.L6TRL0	arahy.Tifrunner.gnm2.ann1.648H43	ONT.36052	arahy.Tifrunner.gnm2.ann1.44VHKN	arahy.Tifrunner.gnm2.ann1.4CI2WL	ONT.30745	ONT.29999	arahy.Tifrunner.gnm2.ann1.4CI2WL	arahy.Tifrunner.gnm2.ann1.5F6SWA	arahy.Tifrunner.gnm2.ann1.4CI2WL
arahy.Tifrunner.gnm2.ann1.L77XYR	arahy.Tifrunner.gnm2.ann1.6494R5	ONT.36119	arahy.Tifrunner.gnm2.ann1.454AC4	arahy.Tifrunner.gnm2.ann1.4D0408	ONT.3075	ONT.30014	arahy.Tifrunner.gnm2.ann1.4D0408	arahy.Tifrunner.gnm2.ann1.5F9902	arahy.Tifrunner.gnm2.ann1.4D0408
arahy.Tifrunner.gnm2.ann1.L8E2ZZ	arahy.Tifrunner.gnm2.ann1.652ZDV	ONT.36122	arahy.Tifrunner.gnm2.ann1.4568JG	arahy.Tifrunner.gnm2.ann1.4DSA35	ONT.30764	ONT.30070	arahy.Tifrunner.gnm2.ann1.4DSA35	arahy.Tifrunner.gnm2.ann1.5FCM8E	arahy.Tifrunner.gnm2.ann1.4DSA35
arahy.Tifrunner.gnm2.ann1.L9MWY5	arahy.Tifrunner.gnm2.ann1.653B24	ONT.36128	arahy.Tifrunner.gnm2.ann1.456QL1	arahy.Tifrunner.gnm2.ann1.4E075G	ONT.30790	ONT.30103	arahy.Tifrunner.gnm2.ann1.4E075G	arahy.Tifrunner.gnm2.ann1.5FCQ1J	arahy.Tifrunner.gnm2.ann1.4E075G
arahy.Tifrunner.gnm2.ann1.LAP5IF	arahy.Tifrunner.gnm2.ann1.65NT4G	ONT.36129	arahy.Tifrunner.gnm2.ann1.45B7J4	arahy.Tifrunner.gnm2.ann1.4E7QKU	ONT.30798	ONT.30107	arahy.Tifrunner.gnm2.ann1.4E7QKU	arahy.Tifrunner.gnm2.ann1.5FG7TI	arahy.Tifrunner.gnm2.ann1.4E7QKU
arahy.Tifrunner.gnm2.ann1.LCIL6D	arahy.Tifrunner.gnm2.ann1.65U0MI	ONT.36131	arahy.Tifrunner.gnm2.ann1.45L6E0	arahy.Tifrunner.gnm2.ann1.4E80DN	ONT.308	ONT.30108	arahy.Tifrunner.gnm2.ann1.4E80DN	arahy.Tifrunner.gnm2.ann1.5FT298	arahy.Tifrunner.gnm2.ann1.4E80DN
arahy.Tifrunner.gnm2.ann1.LFH2Q4	arahy.Tifrunner.gnm2.ann1.669CET	ONT.36138	arahy.Tifrunner.gnm2.ann1.45LA2C	arahy.Tifrunner.gnm2.ann1.4F27GG	ONT.30822	ONT.30115	arahy.Tifrunner.gnm2.ann1.4F27GG	arahy.Tifrunner.gnm2.ann1.5G0V08	arahy.Tifrunner.gnm2.ann1.4F27GG
arahy.Tifrunner.gnm2.ann1.LHW1VF	arahy.Tifrunner.gnm2.ann1.66GSL1	ONT.36139	arahy.Tifrunner.gnm2.ann1.45LQ32	arahy.Tifrunner.gnm2.ann1.4F68EX	ONT.30827	ONT.30119	arahy.Tifrunner.gnm2.ann1.4F68EX	arahy.Tifrunner.gnm2.ann1.5G75KN	arahy.Tifrunner.gnm2.ann1.4F68EX
arahy.Tifrunner.gnm2.ann1.LJ25B0	arahy.Tifrunner.gnm2.ann1.66J229	ONT.36143	arahy.Tifrunner.gnm2.ann1.45PR62	arahy.Tifrunner.gnm2.ann1.4GH0FM	ONT.30828	ONT.30122	arahy.Tifrunner.gnm2.ann1.4GH0FM	arahy.Tifrunner.gnm2.ann1.5G8LZC	arahy.Tifrunner.gnm2.ann1.4GH0FM
arahy.Tifrunner.gnm2.ann1.LJEZ0V	arahy.Tifrunner.gnm2.ann1.66PMV3	ONT.36144	arahy.Tifrunner.gnm2.ann1.45SZFM	arahy.Tifrunner.gnm2.ann1.4H0NN3	ONT.30858	ONT.30124	arahy.Tifrunner.gnm2.ann1.4H0NN3	arahy.Tifrunner.gnm2.ann1.5H4H17	arahy.Tifrunner.gnm2.ann1.4H0NN3
arahy.Tifrunner.gnm2.ann1.LK05G0	arahy.Tifrunner.gnm2.ann1.67HF21	ONT.36152	arahy.Tifrunner.gnm2.ann1.45UH84	arahy.Tifrunner.gnm2.ann1.4H3PV4	ONT.3088	ONT.30127	arahy.Tifrunner.gnm2.ann1.4H3PV4	arahy.Tifrunner.gnm2.ann1.5H5XYM	arahy.Tifrunner.gnm2.ann1.4H3PV4
arahy.Tifrunner.gnm2.ann1.LKT9PL	arahy.Tifrunner.gnm2.ann1.67HPDN	ONT.36158	arahy.Tifrunner.gnm2.ann1.45XZWW	arahy.Tifrunner.gnm2.ann1.4H7469	ONT.30954	ONT.30141	arahy.Tifrunner.gnm2.ann1.4H7469	arahy.Tifrunner.gnm2.ann1.5H6YYL	arahy.Tifrunner.gnm2.ann1.4H7469
arahy.Tifrunner.gnm2.ann1.LL1IKB	arahy.Tifrunner.gnm2.ann1.67NNK3	ONT.36200	arahy.Tifrunner.gnm2.ann1.466BBY	arahy.Tifrunner.gnm2.ann1.4I4T9M	ONT.30959	ONT.30147	arahy.Tifrunner.gnm2.ann1.4I4T9M	arahy.Tifrunner.gnm2.ann1.5H969I	arahy.Tifrunner.gnm2.ann1.4I4T9M
arahy.Tifrunner.gnm2.ann1.LM2DEJ	arahy.Tifrunner.gnm2.ann1.681ID1	ONT.36205	arahy.Tifrunner.gnm2.ann1.46B1EJ	arahy.Tifrunner.gnm2.ann1.4IBX4Q	ONT.30970	ONT.30151	arahy.Tifrunner.gnm2.ann1.4IBX4Q	arahy.Tifrunner.gnm2.ann1.5HN39H	arahy.Tifrunner.gnm2.ann1.4IBX4Q
arahy.Tifrunner.gnm2.ann1.LMH5CF	arahy.Tifrunner.gnm2.ann1.6856EH	ONT.36207	arahy.Tifrunner.gnm2.ann1.46DJPN	arahy.Tifrunner.gnm2.ann1.4IG6PJ	ONT.30992	ONT.30165	arahy.Tifrunner.gnm2.ann1.4IG6PJ	arahy.Tifrunner.gnm2.ann1.5HQE64	arahy.Tifrunner.gnm2.ann1.4IG6PJ
arahy.Tifrunner.gnm2.ann1.LMNG4E	arahy.Tifrunner.gnm2.ann1.68HMAV	ONT.36291	arahy.Tifrunner.gnm2.ann1.46FXJU	arahy.Tifrunner.gnm2.ann1.4IR4JS	ONT.31021	ONT.30199	arahy.Tifrunner.gnm2.ann1.4IR4JS	arahy.Tifrunner.gnm2.ann1.5I6DN4	arahy.Tifrunner.gnm2.ann1.4IR4JS
arahy.Tifrunner.gnm2.ann1.LMSP6K	arahy.Tifrunner.gnm2.ann1.68JQQM	ONT.36300	arahy.Tifrunner.gnm2.ann1.46HUUA	arahy.Tifrunner.gnm2.ann1.4IXQ36	ONT.31047	ONT.30248	arahy.Tifrunner.gnm2.ann1.4IXQ36	arahy.Tifrunner.gnm2.ann1.5ITW1B	arahy.Tifrunner.gnm2.ann1.4IXQ36
arahy.Tifrunner.gnm2.ann1.LSHZ39	arahy.Tifrunner.gnm2.ann1.68MNY7	ONT.36331	arahy.Tifrunner.gnm2.ann1.46KP2H	arahy.Tifrunner.gnm2.ann1.4J5UF2	ONT.31061	ONT.30292	arahy.Tifrunner.gnm2.ann1.4J5UF2	arahy.Tifrunner.gnm2.ann1.5IUK3V	arahy.Tifrunner.gnm2.ann1.4J5UF2
arahy.Tifrunner.gnm2.ann1.LTHX1H	arahy.Tifrunner.gnm2.ann1.68QD6J	ONT.36351	arahy.Tifrunner.gnm2.ann1.46M2KL	arahy.Tifrunner.gnm2.ann1.4KB8WD	ONT.31074	ONT.30337	arahy.Tifrunner.gnm2.ann1.4KB8WD	arahy.Tifrunner.gnm2.ann1.5IVH5E	arahy.Tifrunner.gnm2.ann1.4KB8WD
arahy.Tifrunner.gnm2.ann1.LU8TWQ	arahy.Tifrunner.gnm2.ann1.69D7A0	ONT.36385	arahy.Tifrunner.gnm2.ann1.46R54Y	arahy.Tifrunner.gnm2.ann1.4KDK0P	ONT.31078	ONT.30345	arahy.Tifrunner.gnm2.ann1.4KDK0P	arahy.Tifrunner.gnm2.ann1.5JB048	arahy.Tifrunner.gnm2.ann1.4KDK0P
arahy.Tifrunner.gnm2.ann1.LVE7NM	arahy.Tifrunner.gnm2.ann1.69IQEU	ONT.36429	arahy.Tifrunner.gnm2.ann1.46TCXF	arahy.Tifrunner.gnm2.ann1.4L7A6H	ONT.3108	ONT.30362	arahy.Tifrunner.gnm2.ann1.4L7A6H	arahy.Tifrunner.gnm2.ann1.5JCE23	arahy.Tifrunner.gnm2.ann1.4L7A6H
arahy.Tifrunner.gnm2.ann1.LWMA4C	arahy.Tifrunner.gnm2.ann1.6A8S5E	ONT.36436	arahy.Tifrunner.gnm2.ann1.46W8J9	arahy.Tifrunner.gnm2.ann1.4LBZ2P	ONT.31085	ONT.30479	arahy.Tifrunner.gnm2.ann1.4LBZ2P	arahy.Tifrunner.gnm2.ann1.5JCW6G	arahy.Tifrunner.gnm2.ann1.4LBZ2P
arahy.Tifrunner.gnm2.ann1.LXP1WJ	arahy.Tifrunner.gnm2.ann1.6AEW1J	ONT.36444	arahy.Tifrunner.gnm2.ann1.46XP1L	arahy.Tifrunner.gnm2.ann1.4LFN69	ONT.31094	ONT.30576	arahy.Tifrunner.gnm2.ann1.4LFN69	arahy.Tifrunner.gnm2.ann1.5JP303	arahy.Tifrunner.gnm2.ann1.4LFN69
arahy.Tifrunner.gnm2.ann1.M0VUV2	arahy.Tifrunner.gnm2.ann1.6B1TLK	ONT.36454	arahy.Tifrunner.gnm2.ann1.470EJV	arahy.Tifrunner.gnm2.ann1.4LH58N	ONT.31114	ONT.30578	arahy.Tifrunner.gnm2.ann1.4LH58N	arahy.Tifrunner.gnm2.ann1.5JYC56	arahy.Tifrunner.gnm2.ann1.4LH58N
arahy.Tifrunner.gnm2.ann1.M1BTB5	arahy.Tifrunner.gnm2.ann1.6BH6U4	ONT.36458	arahy.Tifrunner.gnm2.ann1.4721MN	arahy.Tifrunner.gnm2.ann1.4MY8G6	ONT.31115	ONT.30591	arahy.Tifrunner.gnm2.ann1.4MY8G6	arahy.Tifrunner.gnm2.ann1.5K1Z4H	arahy.Tifrunner.gnm2.ann1.4MY8G6
arahy.Tifrunner.gnm2.ann1.M2V2SZ	arahy.Tifrunner.gnm2.ann1.6CI6DX	ONT.36459	arahy.Tifrunner.gnm2.ann1.4749WV	arahy.Tifrunner.gnm2.ann1.4QB72P	ONT.31136	ONT.30653	arahy.Tifrunner.gnm2.ann1.4QB72P	arahy.Tifrunner.gnm2.ann1.5K20PQ	arahy.Tifrunner.gnm2.ann1.4QB72P
arahy.Tifrunner.gnm2.ann1.M52U16	arahy.Tifrunner.gnm2.ann1.6DQD63	ONT.36481	arahy.Tifrunner.gnm2.ann1.47GAY4	arahy.Tifrunner.gnm2.ann1.4QQ8RN	ONT.31173	ONT.30655	arahy.Tifrunner.gnm2.ann1.4QQ8RN	arahy.Tifrunner.gnm2.ann1.5K3X9F	arahy.Tifrunner.gnm2.ann1.4QQ8RN
arahy.Tifrunner.gnm2.ann1.M87LIL	arahy.Tifrunner.gnm2.ann1.6DX332	ONT.36542	arahy.Tifrunner.gnm2.ann1.47HK44	arahy.Tifrunner.gnm2.ann1.4QW8I5	ONT.31182	ONT.30702	arahy.Tifrunner.gnm2.ann1.4QW8I5	arahy.Tifrunner.gnm2.ann1.5K9QCS	arahy.Tifrunner.gnm2.ann1.4QW8I5
arahy.Tifrunner.gnm2.ann1.M8FFM7	arahy.Tifrunner.gnm2.ann1.6E5JYA	ONT.36594	arahy.Tifrunner.gnm2.ann1.47NS3A	arahy.Tifrunner.gnm2.ann1.4R5RT5	ONT.31187	ONT.30722	arahy.Tifrunner.gnm2.ann1.4R5RT5	arahy.Tifrunner.gnm2.ann1.5K9V6V	arahy.Tifrunner.gnm2.ann1.4R5RT5
arahy.Tifrunner.gnm2.ann1.MBL6KM	arahy.Tifrunner.gnm2.ann1.6E8MYZ	ONT.36658	arahy.Tifrunner.gnm2.ann1.47TY4I	arahy.Tifrunner.gnm2.ann1.4R894K	ONT.31193	ONT.30723	arahy.Tifrunner.gnm2.ann1.4R894K	arahy.Tifrunner.gnm2.ann1.5KI8FH	arahy.Tifrunner.gnm2.ann1.4R894K
arahy.Tifrunner.gnm2.ann1.MC3KWT	arahy.Tifrunner.gnm2.ann1.6E8WTG	ONT.36702	arahy.Tifrunner.gnm2.ann1.47VIJ3	arahy.Tifrunner.gnm2.ann1.4S5M9U	ONT.312	ONT.30763	arahy.Tifrunner.gnm2.ann1.4S5M9U	arahy.Tifrunner.gnm2.ann1.5L0PCQ	arahy.Tifrunner.gnm2.ann1.4S5M9U
arahy.Tifrunner.gnm2.ann1.MCM1YY	arahy.Tifrunner.gnm2.ann1.6EG4FQ	ONT.36707	arahy.Tifrunner.gnm2.ann1.47YT22	arahy.Tifrunner.gnm2.ann1.4SM61H	ONT.31223	ONT.30764	arahy.Tifrunner.gnm2.ann1.4SM61H	arahy.Tifrunner.gnm2.ann1.5L1PLW	arahy.Tifrunner.gnm2.ann1.4SM61H
arahy.Tifrunner.gnm2.ann1.MEQI9D	arahy.Tifrunner.gnm2.ann1.6EL8BV	ONT.36724	arahy.Tifrunner.gnm2.ann1.483GQE	arahy.Tifrunner.gnm2.ann1.4T4T3L	ONT.31227	ONT.30779	arahy.Tifrunner.gnm2.ann1.4T4T3L	arahy.Tifrunner.gnm2.ann1.5L4YH4	arahy.Tifrunner.gnm2.ann1.4T4T3L
arahy.Tifrunner.gnm2.ann1.MF3J08	arahy.Tifrunner.gnm2.ann1.6ERU87	ONT.36741	arahy.Tifrunner.gnm2.ann1.486F8V	arahy.Tifrunner.gnm2.ann1.4TSV6W	ONT.31258	ONT.30798	arahy.Tifrunner.gnm2.ann1.4TSV6W	arahy.Tifrunner.gnm2.ann1.5LAA3R	arahy.Tifrunner.gnm2.ann1.4TSV6W
arahy.Tifrunner.gnm2.ann1.MIV8ZD	arahy.Tifrunner.gnm2.ann1.6GC7G5	ONT.36746	arahy.Tifrunner.gnm2.ann1.48DCIV	arahy.Tifrunner.gnm2.ann1.4UMK2V	ONT.31272	ONT.308	arahy.Tifrunner.gnm2.ann1.4UMK2V	arahy.Tifrunner.gnm2.ann1.5LUI7K	arahy.Tifrunner.gnm2.ann1.4UMK2V
arahy.Tifrunner.gnm2.ann1.MJD0UZ	arahy.Tifrunner.gnm2.ann1.6GZ8LR	ONT.36766	arahy.Tifrunner.gnm2.ann1.48E7F5	arahy.Tifrunner.gnm2.ann1.4UQ2XQ	ONT.3128	ONT.30822	arahy.Tifrunner.gnm2.ann1.4UQ2XQ	arahy.Tifrunner.gnm2.ann1.5M2QCV	arahy.Tifrunner.gnm2.ann1.4UQ2XQ
arahy.Tifrunner.gnm2.ann1.MM56IY	arahy.Tifrunner.gnm2.ann1.6I0SN9	ONT.36826	arahy.Tifrunner.gnm2.ann1.48HX9C	arahy.Tifrunner.gnm2.ann1.4UTS2Z	ONT.31298	ONT.30827	arahy.Tifrunner.gnm2.ann1.4UTS2Z	arahy.Tifrunner.gnm2.ann1.5M8WZ8	arahy.Tifrunner.gnm2.ann1.4UTS2Z
arahy.Tifrunner.gnm2.ann1.MQB4F1	arahy.Tifrunner.gnm2.ann1.6IF8U5	ONT.3684	arahy.Tifrunner.gnm2.ann1.48N9B9	arahy.Tifrunner.gnm2.ann1.4V5YZV	ONT.31313	ONT.30828	arahy.Tifrunner.gnm2.ann1.4V5YZV	arahy.Tifrunner.gnm2.ann1.5NB5PV	arahy.Tifrunner.gnm2.ann1.4V5YZV
arahy.Tifrunner.gnm2.ann1.MS5PCD	arahy.Tifrunner.gnm2.ann1.6JE7GZ	ONT.36850	arahy.Tifrunner.gnm2.ann1.48P4SG	arahy.Tifrunner.gnm2.ann1.4WXU8P	ONT.31379	ONT.30858	arahy.Tifrunner.gnm2.ann1.4WXU8P	arahy.Tifrunner.gnm2.ann1.5NL3D9	arahy.Tifrunner.gnm2.ann1.4WXU8P
arahy.Tifrunner.gnm2.ann1.MUTN5S	arahy.Tifrunner.gnm2.ann1.6JGL55	ONT.36852	arahy.Tifrunner.gnm2.ann1.48PK2R	arahy.Tifrunner.gnm2.ann1.4XPF6M	ONT.31383	ONT.30873	arahy.Tifrunner.gnm2.ann1.4XPF6M	arahy.Tifrunner.gnm2.ann1.5NTT5I	arahy.Tifrunner.gnm2.ann1.4XPF6M
arahy.Tifrunner.gnm2.ann1.MV74CA	arahy.Tifrunner.gnm2.ann1.6JMM3R	ONT.36872	arahy.Tifrunner.gnm2.ann1.490PMA	arahy.Tifrunner.gnm2.ann1.4Y3SQC	ONT.31391	ONT.30875	arahy.Tifrunner.gnm2.ann1.4Y3SQC	arahy.Tifrunner.gnm2.ann1.5NVD8S	arahy.Tifrunner.gnm2.ann1.4Y3SQC
arahy.Tifrunner.gnm2.ann1.MWT26D	arahy.Tifrunner.gnm2.ann1.6LFK0V	ONT.36879	arahy.Tifrunner.gnm2.ann1.491WUZ	arahy.Tifrunner.gnm2.ann1.4Y7SWW	ONT.31432	ONT.30895	arahy.Tifrunner.gnm2.ann1.4Y7SWW	arahy.Tifrunner.gnm2.ann1.5NX4LW	arahy.Tifrunner.gnm2.ann1.4Y7SWW
arahy.Tifrunner.gnm2.ann1.MWXJ8C	arahy.Tifrunner.gnm2.ann1.6LM78C	ONT.36949	arahy.Tifrunner.gnm2.ann1.492DM0	arahy.Tifrunner.gnm2.ann1.4YLW35	ONT.31493	ONT.30928	arahy.Tifrunner.gnm2.ann1.4YLW35	arahy.Tifrunner.gnm2.ann1.5P1FU9	arahy.Tifrunner.gnm2.ann1.4YLW35
arahy.Tifrunner.gnm2.ann1.MX2AUU	arahy.Tifrunner.gnm2.ann1.6MS3W4	ONT.36977	arahy.Tifrunner.gnm2.ann1.49CTIT	arahy.Tifrunner.gnm2.ann1.4ZN4QC	ONT.31627	ONT.30954	arahy.Tifrunner.gnm2.ann1.4ZN4QC	arahy.Tifrunner.gnm2.ann1.5P4QKH	arahy.Tifrunner.gnm2.ann1.4ZN4QC
arahy.Tifrunner.gnm2.ann1.MYRR9C	arahy.Tifrunner.gnm2.ann1.6NE2BQ	ONT.36987	arahy.Tifrunner.gnm2.ann1.49H271	arahy.Tifrunner.gnm2.ann1.50GMPE	ONT.31629	ONT.30974	arahy.Tifrunner.gnm2.ann1.50GMPE	arahy.Tifrunner.gnm2.ann1.5P7LY9	arahy.Tifrunner.gnm2.ann1.50GMPE
arahy.Tifrunner.gnm2.ann1.MZ7XDG	arahy.Tifrunner.gnm2.ann1.6NV05N	ONT.370	arahy.Tifrunner.gnm2.ann1.49JIZL	arahy.Tifrunner.gnm2.ann1.510VWF	ONT.31631	ONT.31047	arahy.Tifrunner.gnm2.ann1.510VWF	arahy.Tifrunner.gnm2.ann1.5P8G4V	arahy.Tifrunner.gnm2.ann1.510VWF
arahy.Tifrunner.gnm2.ann1.MZFE1X	arahy.Tifrunner.gnm2.ann1.6P83Q0	ONT.37067	arahy.Tifrunner.gnm2.ann1.49SUU1	arahy.Tifrunner.gnm2.ann1.51DSAI	ONT.31639	ONT.31061	arahy.Tifrunner.gnm2.ann1.51DSAI	arahy.Tifrunner.gnm2.ann1.5PB5TU	arahy.Tifrunner.gnm2.ann1.51DSAI
arahy.Tifrunner.gnm2.ann1.N0JQU4	arahy.Tifrunner.gnm2.ann1.6PB5HV	ONT.37072	arahy.Tifrunner.gnm2.ann1.49VWUD	arahy.Tifrunner.gnm2.ann1.521JDX	ONT.31710	ONT.31073	arahy.Tifrunner.gnm2.ann1.521JDX	arahy.Tifrunner.gnm2.ann1.5PE0GF	arahy.Tifrunner.gnm2.ann1.521JDX
arahy.Tifrunner.gnm2.ann1.N1E5J3	arahy.Tifrunner.gnm2.ann1.6PQ8NL	ONT.37102	arahy.Tifrunner.gnm2.ann1.49XUJ3	arahy.Tifrunner.gnm2.ann1.52L85T	ONT.31718	ONT.31074	arahy.Tifrunner.gnm2.ann1.52L85T	arahy.Tifrunner.gnm2.ann1.5Q7SRA	arahy.Tifrunner.gnm2.ann1.52L85T
arahy.Tifrunner.gnm2.ann1.N1Y57V	arahy.Tifrunner.gnm2.ann1.6Q5HDN	ONT.37103	arahy.Tifrunner.gnm2.ann1.49ZYT6	arahy.Tifrunner.gnm2.ann1.52WN7P	ONT.31746	ONT.3108	arahy.Tifrunner.gnm2.ann1.52WN7P	arahy.Tifrunner.gnm2.ann1.5QD1DC	arahy.Tifrunner.gnm2.ann1.52WN7P
arahy.Tifrunner.gnm2.ann1.N2ZMXM	arahy.Tifrunner.gnm2.ann1.6QFK0R	ONT.37121	arahy.Tifrunner.gnm2.ann1.4A0KTI	arahy.Tifrunner.gnm2.ann1.5434G2	ONT.31753	ONT.31094	arahy.Tifrunner.gnm2.ann1.5434G2	arahy.Tifrunner.gnm2.ann1.5QEX77	arahy.Tifrunner.gnm2.ann1.5434G2
arahy.Tifrunner.gnm2.ann1.N3FNZH	arahy.Tifrunner.gnm2.ann1.6R2Q8J	ONT.37131	arahy.Tifrunner.gnm2.ann1.4A1U07	arahy.Tifrunner.gnm2.ann1.548L12	ONT.31760	ONT.31115	arahy.Tifrunner.gnm2.ann1.548L12	arahy.Tifrunner.gnm2.ann1.5QZF0A	arahy.Tifrunner.gnm2.ann1.548L12
arahy.Tifrunner.gnm2.ann1.N41DPV	arahy.Tifrunner.gnm2.ann1.6R4MXJ	ONT.37146	arahy.Tifrunner.gnm2.ann1.4A36F8	arahy.Tifrunner.gnm2.ann1.54ALND	ONT.31765	ONT.31136	arahy.Tifrunner.gnm2.ann1.54ALND	arahy.Tifrunner.gnm2.ann1.5R4KAC	arahy.Tifrunner.gnm2.ann1.54ALND
arahy.Tifrunner.gnm2.ann1.N4K2VQ	arahy.Tifrunner.gnm2.ann1.6SGT2N	ONT.37181	arahy.Tifrunner.gnm2.ann1.4A8W5C	arahy.Tifrunner.gnm2.ann1.54SJKS	ONT.31776	ONT.31143	arahy.Tifrunner.gnm2.ann1.54SJKS	arahy.Tifrunner.gnm2.ann1.5R858N	arahy.Tifrunner.gnm2.ann1.54SJKS
arahy.Tifrunner.gnm2.ann1.N6GMXU	arahy.Tifrunner.gnm2.ann1.6SSG9H	ONT.37314	arahy.Tifrunner.gnm2.ann1.4A91W2	arahy.Tifrunner.gnm2.ann1.556YNA	ONT.31784	ONT.31173	arahy.Tifrunner.gnm2.ann1.556YNA	arahy.Tifrunner.gnm2.ann1.5RI6ER	arahy.Tifrunner.gnm2.ann1.556YNA
arahy.Tifrunner.gnm2.ann1.N70XSL	arahy.Tifrunner.gnm2.ann1.6SV4GY	ONT.37360	arahy.Tifrunner.gnm2.ann1.4AF6N1	arahy.Tifrunner.gnm2.ann1.55B6KH	ONT.31787	ONT.3118	arahy.Tifrunner.gnm2.ann1.55B6KH	arahy.Tifrunner.gnm2.ann1.5T510H	arahy.Tifrunner.gnm2.ann1.55B6KH
arahy.Tifrunner.gnm2.ann1.N7IIZM	arahy.Tifrunner.gnm2.ann1.6TI2WT	ONT.37370	arahy.Tifrunner.gnm2.ann1.4B2CWV	arahy.Tifrunner.gnm2.ann1.5684ZR	ONT.31802	ONT.31182	arahy.Tifrunner.gnm2.ann1.5684ZR	arahy.Tifrunner.gnm2.ann1.5T8ZQ4	arahy.Tifrunner.gnm2.ann1.5684ZR
arahy.Tifrunner.gnm2.ann1.N8NJUA	arahy.Tifrunner.gnm2.ann1.6V02LF	ONT.37441	arahy.Tifrunner.gnm2.ann1.4B5N5U	arahy.Tifrunner.gnm2.ann1.56DXVT	ONT.31821	ONT.31187	arahy.Tifrunner.gnm2.ann1.56DXVT	arahy.Tifrunner.gnm2.ann1.5TA7LB	arahy.Tifrunner.gnm2.ann1.56DXVT
arahy.Tifrunner.gnm2.ann1.N8YXAN	arahy.Tifrunner.gnm2.ann1.6VEX49	ONT.37497	arahy.Tifrunner.gnm2.ann1.4BF7AZ	arahy.Tifrunner.gnm2.ann1.56FJP3	ONT.31827	ONT.31198	arahy.Tifrunner.gnm2.ann1.56FJP3	arahy.Tifrunner.gnm2.ann1.5TEF42	arahy.Tifrunner.gnm2.ann1.56FJP3
arahy.Tifrunner.gnm2.ann1.NAZL6H	arahy.Tifrunner.gnm2.ann1.6VNW8E	ONT.37504	arahy.Tifrunner.gnm2.ann1.4BH4CT	arahy.Tifrunner.gnm2.ann1.56RDUW	ONT.31833	ONT.312	arahy.Tifrunner.gnm2.ann1.56RDUW	arahy.Tifrunner.gnm2.ann1.5TUK4V	arahy.Tifrunner.gnm2.ann1.56RDUW
arahy.Tifrunner.gnm2.ann1.NDAY03	arahy.Tifrunner.gnm2.ann1.6W1ZF5	ONT.37526	arahy.Tifrunner.gnm2.ann1.4BI446	arahy.Tifrunner.gnm2.ann1.56X5WL	ONT.31862	ONT.31215	arahy.Tifrunner.gnm2.ann1.56X5WL	arahy.Tifrunner.gnm2.ann1.5U49GI	arahy.Tifrunner.gnm2.ann1.56X5WL
arahy.Tifrunner.gnm2.ann1.NDZJ5A	arahy.Tifrunner.gnm2.ann1.6W2W8X	ONT.37530	arahy.Tifrunner.gnm2.ann1.4BL4Y4	arahy.Tifrunner.gnm2.ann1.577E3L	ONT.31868	ONT.31219	arahy.Tifrunner.gnm2.ann1.577E3L	arahy.Tifrunner.gnm2.ann1.5U4ZXD	arahy.Tifrunner.gnm2.ann1.577E3L
arahy.Tifrunner.gnm2.ann1.NGJ5WT	arahy.Tifrunner.gnm2.ann1.6X3X3D	ONT.37548	arahy.Tifrunner.gnm2.ann1.4BR56W	arahy.Tifrunner.gnm2.ann1.577H6Y	ONT.31882	ONT.31223	arahy.Tifrunner.gnm2.ann1.577H6Y	arahy.Tifrunner.gnm2.ann1.5U50HE	arahy.Tifrunner.gnm2.ann1.577H6Y
arahy.Tifrunner.gnm2.ann1.NIS2HC	arahy.Tifrunner.gnm2.ann1.6YTJ29	ONT.37554	arahy.Tifrunner.gnm2.ann1.4BU7T8	arahy.Tifrunner.gnm2.ann1.578PES	ONT.31893	ONT.31227	arahy.Tifrunner.gnm2.ann1.578PES	arahy.Tifrunner.gnm2.ann1.5U7Y9H	arahy.Tifrunner.gnm2.ann1.578PES
arahy.Tifrunner.gnm2.ann1.NJ5037	arahy.Tifrunner.gnm2.ann1.6ZAY02	ONT.37561	arahy.Tifrunner.gnm2.ann1.4CC3R7	arahy.Tifrunner.gnm2.ann1.579CME	ONT.31894	ONT.31256	arahy.Tifrunner.gnm2.ann1.579CME	arahy.Tifrunner.gnm2.ann1.5UA89R	arahy.Tifrunner.gnm2.ann1.579CME
arahy.Tifrunner.gnm2.ann1.NJ8Y8Y	arahy.Tifrunner.gnm2.ann1.704H70	ONT.37590	arahy.Tifrunner.gnm2.ann1.4D0408	arahy.Tifrunner.gnm2.ann1.588I57	ONT.3190	ONT.3128	arahy.Tifrunner.gnm2.ann1.588I57	arahy.Tifrunner.gnm2.ann1.5UHD3M	arahy.Tifrunner.gnm2.ann1.588I57
arahy.Tifrunner.gnm2.ann1.NJE7MY	arahy.Tifrunner.gnm2.ann1.70I7L0	ONT.37594	arahy.Tifrunner.gnm2.ann1.4D1FGW	arahy.Tifrunner.gnm2.ann1.58BRV0	ONT.31958	ONT.313	arahy.Tifrunner.gnm2.ann1.58BRV0	arahy.Tifrunner.gnm2.ann1.5UJ4FC	arahy.Tifrunner.gnm2.ann1.58BRV0
arahy.Tifrunner.gnm2.ann1.NK6UX8	arahy.Tifrunner.gnm2.ann1.70LJUW	ONT.37628	arahy.Tifrunner.gnm2.ann1.4D7F7P	arahy.Tifrunner.gnm2.ann1.596HBI	ONT.3197	ONT.31313	arahy.Tifrunner.gnm2.ann1.596HBI	arahy.Tifrunner.gnm2.ann1.5UV8SN	arahy.Tifrunner.gnm2.ann1.596HBI
arahy.Tifrunner.gnm2.ann1.NKLE2F	arahy.Tifrunner.gnm2.ann1.71PCZ9	ONT.3769	arahy.Tifrunner.gnm2.ann1.4DFA8P	arahy.Tifrunner.gnm2.ann1.59HI6Y	ONT.31970	ONT.31343	arahy.Tifrunner.gnm2.ann1.59HI6Y	arahy.Tifrunner.gnm2.ann1.5V1RNQ	arahy.Tifrunner.gnm2.ann1.59HI6Y
arahy.Tifrunner.gnm2.ann1.NL9DLR	arahy.Tifrunner.gnm2.ann1.71RM0H	ONT.37716	arahy.Tifrunner.gnm2.ann1.4DJY3R	arahy.Tifrunner.gnm2.ann1.5A3JDR	ONT.32001	ONT.31355	arahy.Tifrunner.gnm2.ann1.5A3JDR	arahy.Tifrunner.gnm2.ann1.5V52A0	arahy.Tifrunner.gnm2.ann1.5A3JDR
arahy.Tifrunner.gnm2.ann1.NLIW19	arahy.Tifrunner.gnm2.ann1.72AI1G	ONT.37746	arahy.Tifrunner.gnm2.ann1.4DN9V9	arahy.Tifrunner.gnm2.ann1.5A64T9	ONT.32004	ONT.31359	arahy.Tifrunner.gnm2.ann1.5A64T9	arahy.Tifrunner.gnm2.ann1.5V6QPU	arahy.Tifrunner.gnm2.ann1.5A64T9
arahy.Tifrunner.gnm2.ann1.NU78SD	arahy.Tifrunner.gnm2.ann1.72HQJ5	ONT.37748	arahy.Tifrunner.gnm2.ann1.4DS88F	arahy.Tifrunner.gnm2.ann1.5AB2LW	ONT.3202	ONT.31362	arahy.Tifrunner.gnm2.ann1.5AB2LW	arahy.Tifrunner.gnm2.ann1.5VC0H5	arahy.Tifrunner.gnm2.ann1.5AB2LW
arahy.Tifrunner.gnm2.ann1.NZ11LQ	arahy.Tifrunner.gnm2.ann1.72TST8	ONT.3775	arahy.Tifrunner.gnm2.ann1.4DSA35	arahy.Tifrunner.gnm2.ann1.5AD6K9	ONT.32022	ONT.31363	arahy.Tifrunner.gnm2.ann1.5AD6K9	arahy.Tifrunner.gnm2.ann1.5VG832	arahy.Tifrunner.gnm2.ann1.5AD6K9
arahy.Tifrunner.gnm2.ann1.P2RW1V	arahy.Tifrunner.gnm2.ann1.72VZ3I	ONT.3776	arahy.Tifrunner.gnm2.ann1.4DYP8N	arahy.Tifrunner.gnm2.ann1.5AH4BP	ONT.32049	ONT.31376	arahy.Tifrunner.gnm2.ann1.5AH4BP	arahy.Tifrunner.gnm2.ann1.5W32PJ	arahy.Tifrunner.gnm2.ann1.5AH4BP
arahy.Tifrunner.gnm2.ann1.P6P8C4	arahy.Tifrunner.gnm2.ann1.73AA2K	ONT.37769	arahy.Tifrunner.gnm2.ann1.4E075G	arahy.Tifrunner.gnm2.ann1.5B35UI	ONT.3206	ONT.31379	arahy.Tifrunner.gnm2.ann1.5B35UI	arahy.Tifrunner.gnm2.ann1.5W7NNK	arahy.Tifrunner.gnm2.ann1.5B35UI
arahy.Tifrunner.gnm2.ann1.P6RCLW	arahy.Tifrunner.gnm2.ann1.73DHZN	ONT.37790	arahy.Tifrunner.gnm2.ann1.4E0G5V	arahy.Tifrunner.gnm2.ann1.5B5NV8	ONT.3209	ONT.31391	arahy.Tifrunner.gnm2.ann1.5B5NV8	arahy.Tifrunner.gnm2.ann1.5WK4WG	arahy.Tifrunner.gnm2.ann1.5B5NV8
arahy.Tifrunner.gnm2.ann1.P7D082	arahy.Tifrunner.gnm2.ann1.743C1F	ONT.37796	arahy.Tifrunner.gnm2.ann1.4E1D17	arahy.Tifrunner.gnm2.ann1.5BA4ES	ONT.32094	ONT.31415	arahy.Tifrunner.gnm2.ann1.5BA4ES	arahy.Tifrunner.gnm2.ann1.5WW9LS	arahy.Tifrunner.gnm2.ann1.5BA4ES
arahy.Tifrunner.gnm2.ann1.P7UIV5	arahy.Tifrunner.gnm2.ann1.7472IT	ONT.37817	arahy.Tifrunner.gnm2.ann1.4E3UXJ	arahy.Tifrunner.gnm2.ann1.5C4XQ1	ONT.32141	ONT.31431	arahy.Tifrunner.gnm2.ann1.5C4XQ1	arahy.Tifrunner.gnm2.ann1.5WY9SE	arahy.Tifrunner.gnm2.ann1.5C4XQ1
arahy.Tifrunner.gnm2.ann1.P9CWB3	arahy.Tifrunner.gnm2.ann1.74BZG2	ONT.37822	arahy.Tifrunner.gnm2.ann1.4E592X	arahy.Tifrunner.gnm2.ann1.5C91KI	ONT.32164	ONT.31432	arahy.Tifrunner.gnm2.ann1.5C91KI	arahy.Tifrunner.gnm2.ann1.5XB3VI	arahy.Tifrunner.gnm2.ann1.5C91KI
arahy.Tifrunner.gnm2.ann1.PB6JBD	arahy.Tifrunner.gnm2.ann1.752C0V	ONT.37824	arahy.Tifrunner.gnm2.ann1.4E7AR5	arahy.Tifrunner.gnm2.ann1.5CG709	ONT.32169	ONT.31445	arahy.Tifrunner.gnm2.ann1.5CG709	arahy.Tifrunner.gnm2.ann1.5XEL3K	arahy.Tifrunner.gnm2.ann1.5CG709
arahy.Tifrunner.gnm2.ann1.PDF2MW	arahy.Tifrunner.gnm2.ann1.756MKY	ONT.37898	arahy.Tifrunner.gnm2.ann1.4E80DN	arahy.Tifrunner.gnm2.ann1.5CXD2A	ONT.32176	ONT.31493	arahy.Tifrunner.gnm2.ann1.5CXD2A	arahy.Tifrunner.gnm2.ann1.5Y2C3U	arahy.Tifrunner.gnm2.ann1.5CXD2A
arahy.Tifrunner.gnm2.ann1.PDLP37	arahy.Tifrunner.gnm2.ann1.75WWIB	ONT.37902	arahy.Tifrunner.gnm2.ann1.4EC6E4	arahy.Tifrunner.gnm2.ann1.5D2RAG	ONT.32183	ONT.31539	arahy.Tifrunner.gnm2.ann1.5D2RAG	arahy.Tifrunner.gnm2.ann1.5Y5RJ5	arahy.Tifrunner.gnm2.ann1.5D2RAG
arahy.Tifrunner.gnm2.ann1.PFN41B	arahy.Tifrunner.gnm2.ann1.76C20C	ONT.37904	arahy.Tifrunner.gnm2.ann1.4F3MJE	arahy.Tifrunner.gnm2.ann1.5E52J9	ONT.32199	ONT.31548	arahy.Tifrunner.gnm2.ann1.5E52J9	arahy.Tifrunner.gnm2.ann1.5YT5MY	arahy.Tifrunner.gnm2.ann1.5E52J9
arahy.Tifrunner.gnm2.ann1.PG0L05	arahy.Tifrunner.gnm2.ann1.76C240	ONT.37910	arahy.Tifrunner.gnm2.ann1.4F7Y97	arahy.Tifrunner.gnm2.ann1.5FCQ1J	ONT.32204	ONT.31550	arahy.Tifrunner.gnm2.ann1.5FCQ1J	arahy.Tifrunner.gnm2.ann1.5Z1ZDF	arahy.Tifrunner.gnm2.ann1.5FCQ1J
arahy.Tifrunner.gnm2.ann1.PHJ2IJ	arahy.Tifrunner.gnm2.ann1.76IQRR	ONT.37949	arahy.Tifrunner.gnm2.ann1.4F9F0A	arahy.Tifrunner.gnm2.ann1.5G0THE	ONT.32225	ONT.31571	arahy.Tifrunner.gnm2.ann1.5G0THE	arahy.Tifrunner.gnm2.ann1.5ZDL5Q	arahy.Tifrunner.gnm2.ann1.5G0THE
arahy.Tifrunner.gnm2.ann1.PHSJ1F	arahy.Tifrunner.gnm2.ann1.77CZVH	ONT.37970	arahy.Tifrunner.gnm2.ann1.4FT00Z	arahy.Tifrunner.gnm2.ann1.5G1Q9A	ONT.32242	ONT.31572	arahy.Tifrunner.gnm2.ann1.5G1Q9A	arahy.Tifrunner.gnm2.ann1.5ZE1Q7	arahy.Tifrunner.gnm2.ann1.5G1Q9A
arahy.Tifrunner.gnm2.ann1.PIMJ0B	arahy.Tifrunner.gnm2.ann1.77E9KA	ONT.37973	arahy.Tifrunner.gnm2.ann1.4FY7U3	arahy.Tifrunner.gnm2.ann1.5G40NB	ONT.32265	ONT.3161	arahy.Tifrunner.gnm2.ann1.5G40NB	arahy.Tifrunner.gnm2.ann1.5ZV8II	arahy.Tifrunner.gnm2.ann1.5G40NB
arahy.Tifrunner.gnm2.ann1.PJH2K4	arahy.Tifrunner.gnm2.ann1.77RLVP	ONT.38070	arahy.Tifrunner.gnm2.ann1.4G1GU7	arahy.Tifrunner.gnm2.ann1.5H5XYM	ONT.32272	ONT.31627	arahy.Tifrunner.gnm2.ann1.5H5XYM	arahy.Tifrunner.gnm2.ann1.5ZZ2UC	arahy.Tifrunner.gnm2.ann1.5H5XYM
arahy.Tifrunner.gnm2.ann1.PKUR8D	arahy.Tifrunner.gnm2.ann1.77Y3FG	ONT.3810	arahy.Tifrunner.gnm2.ann1.4G9RAC	arahy.Tifrunner.gnm2.ann1.5H969I	ONT.323	ONT.31629	arahy.Tifrunner.gnm2.ann1.5H969I	arahy.Tifrunner.gnm2.ann1.603RL1	arahy.Tifrunner.gnm2.ann1.5H969I
arahy.Tifrunner.gnm2.ann1.PM0FQ0	arahy.Tifrunner.gnm2.ann1.78HSHP	ONT.38143	arahy.Tifrunner.gnm2.ann1.4GH0FM	arahy.Tifrunner.gnm2.ann1.5HS8E4	ONT.32307	ONT.31631	arahy.Tifrunner.gnm2.ann1.5HS8E4	arahy.Tifrunner.gnm2.ann1.60AECD	arahy.Tifrunner.gnm2.ann1.5HS8E4
arahy.Tifrunner.gnm2.ann1.PP514R	arahy.Tifrunner.gnm2.ann1.78NDKC	ONT.38162	arahy.Tifrunner.gnm2.ann1.4H0NN3	arahy.Tifrunner.gnm2.ann1.5I6DN4	ONT.32317	ONT.31639	arahy.Tifrunner.gnm2.ann1.5I6DN4	arahy.Tifrunner.gnm2.ann1.60DV95	arahy.Tifrunner.gnm2.ann1.5I6DN4
arahy.Tifrunner.gnm2.ann1.PTPQ36	arahy.Tifrunner.gnm2.ann1.78PKWC	ONT.38178	arahy.Tifrunner.gnm2.ann1.4H3LGZ	arahy.Tifrunner.gnm2.ann1.5J98P8	ONT.32329	ONT.31660	arahy.Tifrunner.gnm2.ann1.5J98P8	arahy.Tifrunner.gnm2.ann1.60NISA	arahy.Tifrunner.gnm2.ann1.5J98P8
arahy.Tifrunner.gnm2.ann1.PU063R	arahy.Tifrunner.gnm2.ann1.79IGHD	ONT.38215	arahy.Tifrunner.gnm2.ann1.4H3NCC	arahy.Tifrunner.gnm2.ann1.5K9QCS	ONT.32333	ONT.31674	arahy.Tifrunner.gnm2.ann1.5K9QCS	arahy.Tifrunner.gnm2.ann1.60VMKJ	arahy.Tifrunner.gnm2.ann1.5K9QCS
arahy.Tifrunner.gnm2.ann1.PU50YZ	arahy.Tifrunner.gnm2.ann1.79JQUH	ONT.38246	arahy.Tifrunner.gnm2.ann1.4H3PV4	arahy.Tifrunner.gnm2.ann1.5KI8FH	ONT.32395	ONT.31691	arahy.Tifrunner.gnm2.ann1.5KI8FH	arahy.Tifrunner.gnm2.ann1.61109J	arahy.Tifrunner.gnm2.ann1.5KI8FH
arahy.Tifrunner.gnm2.ann1.PVCU19	arahy.Tifrunner.gnm2.ann1.79RH6E	ONT.38249	arahy.Tifrunner.gnm2.ann1.4H7469	arahy.Tifrunner.gnm2.ann1.5KS94B	ONT.3243	ONT.31744	arahy.Tifrunner.gnm2.ann1.5KS94B	arahy.Tifrunner.gnm2.ann1.614TBX	arahy.Tifrunner.gnm2.ann1.5KS94B
arahy.Tifrunner.gnm2.ann1.Q0Q81L	arahy.Tifrunner.gnm2.ann1.7AH9CA	ONT.3833	arahy.Tifrunner.gnm2.ann1.4H9MWH	arahy.Tifrunner.gnm2.ann1.5LCC4C	ONT.32441	ONT.31753	arahy.Tifrunner.gnm2.ann1.5LCC4C	arahy.Tifrunner.gnm2.ann1.615SKB	arahy.Tifrunner.gnm2.ann1.5LCC4C
arahy.Tifrunner.gnm2.ann1.Q13VIF	arahy.Tifrunner.gnm2.ann1.7AS0KG	ONT.38499	arahy.Tifrunner.gnm2.ann1.4HW5AH	arahy.Tifrunner.gnm2.ann1.5M0T8F	ONT.32444	ONT.3176	arahy.Tifrunner.gnm2.ann1.5M0T8F	arahy.Tifrunner.gnm2.ann1.6187DS	arahy.Tifrunner.gnm2.ann1.5M0T8F
arahy.Tifrunner.gnm2.ann1.Q5RAF1	arahy.Tifrunner.gnm2.ann1.7B17UH	ONT.38536	arahy.Tifrunner.gnm2.ann1.4I03R9	arahy.Tifrunner.gnm2.ann1.5MB0W9	ONT.32487	ONT.31760	arahy.Tifrunner.gnm2.ann1.5MB0W9	arahy.Tifrunner.gnm2.ann1.618VZI	arahy.Tifrunner.gnm2.ann1.5MB0W9
arahy.Tifrunner.gnm2.ann1.Q6JUAH	arahy.Tifrunner.gnm2.ann1.7B3JMU	ONT.3857	arahy.Tifrunner.gnm2.ann1.4I2AVL	arahy.Tifrunner.gnm2.ann1.5NG4EY	ONT.32500	ONT.31776	arahy.Tifrunner.gnm2.ann1.5NG4EY	arahy.Tifrunner.gnm2.ann1.61D68N	arahy.Tifrunner.gnm2.ann1.5NG4EY
arahy.Tifrunner.gnm2.ann1.Q96MZI	arahy.Tifrunner.gnm2.ann1.7B8RN4	ONT.38603	arahy.Tifrunner.gnm2.ann1.4I2CMT	arahy.Tifrunner.gnm2.ann1.5QWD0G	ONT.3253	ONT.318	arahy.Tifrunner.gnm2.ann1.5QWD0G	arahy.Tifrunner.gnm2.ann1.61G52X	arahy.Tifrunner.gnm2.ann1.5QWD0G
arahy.Tifrunner.gnm2.ann1.Q9B6CW	arahy.Tifrunner.gnm2.ann1.7CKQ2F	ONT.38642	arahy.Tifrunner.gnm2.ann1.4I93G7	arahy.Tifrunner.gnm2.ann1.5R3I64	ONT.32620	ONT.31809	arahy.Tifrunner.gnm2.ann1.5R3I64	arahy.Tifrunner.gnm2.ann1.61M3XX	arahy.Tifrunner.gnm2.ann1.5R3I64
arahy.Tifrunner.gnm2.ann1.QC4UQW	arahy.Tifrunner.gnm2.ann1.7CP98C	ONT.3870	arahy.Tifrunner.gnm2.ann1.4IBX4Q	arahy.Tifrunner.gnm2.ann1.5R858N	ONT.32646	ONT.31827	arahy.Tifrunner.gnm2.ann1.5R858N	arahy.Tifrunner.gnm2.ann1.61UQ0U	arahy.Tifrunner.gnm2.ann1.5R858N
arahy.Tifrunner.gnm2.ann1.QE00FV	arahy.Tifrunner.gnm2.ann1.7CSR8W	ONT.38709	arahy.Tifrunner.gnm2.ann1.4IG6PJ	arahy.Tifrunner.gnm2.ann1.5RRG6K	ONT.32650	ONT.31833	arahy.Tifrunner.gnm2.ann1.5RRG6K	arahy.Tifrunner.gnm2.ann1.61ZXLU	arahy.Tifrunner.gnm2.ann1.5RRG6K
arahy.Tifrunner.gnm2.ann1.QESS4Q	arahy.Tifrunner.gnm2.ann1.7E3CAD	ONT.38745	arahy.Tifrunner.gnm2.ann1.4IWI24	arahy.Tifrunner.gnm2.ann1.5S904D	ONT.32690	ONT.3187	arahy.Tifrunner.gnm2.ann1.5S904D	arahy.Tifrunner.gnm2.ann1.626Q4X	arahy.Tifrunner.gnm2.ann1.5S904D
arahy.Tifrunner.gnm2.ann1.QG96AP	arahy.Tifrunner.gnm2.ann1.7G97IV	ONT.38750	arahy.Tifrunner.gnm2.ann1.4IXQ36	arahy.Tifrunner.gnm2.ann1.5U50HE	ONT.32722	ONT.31879	arahy.Tifrunner.gnm2.ann1.5U50HE	arahy.Tifrunner.gnm2.ann1.62ETWY	arahy.Tifrunner.gnm2.ann1.5U50HE
arahy.Tifrunner.gnm2.ann1.QIB13C	arahy.Tifrunner.gnm2.ann1.7GC7Z1	ONT.3877	arahy.Tifrunner.gnm2.ann1.4J0P39	arahy.Tifrunner.gnm2.ann1.5V52A0	ONT.32727	ONT.31882	arahy.Tifrunner.gnm2.ann1.5V52A0	arahy.Tifrunner.gnm2.ann1.62HRHN	arahy.Tifrunner.gnm2.ann1.5V52A0
arahy.Tifrunner.gnm2.ann1.QLZJ2Q	arahy.Tifrunner.gnm2.ann1.7H5FB5	ONT.38782	arahy.Tifrunner.gnm2.ann1.4J21RI	arahy.Tifrunner.gnm2.ann1.5V6QPU	ONT.32734	ONT.31894	arahy.Tifrunner.gnm2.ann1.5V6QPU	arahy.Tifrunner.gnm2.ann1.62QAW3	arahy.Tifrunner.gnm2.ann1.5V6QPU
arahy.Tifrunner.gnm2.ann1.QM0EZ0	arahy.Tifrunner.gnm2.ann1.7HHZ6C	ONT.38788	arahy.Tifrunner.gnm2.ann1.4JLS0K	arahy.Tifrunner.gnm2.ann1.5W7NNK	ONT.32735	ONT.31900	arahy.Tifrunner.gnm2.ann1.5W7NNK	arahy.Tifrunner.gnm2.ann1.6374NN	arahy.Tifrunner.gnm2.ann1.5W7NNK
arahy.Tifrunner.gnm2.ann1.QM6TI7	arahy.Tifrunner.gnm2.ann1.7IJL1I	ONT.38793	arahy.Tifrunner.gnm2.ann1.4JR04K	arahy.Tifrunner.gnm2.ann1.5WW9LS	ONT.32739	ONT.31908	arahy.Tifrunner.gnm2.ann1.5WW9LS	arahy.Tifrunner.gnm2.ann1.63AMR4	arahy.Tifrunner.gnm2.ann1.5WW9LS
arahy.Tifrunner.gnm2.ann1.QQP7PG	arahy.Tifrunner.gnm2.ann1.7IZ6IW	ONT.38806	arahy.Tifrunner.gnm2.ann1.4JT818	arahy.Tifrunner.gnm2.ann1.5ZV8II	ONT.32771	ONT.31958	arahy.Tifrunner.gnm2.ann1.5ZV8II	arahy.Tifrunner.gnm2.ann1.63GP52	arahy.Tifrunner.gnm2.ann1.5ZV8II
arahy.Tifrunner.gnm2.ann1.QQR1AK	arahy.Tifrunner.gnm2.ann1.7L16MH	ONT.38857	arahy.Tifrunner.gnm2.ann1.4JTK6F	arahy.Tifrunner.gnm2.ann1.5ZZ2UC	ONT.32777	ONT.3202	arahy.Tifrunner.gnm2.ann1.5ZZ2UC	arahy.Tifrunner.gnm2.ann1.63K8WX	arahy.Tifrunner.gnm2.ann1.5ZZ2UC
arahy.Tifrunner.gnm2.ann1.QQU7J2	arahy.Tifrunner.gnm2.ann1.7MB425	ONT.38870	arahy.Tifrunner.gnm2.ann1.4JU6QM	arahy.Tifrunner.gnm2.ann1.606BFT	ONT.32788	ONT.32030	arahy.Tifrunner.gnm2.ann1.606BFT	arahy.Tifrunner.gnm2.ann1.63KD8W	arahy.Tifrunner.gnm2.ann1.606BFT
arahy.Tifrunner.gnm2.ann1.QR3GWV	arahy.Tifrunner.gnm2.ann1.7P2G6T	ONT.38907	arahy.Tifrunner.gnm2.ann1.4JVY84	arahy.Tifrunner.gnm2.ann1.60AECD	ONT.32809	ONT.32068	arahy.Tifrunner.gnm2.ann1.60AECD	arahy.Tifrunner.gnm2.ann1.63KFKN	arahy.Tifrunner.gnm2.ann1.60AECD
arahy.Tifrunner.gnm2.ann1.QRIX9Q	arahy.Tifrunner.gnm2.ann1.7P5JVV	ONT.38952	arahy.Tifrunner.gnm2.ann1.4KB8WD	arahy.Tifrunner.gnm2.ann1.60DV95	ONT.3283	ONT.32070	arahy.Tifrunner.gnm2.ann1.60DV95	arahy.Tifrunner.gnm2.ann1.63W3DY	arahy.Tifrunner.gnm2.ann1.60DV95
arahy.Tifrunner.gnm2.ann1.QRYF2V	arahy.Tifrunner.gnm2.ann1.7QB2HQ	ONT.38963	arahy.Tifrunner.gnm2.ann1.4KDK0P	arahy.Tifrunner.gnm2.ann1.61109J	ONT.32960	ONT.3209	arahy.Tifrunner.gnm2.ann1.61109J	arahy.Tifrunner.gnm2.ann1.644STB	arahy.Tifrunner.gnm2.ann1.61109J
arahy.Tifrunner.gnm2.ann1.QS7QR3	arahy.Tifrunner.gnm2.ann1.7QC2VN	ONT.38975	arahy.Tifrunner.gnm2.ann1.4KW7H9	arahy.Tifrunner.gnm2.ann1.61G52X	ONT.32965	ONT.32094	arahy.Tifrunner.gnm2.ann1.61G52X	arahy.Tifrunner.gnm2.ann1.648H43	arahy.Tifrunner.gnm2.ann1.61G52X
arahy.Tifrunner.gnm2.ann1.QUP41J	arahy.Tifrunner.gnm2.ann1.7R2GAN	ONT.38978	arahy.Tifrunner.gnm2.ann1.4KXQ87	arahy.Tifrunner.gnm2.ann1.61PIUZ	ONT.32972	ONT.32102	arahy.Tifrunner.gnm2.ann1.61PIUZ	arahy.Tifrunner.gnm2.ann1.6494R5	arahy.Tifrunner.gnm2.ann1.61PIUZ
arahy.Tifrunner.gnm2.ann1.QV2KCV	arahy.Tifrunner.gnm2.ann1.7R86JN	ONT.38979	arahy.Tifrunner.gnm2.ann1.4L43B4	arahy.Tifrunner.gnm2.ann1.61U0KE	ONT.32997	ONT.32106	arahy.Tifrunner.gnm2.ann1.61U0KE	arahy.Tifrunner.gnm2.ann1.652ZDV	arahy.Tifrunner.gnm2.ann1.61U0KE
arahy.Tifrunner.gnm2.ann1.QW336R	arahy.Tifrunner.gnm2.ann1.7RM2L3	ONT.38980	arahy.Tifrunner.gnm2.ann1.4LBX9Z	arahy.Tifrunner.gnm2.ann1.61ZXLU	ONT.33015	ONT.32120	arahy.Tifrunner.gnm2.ann1.61ZXLU	arahy.Tifrunner.gnm2.ann1.653B24	arahy.Tifrunner.gnm2.ann1.61ZXLU
arahy.Tifrunner.gnm2.ann1.R01U6H	arahy.Tifrunner.gnm2.ann1.7T7KVP	ONT.38982	arahy.Tifrunner.gnm2.ann1.4LBZ2P	arahy.Tifrunner.gnm2.ann1.62BQT7	ONT.33037	ONT.32164	arahy.Tifrunner.gnm2.ann1.62BQT7	arahy.Tifrunner.gnm2.ann1.653NH4	arahy.Tifrunner.gnm2.ann1.62BQT7
arahy.Tifrunner.gnm2.ann1.R06BW0	arahy.Tifrunner.gnm2.ann1.7TG5YP	ONT.38984	arahy.Tifrunner.gnm2.ann1.4LD1Z3	arahy.Tifrunner.gnm2.ann1.62SCQ6	ONT.33042	ONT.32167	arahy.Tifrunner.gnm2.ann1.62SCQ6	arahy.Tifrunner.gnm2.ann1.654T2H	arahy.Tifrunner.gnm2.ann1.62SCQ6
arahy.Tifrunner.gnm2.ann1.R1CM9X	arahy.Tifrunner.gnm2.ann1.7TK6AX	ONT.38999	arahy.Tifrunner.gnm2.ann1.4LNU01	arahy.Tifrunner.gnm2.ann1.63G8L5	ONT.33083	ONT.32175	arahy.Tifrunner.gnm2.ann1.63G8L5	arahy.Tifrunner.gnm2.ann1.65EKU6	arahy.Tifrunner.gnm2.ann1.63G8L5
arahy.Tifrunner.gnm2.ann1.R3D0LA	arahy.Tifrunner.gnm2.ann1.7UA4HL	ONT.39005	arahy.Tifrunner.gnm2.ann1.4LP3QH	arahy.Tifrunner.gnm2.ann1.63GP52	ONT.33105	ONT.32176	arahy.Tifrunner.gnm2.ann1.63GP52	arahy.Tifrunner.gnm2.ann1.65EY62	arahy.Tifrunner.gnm2.ann1.63GP52
arahy.Tifrunner.gnm2.ann1.R3KIKB	arahy.Tifrunner.gnm2.ann1.7VP0DB	ONT.39100	arahy.Tifrunner.gnm2.ann1.4LT7UJ	arahy.Tifrunner.gnm2.ann1.63KD8W	ONT.33122	ONT.32183	arahy.Tifrunner.gnm2.ann1.63KD8W	arahy.Tifrunner.gnm2.ann1.65I9D4	arahy.Tifrunner.gnm2.ann1.63KD8W
arahy.Tifrunner.gnm2.ann1.R4F7R4	arahy.Tifrunner.gnm2.ann1.7VP81J	ONT.39134	arahy.Tifrunner.gnm2.ann1.4LV4GA	arahy.Tifrunner.gnm2.ann1.648H43	ONT.3313	ONT.32200	arahy.Tifrunner.gnm2.ann1.648H43	arahy.Tifrunner.gnm2.ann1.65I9ND	arahy.Tifrunner.gnm2.ann1.648H43
arahy.Tifrunner.gnm2.ann1.R5ECF0	arahy.Tifrunner.gnm2.ann1.7W0SSB	ONT.39170	arahy.Tifrunner.gnm2.ann1.4LVT1K	arahy.Tifrunner.gnm2.ann1.6494R5	ONT.33134	ONT.32204	arahy.Tifrunner.gnm2.ann1.6494R5	arahy.Tifrunner.gnm2.ann1.65J58R	arahy.Tifrunner.gnm2.ann1.6494R5
arahy.Tifrunner.gnm2.ann1.R5RNX8	arahy.Tifrunner.gnm2.ann1.7WH0ZP	ONT.39186	arahy.Tifrunner.gnm2.ann1.4ME45Z	arahy.Tifrunner.gnm2.ann1.653B24	ONT.33157	ONT.32242	arahy.Tifrunner.gnm2.ann1.653B24	arahy.Tifrunner.gnm2.ann1.65JAAL	arahy.Tifrunner.gnm2.ann1.653B24
arahy.Tifrunner.gnm2.ann1.R761X6	arahy.Tifrunner.gnm2.ann1.7X145I	ONT.39192	arahy.Tifrunner.gnm2.ann1.4MY83E	arahy.Tifrunner.gnm2.ann1.653NH4	ONT.33199	ONT.32265	arahy.Tifrunner.gnm2.ann1.653NH4	arahy.Tifrunner.gnm2.ann1.65NT4G	arahy.Tifrunner.gnm2.ann1.653NH4
arahy.Tifrunner.gnm2.ann1.R78DWG	arahy.Tifrunner.gnm2.ann1.7X1NZD	ONT.39213	arahy.Tifrunner.gnm2.ann1.4MY8G6	arahy.Tifrunner.gnm2.ann1.657ZKM	ONT.33224	ONT.32272	arahy.Tifrunner.gnm2.ann1.657ZKM	arahy.Tifrunner.gnm2.ann1.65U0MI	arahy.Tifrunner.gnm2.ann1.657ZKM
arahy.Tifrunner.gnm2.ann1.R7ZBMQ	arahy.Tifrunner.gnm2.ann1.7X1Y1S	ONT.39293	arahy.Tifrunner.gnm2.ann1.4N44ZU	arahy.Tifrunner.gnm2.ann1.65HUV4	ONT.33251	ONT.32288	arahy.Tifrunner.gnm2.ann1.65HUV4	arahy.Tifrunner.gnm2.ann1.664CMB	arahy.Tifrunner.gnm2.ann1.65HUV4
arahy.Tifrunner.gnm2.ann1.R9IHKK	arahy.Tifrunner.gnm2.ann1.7X608M	ONT.39349	arahy.Tifrunner.gnm2.ann1.4N8NIC	arahy.Tifrunner.gnm2.ann1.679QY2	ONT.33272	ONT.323	arahy.Tifrunner.gnm2.ann1.679QY2	arahy.Tifrunner.gnm2.ann1.66AXK3	arahy.Tifrunner.gnm2.ann1.679QY2
arahy.Tifrunner.gnm2.ann1.R9UC9A	arahy.Tifrunner.gnm2.ann1.7Y3RHD	ONT.39370	arahy.Tifrunner.gnm2.ann1.4NAC8Z	arahy.Tifrunner.gnm2.ann1.67RSVA	ONT.33282	ONT.32317	arahy.Tifrunner.gnm2.ann1.67RSVA	arahy.Tifrunner.gnm2.ann1.66EN6R	arahy.Tifrunner.gnm2.ann1.67RSVA
arahy.Tifrunner.gnm2.ann1.RDBF7Y	arahy.Tifrunner.gnm2.ann1.7Z45GE	ONT.39371	arahy.Tifrunner.gnm2.ann1.4ND5LZ	arahy.Tifrunner.gnm2.ann1.681ID1	ONT.33293	ONT.32329	arahy.Tifrunner.gnm2.ann1.681ID1	arahy.Tifrunner.gnm2.ann1.66GSL1	arahy.Tifrunner.gnm2.ann1.681ID1
arahy.Tifrunner.gnm2.ann1.RE0MA5	arahy.Tifrunner.gnm2.ann1.805HV8	ONT.3939	arahy.Tifrunner.gnm2.ann1.4NL1XF	arahy.Tifrunner.gnm2.ann1.6835ZM	ONT.33352	ONT.3243	arahy.Tifrunner.gnm2.ann1.6835ZM	arahy.Tifrunner.gnm2.ann1.66J229	arahy.Tifrunner.gnm2.ann1.6835ZM
arahy.Tifrunner.gnm2.ann1.RE10SM	arahy.Tifrunner.gnm2.ann1.81BSC2	ONT.3941	arahy.Tifrunner.gnm2.ann1.4NTH9K	arahy.Tifrunner.gnm2.ann1.686ZKJ	ONT.33379	ONT.32444	arahy.Tifrunner.gnm2.ann1.686ZKJ	arahy.Tifrunner.gnm2.ann1.66KNZL	arahy.Tifrunner.gnm2.ann1.686ZKJ
arahy.Tifrunner.gnm2.ann1.REVT0J	arahy.Tifrunner.gnm2.ann1.81P1SM	ONT.39418	arahy.Tifrunner.gnm2.ann1.4P5WGY	arahy.Tifrunner.gnm2.ann1.68HMAV	ONT.334	ONT.32500	arahy.Tifrunner.gnm2.ann1.68HMAV	arahy.Tifrunner.gnm2.ann1.66PMV3	arahy.Tifrunner.gnm2.ann1.68HMAV
arahy.Tifrunner.gnm2.ann1.RGK4QC	arahy.Tifrunner.gnm2.ann1.81VLYB	ONT.39419	arahy.Tifrunner.gnm2.ann1.4PD0PP	arahy.Tifrunner.gnm2.ann1.68L72N	ONT.3352	ONT.3253	arahy.Tifrunner.gnm2.ann1.68L72N	arahy.Tifrunner.gnm2.ann1.66PPWS	arahy.Tifrunner.gnm2.ann1.68L72N
arahy.Tifrunner.gnm2.ann1.RGR7TN	arahy.Tifrunner.gnm2.ann1.828D94	ONT.39420	arahy.Tifrunner.gnm2.ann1.4PL1ZQ	arahy.Tifrunner.gnm2.ann1.68SH35	ONT.33544	ONT.32620	arahy.Tifrunner.gnm2.ann1.68SH35	arahy.Tifrunner.gnm2.ann1.66SDN0	arahy.Tifrunner.gnm2.ann1.68SH35
arahy.Tifrunner.gnm2.ann1.RGS8GS	arahy.Tifrunner.gnm2.ann1.82KWKE	ONT.3974	arahy.Tifrunner.gnm2.ann1.4Q2LQE	arahy.Tifrunner.gnm2.ann1.68YCJI	ONT.33547	ONT.32628	arahy.Tifrunner.gnm2.ann1.68YCJI	arahy.Tifrunner.gnm2.ann1.6757N5	arahy.Tifrunner.gnm2.ann1.68YCJI
arahy.Tifrunner.gnm2.ann1.RIH8EG	arahy.Tifrunner.gnm2.ann1.82L1EP	ONT.3994	arahy.Tifrunner.gnm2.ann1.4Q5DUA	arahy.Tifrunner.gnm2.ann1.693WQ9	ONT.33550	ONT.32646	arahy.Tifrunner.gnm2.ann1.693WQ9	arahy.Tifrunner.gnm2.ann1.678ZZJ	arahy.Tifrunner.gnm2.ann1.693WQ9
arahy.Tifrunner.gnm2.ann1.RIX96U	arahy.Tifrunner.gnm2.ann1.8322VV	ONT.4007	arahy.Tifrunner.gnm2.ann1.4QQ8RN	arahy.Tifrunner.gnm2.ann1.69550A	ONT.33554	ONT.32665	arahy.Tifrunner.gnm2.ann1.69550A	arahy.Tifrunner.gnm2.ann1.67E0CQ	arahy.Tifrunner.gnm2.ann1.69550A
arahy.Tifrunner.gnm2.ann1.RIY87W	arahy.Tifrunner.gnm2.ann1.83Q2SU	ONT.4033	arahy.Tifrunner.gnm2.ann1.4QQ966	arahy.Tifrunner.gnm2.ann1.6BH6U4	ONT.33561	ONT.32682	arahy.Tifrunner.gnm2.ann1.6BH6U4	arahy.Tifrunner.gnm2.ann1.67HF21	arahy.Tifrunner.gnm2.ann1.6BH6U4
arahy.Tifrunner.gnm2.ann1.RJMS64	arahy.Tifrunner.gnm2.ann1.84ELHW	ONT.406	arahy.Tifrunner.gnm2.ann1.4QV716	arahy.Tifrunner.gnm2.ann1.6DE6RN	ONT.33622	ONT.32700	arahy.Tifrunner.gnm2.ann1.6DE6RN	arahy.Tifrunner.gnm2.ann1.67HGNM	arahy.Tifrunner.gnm2.ann1.6DE6RN
arahy.Tifrunner.gnm2.ann1.RLV4PD	arahy.Tifrunner.gnm2.ann1.84HKK3	ONT.4086	arahy.Tifrunner.gnm2.ann1.4QW8I5	arahy.Tifrunner.gnm2.ann1.6DRS7R	ONT.33628	ONT.32712	arahy.Tifrunner.gnm2.ann1.6DRS7R	arahy.Tifrunner.gnm2.ann1.67HPDN	arahy.Tifrunner.gnm2.ann1.6DRS7R
arahy.Tifrunner.gnm2.ann1.RN4BKJ	arahy.Tifrunner.gnm2.ann1.857KFG	ONT.4094	arahy.Tifrunner.gnm2.ann1.4R282L	arahy.Tifrunner.gnm2.ann1.6E02AJ	ONT.33634	ONT.32734	arahy.Tifrunner.gnm2.ann1.6E02AJ	arahy.Tifrunner.gnm2.ann1.67NNK3	arahy.Tifrunner.gnm2.ann1.6E02AJ
arahy.Tifrunner.gnm2.ann1.RP061L	arahy.Tifrunner.gnm2.ann1.85A8RG	ONT.4124	arahy.Tifrunner.gnm2.ann1.4R5RT5	arahy.Tifrunner.gnm2.ann1.6E31ZC	ONT.33657	ONT.32735	arahy.Tifrunner.gnm2.ann1.6E31ZC	arahy.Tifrunner.gnm2.ann1.67XQRG	arahy.Tifrunner.gnm2.ann1.6E31ZC
arahy.Tifrunner.gnm2.ann1.RP0VY0	arahy.Tifrunner.gnm2.ann1.85EBQ9	ONT.4125	arahy.Tifrunner.gnm2.ann1.4R9DEN	arahy.Tifrunner.gnm2.ann1.6E503M	ONT.33688	ONT.32751	arahy.Tifrunner.gnm2.ann1.6E503M	arahy.Tifrunner.gnm2.ann1.681ID1	arahy.Tifrunner.gnm2.ann1.6E503M
arahy.Tifrunner.gnm2.ann1.RQ7QZ9	arahy.Tifrunner.gnm2.ann1.860WY5	ONT.4126	arahy.Tifrunner.gnm2.ann1.4RDH3B	arahy.Tifrunner.gnm2.ann1.6E8WTG	ONT.33714	ONT.3277	arahy.Tifrunner.gnm2.ann1.6E8WTG	arahy.Tifrunner.gnm2.ann1.6856EH	arahy.Tifrunner.gnm2.ann1.6E8WTG
arahy.Tifrunner.gnm2.ann1.RSMT0C	arahy.Tifrunner.gnm2.ann1.869X10	ONT.4135	arahy.Tifrunner.gnm2.ann1.4RWK86	arahy.Tifrunner.gnm2.ann1.6EG4FQ	ONT.3372	ONT.32771	arahy.Tifrunner.gnm2.ann1.6EG4FQ	arahy.Tifrunner.gnm2.ann1.68AZQV	arahy.Tifrunner.gnm2.ann1.6EG4FQ
arahy.Tifrunner.gnm2.ann1.RXPY9R	arahy.Tifrunner.gnm2.ann1.86STVP	ONT.4157	arahy.Tifrunner.gnm2.ann1.4S09TY	arahy.Tifrunner.gnm2.ann1.6ER5HC	ONT.33764	ONT.32788	arahy.Tifrunner.gnm2.ann1.6ER5HC	arahy.Tifrunner.gnm2.ann1.68HMAV	arahy.Tifrunner.gnm2.ann1.6ER5HC
arahy.Tifrunner.gnm2.ann1.RYFJ47	arahy.Tifrunner.gnm2.ann1.87NXW9	ONT.4163	arahy.Tifrunner.gnm2.ann1.4S2L0G	arahy.Tifrunner.gnm2.ann1.6ERU87	ONT.33769	ONT.32809	arahy.Tifrunner.gnm2.ann1.6ERU87	arahy.Tifrunner.gnm2.ann1.68JQQM	arahy.Tifrunner.gnm2.ann1.6ERU87
arahy.Tifrunner.gnm2.ann1.RYYH89	arahy.Tifrunner.gnm2.ann1.8837KU	ONT.4175	arahy.Tifrunner.gnm2.ann1.4S5M9U	arahy.Tifrunner.gnm2.ann1.6EYS0J	ONT.33770	ONT.3283	arahy.Tifrunner.gnm2.ann1.6EYS0J	arahy.Tifrunner.gnm2.ann1.68L72N	arahy.Tifrunner.gnm2.ann1.6EYS0J
arahy.Tifrunner.gnm2.ann1.S04SQP	arahy.Tifrunner.gnm2.ann1.886KVU	ONT.4186	arahy.Tifrunner.gnm2.ann1.4SGX54	arahy.Tifrunner.gnm2.ann1.6F8CQC	ONT.33771	ONT.32907	arahy.Tifrunner.gnm2.ann1.6F8CQC	arahy.Tifrunner.gnm2.ann1.68LHHN	arahy.Tifrunner.gnm2.ann1.6F8CQC
arahy.Tifrunner.gnm2.ann1.S06R8C	arahy.Tifrunner.gnm2.ann1.898M5Y	ONT.4199	arahy.Tifrunner.gnm2.ann1.4SM61H	arahy.Tifrunner.gnm2.ann1.6H139X	ONT.33791	ONT.32960	arahy.Tifrunner.gnm2.ann1.6H139X	arahy.Tifrunner.gnm2.ann1.68M1NE	arahy.Tifrunner.gnm2.ann1.6H139X
arahy.Tifrunner.gnm2.ann1.S1X8C1	arahy.Tifrunner.gnm2.ann1.89XWV7	ONT.4226	arahy.Tifrunner.gnm2.ann1.4SYW8G	arahy.Tifrunner.gnm2.ann1.6H6H67	ONT.33794	ONT.32961	arahy.Tifrunner.gnm2.ann1.6H6H67	arahy.Tifrunner.gnm2.ann1.68MNY7	arahy.Tifrunner.gnm2.ann1.6H6H67
arahy.Tifrunner.gnm2.ann1.S25UJZ	arahy.Tifrunner.gnm2.ann1.8ABR7H	ONT.427	arahy.Tifrunner.gnm2.ann1.4T09L2	arahy.Tifrunner.gnm2.ann1.6IF8U5	ONT.33802	ONT.32965	arahy.Tifrunner.gnm2.ann1.6IF8U5	arahy.Tifrunner.gnm2.ann1.68QD6J	arahy.Tifrunner.gnm2.ann1.6IF8U5
arahy.Tifrunner.gnm2.ann1.S298XJ	arahy.Tifrunner.gnm2.ann1.8C30VS	ONT.4282	arahy.Tifrunner.gnm2.ann1.4T6VK1	arahy.Tifrunner.gnm2.ann1.6IM7DK	ONT.33820	ONT.32997	arahy.Tifrunner.gnm2.ann1.6IM7DK	arahy.Tifrunner.gnm2.ann1.68SH35	arahy.Tifrunner.gnm2.ann1.6IM7DK
arahy.Tifrunner.gnm2.ann1.S3RVS3	arahy.Tifrunner.gnm2.ann1.8CZ745	ONT.4284	arahy.Tifrunner.gnm2.ann1.4TP3R5	arahy.Tifrunner.gnm2.ann1.6IT3ID	ONT.33828	ONT.33015	arahy.Tifrunner.gnm2.ann1.6IT3ID	arahy.Tifrunner.gnm2.ann1.68V7GN	arahy.Tifrunner.gnm2.ann1.6IT3ID
arahy.Tifrunner.gnm2.ann1.S45US4	arahy.Tifrunner.gnm2.ann1.8D3DC2	ONT.4289	arahy.Tifrunner.gnm2.ann1.4TSV6W	arahy.Tifrunner.gnm2.ann1.6K442L	ONT.33830	ONT.33035	arahy.Tifrunner.gnm2.ann1.6K442L	arahy.Tifrunner.gnm2.ann1.68WXI5	arahy.Tifrunner.gnm2.ann1.6K442L
arahy.Tifrunner.gnm2.ann1.S6GYJN	arahy.Tifrunner.gnm2.ann1.8D549Y	ONT.4291	arahy.Tifrunner.gnm2.ann1.4TVW2I	arahy.Tifrunner.gnm2.ann1.6KJ02L	ONT.33838	ONT.33037	arahy.Tifrunner.gnm2.ann1.6KJ02L	arahy.Tifrunner.gnm2.ann1.68Y0RY	arahy.Tifrunner.gnm2.ann1.6KJ02L
arahy.Tifrunner.gnm2.ann1.S8ICGN	arahy.Tifrunner.gnm2.ann1.8DR635	ONT.4296	arahy.Tifrunner.gnm2.ann1.4U9EUW	arahy.Tifrunner.gnm2.ann1.6M56FL	ONT.33847	ONT.33065	arahy.Tifrunner.gnm2.ann1.6M56FL	arahy.Tifrunner.gnm2.ann1.69550A	arahy.Tifrunner.gnm2.ann1.6M56FL
arahy.Tifrunner.gnm2.ann1.S8T7D3	arahy.Tifrunner.gnm2.ann1.8EC0VW	ONT.4299	arahy.Tifrunner.gnm2.ann1.4UMK2V	arahy.Tifrunner.gnm2.ann1.6MF5PG	ONT.33862	ONT.33083	arahy.Tifrunner.gnm2.ann1.6MF5PG	arahy.Tifrunner.gnm2.ann1.69D7A0	arahy.Tifrunner.gnm2.ann1.6MF5PG
arahy.Tifrunner.gnm2.ann1.S910NZ	arahy.Tifrunner.gnm2.ann1.8EF0QG	ONT.4300	arahy.Tifrunner.gnm2.ann1.4UQ2XQ	arahy.Tifrunner.gnm2.ann1.6NE2BQ	ONT.3389	ONT.33105	arahy.Tifrunner.gnm2.ann1.6NE2BQ	arahy.Tifrunner.gnm2.ann1.69IQEU	arahy.Tifrunner.gnm2.ann1.6NE2BQ
arahy.Tifrunner.gnm2.ann1.S987R3	arahy.Tifrunner.gnm2.ann1.8F9AHD	ONT.4302	arahy.Tifrunner.gnm2.ann1.4UTS2Z	arahy.Tifrunner.gnm2.ann1.6NV05N	ONT.33905	ONT.33190	arahy.Tifrunner.gnm2.ann1.6NV05N	arahy.Tifrunner.gnm2.ann1.69KP4R	arahy.Tifrunner.gnm2.ann1.6NV05N
arahy.Tifrunner.gnm2.ann1.SA4FWZ	arahy.Tifrunner.gnm2.ann1.8G4CM0	ONT.4307	arahy.Tifrunner.gnm2.ann1.4UW4R2	arahy.Tifrunner.gnm2.ann1.6PB5HV	ONT.33906	ONT.33202	arahy.Tifrunner.gnm2.ann1.6PB5HV	arahy.Tifrunner.gnm2.ann1.6AEW1J	arahy.Tifrunner.gnm2.ann1.6PB5HV
arahy.Tifrunner.gnm2.ann1.SAFK3A	arahy.Tifrunner.gnm2.ann1.8GXM4F	ONT.4310	arahy.Tifrunner.gnm2.ann1.4V0AV8	arahy.Tifrunner.gnm2.ann1.6Q5HDN	ONT.33925	ONT.33224	arahy.Tifrunner.gnm2.ann1.6Q5HDN	arahy.Tifrunner.gnm2.ann1.6B1TLK	arahy.Tifrunner.gnm2.ann1.6Q5HDN
arahy.Tifrunner.gnm2.ann1.SAQT9Y	arahy.Tifrunner.gnm2.ann1.8HJ1Q1	ONT.4311	arahy.Tifrunner.gnm2.ann1.4V3JGL	arahy.Tifrunner.gnm2.ann1.6RPN1M	ONT.33931	ONT.33259	arahy.Tifrunner.gnm2.ann1.6RPN1M	arahy.Tifrunner.gnm2.ann1.6BH6U4	arahy.Tifrunner.gnm2.ann1.6RPN1M
arahy.Tifrunner.gnm2.ann1.SB1TJ5	arahy.Tifrunner.gnm2.ann1.8JC9PH	ONT.4314	arahy.Tifrunner.gnm2.ann1.4V5YZV	arahy.Tifrunner.gnm2.ann1.6SU9IG	ONT.34016	ONT.33262	arahy.Tifrunner.gnm2.ann1.6SU9IG	arahy.Tifrunner.gnm2.ann1.6C0LG0	arahy.Tifrunner.gnm2.ann1.6SU9IG
arahy.Tifrunner.gnm2.ann1.SCN40X	arahy.Tifrunner.gnm2.ann1.8JRJ6X	ONT.4315	arahy.Tifrunner.gnm2.ann1.4VI3J6	arahy.Tifrunner.gnm2.ann1.6T6X8W	ONT.34029	ONT.33265	arahy.Tifrunner.gnm2.ann1.6T6X8W	arahy.Tifrunner.gnm2.ann1.6C98HC	arahy.Tifrunner.gnm2.ann1.6T6X8W
arahy.Tifrunner.gnm2.ann1.SE5UPX	arahy.Tifrunner.gnm2.ann1.8JT992	ONT.4316	arahy.Tifrunner.gnm2.ann1.4VL4ZD	arahy.Tifrunner.gnm2.ann1.6TI6M9	ONT.34053	ONT.33267	arahy.Tifrunner.gnm2.ann1.6TI6M9	arahy.Tifrunner.gnm2.ann1.6CI6DX	arahy.Tifrunner.gnm2.ann1.6TI6M9
arahy.Tifrunner.gnm2.ann1.SFTJ5P	arahy.Tifrunner.gnm2.ann1.8KC8J6	ONT.4317	arahy.Tifrunner.gnm2.ann1.4VZ1PT	arahy.Tifrunner.gnm2.ann1.6U038X	ONT.34082	ONT.33282	arahy.Tifrunner.gnm2.ann1.6U038X	arahy.Tifrunner.gnm2.ann1.6DJV34	arahy.Tifrunner.gnm2.ann1.6U038X
arahy.Tifrunner.gnm2.ann1.SG0NHV	arahy.Tifrunner.gnm2.ann1.8KX3ZR	ONT.4318	arahy.Tifrunner.gnm2.ann1.4W8ZMG	arahy.Tifrunner.gnm2.ann1.6WJ0DK	ONT.3410	ONT.33337	arahy.Tifrunner.gnm2.ann1.6WJ0DK	arahy.Tifrunner.gnm2.ann1.6DQ39T	arahy.Tifrunner.gnm2.ann1.6WJ0DK
arahy.Tifrunner.gnm2.ann1.SH86H7	arahy.Tifrunner.gnm2.ann1.8M9DZW	ONT.4321	arahy.Tifrunner.gnm2.ann1.4WA5US	arahy.Tifrunner.gnm2.ann1.6X3X3D	ONT.34110	ONT.3337	arahy.Tifrunner.gnm2.ann1.6X3X3D	arahy.Tifrunner.gnm2.ann1.6DRS7R	arahy.Tifrunner.gnm2.ann1.6X3X3D
arahy.Tifrunner.gnm2.ann1.SHL6Z6	arahy.Tifrunner.gnm2.ann1.8MB9CM	ONT.4341	arahy.Tifrunner.gnm2.ann1.4WKV82	arahy.Tifrunner.gnm2.ann1.6Y6XEU	ONT.34146	ONT.334	arahy.Tifrunner.gnm2.ann1.6Y6XEU	arahy.Tifrunner.gnm2.ann1.6DX332	arahy.Tifrunner.gnm2.ann1.6Y6XEU
arahy.Tifrunner.gnm2.ann1.SI7QTZ	arahy.Tifrunner.gnm2.ann1.8N7HPT	ONT.4377	arahy.Tifrunner.gnm2.ann1.4WMJ3P	arahy.Tifrunner.gnm2.ann1.6Z62DP	ONT.3415	ONT.33435	arahy.Tifrunner.gnm2.ann1.6Z62DP	arahy.Tifrunner.gnm2.ann1.6DX8AG	arahy.Tifrunner.gnm2.ann1.6Z62DP
arahy.Tifrunner.gnm2.ann1.SJVP3Q	arahy.Tifrunner.gnm2.ann1.8PRB68	ONT.4385	arahy.Tifrunner.gnm2.ann1.4WWH90	arahy.Tifrunner.gnm2.ann1.6Z73IP	ONT.34181	ONT.33456	arahy.Tifrunner.gnm2.ann1.6Z73IP	arahy.Tifrunner.gnm2.ann1.6E02AJ	arahy.Tifrunner.gnm2.ann1.6Z73IP
arahy.Tifrunner.gnm2.ann1.SM4FP5	arahy.Tifrunner.gnm2.ann1.8Q4NXZ	ONT.4406	arahy.Tifrunner.gnm2.ann1.4X1WS6	arahy.Tifrunner.gnm2.ann1.6ZAY02	ONT.34217	ONT.33476	arahy.Tifrunner.gnm2.ann1.6ZAY02	arahy.Tifrunner.gnm2.ann1.6E503M	arahy.Tifrunner.gnm2.ann1.6ZAY02
arahy.Tifrunner.gnm2.ann1.SM4L6W	arahy.Tifrunner.gnm2.ann1.8R729R	ONT.4425	arahy.Tifrunner.gnm2.ann1.4X3ZEJ	arahy.Tifrunner.gnm2.ann1.70I7L0	ONT.34226	ONT.3352	arahy.Tifrunner.gnm2.ann1.70I7L0	arahy.Tifrunner.gnm2.ann1.6E5JYA	arahy.Tifrunner.gnm2.ann1.70I7L0
arahy.Tifrunner.gnm2.ann1.SMIY5J	arahy.Tifrunner.gnm2.ann1.8RX8VY	ONT.4466	arahy.Tifrunner.gnm2.ann1.4XM3SI	arahy.Tifrunner.gnm2.ann1.710ZX6	ONT.343	ONT.33524	arahy.Tifrunner.gnm2.ann1.710ZX6	arahy.Tifrunner.gnm2.ann1.6E8E03	arahy.Tifrunner.gnm2.ann1.710ZX6
arahy.Tifrunner.gnm2.ann1.SN2A15	arahy.Tifrunner.gnm2.ann1.8SD58P	ONT.4468	arahy.Tifrunner.gnm2.ann1.4XP552	arahy.Tifrunner.gnm2.ann1.71AIDN	ONT.34305	ONT.33544	arahy.Tifrunner.gnm2.ann1.71AIDN	arahy.Tifrunner.gnm2.ann1.6E8MYZ	arahy.Tifrunner.gnm2.ann1.71AIDN
arahy.Tifrunner.gnm2.ann1.SQ16A9	arahy.Tifrunner.gnm2.ann1.8VCQ03	ONT.4485	arahy.Tifrunner.gnm2.ann1.4XPF6M	arahy.Tifrunner.gnm2.ann1.71E5Q9	ONT.34323	ONT.33547	arahy.Tifrunner.gnm2.ann1.71E5Q9	arahy.Tifrunner.gnm2.ann1.6E8WTG	arahy.Tifrunner.gnm2.ann1.71E5Q9
arahy.Tifrunner.gnm2.ann1.SQ6FML	arahy.Tifrunner.gnm2.ann1.8X2RLQ	ONT.4508	arahy.Tifrunner.gnm2.ann1.4XS3FZ	arahy.Tifrunner.gnm2.ann1.71HCYD	ONT.34389	ONT.33550	arahy.Tifrunner.gnm2.ann1.71HCYD	arahy.Tifrunner.gnm2.ann1.6E9FN3	arahy.Tifrunner.gnm2.ann1.71HCYD
arahy.Tifrunner.gnm2.ann1.SR7JWN	arahy.Tifrunner.gnm2.ann1.8XZZ1K	ONT.4520	arahy.Tifrunner.gnm2.ann1.4Y0EX5	arahy.Tifrunner.gnm2.ann1.7243UF	ONT.34397	ONT.33565	arahy.Tifrunner.gnm2.ann1.7243UF	arahy.Tifrunner.gnm2.ann1.6EBR5V	arahy.Tifrunner.gnm2.ann1.7243UF
arahy.Tifrunner.gnm2.ann1.SS7A45	arahy.Tifrunner.gnm2.ann1.8YTQ3G	ONT.4525	arahy.Tifrunner.gnm2.ann1.4Y0UDN	arahy.Tifrunner.gnm2.ann1.72AI1G	ONT.344	ONT.3360	arahy.Tifrunner.gnm2.ann1.72AI1G	arahy.Tifrunner.gnm2.ann1.6EG4FQ	arahy.Tifrunner.gnm2.ann1.72AI1G
arahy.Tifrunner.gnm2.ann1.SV2VKR	arahy.Tifrunner.gnm2.ann1.8ZG09Z	ONT.4526	arahy.Tifrunner.gnm2.ann1.4Y1607	arahy.Tifrunner.gnm2.ann1.72UZ71	ONT.34409	ONT.33657	arahy.Tifrunner.gnm2.ann1.72UZ71	arahy.Tifrunner.gnm2.ann1.6EL8BV	arahy.Tifrunner.gnm2.ann1.72UZ71
arahy.Tifrunner.gnm2.ann1.T0P46V	arahy.Tifrunner.gnm2.ann1.908HV2	ONT.4546	arahy.Tifrunner.gnm2.ann1.4Y3SQC	arahy.Tifrunner.gnm2.ann1.72VZ3I	ONT.3441	ONT.33702	arahy.Tifrunner.gnm2.ann1.72VZ3I	arahy.Tifrunner.gnm2.ann1.6EMS5T	arahy.Tifrunner.gnm2.ann1.72VZ3I
arahy.Tifrunner.gnm2.ann1.T0QXQZ	arahy.Tifrunner.gnm2.ann1.909U31	ONT.4584	arahy.Tifrunner.gnm2.ann1.4Y5XNF	arahy.Tifrunner.gnm2.ann1.73DHZN	ONT.34414	ONT.33714	arahy.Tifrunner.gnm2.ann1.73DHZN	arahy.Tifrunner.gnm2.ann1.6ER5HC	arahy.Tifrunner.gnm2.ann1.73DHZN
arahy.Tifrunner.gnm2.ann1.T1GT7D	arahy.Tifrunner.gnm2.ann1.90BUAB	ONT.4616	arahy.Tifrunner.gnm2.ann1.4Y7J59	arahy.Tifrunner.gnm2.ann1.73WXPF	ONT.34420	ONT.3372	arahy.Tifrunner.gnm2.ann1.73WXPF	arahy.Tifrunner.gnm2.ann1.6ERU87	arahy.Tifrunner.gnm2.ann1.73WXPF
arahy.Tifrunner.gnm2.ann1.T3KBEX	arahy.Tifrunner.gnm2.ann1.90K79T	ONT.4620	arahy.Tifrunner.gnm2.ann1.4Y7SWW	arahy.Tifrunner.gnm2.ann1.743C1F	ONT.34433	ONT.33764	arahy.Tifrunner.gnm2.ann1.743C1F	arahy.Tifrunner.gnm2.ann1.6EYS0J	arahy.Tifrunner.gnm2.ann1.743C1F
arahy.Tifrunner.gnm2.ann1.T5NBQ0	arahy.Tifrunner.gnm2.ann1.90KKXU	ONT.4647	arahy.Tifrunner.gnm2.ann1.4YD75G	arahy.Tifrunner.gnm2.ann1.74SAHL	ONT.3444	ONT.33769	arahy.Tifrunner.gnm2.ann1.74SAHL	arahy.Tifrunner.gnm2.ann1.6FL4NC	arahy.Tifrunner.gnm2.ann1.74SAHL
arahy.Tifrunner.gnm2.ann1.T5VF9E	arahy.Tifrunner.gnm2.ann1.90SQMT	ONT.4663	arahy.Tifrunner.gnm2.ann1.4YMZ2P	arahy.Tifrunner.gnm2.ann1.74UU32	ONT.34512	ONT.33771	arahy.Tifrunner.gnm2.ann1.74UU32	arahy.Tifrunner.gnm2.ann1.6FZ3DA	arahy.Tifrunner.gnm2.ann1.74UU32
arahy.Tifrunner.gnm2.ann1.T65TVI	arahy.Tifrunner.gnm2.ann1.914GI4	ONT.4676	arahy.Tifrunner.gnm2.ann1.4YP4NP	arahy.Tifrunner.gnm2.ann1.75V8XQ	ONT.34520	ONT.33794	arahy.Tifrunner.gnm2.ann1.75V8XQ	arahy.Tifrunner.gnm2.ann1.6G4FCY	arahy.Tifrunner.gnm2.ann1.75V8XQ
arahy.Tifrunner.gnm2.ann1.T6DCA5	arahy.Tifrunner.gnm2.ann1.92DGJ8	ONT.469	arahy.Tifrunner.gnm2.ann1.4YP8RP	arahy.Tifrunner.gnm2.ann1.76C20C	ONT.34524	ONT.33802	arahy.Tifrunner.gnm2.ann1.76C20C	arahy.Tifrunner.gnm2.ann1.6G9Z4M	arahy.Tifrunner.gnm2.ann1.76C20C
arahy.Tifrunner.gnm2.ann1.T6ZDCV	arahy.Tifrunner.gnm2.ann1.92UJ4W	ONT.4706	arahy.Tifrunner.gnm2.ann1.4Z4H5J	arahy.Tifrunner.gnm2.ann1.76C240	ONT.3454	ONT.33830	arahy.Tifrunner.gnm2.ann1.76C240	arahy.Tifrunner.gnm2.ann1.6GA0DJ	arahy.Tifrunner.gnm2.ann1.76C240
arahy.Tifrunner.gnm2.ann1.T7BWXM	arahy.Tifrunner.gnm2.ann1.92VMI9	ONT.4732	arahy.Tifrunner.gnm2.ann1.4ZCW5F	arahy.Tifrunner.gnm2.ann1.76HSK6	ONT.3455	ONT.33847	arahy.Tifrunner.gnm2.ann1.76HSK6	arahy.Tifrunner.gnm2.ann1.6GC407	arahy.Tifrunner.gnm2.ann1.76HSK6
arahy.Tifrunner.gnm2.ann1.T7IH2W	arahy.Tifrunner.gnm2.ann1.94SQQ0	ONT.474	arahy.Tifrunner.gnm2.ann1.4ZJ950	arahy.Tifrunner.gnm2.ann1.76U9D5	ONT.34555	ONT.3389	arahy.Tifrunner.gnm2.ann1.76U9D5	arahy.Tifrunner.gnm2.ann1.6GC7G5	arahy.Tifrunner.gnm2.ann1.76U9D5
arahy.Tifrunner.gnm2.ann1.T88YYN	arahy.Tifrunner.gnm2.ann1.967JHU	ONT.4743	arahy.Tifrunner.gnm2.ann1.4ZRU7U	arahy.Tifrunner.gnm2.ann1.77M4BK	ONT.34562	ONT.3390	arahy.Tifrunner.gnm2.ann1.77M4BK	arahy.Tifrunner.gnm2.ann1.6GY7YJ	arahy.Tifrunner.gnm2.ann1.77M4BK
arahy.Tifrunner.gnm2.ann1.T9N8DM	arahy.Tifrunner.gnm2.ann1.96L8KV	ONT.4751	arahy.Tifrunner.gnm2.ann1.4ZTL4S	arahy.Tifrunner.gnm2.ann1.77Y3FG	ONT.34597	ONT.33904	arahy.Tifrunner.gnm2.ann1.77Y3FG	arahy.Tifrunner.gnm2.ann1.6GZ8LR	arahy.Tifrunner.gnm2.ann1.77Y3FG
arahy.Tifrunner.gnm2.ann1.TC7Y0P	arahy.Tifrunner.gnm2.ann1.96LETV	ONT.4762	arahy.Tifrunner.gnm2.ann1.4ZV927	arahy.Tifrunner.gnm2.ann1.78HSHP	ONT.34660	ONT.33905	arahy.Tifrunner.gnm2.ann1.78HSHP	arahy.Tifrunner.gnm2.ann1.6H1017	arahy.Tifrunner.gnm2.ann1.78HSHP
arahy.Tifrunner.gnm2.ann1.TE9NQ7	arahy.Tifrunner.gnm2.ann1.96MT2N	ONT.4814	arahy.Tifrunner.gnm2.ann1.4ZXY7I	arahy.Tifrunner.gnm2.ann1.78LN1U	ONT.34668	ONT.33906	arahy.Tifrunner.gnm2.ann1.78LN1U	arahy.Tifrunner.gnm2.ann1.6H139X	arahy.Tifrunner.gnm2.ann1.78LN1U
arahy.Tifrunner.gnm2.ann1.TEF0AP	arahy.Tifrunner.gnm2.ann1.96UBDB	ONT.483	arahy.Tifrunner.gnm2.ann1.5026CX	arahy.Tifrunner.gnm2.ann1.78PKWC	ONT.34712	ONT.33999	arahy.Tifrunner.gnm2.ann1.78PKWC	arahy.Tifrunner.gnm2.ann1.6I0SN9	arahy.Tifrunner.gnm2.ann1.78PKWC
arahy.Tifrunner.gnm2.ann1.TFF6CD	arahy.Tifrunner.gnm2.ann1.96XRQP	ONT.4858	arahy.Tifrunner.gnm2.ann1.503GVQ	arahy.Tifrunner.gnm2.ann1.79B99S	ONT.34724	ONT.34003	arahy.Tifrunner.gnm2.ann1.79B99S	arahy.Tifrunner.gnm2.ann1.6I4RI9	arahy.Tifrunner.gnm2.ann1.79B99S
arahy.Tifrunner.gnm2.ann1.TI8LFW	arahy.Tifrunner.gnm2.ann1.96ZVDF	ONT.4869	arahy.Tifrunner.gnm2.ann1.5058JZ	arahy.Tifrunner.gnm2.ann1.79FMKA	ONT.3473	ONT.34020	arahy.Tifrunner.gnm2.ann1.79FMKA	arahy.Tifrunner.gnm2.ann1.6IB1GK	arahy.Tifrunner.gnm2.ann1.79FMKA
arahy.Tifrunner.gnm2.ann1.TIE7EY	arahy.Tifrunner.gnm2.ann1.974NLB	ONT.4874	arahy.Tifrunner.gnm2.ann1.5066N7	arahy.Tifrunner.gnm2.ann1.79JQUH	ONT.34765	ONT.34029	arahy.Tifrunner.gnm2.ann1.79JQUH	arahy.Tifrunner.gnm2.ann1.6IF8U5	arahy.Tifrunner.gnm2.ann1.79JQUH
arahy.Tifrunner.gnm2.ann1.TL9E5R	arahy.Tifrunner.gnm2.ann1.97AX4B	ONT.4892	arahy.Tifrunner.gnm2.ann1.50GAHB	arahy.Tifrunner.gnm2.ann1.7B8RN4	ONT.34766	ONT.3403	arahy.Tifrunner.gnm2.ann1.7B8RN4	arahy.Tifrunner.gnm2.ann1.6IR4P8	arahy.Tifrunner.gnm2.ann1.7B8RN4
arahy.Tifrunner.gnm2.ann1.TLRG7G	arahy.Tifrunner.gnm2.ann1.97DH5A	ONT.4898	arahy.Tifrunner.gnm2.ann1.50GMPE	arahy.Tifrunner.gnm2.ann1.7DV1VQ	ONT.34776	ONT.34053	arahy.Tifrunner.gnm2.ann1.7DV1VQ	arahy.Tifrunner.gnm2.ann1.6IZ76B	arahy.Tifrunner.gnm2.ann1.7DV1VQ
arahy.Tifrunner.gnm2.ann1.TLYY08	arahy.Tifrunner.gnm2.ann1.97E8EB	ONT.4964	arahy.Tifrunner.gnm2.ann1.50M490	arahy.Tifrunner.gnm2.ann1.7E661K	ONT.34777	ONT.34078	arahy.Tifrunner.gnm2.ann1.7E661K	arahy.Tifrunner.gnm2.ann1.6J1J15	arahy.Tifrunner.gnm2.ann1.7E661K
arahy.Tifrunner.gnm2.ann1.TQ9955	arahy.Tifrunner.gnm2.ann1.97GSLL	ONT.4976	arahy.Tifrunner.gnm2.ann1.50N8WQ	arahy.Tifrunner.gnm2.ann1.7EUZ15	ONT.34854	ONT.34087	arahy.Tifrunner.gnm2.ann1.7EUZ15	arahy.Tifrunner.gnm2.ann1.6J361A	arahy.Tifrunner.gnm2.ann1.7EUZ15
arahy.Tifrunner.gnm2.ann1.TRRP7J	arahy.Tifrunner.gnm2.ann1.97W2GY	ONT.5107	arahy.Tifrunner.gnm2.ann1.50TKKU	arahy.Tifrunner.gnm2.ann1.7G7S7J	ONT.34859	ONT.3410	arahy.Tifrunner.gnm2.ann1.7G7S7J	arahy.Tifrunner.gnm2.ann1.6J647E	arahy.Tifrunner.gnm2.ann1.7G7S7J
arahy.Tifrunner.gnm2.ann1.TTHG3F	arahy.Tifrunner.gnm2.ann1.99ED2B	ONT.5170	arahy.Tifrunner.gnm2.ann1.510VWF	arahy.Tifrunner.gnm2.ann1.7G7SK7	ONT.34945	ONT.34104	arahy.Tifrunner.gnm2.ann1.7G7SK7	arahy.Tifrunner.gnm2.ann1.6JB3CU	arahy.Tifrunner.gnm2.ann1.7G7SK7
arahy.Tifrunner.gnm2.ann1.TV59XI	arahy.Tifrunner.gnm2.ann1.9A532S	ONT.5175	arahy.Tifrunner.gnm2.ann1.511U58	arahy.Tifrunner.gnm2.ann1.7GZ93W	ONT.34947	ONT.34110	arahy.Tifrunner.gnm2.ann1.7GZ93W	arahy.Tifrunner.gnm2.ann1.6JE7GZ	arahy.Tifrunner.gnm2.ann1.7GZ93W
arahy.Tifrunner.gnm2.ann1.TXC3C1	arahy.Tifrunner.gnm2.ann1.9AGX7Y	ONT.5332	arahy.Tifrunner.gnm2.ann1.51DFL0	arahy.Tifrunner.gnm2.ann1.7HHZ6C	ONT.34979	ONT.34146	arahy.Tifrunner.gnm2.ann1.7HHZ6C	arahy.Tifrunner.gnm2.ann1.6JGL55	arahy.Tifrunner.gnm2.ann1.7HHZ6C
arahy.Tifrunner.gnm2.ann1.TY7WD8	arahy.Tifrunner.gnm2.ann1.9BS001	ONT.5349	arahy.Tifrunner.gnm2.ann1.51DSAI	arahy.Tifrunner.gnm2.ann1.7IYA67	ONT.35002	ONT.34181	arahy.Tifrunner.gnm2.ann1.7IYA67	arahy.Tifrunner.gnm2.ann1.6JL1AX	arahy.Tifrunner.gnm2.ann1.7IYA67
arahy.Tifrunner.gnm2.ann1.TYCH8N	arahy.Tifrunner.gnm2.ann1.9C0JE8	ONT.5362	arahy.Tifrunner.gnm2.ann1.51G7A0	arahy.Tifrunner.gnm2.ann1.7J6TQU	ONT.35035	ONT.34217	arahy.Tifrunner.gnm2.ann1.7J6TQU	arahy.Tifrunner.gnm2.ann1.6JMM3R	arahy.Tifrunner.gnm2.ann1.7J6TQU
arahy.Tifrunner.gnm2.ann1.TYQ19L	arahy.Tifrunner.gnm2.ann1.9CXT3Z	ONT.5401	arahy.Tifrunner.gnm2.ann1.51GDJ0	arahy.Tifrunner.gnm2.ann1.7JY60E	ONT.35041	ONT.34226	arahy.Tifrunner.gnm2.ann1.7JY60E	arahy.Tifrunner.gnm2.ann1.6K80GF	arahy.Tifrunner.gnm2.ann1.7JY60E
arahy.Tifrunner.gnm2.ann1.TZ4EFW	arahy.Tifrunner.gnm2.ann1.9D9NIR	ONT.5408	arahy.Tifrunner.gnm2.ann1.51I078	arahy.Tifrunner.gnm2.ann1.7K0X2P	ONT.35049	ONT.343	arahy.Tifrunner.gnm2.ann1.7K0X2P	arahy.Tifrunner.gnm2.ann1.6KMR2U	arahy.Tifrunner.gnm2.ann1.7K0X2P
arahy.Tifrunner.gnm2.ann1.TZEE0V	arahy.Tifrunner.gnm2.ann1.9F81FQ	ONT.5419	arahy.Tifrunner.gnm2.ann1.51NNVX	arahy.Tifrunner.gnm2.ann1.7K2YJD	ONT.35050	ONT.34323	arahy.Tifrunner.gnm2.ann1.7K2YJD	arahy.Tifrunner.gnm2.ann1.6KP4CV	arahy.Tifrunner.gnm2.ann1.7K2YJD
arahy.Tifrunner.gnm2.ann1.U180LC	arahy.Tifrunner.gnm2.ann1.9FP97J	ONT.5447	arahy.Tifrunner.gnm2.ann1.51QFY3	arahy.Tifrunner.gnm2.ann1.7K3ENV	ONT.35051	ONT.34379	arahy.Tifrunner.gnm2.ann1.7K3ENV	arahy.Tifrunner.gnm2.ann1.6KS8DY	arahy.Tifrunner.gnm2.ann1.7K3ENV
arahy.Tifrunner.gnm2.ann1.U2GM3Q	arahy.Tifrunner.gnm2.ann1.9G7IH4	ONT.5449	arahy.Tifrunner.gnm2.ann1.51RKDV	arahy.Tifrunner.gnm2.ann1.7LJM3H	ONT.35055	ONT.34397	arahy.Tifrunner.gnm2.ann1.7LJM3H	arahy.Tifrunner.gnm2.ann1.6KUP6V	arahy.Tifrunner.gnm2.ann1.7LJM3H
arahy.Tifrunner.gnm2.ann1.U32EE0	arahy.Tifrunner.gnm2.ann1.9GB5B2	ONT.5465	arahy.Tifrunner.gnm2.ann1.52ATST	arahy.Tifrunner.gnm2.ann1.7LRL61	ONT.35058	ONT.34407	arahy.Tifrunner.gnm2.ann1.7LRL61	arahy.Tifrunner.gnm2.ann1.6L7Z57	arahy.Tifrunner.gnm2.ann1.7LRL61
arahy.Tifrunner.gnm2.ann1.U3DP0D	arahy.Tifrunner.gnm2.ann1.9GGB7F	ONT.5489	arahy.Tifrunner.gnm2.ann1.52B7MM	arahy.Tifrunner.gnm2.ann1.7MCX13	ONT.35062	ONT.34409	arahy.Tifrunner.gnm2.ann1.7MCX13	arahy.Tifrunner.gnm2.ann1.6LFK0V	arahy.Tifrunner.gnm2.ann1.7MCX13
arahy.Tifrunner.gnm2.ann1.U487DX	arahy.Tifrunner.gnm2.ann1.9HL91G	ONT.5501	arahy.Tifrunner.gnm2.ann1.52HH2Q	arahy.Tifrunner.gnm2.ann1.7QB2HQ	ONT.35065	ONT.34414	arahy.Tifrunner.gnm2.ann1.7QB2HQ	arahy.Tifrunner.gnm2.ann1.6LM78C	arahy.Tifrunner.gnm2.ann1.7QB2HQ
arahy.Tifrunner.gnm2.ann1.U4C8JV	arahy.Tifrunner.gnm2.ann1.9IQ583	ONT.554	arahy.Tifrunner.gnm2.ann1.52MA05	arahy.Tifrunner.gnm2.ann1.7QC42K	ONT.35125	ONT.34433	arahy.Tifrunner.gnm2.ann1.7QC42K	arahy.Tifrunner.gnm2.ann1.6M4P9K	arahy.Tifrunner.gnm2.ann1.7QC42K
arahy.Tifrunner.gnm2.ann1.U4E6ZJ	arahy.Tifrunner.gnm2.ann1.9LNM8S	ONT.5544	arahy.Tifrunner.gnm2.ann1.52MV3Q	arahy.Tifrunner.gnm2.ann1.7R86JN	ONT.35131	ONT.34434	arahy.Tifrunner.gnm2.ann1.7R86JN	arahy.Tifrunner.gnm2.ann1.6M56FL	arahy.Tifrunner.gnm2.ann1.7R86JN
arahy.Tifrunner.gnm2.ann1.U66G4I	arahy.Tifrunner.gnm2.ann1.9MX5CN	ONT.5546	arahy.Tifrunner.gnm2.ann1.52QCLV	arahy.Tifrunner.gnm2.ann1.7TG5YP	ONT.35204	ONT.3444	arahy.Tifrunner.gnm2.ann1.7TG5YP	arahy.Tifrunner.gnm2.ann1.6MF5PG	arahy.Tifrunner.gnm2.ann1.7TG5YP
arahy.Tifrunner.gnm2.ann1.U6RNCV	arahy.Tifrunner.gnm2.ann1.9NB33V	ONT.5550	arahy.Tifrunner.gnm2.ann1.52SAJ1	arahy.Tifrunner.gnm2.ann1.7UA4HL	ONT.35237	ONT.34451	arahy.Tifrunner.gnm2.ann1.7UA4HL	arahy.Tifrunner.gnm2.ann1.6MS3W4	arahy.Tifrunner.gnm2.ann1.7UA4HL
arahy.Tifrunner.gnm2.ann1.U6SX92	arahy.Tifrunner.gnm2.ann1.9NI65Y	ONT.5575	arahy.Tifrunner.gnm2.ann1.52UA61	arahy.Tifrunner.gnm2.ann1.7US5GV	ONT.35264	ONT.34512	arahy.Tifrunner.gnm2.ann1.7US5GV	arahy.Tifrunner.gnm2.ann1.6NE2BQ	arahy.Tifrunner.gnm2.ann1.7US5GV
arahy.Tifrunner.gnm2.ann1.U7HMBF	arahy.Tifrunner.gnm2.ann1.9PR62B	ONT.5591	arahy.Tifrunner.gnm2.ann1.52W323	arahy.Tifrunner.gnm2.ann1.7V3AMW	ONT.35266	ONT.34521	arahy.Tifrunner.gnm2.ann1.7V3AMW	arahy.Tifrunner.gnm2.ann1.6NP7E0	arahy.Tifrunner.gnm2.ann1.7V3AMW
arahy.Tifrunner.gnm2.ann1.U9RBLI	arahy.Tifrunner.gnm2.ann1.9QMK5E	ONT.5593	arahy.Tifrunner.gnm2.ann1.52XQ2N	arahy.Tifrunner.gnm2.ann1.7VP0DB	ONT.35267	ONT.34546	arahy.Tifrunner.gnm2.ann1.7VP0DB	arahy.Tifrunner.gnm2.ann1.6NTG45	arahy.Tifrunner.gnm2.ann1.7VP0DB
arahy.Tifrunner.gnm2.ann1.U9WR63	arahy.Tifrunner.gnm2.ann1.9T1CY3	ONT.5606	arahy.Tifrunner.gnm2.ann1.533ER3	arahy.Tifrunner.gnm2.ann1.7VP81J	ONT.35290	ONT.34555	arahy.Tifrunner.gnm2.ann1.7VP81J	arahy.Tifrunner.gnm2.ann1.6NV05N	arahy.Tifrunner.gnm2.ann1.7VP81J
arahy.Tifrunner.gnm2.ann1.UBG8L8	arahy.Tifrunner.gnm2.ann1.9TDX6K	ONT.5617	arahy.Tifrunner.gnm2.ann1.536D4K	arahy.Tifrunner.gnm2.ann1.7W0SSB	ONT.35310	ONT.3462	arahy.Tifrunner.gnm2.ann1.7W0SSB	arahy.Tifrunner.gnm2.ann1.6NZ8WT	arahy.Tifrunner.gnm2.ann1.7W0SSB
arahy.Tifrunner.gnm2.ann1.UBW3XN	arahy.Tifrunner.gnm2.ann1.9UXU7A	ONT.5618	arahy.Tifrunner.gnm2.ann1.53BRPK	arahy.Tifrunner.gnm2.ann1.7W72E0	ONT.35327	ONT.34626	arahy.Tifrunner.gnm2.ann1.7W72E0	arahy.Tifrunner.gnm2.ann1.6P3KM7	arahy.Tifrunner.gnm2.ann1.7W72E0
arahy.Tifrunner.gnm2.ann1.UDY4PI	arahy.Tifrunner.gnm2.ann1.9VM2YS	ONT.5621	arahy.Tifrunner.gnm2.ann1.53CX5B	arahy.Tifrunner.gnm2.ann1.7WS5BD	ONT.35328	ONT.34633	arahy.Tifrunner.gnm2.ann1.7WS5BD	arahy.Tifrunner.gnm2.ann1.6P83Q0	arahy.Tifrunner.gnm2.ann1.7WS5BD
arahy.Tifrunner.gnm2.ann1.UE78BX	arahy.Tifrunner.gnm2.ann1.9VYP7U	ONT.5700	arahy.Tifrunner.gnm2.ann1.53HSKV	arahy.Tifrunner.gnm2.ann1.7WY9PV	ONT.35441	ONT.34638	arahy.Tifrunner.gnm2.ann1.7WY9PV	arahy.Tifrunner.gnm2.ann1.6PB5HV	arahy.Tifrunner.gnm2.ann1.7WY9PV
arahy.Tifrunner.gnm2.ann1.UG3LB6	arahy.Tifrunner.gnm2.ann1.9WJ8JE	ONT.5727	arahy.Tifrunner.gnm2.ann1.53J40D	arahy.Tifrunner.gnm2.ann1.7Y4SN4	ONT.35442	ONT.34645	arahy.Tifrunner.gnm2.ann1.7Y4SN4	arahy.Tifrunner.gnm2.ann1.6PC78S	arahy.Tifrunner.gnm2.ann1.7Y4SN4
arahy.Tifrunner.gnm2.ann1.UHV0SM	arahy.Tifrunner.gnm2.ann1.9WK1AZ	ONT.5743	arahy.Tifrunner.gnm2.ann1.53KNFG	arahy.Tifrunner.gnm2.ann1.7Y8XE1	ONT.35451	ONT.34668	arahy.Tifrunner.gnm2.ann1.7Y8XE1	arahy.Tifrunner.gnm2.ann1.6PQ8NL	arahy.Tifrunner.gnm2.ann1.7Y8XE1
arahy.Tifrunner.gnm2.ann1.UJE6LN	arahy.Tifrunner.gnm2.ann1.9XT8EU	ONT.5751	arahy.Tifrunner.gnm2.ann1.541GKY	arahy.Tifrunner.gnm2.ann1.7YZ5GE	ONT.35464	ONT.34680	arahy.Tifrunner.gnm2.ann1.7YZ5GE	arahy.Tifrunner.gnm2.ann1.6PTW1V	arahy.Tifrunner.gnm2.ann1.7YZ5GE
arahy.Tifrunner.gnm2.ann1.UKPS8N	arahy.Tifrunner.gnm2.ann1.9ZVI3S	ONT.5753	arahy.Tifrunner.gnm2.ann1.5434G2	arahy.Tifrunner.gnm2.ann1.7ZK9KC	ONT.35468	ONT.34724	arahy.Tifrunner.gnm2.ann1.7ZK9KC	arahy.Tifrunner.gnm2.ann1.6PV7EE	arahy.Tifrunner.gnm2.ann1.7ZK9KC
arahy.Tifrunner.gnm2.ann1.ULUP0R	arahy.Tifrunner.gnm2.ann1.A0FQNH	ONT.5762	arahy.Tifrunner.gnm2.ann1.548L12	arahy.Tifrunner.gnm2.ann1.7ZZ76P	ONT.35483	ONT.3473	arahy.Tifrunner.gnm2.ann1.7ZZ76P	arahy.Tifrunner.gnm2.ann1.6Q5HDN	arahy.Tifrunner.gnm2.ann1.7ZZ76P
arahy.Tifrunner.gnm2.ann1.UNR197	arahy.Tifrunner.gnm2.ann1.A0WXBW	ONT.5765	arahy.Tifrunner.gnm2.ann1.5497SD	arahy.Tifrunner.gnm2.ann1.80CTZT	ONT.35485	ONT.34740	arahy.Tifrunner.gnm2.ann1.80CTZT	arahy.Tifrunner.gnm2.ann1.6Q641Y	arahy.Tifrunner.gnm2.ann1.80CTZT
arahy.Tifrunner.gnm2.ann1.UR25H0	arahy.Tifrunner.gnm2.ann1.A15F74	ONT.5766	arahy.Tifrunner.gnm2.ann1.54A98K	arahy.Tifrunner.gnm2.ann1.810EMS	ONT.35523	ONT.34765	arahy.Tifrunner.gnm2.ann1.810EMS	arahy.Tifrunner.gnm2.ann1.6QFK0R	arahy.Tifrunner.gnm2.ann1.810EMS
arahy.Tifrunner.gnm2.ann1.USTZ5W	arahy.Tifrunner.gnm2.ann1.A194LB	ONT.5772	arahy.Tifrunner.gnm2.ann1.54ALND	arahy.Tifrunner.gnm2.ann1.81HEJY	ONT.35543	ONT.34766	arahy.Tifrunner.gnm2.ann1.81HEJY	arahy.Tifrunner.gnm2.ann1.6QL4ST	arahy.Tifrunner.gnm2.ann1.81HEJY
arahy.Tifrunner.gnm2.ann1.UV7373	arahy.Tifrunner.gnm2.ann1.A1HR66	ONT.5797	arahy.Tifrunner.gnm2.ann1.54SH3C	arahy.Tifrunner.gnm2.ann1.81UYU3	ONT.35563	ONT.34776	arahy.Tifrunner.gnm2.ann1.81UYU3	arahy.Tifrunner.gnm2.ann1.6QW8CL	arahy.Tifrunner.gnm2.ann1.81UYU3
arahy.Tifrunner.gnm2.ann1.UXK99M	arahy.Tifrunner.gnm2.ann1.A1VWSL	ONT.5816	arahy.Tifrunner.gnm2.ann1.54SJKS	arahy.Tifrunner.gnm2.ann1.828D94	ONT.35569	ONT.34777	arahy.Tifrunner.gnm2.ann1.828D94	arahy.Tifrunner.gnm2.ann1.6QWV70	arahy.Tifrunner.gnm2.ann1.828D94
arahy.Tifrunner.gnm2.ann1.UXSD6Z	arahy.Tifrunner.gnm2.ann1.A21TQ1	ONT.5821	arahy.Tifrunner.gnm2.ann1.54YKSM	arahy.Tifrunner.gnm2.ann1.83Q2SU	ONT.35576	ONT.34788	arahy.Tifrunner.gnm2.ann1.83Q2SU	arahy.Tifrunner.gnm2.ann1.6R2Q8J	arahy.Tifrunner.gnm2.ann1.83Q2SU
arahy.Tifrunner.gnm2.ann1.UXU7CF	arahy.Tifrunner.gnm2.ann1.A3NAV6	ONT.583	arahy.Tifrunner.gnm2.ann1.5539WM	arahy.Tifrunner.gnm2.ann1.84ELHW	ONT.35597	ONT.34796	arahy.Tifrunner.gnm2.ann1.84ELHW	arahy.Tifrunner.gnm2.ann1.6R4MXJ	arahy.Tifrunner.gnm2.ann1.84ELHW
arahy.Tifrunner.gnm2.ann1.UY1REM	arahy.Tifrunner.gnm2.ann1.A3QRPX	ONT.5921	arahy.Tifrunner.gnm2.ann1.555M2B	arahy.Tifrunner.gnm2.ann1.84ZZZT	ONT.35600	ONT.34820	arahy.Tifrunner.gnm2.ann1.84ZZZT	arahy.Tifrunner.gnm2.ann1.6RB142	arahy.Tifrunner.gnm2.ann1.84ZZZT
arahy.Tifrunner.gnm2.ann1.V1JR8G	arahy.Tifrunner.gnm2.ann1.A4439I	ONT.5973	arahy.Tifrunner.gnm2.ann1.55B6KH	arahy.Tifrunner.gnm2.ann1.854BZC	ONT.35638	ONT.34837	arahy.Tifrunner.gnm2.ann1.854BZC	arahy.Tifrunner.gnm2.ann1.6S26PP	arahy.Tifrunner.gnm2.ann1.854BZC
arahy.Tifrunner.gnm2.ann1.V20ZHW	arahy.Tifrunner.gnm2.ann1.A4AUQP	ONT.6005	arahy.Tifrunner.gnm2.ann1.55LDGL	arahy.Tifrunner.gnm2.ann1.858S2J	ONT.35640	ONT.34859	arahy.Tifrunner.gnm2.ann1.858S2J	arahy.Tifrunner.gnm2.ann1.6S81H9	arahy.Tifrunner.gnm2.ann1.858S2J
arahy.Tifrunner.gnm2.ann1.V3MY1S	arahy.Tifrunner.gnm2.ann1.A57DXV	ONT.6030	arahy.Tifrunner.gnm2.ann1.55PVYA	arahy.Tifrunner.gnm2.ann1.85GS0V	ONT.35643	ONT.34872	arahy.Tifrunner.gnm2.ann1.85GS0V	arahy.Tifrunner.gnm2.ann1.6SGT2N	arahy.Tifrunner.gnm2.ann1.85GS0V
arahy.Tifrunner.gnm2.ann1.V45V7K	arahy.Tifrunner.gnm2.ann1.A5D6C6	ONT.6057	arahy.Tifrunner.gnm2.ann1.55VZFW	arahy.Tifrunner.gnm2.ann1.85KK33	ONT.35659	ONT.3490	arahy.Tifrunner.gnm2.ann1.85KK33	arahy.Tifrunner.gnm2.ann1.6SKZ8G	arahy.Tifrunner.gnm2.ann1.85KK33
arahy.Tifrunner.gnm2.ann1.V484X6	arahy.Tifrunner.gnm2.ann1.A5SP47	ONT.608	arahy.Tifrunner.gnm2.ann1.55WK8U	arahy.Tifrunner.gnm2.ann1.85V0ID	ONT.35674	ONT.34900	arahy.Tifrunner.gnm2.ann1.85V0ID	arahy.Tifrunner.gnm2.ann1.6SSG9H	arahy.Tifrunner.gnm2.ann1.85V0ID
arahy.Tifrunner.gnm2.ann1.V4I8CJ	arahy.Tifrunner.gnm2.ann1.A637LE	ONT.6096	arahy.Tifrunner.gnm2.ann1.55XWXX	arahy.Tifrunner.gnm2.ann1.85Z4HY	ONT.35708	ONT.34947	arahy.Tifrunner.gnm2.ann1.85Z4HY	arahy.Tifrunner.gnm2.ann1.6SXA9Y	arahy.Tifrunner.gnm2.ann1.85Z4HY
arahy.Tifrunner.gnm2.ann1.V5CLR8	arahy.Tifrunner.gnm2.ann1.A6CNFB	ONT.6148	arahy.Tifrunner.gnm2.ann1.561HRF	arahy.Tifrunner.gnm2.ann1.8647P2	ONT.35721	ONT.34992	arahy.Tifrunner.gnm2.ann1.8647P2	arahy.Tifrunner.gnm2.ann1.6T6X8W	arahy.Tifrunner.gnm2.ann1.8647P2
arahy.Tifrunner.gnm2.ann1.V5U7H6	arahy.Tifrunner.gnm2.ann1.A6HILS	ONT.6157	arahy.Tifrunner.gnm2.ann1.564Z05	arahy.Tifrunner.gnm2.ann1.86F0RZ	ONT.35733	ONT.34996	arahy.Tifrunner.gnm2.ann1.86F0RZ	arahy.Tifrunner.gnm2.ann1.6TI0EB	arahy.Tifrunner.gnm2.ann1.86F0RZ
arahy.Tifrunner.gnm2.ann1.V5WJ5Y	arahy.Tifrunner.gnm2.ann1.A6JL9Q	ONT.6162	arahy.Tifrunner.gnm2.ann1.566SHA	arahy.Tifrunner.gnm2.ann1.86STVP	ONT.35745	ONT.35002	arahy.Tifrunner.gnm2.ann1.86STVP	arahy.Tifrunner.gnm2.ann1.6TI2WT	arahy.Tifrunner.gnm2.ann1.86STVP
arahy.Tifrunner.gnm2.ann1.V61LZZ	arahy.Tifrunner.gnm2.ann1.A6JRIG	ONT.6166	arahy.Tifrunner.gnm2.ann1.5678GR	arahy.Tifrunner.gnm2.ann1.86U5T6	ONT.35757	ONT.3502	arahy.Tifrunner.gnm2.ann1.86U5T6	arahy.Tifrunner.gnm2.ann1.6TJ5BP	arahy.Tifrunner.gnm2.ann1.86U5T6
arahy.Tifrunner.gnm2.ann1.V6CJE0	arahy.Tifrunner.gnm2.ann1.A6MJL2	ONT.6209	arahy.Tifrunner.gnm2.ann1.5684ZR	arahy.Tifrunner.gnm2.ann1.87AL67	ONT.35766	ONT.35021	arahy.Tifrunner.gnm2.ann1.87AL67	arahy.Tifrunner.gnm2.ann1.6TK8TS	arahy.Tifrunner.gnm2.ann1.87AL67
arahy.Tifrunner.gnm2.ann1.V6P520	arahy.Tifrunner.gnm2.ann1.A6N0MA	ONT.6231	arahy.Tifrunner.gnm2.ann1.568RE3	arahy.Tifrunner.gnm2.ann1.8837KU	ONT.35790	ONT.35034	arahy.Tifrunner.gnm2.ann1.8837KU	arahy.Tifrunner.gnm2.ann1.6TZ00L	arahy.Tifrunner.gnm2.ann1.8837KU
arahy.Tifrunner.gnm2.ann1.V6RQGH	arahy.Tifrunner.gnm2.ann1.A6QGA7	ONT.6249	arahy.Tifrunner.gnm2.ann1.56CREW	arahy.Tifrunner.gnm2.ann1.88AGAZ	ONT.35798	ONT.35036	arahy.Tifrunner.gnm2.ann1.88AGAZ	arahy.Tifrunner.gnm2.ann1.6U4Y5N	arahy.Tifrunner.gnm2.ann1.88AGAZ
arahy.Tifrunner.gnm2.ann1.V70XEM	arahy.Tifrunner.gnm2.ann1.A6XFHQ	ONT.6270	arahy.Tifrunner.gnm2.ann1.56FJP3	arahy.Tifrunner.gnm2.ann1.898M5Y	ONT.35801	ONT.35037	arahy.Tifrunner.gnm2.ann1.898M5Y	arahy.Tifrunner.gnm2.ann1.6UA35R	arahy.Tifrunner.gnm2.ann1.898M5Y
arahy.Tifrunner.gnm2.ann1.V7K45W	arahy.Tifrunner.gnm2.ann1.A8WRUN	ONT.6292	arahy.Tifrunner.gnm2.ann1.56K58S	arahy.Tifrunner.gnm2.ann1.89XWV7	ONT.35809	ONT.35038	arahy.Tifrunner.gnm2.ann1.89XWV7	arahy.Tifrunner.gnm2.ann1.6UKJ3N	arahy.Tifrunner.gnm2.ann1.89XWV7
arahy.Tifrunner.gnm2.ann1.V842G6	arahy.Tifrunner.gnm2.ann1.A8XVJK	ONT.6337	arahy.Tifrunner.gnm2.ann1.56KTIF	arahy.Tifrunner.gnm2.ann1.8B7AHX	ONT.35816	ONT.35039	arahy.Tifrunner.gnm2.ann1.8B7AHX	arahy.Tifrunner.gnm2.ann1.6ULA6T	arahy.Tifrunner.gnm2.ann1.8B7AHX
arahy.Tifrunner.gnm2.ann1.V9ABYL	arahy.Tifrunner.gnm2.ann1.A92A3Z	ONT.6406	arahy.Tifrunner.gnm2.ann1.56KYQ9	arahy.Tifrunner.gnm2.ann1.8BL5SS	ONT.35817	ONT.35045	arahy.Tifrunner.gnm2.ann1.8BL5SS	arahy.Tifrunner.gnm2.ann1.6V02LF	arahy.Tifrunner.gnm2.ann1.8BL5SS
arahy.Tifrunner.gnm2.ann1.V9UCIZ	arahy.Tifrunner.gnm2.ann1.A9G6ZW	ONT.6488	arahy.Tifrunner.gnm2.ann1.56MHIC	arahy.Tifrunner.gnm2.ann1.8C0M2R	ONT.35819	ONT.35050	arahy.Tifrunner.gnm2.ann1.8C0M2R	arahy.Tifrunner.gnm2.ann1.6V09A5	arahy.Tifrunner.gnm2.ann1.8C0M2R
arahy.Tifrunner.gnm2.ann1.VA5NBW	arahy.Tifrunner.gnm2.ann1.A9VDNP	ONT.6504	arahy.Tifrunner.gnm2.ann1.56PS60	arahy.Tifrunner.gnm2.ann1.8C6B4V	ONT.35910	ONT.35051	arahy.Tifrunner.gnm2.ann1.8C6B4V	arahy.Tifrunner.gnm2.ann1.6V862X	arahy.Tifrunner.gnm2.ann1.8C6B4V
arahy.Tifrunner.gnm2.ann1.VCF3H0	arahy.Tifrunner.gnm2.ann1.AB8GL3	ONT.6529	arahy.Tifrunner.gnm2.ann1.56RDUW	arahy.Tifrunner.gnm2.ann1.8C9R1J	ONT.35937	ONT.35055	arahy.Tifrunner.gnm2.ann1.8C9R1J	arahy.Tifrunner.gnm2.ann1.6VAW0P	arahy.Tifrunner.gnm2.ann1.8C9R1J
arahy.Tifrunner.gnm2.ann1.VD9RJB	arahy.Tifrunner.gnm2.ann1.ABWE2S	ONT.6579	arahy.Tifrunner.gnm2.ann1.56TENK	arahy.Tifrunner.gnm2.ann1.8D5AXR	ONT.35948	ONT.35056	arahy.Tifrunner.gnm2.ann1.8D5AXR	arahy.Tifrunner.gnm2.ann1.6VNW8E	arahy.Tifrunner.gnm2.ann1.8D5AXR
arahy.Tifrunner.gnm2.ann1.VDQ89P	arahy.Tifrunner.gnm2.ann1.AC8DZW	ONT.6594	arahy.Tifrunner.gnm2.ann1.56UX32	arahy.Tifrunner.gnm2.ann1.8D7DUE	ONT.35949	ONT.35057	arahy.Tifrunner.gnm2.ann1.8D7DUE	arahy.Tifrunner.gnm2.ann1.6VZ2KG	arahy.Tifrunner.gnm2.ann1.8D7DUE
arahy.Tifrunner.gnm2.ann1.VG3SGX	arahy.Tifrunner.gnm2.ann1.AC8RV3	ONT.6612	arahy.Tifrunner.gnm2.ann1.56XWA4	arahy.Tifrunner.gnm2.ann1.8DRC0W	ONT.35963	ONT.35058	arahy.Tifrunner.gnm2.ann1.8DRC0W	arahy.Tifrunner.gnm2.ann1.6W1ZF5	arahy.Tifrunner.gnm2.ann1.8DRC0W
arahy.Tifrunner.gnm2.ann1.VGZ3RK	arahy.Tifrunner.gnm2.ann1.ACK75S	ONT.6623	arahy.Tifrunner.gnm2.ann1.56Z8NU	arahy.Tifrunner.gnm2.ann1.8E68ZN	ONT.35969	ONT.35062	arahy.Tifrunner.gnm2.ann1.8E68ZN	arahy.Tifrunner.gnm2.ann1.6W2W8X	arahy.Tifrunner.gnm2.ann1.8E68ZN
arahy.Tifrunner.gnm2.ann1.VH5N8W	arahy.Tifrunner.gnm2.ann1.ADRL3L	ONT.670	arahy.Tifrunner.gnm2.ann1.56ZP6Z	arahy.Tifrunner.gnm2.ann1.8F301T	ONT.35972	ONT.35063	arahy.Tifrunner.gnm2.ann1.8F301T	arahy.Tifrunner.gnm2.ann1.6W7F9R	arahy.Tifrunner.gnm2.ann1.8F301T
arahy.Tifrunner.gnm2.ann1.VHU77H	arahy.Tifrunner.gnm2.ann1.AF3FG0	ONT.6770	arahy.Tifrunner.gnm2.ann1.573L1D	arahy.Tifrunner.gnm2.ann1.8F6M4K	ONT.35985	ONT.3507	arahy.Tifrunner.gnm2.ann1.8F6M4K	arahy.Tifrunner.gnm2.ann1.6WN5RS	arahy.Tifrunner.gnm2.ann1.8F6M4K
arahy.Tifrunner.gnm2.ann1.VI6I29	arahy.Tifrunner.gnm2.ann1.AG2MXP	ONT.6803	arahy.Tifrunner.gnm2.ann1.574DNA	arahy.Tifrunner.gnm2.ann1.8HJ1Q1	ONT.36006	ONT.3517	arahy.Tifrunner.gnm2.ann1.8HJ1Q1	arahy.Tifrunner.gnm2.ann1.6X3X3D	arahy.Tifrunner.gnm2.ann1.8HJ1Q1
arahy.Tifrunner.gnm2.ann1.VJ8B3Q	arahy.Tifrunner.gnm2.ann1.AG3942	ONT.6804	arahy.Tifrunner.gnm2.ann1.577E3L	arahy.Tifrunner.gnm2.ann1.8HR44I	ONT.3601	ONT.35204	arahy.Tifrunner.gnm2.ann1.8HR44I	arahy.Tifrunner.gnm2.ann1.6X8F5T	arahy.Tifrunner.gnm2.ann1.8HR44I
arahy.Tifrunner.gnm2.ann1.VNL2BE	arahy.Tifrunner.gnm2.ann1.AGM2GS	ONT.6837	arahy.Tifrunner.gnm2.ann1.577H6Y	arahy.Tifrunner.gnm2.ann1.8I90HC	ONT.36077	ONT.35237	arahy.Tifrunner.gnm2.ann1.8I90HC	arahy.Tifrunner.gnm2.ann1.6X8TD8	arahy.Tifrunner.gnm2.ann1.8I90HC
arahy.Tifrunner.gnm2.ann1.VNV0G0	arahy.Tifrunner.gnm2.ann1.AHVV25	ONT.685	arahy.Tifrunner.gnm2.ann1.578PES	arahy.Tifrunner.gnm2.ann1.8IZ4TL	ONT.36078	ONT.35267	arahy.Tifrunner.gnm2.ann1.8IZ4TL	arahy.Tifrunner.gnm2.ann1.6Y6XEU	arahy.Tifrunner.gnm2.ann1.8IZ4TL
arahy.Tifrunner.gnm2.ann1.VSCA53	arahy.Tifrunner.gnm2.ann1.AINH12	ONT.6865	arahy.Tifrunner.gnm2.ann1.579CME	arahy.Tifrunner.gnm2.ann1.8J1A4Z	ONT.36095	ONT.35310	arahy.Tifrunner.gnm2.ann1.8J1A4Z	arahy.Tifrunner.gnm2.ann1.6Y9CP4	arahy.Tifrunner.gnm2.ann1.8J1A4Z
arahy.Tifrunner.gnm2.ann1.VT3BTZ	arahy.Tifrunner.gnm2.ann1.ALC201	ONT.687	arahy.Tifrunner.gnm2.ann1.57GLQM	arahy.Tifrunner.gnm2.ann1.8JRJ6X	ONT.361	ONT.35328	arahy.Tifrunner.gnm2.ann1.8JRJ6X	arahy.Tifrunner.gnm2.ann1.6Y9ITK	arahy.Tifrunner.gnm2.ann1.8JRJ6X
arahy.Tifrunner.gnm2.ann1.VXJX4E	arahy.Tifrunner.gnm2.ann1.ALIF31	ONT.6879	arahy.Tifrunner.gnm2.ann1.57KHAW	arahy.Tifrunner.gnm2.ann1.8LQR2U	ONT.36119	ONT.35335	arahy.Tifrunner.gnm2.ann1.8LQR2U	arahy.Tifrunner.gnm2.ann1.6YT2J6	arahy.Tifrunner.gnm2.ann1.8LQR2U
arahy.Tifrunner.gnm2.ann1.VYR2NH	arahy.Tifrunner.gnm2.ann1.AM4HSV	ONT.6889	arahy.Tifrunner.gnm2.ann1.57R63A	arahy.Tifrunner.gnm2.ann1.8LW08C	ONT.36122	ONT.35353	arahy.Tifrunner.gnm2.ann1.8LW08C	arahy.Tifrunner.gnm2.ann1.6YTJ29	arahy.Tifrunner.gnm2.ann1.8LW08C
arahy.Tifrunner.gnm2.ann1.W16IV2	arahy.Tifrunner.gnm2.ann1.AMV68J	ONT.689	arahy.Tifrunner.gnm2.ann1.57R94V	arahy.Tifrunner.gnm2.ann1.8M9DZW	ONT.36124	ONT.35362	arahy.Tifrunner.gnm2.ann1.8M9DZW	arahy.Tifrunner.gnm2.ann1.6YZ37K	arahy.Tifrunner.gnm2.ann1.8M9DZW
arahy.Tifrunner.gnm2.ann1.W19YV6	arahy.Tifrunner.gnm2.ann1.AN1CAJ	ONT.6893	arahy.Tifrunner.gnm2.ann1.57UTND	arahy.Tifrunner.gnm2.ann1.8MB9CM	ONT.36129	ONT.35375	arahy.Tifrunner.gnm2.ann1.8MB9CM	arahy.Tifrunner.gnm2.ann1.6ZAY02	arahy.Tifrunner.gnm2.ann1.8MB9CM
arahy.Tifrunner.gnm2.ann1.W1F2QM	arahy.Tifrunner.gnm2.ann1.ANYE42	ONT.690	arahy.Tifrunner.gnm2.ann1.57V55A	arahy.Tifrunner.gnm2.ann1.8MYR7G	ONT.36131	ONT.35378	arahy.Tifrunner.gnm2.ann1.8MYR7G	arahy.Tifrunner.gnm2.ann1.6ZT9VY	arahy.Tifrunner.gnm2.ann1.8MYR7G
arahy.Tifrunner.gnm2.ann1.W20RPM	arahy.Tifrunner.gnm2.ann1.AP71S7	ONT.6924	arahy.Tifrunner.gnm2.ann1.57ZPJQ	arahy.Tifrunner.gnm2.ann1.8P32VS	ONT.36132	ONT.35384	arahy.Tifrunner.gnm2.ann1.8P32VS	arahy.Tifrunner.gnm2.ann1.704H70	arahy.Tifrunner.gnm2.ann1.8P32VS
arahy.Tifrunner.gnm2.ann1.W37VG6	arahy.Tifrunner.gnm2.ann1.APG05N	ONT.699	arahy.Tifrunner.gnm2.ann1.580JC2	arahy.Tifrunner.gnm2.ann1.8Q6EW7	ONT.36134	ONT.35386	arahy.Tifrunner.gnm2.ann1.8Q6EW7	arahy.Tifrunner.gnm2.ann1.704HAC	arahy.Tifrunner.gnm2.ann1.8Q6EW7
arahy.Tifrunner.gnm2.ann1.W3QJXS	arahy.Tifrunner.gnm2.ann1.APY3E0	ONT.7022	arahy.Tifrunner.gnm2.ann1.581AXD	arahy.Tifrunner.gnm2.ann1.8S0LND	ONT.36139	ONT.35401	arahy.Tifrunner.gnm2.ann1.8S0LND	arahy.Tifrunner.gnm2.ann1.7060PQ	arahy.Tifrunner.gnm2.ann1.8S0LND
arahy.Tifrunner.gnm2.ann1.W47UXZ	arahy.Tifrunner.gnm2.ann1.AQ4HSR	ONT.7040	arahy.Tifrunner.gnm2.ann1.588I57	arahy.Tifrunner.gnm2.ann1.8SKS1Y	ONT.36144	ONT.35442	arahy.Tifrunner.gnm2.ann1.8SKS1Y	arahy.Tifrunner.gnm2.ann1.70B70G	arahy.Tifrunner.gnm2.ann1.8SKS1Y
arahy.Tifrunner.gnm2.ann1.W8ZB9B	arahy.Tifrunner.gnm2.ann1.AR931D	ONT.7067	arahy.Tifrunner.gnm2.ann1.58NLN8	arahy.Tifrunner.gnm2.ann1.8T1UF6	ONT.36152	ONT.35451	arahy.Tifrunner.gnm2.ann1.8T1UF6	arahy.Tifrunner.gnm2.ann1.70I7L0	arahy.Tifrunner.gnm2.ann1.8T1UF6
arahy.Tifrunner.gnm2.ann1.WF73FH	arahy.Tifrunner.gnm2.ann1.ARB9WH	ONT.7094	arahy.Tifrunner.gnm2.ann1.58NQ7F	arahy.Tifrunner.gnm2.ann1.8TPQ4A	ONT.36153	ONT.35473	arahy.Tifrunner.gnm2.ann1.8TPQ4A	arahy.Tifrunner.gnm2.ann1.711CF1	arahy.Tifrunner.gnm2.ann1.8TPQ4A
arahy.Tifrunner.gnm2.ann1.WFXD84	arahy.Tifrunner.gnm2.ann1.ARK2IX	ONT.7108	arahy.Tifrunner.gnm2.ann1.58RJ2S	arahy.Tifrunner.gnm2.ann1.8TQ35A	ONT.36226	ONT.35483	arahy.Tifrunner.gnm2.ann1.8TQ35A	arahy.Tifrunner.gnm2.ann1.714S40	arahy.Tifrunner.gnm2.ann1.8TQ35A
arahy.Tifrunner.gnm2.ann1.WH6N3S	arahy.Tifrunner.gnm2.ann1.ARK6P9	ONT.7113	arahy.Tifrunner.gnm2.ann1.58ULDB	arahy.Tifrunner.gnm2.ann1.8U6WSJ	ONT.36291	ONT.35484	arahy.Tifrunner.gnm2.ann1.8U6WSJ	arahy.Tifrunner.gnm2.ann1.7178U0	arahy.Tifrunner.gnm2.ann1.8U6WSJ
arahy.Tifrunner.gnm2.ann1.WI5JT9	arahy.Tifrunner.gnm2.ann1.ARS1HB	ONT.7131	arahy.Tifrunner.gnm2.ann1.58WDF9	arahy.Tifrunner.gnm2.ann1.8UG7AL	ONT.36331	ONT.35507	arahy.Tifrunner.gnm2.ann1.8UG7AL	arahy.Tifrunner.gnm2.ann1.717SVK	arahy.Tifrunner.gnm2.ann1.8UG7AL
arahy.Tifrunner.gnm2.ann1.WN30HB	arahy.Tifrunner.gnm2.ann1.ASAK87	ONT.7192	arahy.Tifrunner.gnm2.ann1.58XCKB	arahy.Tifrunner.gnm2.ann1.8WFG9Z	ONT.36380	ONT.35514	arahy.Tifrunner.gnm2.ann1.8WFG9Z	arahy.Tifrunner.gnm2.ann1.71ADJA	arahy.Tifrunner.gnm2.ann1.8WFG9Z
arahy.Tifrunner.gnm2.ann1.WNGN5W	arahy.Tifrunner.gnm2.ann1.ATEX7D	ONT.7219	arahy.Tifrunner.gnm2.ann1.5913QL	arahy.Tifrunner.gnm2.ann1.8XPX7R	ONT.36385	ONT.35545	arahy.Tifrunner.gnm2.ann1.8XPX7R	arahy.Tifrunner.gnm2.ann1.71DM7X	arahy.Tifrunner.gnm2.ann1.8XPX7R
arahy.Tifrunner.gnm2.ann1.WNMX7W	arahy.Tifrunner.gnm2.ann1.ATF0F7	ONT.7227	arahy.Tifrunner.gnm2.ann1.594WWL	arahy.Tifrunner.gnm2.ann1.8Y3CFZ	ONT.36422	ONT.35569	arahy.Tifrunner.gnm2.ann1.8Y3CFZ	arahy.Tifrunner.gnm2.ann1.71EHKP	arahy.Tifrunner.gnm2.ann1.8Y3CFZ
arahy.Tifrunner.gnm2.ann1.WP6BXL	arahy.Tifrunner.gnm2.ann1.ATL95Z	ONT.7238	arahy.Tifrunner.gnm2.ann1.596HBI	arahy.Tifrunner.gnm2.ann1.9042LP	ONT.36423	ONT.35576	arahy.Tifrunner.gnm2.ann1.9042LP	arahy.Tifrunner.gnm2.ann1.71FAZ0	arahy.Tifrunner.gnm2.ann1.9042LP
arahy.Tifrunner.gnm2.ann1.WPDD67	arahy.Tifrunner.gnm2.ann1.AUP71V	ONT.7245	arahy.Tifrunner.gnm2.ann1.59KA91	arahy.Tifrunner.gnm2.ann1.909U31	ONT.36429	ONT.35582	arahy.Tifrunner.gnm2.ann1.909U31	arahy.Tifrunner.gnm2.ann1.71HCYD	arahy.Tifrunner.gnm2.ann1.909U31
arahy.Tifrunner.gnm2.ann1.WPHD30	arahy.Tifrunner.gnm2.ann1.AUV3TU	ONT.7246	arahy.Tifrunner.gnm2.ann1.59MIJM	arahy.Tifrunner.gnm2.ann1.90BUAB	ONT.36444	ONT.35638	arahy.Tifrunner.gnm2.ann1.90BUAB	arahy.Tifrunner.gnm2.ann1.71LJUC	arahy.Tifrunner.gnm2.ann1.90BUAB
arahy.Tifrunner.gnm2.ann1.WQX55W	arahy.Tifrunner.gnm2.ann1.AXW1TQ	ONT.7256	arahy.Tifrunner.gnm2.ann1.59ND6F	arahy.Tifrunner.gnm2.ann1.90KKXU	ONT.36448	ONT.35640	arahy.Tifrunner.gnm2.ann1.90KKXU	arahy.Tifrunner.gnm2.ann1.71PCZ9	arahy.Tifrunner.gnm2.ann1.90KKXU
arahy.Tifrunner.gnm2.ann1.WU5RMI	arahy.Tifrunner.gnm2.ann1.AY8I6Y	ONT.738	arahy.Tifrunner.gnm2.ann1.59PT6M	arahy.Tifrunner.gnm2.ann1.90R2HL	ONT.36454	ONT.35659	arahy.Tifrunner.gnm2.ann1.90R2HL	arahy.Tifrunner.gnm2.ann1.71Q3SD	arahy.Tifrunner.gnm2.ann1.90R2HL
arahy.Tifrunner.gnm2.ann1.WVAI17	arahy.Tifrunner.gnm2.ann1.AYFT4X	ONT.7446	arahy.Tifrunner.gnm2.ann1.59QKRW	arahy.Tifrunner.gnm2.ann1.916YDT	ONT.36456	ONT.35669	arahy.Tifrunner.gnm2.ann1.916YDT	arahy.Tifrunner.gnm2.ann1.722ASC	arahy.Tifrunner.gnm2.ann1.916YDT
arahy.Tifrunner.gnm2.ann1.WX7AU9	arahy.Tifrunner.gnm2.ann1.AZ5GA5	ONT.7448	arahy.Tifrunner.gnm2.ann1.59T0PU	arahy.Tifrunner.gnm2.ann1.9178ZA	ONT.36458	ONT.35674	arahy.Tifrunner.gnm2.ann1.9178ZA	arahy.Tifrunner.gnm2.ann1.727DWA	arahy.Tifrunner.gnm2.ann1.9178ZA
arahy.Tifrunner.gnm2.ann1.WXJ9GG	arahy.Tifrunner.gnm2.ann1.AZZ9A8	ONT.747	arahy.Tifrunner.gnm2.ann1.59U9MN	arahy.Tifrunner.gnm2.ann1.91G1W9	ONT.36461	ONT.35686	arahy.Tifrunner.gnm2.ann1.91G1W9	arahy.Tifrunner.gnm2.ann1.72AI1G	arahy.Tifrunner.gnm2.ann1.91G1W9
arahy.Tifrunner.gnm2.ann1.WYH7K2	arahy.Tifrunner.gnm2.ann1.B0KL1T	ONT.7480	arahy.Tifrunner.gnm2.ann1.59ZEFF	arahy.Tifrunner.gnm2.ann1.91Z2HD	ONT.36481	ONT.357	arahy.Tifrunner.gnm2.ann1.91Z2HD	arahy.Tifrunner.gnm2.ann1.72FWH3	arahy.Tifrunner.gnm2.ann1.91Z2HD
arahy.Tifrunner.gnm2.ann1.X07PWR	arahy.Tifrunner.gnm2.ann1.B1753N	ONT.7510	arahy.Tifrunner.gnm2.ann1.59ZZV8	arahy.Tifrunner.gnm2.ann1.92GJI2	ONT.36504	ONT.35708	arahy.Tifrunner.gnm2.ann1.92GJI2	arahy.Tifrunner.gnm2.ann1.72HQJ5	arahy.Tifrunner.gnm2.ann1.92GJI2
arahy.Tifrunner.gnm2.ann1.X1N656	arahy.Tifrunner.gnm2.ann1.B1GHBY	ONT.7532	arahy.Tifrunner.gnm2.ann1.5A22SW	arahy.Tifrunner.gnm2.ann1.92UC5T	ONT.36521	ONT.35736	arahy.Tifrunner.gnm2.ann1.92UC5T	arahy.Tifrunner.gnm2.ann1.72M3AR	arahy.Tifrunner.gnm2.ann1.92UC5T
arahy.Tifrunner.gnm2.ann1.X1TS0A	arahy.Tifrunner.gnm2.ann1.B1HTRM	ONT.7550	arahy.Tifrunner.gnm2.ann1.5A3FI2	arahy.Tifrunner.gnm2.ann1.92ZGJC	ONT.36571	ONT.35745	arahy.Tifrunner.gnm2.ann1.92ZGJC	arahy.Tifrunner.gnm2.ann1.72TEPU	arahy.Tifrunner.gnm2.ann1.92ZGJC
arahy.Tifrunner.gnm2.ann1.X2BKCZ	arahy.Tifrunner.gnm2.ann1.B2269S	ONT.7559	arahy.Tifrunner.gnm2.ann1.5A6DFA	arahy.Tifrunner.gnm2.ann1.937JDH	ONT.36574	ONT.35751	arahy.Tifrunner.gnm2.ann1.937JDH	arahy.Tifrunner.gnm2.ann1.72TST8	arahy.Tifrunner.gnm2.ann1.937JDH
arahy.Tifrunner.gnm2.ann1.X2D3U2	arahy.Tifrunner.gnm2.ann1.B23GPN	ONT.7574	arahy.Tifrunner.gnm2.ann1.5A78WG	arahy.Tifrunner.gnm2.ann1.946FET	ONT.36586	ONT.35780	arahy.Tifrunner.gnm2.ann1.946FET	arahy.Tifrunner.gnm2.ann1.72UZ71	arahy.Tifrunner.gnm2.ann1.946FET
arahy.Tifrunner.gnm2.ann1.X47CQ0	arahy.Tifrunner.gnm2.ann1.B24I2L	ONT.762	arahy.Tifrunner.gnm2.ann1.5AB2LW	arahy.Tifrunner.gnm2.ann1.967JHU	ONT.36604	ONT.35781	arahy.Tifrunner.gnm2.ann1.967JHU	arahy.Tifrunner.gnm2.ann1.72VZ3I	arahy.Tifrunner.gnm2.ann1.967JHU
arahy.Tifrunner.gnm2.ann1.X4WE56	arahy.Tifrunner.gnm2.ann1.B2NILF	ONT.7669	arahy.Tifrunner.gnm2.ann1.5AD6K9	arahy.Tifrunner.gnm2.ann1.96N6MD	ONT.36646	ONT.35790	arahy.Tifrunner.gnm2.ann1.96N6MD	arahy.Tifrunner.gnm2.ann1.73019P	arahy.Tifrunner.gnm2.ann1.96N6MD
arahy.Tifrunner.gnm2.ann1.X5MG7Q	arahy.Tifrunner.gnm2.ann1.B2YEC9	ONT.7672	arahy.Tifrunner.gnm2.ann1.5AER9B	arahy.Tifrunner.gnm2.ann1.96UBDB	ONT.36658	ONT.35791	arahy.Tifrunner.gnm2.ann1.96UBDB	arahy.Tifrunner.gnm2.ann1.733TCI	arahy.Tifrunner.gnm2.ann1.96UBDB
arahy.Tifrunner.gnm2.ann1.X60LSS	arahy.Tifrunner.gnm2.ann1.B2ZZCM	ONT.7688	arahy.Tifrunner.gnm2.ann1.5AR8XV	arahy.Tifrunner.gnm2.ann1.97EW8A	ONT.36709	ONT.35798	arahy.Tifrunner.gnm2.ann1.97EW8A	arahy.Tifrunner.gnm2.ann1.73AA2K	arahy.Tifrunner.gnm2.ann1.97EW8A
arahy.Tifrunner.gnm2.ann1.X6923X	arahy.Tifrunner.gnm2.ann1.B3BHU1	ONT.7712	arahy.Tifrunner.gnm2.ann1.5B0M6A	arahy.Tifrunner.gnm2.ann1.97GSLL	ONT.36724	ONT.35809	arahy.Tifrunner.gnm2.ann1.97GSLL	arahy.Tifrunner.gnm2.ann1.73DHZN	arahy.Tifrunner.gnm2.ann1.97GSLL
arahy.Tifrunner.gnm2.ann1.X6QATA	arahy.Tifrunner.gnm2.ann1.B3SD72	ONT.7724	arahy.Tifrunner.gnm2.ann1.5B35UI	arahy.Tifrunner.gnm2.ann1.97RMNS	ONT.36729	ONT.35816	arahy.Tifrunner.gnm2.ann1.97RMNS	arahy.Tifrunner.gnm2.ann1.73E5NM	arahy.Tifrunner.gnm2.ann1.97RMNS
arahy.Tifrunner.gnm2.ann1.X9QM54	arahy.Tifrunner.gnm2.ann1.B43C0Z	ONT.7729	arahy.Tifrunner.gnm2.ann1.5B5NV8	arahy.Tifrunner.gnm2.ann1.97RZQE	ONT.36746	ONT.35817	arahy.Tifrunner.gnm2.ann1.97RZQE	arahy.Tifrunner.gnm2.ann1.73HB7C	arahy.Tifrunner.gnm2.ann1.97RZQE
arahy.Tifrunner.gnm2.ann1.XD6PY1	arahy.Tifrunner.gnm2.ann1.B473LU	ONT.7755	arahy.Tifrunner.gnm2.ann1.5BLU0Q	arahy.Tifrunner.gnm2.ann1.97TBCR	ONT.36749	ONT.35819	arahy.Tifrunner.gnm2.ann1.97TBCR	arahy.Tifrunner.gnm2.ann1.73KFHZ	arahy.Tifrunner.gnm2.ann1.97TBCR
arahy.Tifrunner.gnm2.ann1.XE45GC	arahy.Tifrunner.gnm2.ann1.B4RYFW	ONT.7785	arahy.Tifrunner.gnm2.ann1.5C4SPF	arahy.Tifrunner.gnm2.ann1.985SC4	ONT.36757	ONT.35820	arahy.Tifrunner.gnm2.ann1.985SC4	arahy.Tifrunner.gnm2.ann1.73PCSA	arahy.Tifrunner.gnm2.ann1.985SC4
arahy.Tifrunner.gnm2.ann1.XI0QBF	arahy.Tifrunner.gnm2.ann1.B4WKJK	ONT.7792	arahy.Tifrunner.gnm2.ann1.5CG51V	arahy.Tifrunner.gnm2.ann1.98P7IJ	ONT.36850	ONT.35940	arahy.Tifrunner.gnm2.ann1.98P7IJ	arahy.Tifrunner.gnm2.ann1.73PK5S	arahy.Tifrunner.gnm2.ann1.98P7IJ
arahy.Tifrunner.gnm2.ann1.XI5WK7	arahy.Tifrunner.gnm2.ann1.B55RN5	ONT.7800	arahy.Tifrunner.gnm2.ann1.5CRU8P	arahy.Tifrunner.gnm2.ann1.98R2QB	ONT.36851	ONT.35948	arahy.Tifrunner.gnm2.ann1.98R2QB	arahy.Tifrunner.gnm2.ann1.742XN0	arahy.Tifrunner.gnm2.ann1.98R2QB
arahy.Tifrunner.gnm2.ann1.XKH52J	arahy.Tifrunner.gnm2.ann1.B5GLJ9	ONT.7842	arahy.Tifrunner.gnm2.ann1.5CXD2A	arahy.Tifrunner.gnm2.ann1.990N5Y	ONT.36879	ONT.35955	arahy.Tifrunner.gnm2.ann1.990N5Y	arahy.Tifrunner.gnm2.ann1.743C1F	arahy.Tifrunner.gnm2.ann1.990N5Y
arahy.Tifrunner.gnm2.ann1.XM429X	arahy.Tifrunner.gnm2.ann1.B5Q7D5	ONT.7866	arahy.Tifrunner.gnm2.ann1.5D1FG4	arahy.Tifrunner.gnm2.ann1.9AGX7Y	ONT.36883	ONT.35963	arahy.Tifrunner.gnm2.ann1.9AGX7Y	arahy.Tifrunner.gnm2.ann1.7472IT	arahy.Tifrunner.gnm2.ann1.9AGX7Y
arahy.Tifrunner.gnm2.ann1.XUK5IW	arahy.Tifrunner.gnm2.ann1.B5QQYI	ONT.7882	arahy.Tifrunner.gnm2.ann1.5D2RAG	arahy.Tifrunner.gnm2.ann1.9BS001	ONT.36950	ONT.35969	arahy.Tifrunner.gnm2.ann1.9BS001	arahy.Tifrunner.gnm2.ann1.74840C	arahy.Tifrunner.gnm2.ann1.9BS001
arahy.Tifrunner.gnm2.ann1.XVBX4A	arahy.Tifrunner.gnm2.ann1.B7G4FR	ONT.7890	arahy.Tifrunner.gnm2.ann1.5D60HD	arahy.Tifrunner.gnm2.ann1.9DQ4WH	ONT.36954	ONT.35972	arahy.Tifrunner.gnm2.ann1.9DQ4WH	arahy.Tifrunner.gnm2.ann1.74AGPN	arahy.Tifrunner.gnm2.ann1.9DQ4WH
arahy.Tifrunner.gnm2.ann1.XWYH2Z	arahy.Tifrunner.gnm2.ann1.B9ILCP	ONT.796	arahy.Tifrunner.gnm2.ann1.5D638A	arahy.Tifrunner.gnm2.ann1.9F81FQ	ONT.36956	ONT.35985	arahy.Tifrunner.gnm2.ann1.9F81FQ	arahy.Tifrunner.gnm2.ann1.74BZG2	arahy.Tifrunner.gnm2.ann1.9F81FQ
arahy.Tifrunner.gnm2.ann1.XYIS5G	arahy.Tifrunner.gnm2.ann1.B9YZWT	ONT.7967	arahy.Tifrunner.gnm2.ann1.5D9CQE	arahy.Tifrunner.gnm2.ann1.9GB5B2	ONT.36977	ONT.35988	arahy.Tifrunner.gnm2.ann1.9GB5B2	arahy.Tifrunner.gnm2.ann1.74FNJK	arahy.Tifrunner.gnm2.ann1.9GB5B2
arahy.Tifrunner.gnm2.ann1.XZAR1L	arahy.Tifrunner.gnm2.ann1.BA6QAP	ONT.7988	arahy.Tifrunner.gnm2.ann1.5DA507	arahy.Tifrunner.gnm2.ann1.9GG7V0	ONT.36987	ONT.35991	arahy.Tifrunner.gnm2.ann1.9GG7V0	arahy.Tifrunner.gnm2.ann1.74NP28	arahy.Tifrunner.gnm2.ann1.9GG7V0
arahy.Tifrunner.gnm2.ann1.XZZ4TR	arahy.Tifrunner.gnm2.ann1.BAFS43	ONT.8000	arahy.Tifrunner.gnm2.ann1.5DLY1B	arahy.Tifrunner.gnm2.ann1.9GLC3X	ONT.370	ONT.36002	arahy.Tifrunner.gnm2.ann1.9GLC3X	arahy.Tifrunner.gnm2.ann1.74SAHL	arahy.Tifrunner.gnm2.ann1.9GLC3X
arahy.Tifrunner.gnm2.ann1.Y08NEP	arahy.Tifrunner.gnm2.ann1.BAG6CY	ONT.802	arahy.Tifrunner.gnm2.ann1.5DZ9UG	arahy.Tifrunner.gnm2.ann1.9GLZ8C	ONT.3702	ONT.3601	arahy.Tifrunner.gnm2.ann1.9GLZ8C	arahy.Tifrunner.gnm2.ann1.74UU32	arahy.Tifrunner.gnm2.ann1.9GLZ8C
arahy.Tifrunner.gnm2.ann1.Y0H2IU	arahy.Tifrunner.gnm2.ann1.BAME7Q	ONT.8042	arahy.Tifrunner.gnm2.ann1.5E2H6P	arahy.Tifrunner.gnm2.ann1.9HL91G	ONT.37072	ONT.36022	arahy.Tifrunner.gnm2.ann1.9HL91G	arahy.Tifrunner.gnm2.ann1.752C0V	arahy.Tifrunner.gnm2.ann1.9HL91G
arahy.Tifrunner.gnm2.ann1.Y0TSMC	arahy.Tifrunner.gnm2.ann1.BB9CZ8	ONT.8072	arahy.Tifrunner.gnm2.ann1.5E3CW8	arahy.Tifrunner.gnm2.ann1.9L0MNF	ONT.37088	ONT.36072	arahy.Tifrunner.gnm2.ann1.9L0MNF	arahy.Tifrunner.gnm2.ann1.756MKY	arahy.Tifrunner.gnm2.ann1.9L0MNF
arahy.Tifrunner.gnm2.ann1.Y1689U	arahy.Tifrunner.gnm2.ann1.BC78PS	ONT.8074	arahy.Tifrunner.gnm2.ann1.5E52J9	arahy.Tifrunner.gnm2.ann1.9LNM8S	ONT.37101	ONT.36075	arahy.Tifrunner.gnm2.ann1.9LNM8S	arahy.Tifrunner.gnm2.ann1.759CEW	arahy.Tifrunner.gnm2.ann1.9LNM8S
arahy.Tifrunner.gnm2.ann1.Y1TCZK	arahy.Tifrunner.gnm2.ann1.BCQZ8L	ONT.8108	arahy.Tifrunner.gnm2.ann1.5EE15R	arahy.Tifrunner.gnm2.ann1.9LP875	ONT.3711	ONT.36077	arahy.Tifrunner.gnm2.ann1.9LP875	arahy.Tifrunner.gnm2.ann1.75V8XQ	arahy.Tifrunner.gnm2.ann1.9LP875
arahy.Tifrunner.gnm2.ann1.Y1X04L	arahy.Tifrunner.gnm2.ann1.BDR352	ONT.8122	arahy.Tifrunner.gnm2.ann1.5EG1XI	arahy.Tifrunner.gnm2.ann1.9LRG3U	ONT.37121	ONT.36084	arahy.Tifrunner.gnm2.ann1.9LRG3U	arahy.Tifrunner.gnm2.ann1.75WWIB	arahy.Tifrunner.gnm2.ann1.9LRG3U
arahy.Tifrunner.gnm2.ann1.Y27KNC	arahy.Tifrunner.gnm2.ann1.BDT6Z1	ONT.8125	arahy.Tifrunner.gnm2.ann1.5EJH8A	arahy.Tifrunner.gnm2.ann1.9LU5BM	ONT.37130	ONT.36085	arahy.Tifrunner.gnm2.ann1.9LU5BM	arahy.Tifrunner.gnm2.ann1.75Y1US	arahy.Tifrunner.gnm2.ann1.9LU5BM
arahy.Tifrunner.gnm2.ann1.Y2TIF7	arahy.Tifrunner.gnm2.ann1.BFU0GS	ONT.8126	arahy.Tifrunner.gnm2.ann1.5ESV8I	arahy.Tifrunner.gnm2.ann1.9MW0DX	ONT.37281	ONT.36095	arahy.Tifrunner.gnm2.ann1.9MW0DX	arahy.Tifrunner.gnm2.ann1.760I9C	arahy.Tifrunner.gnm2.ann1.9MW0DX
arahy.Tifrunner.gnm2.ann1.Y3MCKA	arahy.Tifrunner.gnm2.ann1.BG6V47	ONT.8127	arahy.Tifrunner.gnm2.ann1.5EW6J1	arahy.Tifrunner.gnm2.ann1.9NB33V	ONT.37319	ONT.36100	arahy.Tifrunner.gnm2.ann1.9NB33V	arahy.Tifrunner.gnm2.ann1.768P1R	arahy.Tifrunner.gnm2.ann1.9NB33V
arahy.Tifrunner.gnm2.ann1.Y5JSF1	arahy.Tifrunner.gnm2.ann1.BH211Y	ONT.8206	arahy.Tifrunner.gnm2.ann1.5EYH1D	arahy.Tifrunner.gnm2.ann1.9NP6XU	ONT.37331	ONT.36122	arahy.Tifrunner.gnm2.ann1.9NP6XU	arahy.Tifrunner.gnm2.ann1.76C20C	arahy.Tifrunner.gnm2.ann1.9NP6XU
arahy.Tifrunner.gnm2.ann1.Y78HYB	arahy.Tifrunner.gnm2.ann1.BII4R6	ONT.8222	arahy.Tifrunner.gnm2.ann1.5EZ2U4	arahy.Tifrunner.gnm2.ann1.9NSW68	ONT.37370	ONT.36128	arahy.Tifrunner.gnm2.ann1.9NSW68	arahy.Tifrunner.gnm2.ann1.76C240	arahy.Tifrunner.gnm2.ann1.9NSW68
arahy.Tifrunner.gnm2.ann1.Y81JPB	arahy.Tifrunner.gnm2.ann1.BJC82C	ONT.8226	arahy.Tifrunner.gnm2.ann1.5F38QW	arahy.Tifrunner.gnm2.ann1.9P32AD	ONT.37441	ONT.36129	arahy.Tifrunner.gnm2.ann1.9P32AD	arahy.Tifrunner.gnm2.ann1.76HGU1	arahy.Tifrunner.gnm2.ann1.9P32AD
arahy.Tifrunner.gnm2.ann1.Y85PUI	arahy.Tifrunner.gnm2.ann1.BJU7V7	ONT.825	arahy.Tifrunner.gnm2.ann1.5F6K96	arahy.Tifrunner.gnm2.ann1.9PBJ5X	ONT.37480	ONT.36131	arahy.Tifrunner.gnm2.ann1.9PBJ5X	arahy.Tifrunner.gnm2.ann1.76HSK6	arahy.Tifrunner.gnm2.ann1.9PBJ5X
arahy.Tifrunner.gnm2.ann1.YA60CL	arahy.Tifrunner.gnm2.ann1.BKK20Z	ONT.8289	arahy.Tifrunner.gnm2.ann1.5F6SWA	arahy.Tifrunner.gnm2.ann1.9QX17Y	ONT.37521	ONT.36147	arahy.Tifrunner.gnm2.ann1.9QX17Y	arahy.Tifrunner.gnm2.ann1.76IQRR	arahy.Tifrunner.gnm2.ann1.9QX17Y
arahy.Tifrunner.gnm2.ann1.YD7H7P	arahy.Tifrunner.gnm2.ann1.BLPL36	ONT.8290	arahy.Tifrunner.gnm2.ann1.5F9902	arahy.Tifrunner.gnm2.ann1.9R5XSH	ONT.37542	ONT.36148	arahy.Tifrunner.gnm2.ann1.9R5XSH	arahy.Tifrunner.gnm2.ann1.76NMAH	arahy.Tifrunner.gnm2.ann1.9R5XSH
arahy.Tifrunner.gnm2.ann1.YE5PM3	arahy.Tifrunner.gnm2.ann1.BNGT2Q	ONT.833	arahy.Tifrunner.gnm2.ann1.5FCM8E	arahy.Tifrunner.gnm2.ann1.9RJJ4S	ONT.37546	ONT.36205	arahy.Tifrunner.gnm2.ann1.9RJJ4S	arahy.Tifrunner.gnm2.ann1.76P32W	arahy.Tifrunner.gnm2.ann1.9RJJ4S
arahy.Tifrunner.gnm2.ann1.YFKM11	arahy.Tifrunner.gnm2.ann1.BQ15Q3	ONT.834	arahy.Tifrunner.gnm2.ann1.5FCQ1J	arahy.Tifrunner.gnm2.ann1.9SH8TS	ONT.37554	ONT.36226	arahy.Tifrunner.gnm2.ann1.9SH8TS	arahy.Tifrunner.gnm2.ann1.76SLUU	arahy.Tifrunner.gnm2.ann1.9SH8TS
arahy.Tifrunner.gnm2.ann1.YG2Q7Y	arahy.Tifrunner.gnm2.ann1.BQ8TCS	ONT.8346	arahy.Tifrunner.gnm2.ann1.5FG7TI	arahy.Tifrunner.gnm2.ann1.9T1CY3	ONT.37590	ONT.36291	arahy.Tifrunner.gnm2.ann1.9T1CY3	arahy.Tifrunner.gnm2.ann1.76U6XQ	arahy.Tifrunner.gnm2.ann1.9T1CY3
arahy.Tifrunner.gnm2.ann1.YH9HLJ	arahy.Tifrunner.gnm2.ann1.BQSU07	ONT.836	arahy.Tifrunner.gnm2.ann1.5FS3JW	arahy.Tifrunner.gnm2.ann1.9T6P32	ONT.37594	ONT.36323	arahy.Tifrunner.gnm2.ann1.9T6P32	arahy.Tifrunner.gnm2.ann1.76U9D5	arahy.Tifrunner.gnm2.ann1.9T6P32
arahy.Tifrunner.gnm2.ann1.YHU8PA	arahy.Tifrunner.gnm2.ann1.BRHA2V	ONT.8367	arahy.Tifrunner.gnm2.ann1.5FT298	arahy.Tifrunner.gnm2.ann1.9T83YI	ONT.37600	ONT.36325	arahy.Tifrunner.gnm2.ann1.9T83YI	arahy.Tifrunner.gnm2.ann1.76W0IE	arahy.Tifrunner.gnm2.ann1.9T83YI
arahy.Tifrunner.gnm2.ann1.YK6X8P	arahy.Tifrunner.gnm2.ann1.BS65EZ	ONT.8370	arahy.Tifrunner.gnm2.ann1.5G0V08	arahy.Tifrunner.gnm2.ann1.9TI54L	ONT.37605	ONT.36331	arahy.Tifrunner.gnm2.ann1.9TI54L	arahy.Tifrunner.gnm2.ann1.772I7G	arahy.Tifrunner.gnm2.ann1.9TI54L
arahy.Tifrunner.gnm2.ann1.YL076N	arahy.Tifrunner.gnm2.ann1.BS6WTF	ONT.8382	arahy.Tifrunner.gnm2.ann1.5G1G6M	arahy.Tifrunner.gnm2.ann1.9TIX72	ONT.37627	ONT.36351	arahy.Tifrunner.gnm2.ann1.9TIX72	arahy.Tifrunner.gnm2.ann1.775QX7	arahy.Tifrunner.gnm2.ann1.9TIX72
arahy.Tifrunner.gnm2.ann1.YM0GIL	arahy.Tifrunner.gnm2.ann1.BS9BXS	ONT.8425	arahy.Tifrunner.gnm2.ann1.5G68FD	arahy.Tifrunner.gnm2.ann1.9TQH81	ONT.37642	ONT.36385	arahy.Tifrunner.gnm2.ann1.9TQH81	arahy.Tifrunner.gnm2.ann1.779HWZ	arahy.Tifrunner.gnm2.ann1.9TQH81
arahy.Tifrunner.gnm2.ann1.YNCC4F	arahy.Tifrunner.gnm2.ann1.BTQT7U	ONT.8439	arahy.Tifrunner.gnm2.ann1.5G75KN	arahy.Tifrunner.gnm2.ann1.9U4UMY	ONT.37655	ONT.36436	arahy.Tifrunner.gnm2.ann1.9U4UMY	arahy.Tifrunner.gnm2.ann1.77LVUR	arahy.Tifrunner.gnm2.ann1.9U4UMY
arahy.Tifrunner.gnm2.ann1.YNG10Q	arahy.Tifrunner.gnm2.ann1.BVS13F	ONT.844	arahy.Tifrunner.gnm2.ann1.5G8LZC	arahy.Tifrunner.gnm2.ann1.9U7L2M	ONT.37676	ONT.36444	arahy.Tifrunner.gnm2.ann1.9U7L2M	arahy.Tifrunner.gnm2.ann1.77M4BK	arahy.Tifrunner.gnm2.ann1.9U7L2M
arahy.Tifrunner.gnm2.ann1.YNP00W	arahy.Tifrunner.gnm2.ann1.BW0ALG	ONT.8496	arahy.Tifrunner.gnm2.ann1.5GPW5B	arahy.Tifrunner.gnm2.ann1.9UEW9D	ONT.37678	ONT.36454	arahy.Tifrunner.gnm2.ann1.9UEW9D	arahy.Tifrunner.gnm2.ann1.77NVK8	arahy.Tifrunner.gnm2.ann1.9UEW9D
arahy.Tifrunner.gnm2.ann1.YR6AFM	arahy.Tifrunner.gnm2.ann1.BW67JI	ONT.8531	arahy.Tifrunner.gnm2.ann1.5H4H17	arahy.Tifrunner.gnm2.ann1.9WK1AZ	ONT.37746	ONT.36458	arahy.Tifrunner.gnm2.ann1.9WK1AZ	arahy.Tifrunner.gnm2.ann1.77RLVP	arahy.Tifrunner.gnm2.ann1.9WK1AZ
arahy.Tifrunner.gnm2.ann1.YW2RJ0	arahy.Tifrunner.gnm2.ann1.BWV8RN	ONT.8552	arahy.Tifrunner.gnm2.ann1.5H5XYM	arahy.Tifrunner.gnm2.ann1.9WX8G8	ONT.37795	ONT.36481	arahy.Tifrunner.gnm2.ann1.9WX8G8	arahy.Tifrunner.gnm2.ann1.77Y3FG	arahy.Tifrunner.gnm2.ann1.9WX8G8
arahy.Tifrunner.gnm2.ann1.YWP64R	arahy.Tifrunner.gnm2.ann1.BXA2NV	ONT.8555	arahy.Tifrunner.gnm2.ann1.5H6YYL	arahy.Tifrunner.gnm2.ann1.9XT8EU	ONT.378	ONT.36491	arahy.Tifrunner.gnm2.ann1.9XT8EU	arahy.Tifrunner.gnm2.ann1.77ZG52	arahy.Tifrunner.gnm2.ann1.9XT8EU
arahy.Tifrunner.gnm2.ann1.YXU9YV	arahy.Tifrunner.gnm2.ann1.BXGR3K	ONT.8562	arahy.Tifrunner.gnm2.ann1.5H94GS	arahy.Tifrunner.gnm2.ann1.9YIE86	ONT.37807	ONT.36504	arahy.Tifrunner.gnm2.ann1.9YIE86	arahy.Tifrunner.gnm2.ann1.7815EC	arahy.Tifrunner.gnm2.ann1.9YIE86
arahy.Tifrunner.gnm2.ann1.YYFQ06	arahy.Tifrunner.gnm2.ann1.BXR7J4	ONT.8607	arahy.Tifrunner.gnm2.ann1.5H969I	arahy.Tifrunner.gnm2.ann1.9Z13IR	ONT.37821	ONT.36542	arahy.Tifrunner.gnm2.ann1.9Z13IR	arahy.Tifrunner.gnm2.ann1.782MA8	arahy.Tifrunner.gnm2.ann1.9Z13IR
arahy.Tifrunner.gnm2.ann1.YZ0F6G	arahy.Tifrunner.gnm2.ann1.BXRJ0F	ONT.8641	arahy.Tifrunner.gnm2.ann1.5HN39H	arahy.Tifrunner.gnm2.ann1.9ZTQ0N	ONT.37866	ONT.36574	arahy.Tifrunner.gnm2.ann1.9ZTQ0N	arahy.Tifrunner.gnm2.ann1.78HSHP	arahy.Tifrunner.gnm2.ann1.9ZTQ0N
arahy.Tifrunner.gnm2.ann1.Z03QFY	arahy.Tifrunner.gnm2.ann1.BYBI66	ONT.8643	arahy.Tifrunner.gnm2.ann1.5HQE64	arahy.Tifrunner.gnm2.ann1.A0FQNH	ONT.37880	ONT.36586	arahy.Tifrunner.gnm2.ann1.A0FQNH	arahy.Tifrunner.gnm2.ann1.78PKWC	arahy.Tifrunner.gnm2.ann1.A0FQNH
arahy.Tifrunner.gnm2.ann1.Z3XL2P	arahy.Tifrunner.gnm2.ann1.BZTS91	ONT.8661	arahy.Tifrunner.gnm2.ann1.5I1IFA	arahy.Tifrunner.gnm2.ann1.A1MQRB	ONT.37903	ONT.36646	arahy.Tifrunner.gnm2.ann1.A1MQRB	arahy.Tifrunner.gnm2.ann1.78Q89H	arahy.Tifrunner.gnm2.ann1.A1MQRB
arahy.Tifrunner.gnm2.ann1.Z3Y2S3	arahy.Tifrunner.gnm2.ann1.C0Z8UU	ONT.8681	arahy.Tifrunner.gnm2.ann1.5I2TXN	arahy.Tifrunner.gnm2.ann1.A208ZV	ONT.37904	ONT.36658	arahy.Tifrunner.gnm2.ann1.A208ZV	arahy.Tifrunner.gnm2.ann1.78VWZK	arahy.Tifrunner.gnm2.ann1.A208ZV
arahy.Tifrunner.gnm2.ann1.Z5RL33	arahy.Tifrunner.gnm2.ann1.C126L3	ONT.8726	arahy.Tifrunner.gnm2.ann1.5I6DN4	arahy.Tifrunner.gnm2.ann1.A28NZ9	ONT.37918	ONT.36672	arahy.Tifrunner.gnm2.ann1.A28NZ9	arahy.Tifrunner.gnm2.ann1.78W1X5	arahy.Tifrunner.gnm2.ann1.A28NZ9
arahy.Tifrunner.gnm2.ann1.Z62C6M	arahy.Tifrunner.gnm2.ann1.C14L30	ONT.8747	arahy.Tifrunner.gnm2.ann1.5IN4WP	arahy.Tifrunner.gnm2.ann1.A3NAV6	ONT.37923	ONT.36709	arahy.Tifrunner.gnm2.ann1.A3NAV6	arahy.Tifrunner.gnm2.ann1.79AAD5	arahy.Tifrunner.gnm2.ann1.A3NAV6
arahy.Tifrunner.gnm2.ann1.Z63W7Q	arahy.Tifrunner.gnm2.ann1.C1JFDB	ONT.8753	arahy.Tifrunner.gnm2.ann1.5ITW1B	arahy.Tifrunner.gnm2.ann1.A45L5S	ONT.37925	ONT.3673	arahy.Tifrunner.gnm2.ann1.A45L5S	arahy.Tifrunner.gnm2.ann1.79IGHD	arahy.Tifrunner.gnm2.ann1.A45L5S
arahy.Tifrunner.gnm2.ann1.Z6E1QU	arahy.Tifrunner.gnm2.ann1.C1L015	ONT.8770	arahy.Tifrunner.gnm2.ann1.5IUK3V	arahy.Tifrunner.gnm2.ann1.A4AUQP	ONT.37973	ONT.36746	arahy.Tifrunner.gnm2.ann1.A4AUQP	arahy.Tifrunner.gnm2.ann1.79JQUH	arahy.Tifrunner.gnm2.ann1.A4AUQP
arahy.Tifrunner.gnm2.ann1.Z71ZTI	arahy.Tifrunner.gnm2.ann1.C1NZN8	ONT.8777	arahy.Tifrunner.gnm2.ann1.5IVH5E	arahy.Tifrunner.gnm2.ann1.A4EY5E	ONT.37981	ONT.36757	arahy.Tifrunner.gnm2.ann1.A4EY5E	arahy.Tifrunner.gnm2.ann1.79QTPE	arahy.Tifrunner.gnm2.ann1.A4EY5E
arahy.Tifrunner.gnm2.ann1.Z7C896	arahy.Tifrunner.gnm2.ann1.C2CW14	ONT.878	arahy.Tifrunner.gnm2.ann1.5IWW39	arahy.Tifrunner.gnm2.ann1.A5253D	ONT.3801	ONT.36826	arahy.Tifrunner.gnm2.ann1.A5253D	arahy.Tifrunner.gnm2.ann1.79RH6E	arahy.Tifrunner.gnm2.ann1.A5253D
arahy.Tifrunner.gnm2.ann1.ZANX40	arahy.Tifrunner.gnm2.ann1.C32PPW	ONT.8783	arahy.Tifrunner.gnm2.ann1.5IXZ6F	arahy.Tifrunner.gnm2.ann1.A6CNFB	ONT.3803	ONT.3684	arahy.Tifrunner.gnm2.ann1.A6CNFB	arahy.Tifrunner.gnm2.ann1.7A8C9R	arahy.Tifrunner.gnm2.ann1.A6CNFB
arahy.Tifrunner.gnm2.ann1.ZD5R9E	arahy.Tifrunner.gnm2.ann1.C339P9	ONT.8822	arahy.Tifrunner.gnm2.ann1.5JB048	arahy.Tifrunner.gnm2.ann1.A6HILS	ONT.38069	ONT.36852	arahy.Tifrunner.gnm2.ann1.A6HILS	arahy.Tifrunner.gnm2.ann1.7AH9CA	arahy.Tifrunner.gnm2.ann1.A6HILS
arahy.Tifrunner.gnm2.ann1.ZDQ75D	arahy.Tifrunner.gnm2.ann1.C41B5E	ONT.885	arahy.Tifrunner.gnm2.ann1.5JCE23	arahy.Tifrunner.gnm2.ann1.A738ZF	ONT.38094	ONT.36865	arahy.Tifrunner.gnm2.ann1.A738ZF	arahy.Tifrunner.gnm2.ann1.7APH84	arahy.Tifrunner.gnm2.ann1.A738ZF
arahy.Tifrunner.gnm2.ann1.ZE0YJW	arahy.Tifrunner.gnm2.ann1.C5GEYC	ONT.89	arahy.Tifrunner.gnm2.ann1.5JCW6G	arahy.Tifrunner.gnm2.ann1.A7EL5Y	ONT.3810	ONT.36872	arahy.Tifrunner.gnm2.ann1.A7EL5Y	arahy.Tifrunner.gnm2.ann1.7AS0KG	arahy.Tifrunner.gnm2.ann1.A7EL5Y
arahy.Tifrunner.gnm2.ann1.ZEA1CF	arahy.Tifrunner.gnm2.ann1.C5K50D	ONT.8906	arahy.Tifrunner.gnm2.ann1.5JEW3L	arahy.Tifrunner.gnm2.ann1.A7PVHI	ONT.38110	ONT.36879	arahy.Tifrunner.gnm2.ann1.A7PVHI	arahy.Tifrunner.gnm2.ann1.7AZW9Z	arahy.Tifrunner.gnm2.ann1.A7PVHI
arahy.Tifrunner.gnm2.ann1.ZENB5B	arahy.Tifrunner.gnm2.ann1.C5M9FF	ONT.8907	arahy.Tifrunner.gnm2.ann1.5JP303	arahy.Tifrunner.gnm2.ann1.A7U9PP	ONT.38162	ONT.36883	arahy.Tifrunner.gnm2.ann1.A7U9PP	arahy.Tifrunner.gnm2.ann1.7B17UH	arahy.Tifrunner.gnm2.ann1.A7U9PP
arahy.Tifrunner.gnm2.ann1.ZFC78D	arahy.Tifrunner.gnm2.ann1.C5XSWP	ONT.8909	arahy.Tifrunner.gnm2.ann1.5JYC56	arahy.Tifrunner.gnm2.ann1.A8EX91	ONT.38174	ONT.36905	arahy.Tifrunner.gnm2.ann1.A8EX91	arahy.Tifrunner.gnm2.ann1.7B3JMU	arahy.Tifrunner.gnm2.ann1.A8EX91
arahy.Tifrunner.gnm2.ann1.ZHJ1I0	arahy.Tifrunner.gnm2.ann1.C6KQRR	ONT.8917	arahy.Tifrunner.gnm2.ann1.5K1Z4H	arahy.Tifrunner.gnm2.ann1.A8YTMR	ONT.38204	ONT.36908	arahy.Tifrunner.gnm2.ann1.A8YTMR	arahy.Tifrunner.gnm2.ann1.7B8RN4	arahy.Tifrunner.gnm2.ann1.A8YTMR
arahy.Tifrunner.gnm2.ann1.ZI7BUH	arahy.Tifrunner.gnm2.ann1.C6SH89	ONT.8922	arahy.Tifrunner.gnm2.ann1.5K20PQ	arahy.Tifrunner.gnm2.ann1.AB1CY8	ONT.38213	ONT.36950	arahy.Tifrunner.gnm2.ann1.AB1CY8	arahy.Tifrunner.gnm2.ann1.7BKG94	arahy.Tifrunner.gnm2.ann1.AB1CY8
arahy.Tifrunner.gnm2.ann1.ZJ433C	arahy.Tifrunner.gnm2.ann1.C6TAEW	ONT.8923	arahy.Tifrunner.gnm2.ann1.5K2M2S	arahy.Tifrunner.gnm2.ann1.AB3H6U	ONT.38215	ONT.36987	arahy.Tifrunner.gnm2.ann1.AB3H6U	arahy.Tifrunner.gnm2.ann1.7BSA98	arahy.Tifrunner.gnm2.ann1.AB3H6U
arahy.Tifrunner.gnm2.ann1.ZLM6RM	arahy.Tifrunner.gnm2.ann1.C6WPQR	ONT.8990	arahy.Tifrunner.gnm2.ann1.5K3X9F	arahy.Tifrunner.gnm2.ann1.ABWE2S	ONT.38246	ONT.370	arahy.Tifrunner.gnm2.ann1.ABWE2S	arahy.Tifrunner.gnm2.ann1.7BZT72	arahy.Tifrunner.gnm2.ann1.ABWE2S
arahy.Tifrunner.gnm2.ann1.ZLY334	arahy.Tifrunner.gnm2.ann1.C7I9DN	ONT.8995	arahy.Tifrunner.gnm2.ann1.5K9QCS	arahy.Tifrunner.gnm2.ann1.AC20WW	ONT.38249	ONT.37067	arahy.Tifrunner.gnm2.ann1.AC20WW	arahy.Tifrunner.gnm2.ann1.7CKQ2F	arahy.Tifrunner.gnm2.ann1.AC20WW
arahy.Tifrunner.gnm2.ann1.ZMDM61	arahy.Tifrunner.gnm2.ann1.C7YTVY	ONT.9005	arahy.Tifrunner.gnm2.ann1.5K9V6V	arahy.Tifrunner.gnm2.ann1.ADL7PQ	ONT.3825	ONT.37071	arahy.Tifrunner.gnm2.ann1.ADL7PQ	arahy.Tifrunner.gnm2.ann1.7CM1GD	arahy.Tifrunner.gnm2.ann1.ADL7PQ
arahy.Tifrunner.gnm2.ann1.ZMGM97	arahy.Tifrunner.gnm2.ann1.C8GL8Z	ONT.9031	arahy.Tifrunner.gnm2.ann1.5KAB8G	arahy.Tifrunner.gnm2.ann1.ADRL3L	ONT.38260	ONT.37072	arahy.Tifrunner.gnm2.ann1.ADRL3L	arahy.Tifrunner.gnm2.ann1.7CP98C	arahy.Tifrunner.gnm2.ann1.ADRL3L
arahy.Tifrunner.gnm2.ann1.ZN271A	arahy.Tifrunner.gnm2.ann1.C8HI84	ONT.9060	arahy.Tifrunner.gnm2.ann1.5KI8FH	arahy.Tifrunner.gnm2.ann1.ADZ0J4	ONT.38309	ONT.37101	arahy.Tifrunner.gnm2.ann1.ADZ0J4	arahy.Tifrunner.gnm2.ann1.7CPH5R	arahy.Tifrunner.gnm2.ann1.ADZ0J4
arahy.Tifrunner.gnm2.ann1.ZN7Y7A	arahy.Tifrunner.gnm2.ann1.C8ILII	ONT.9105	arahy.Tifrunner.gnm2.ann1.5L0PCQ	arahy.Tifrunner.gnm2.ann1.AEWZ89	ONT.38371	ONT.37102	arahy.Tifrunner.gnm2.ann1.AEWZ89	arahy.Tifrunner.gnm2.ann1.7CSR8W	arahy.Tifrunner.gnm2.ann1.AEWZ89
arahy.Tifrunner.gnm2.ann1.ZUC4D4	arahy.Tifrunner.gnm2.ann1.C8KBAB	ONT.9118	arahy.Tifrunner.gnm2.ann1.5L1PLW	arahy.Tifrunner.gnm2.ann1.AF4FIK	ONT.384	ONT.3711	arahy.Tifrunner.gnm2.ann1.AF4FIK	arahy.Tifrunner.gnm2.ann1.7D105I	arahy.Tifrunner.gnm2.ann1.AF4FIK
arahy.Tifrunner.gnm2.ann1.ZV36U3	arahy.Tifrunner.gnm2.ann1.C8NIIA	ONT.9195	arahy.Tifrunner.gnm2.ann1.5L4YH4	arahy.Tifrunner.gnm2.ann1.AFV1R8	ONT.38474	ONT.37121	arahy.Tifrunner.gnm2.ann1.AFV1R8	arahy.Tifrunner.gnm2.ann1.7DEW7H	arahy.Tifrunner.gnm2.ann1.AFV1R8
arahy.Tifrunner.gnm2.ann1.ZVJ3VC	arahy.Tifrunner.gnm2.ann1.C9SE0R	ONT.9213	arahy.Tifrunner.gnm2.ann1.5L9AX6	arahy.Tifrunner.gnm2.ann1.AG2MXP	ONT.38513	ONT.37130	arahy.Tifrunner.gnm2.ann1.AG2MXP	arahy.Tifrunner.gnm2.ann1.7DG6XK	arahy.Tifrunner.gnm2.ann1.AG2MXP
arahy.Tifrunner.gnm2.ann1.ZW77VX	arahy.Tifrunner.gnm2.ann1.C9WYXW	ONT.9214	arahy.Tifrunner.gnm2.ann1.5LA5SZ	arahy.Tifrunner.gnm2.ann1.AIXL5Y	ONT.38531	ONT.372	arahy.Tifrunner.gnm2.ann1.AIXL5Y	arahy.Tifrunner.gnm2.ann1.7DG8CI	arahy.Tifrunner.gnm2.ann1.AIXL5Y
	arahy.Tifrunner.gnm2.ann1.CAN000	ONT.925	arahy.Tifrunner.gnm2.ann1.5LAA3R	arahy.Tifrunner.gnm2.ann1.AK3PBI	ONT.3854	ONT.37264	arahy.Tifrunner.gnm2.ann1.AK3PBI	arahy.Tifrunner.gnm2.ann1.7DW78F	arahy.Tifrunner.gnm2.ann1.AK3PBI
	arahy.Tifrunner.gnm2.ann1.CBX7CP	ONT.9283	arahy.Tifrunner.gnm2.ann1.5LK61T	arahy.Tifrunner.gnm2.ann1.AK4T3E	ONT.38565	ONT.37303	arahy.Tifrunner.gnm2.ann1.AK4T3E	arahy.Tifrunner.gnm2.ann1.7E3CAD	arahy.Tifrunner.gnm2.ann1.AK4T3E
	arahy.Tifrunner.gnm2.ann1.CC1FIV	ONT.9325	arahy.Tifrunner.gnm2.ann1.5LU64F	arahy.Tifrunner.gnm2.ann1.ALIF31	ONT.38590	ONT.37314	arahy.Tifrunner.gnm2.ann1.ALIF31	arahy.Tifrunner.gnm2.ann1.7E661K	arahy.Tifrunner.gnm2.ann1.ALIF31
	arahy.Tifrunner.gnm2.ann1.CCVT8N	ONT.9335	arahy.Tifrunner.gnm2.ann1.5LUI7K	arahy.Tifrunner.gnm2.ann1.ALL85F	ONT.38603	ONT.37331	arahy.Tifrunner.gnm2.ann1.ALL85F	arahy.Tifrunner.gnm2.ann1.7FBU4T	arahy.Tifrunner.gnm2.ann1.ALL85F
	arahy.Tifrunner.gnm2.ann1.CD586C	ONT.9376	arahy.Tifrunner.gnm2.ann1.5M2QCV	arahy.Tifrunner.gnm2.ann1.AM5T3N	ONT.38642	ONT.37338	arahy.Tifrunner.gnm2.ann1.AM5T3N	arahy.Tifrunner.gnm2.ann1.7FN6WP	arahy.Tifrunner.gnm2.ann1.AM5T3N
	arahy.Tifrunner.gnm2.ann1.CDS96U	ONT.9390	arahy.Tifrunner.gnm2.ann1.5M8WZ8	arahy.Tifrunner.gnm2.ann1.AM9K84	ONT.38663	ONT.37360	arahy.Tifrunner.gnm2.ann1.AM9K84	arahy.Tifrunner.gnm2.ann1.7G7SK7	arahy.Tifrunner.gnm2.ann1.AM9K84
	arahy.Tifrunner.gnm2.ann1.CF3NAW	ONT.9399	arahy.Tifrunner.gnm2.ann1.5NB5PV	arahy.Tifrunner.gnm2.ann1.AMG8UC	ONT.38664	ONT.37436	arahy.Tifrunner.gnm2.ann1.AMG8UC	arahy.Tifrunner.gnm2.ann1.7H0H8R	arahy.Tifrunner.gnm2.ann1.AMG8UC
	arahy.Tifrunner.gnm2.ann1.CFVF1U	ONT.941	arahy.Tifrunner.gnm2.ann1.5NE8AH	arahy.Tifrunner.gnm2.ann1.AP71S7	ONT.38676	ONT.37441	arahy.Tifrunner.gnm2.ann1.AP71S7	arahy.Tifrunner.gnm2.ann1.7H2PG3	arahy.Tifrunner.gnm2.ann1.AP71S7
	arahy.Tifrunner.gnm2.ann1.CG01M5	ONT.9418	arahy.Tifrunner.gnm2.ann1.5NL3D9	arahy.Tifrunner.gnm2.ann1.AS0C7C	ONT.3870	ONT.37480	arahy.Tifrunner.gnm2.ann1.AS0C7C	arahy.Tifrunner.gnm2.ann1.7H5FB5	arahy.Tifrunner.gnm2.ann1.AS0C7C
	arahy.Tifrunner.gnm2.ann1.CG2VMH	ONT.946	arahy.Tifrunner.gnm2.ann1.5NN59P	arahy.Tifrunner.gnm2.ann1.ASK093	ONT.38731	ONT.37495	arahy.Tifrunner.gnm2.ann1.ASK093	arahy.Tifrunner.gnm2.ann1.7HHZ6C	arahy.Tifrunner.gnm2.ann1.ASK093
	arahy.Tifrunner.gnm2.ann1.CG85IA	ONT.9472	arahy.Tifrunner.gnm2.ann1.5NTT5I	arahy.Tifrunner.gnm2.ann1.AT5B20	ONT.38745	ONT.37497	arahy.Tifrunner.gnm2.ann1.AT5B20	arahy.Tifrunner.gnm2.ann1.7HIG1N	arahy.Tifrunner.gnm2.ann1.AT5B20
	arahy.Tifrunner.gnm2.ann1.CH6KF4	ONT.9483	arahy.Tifrunner.gnm2.ann1.5NVD8S	arahy.Tifrunner.gnm2.ann1.ATEX7D	ONT.38788	ONT.37546	arahy.Tifrunner.gnm2.ann1.ATEX7D	arahy.Tifrunner.gnm2.ann1.7IJL1I	arahy.Tifrunner.gnm2.ann1.ATEX7D
	arahy.Tifrunner.gnm2.ann1.CHB2FZ	ONT.9493	arahy.Tifrunner.gnm2.ann1.5NX4LW	arahy.Tifrunner.gnm2.ann1.ATMP9F	ONT.38812	ONT.37548	arahy.Tifrunner.gnm2.ann1.ATMP9F	arahy.Tifrunner.gnm2.ann1.7IYA67	arahy.Tifrunner.gnm2.ann1.ATMP9F
	arahy.Tifrunner.gnm2.ann1.CHRI9U	ONT.9494	arahy.Tifrunner.gnm2.ann1.5P1FU9	arahy.Tifrunner.gnm2.ann1.AV4A1B	ONT.38821	ONT.37554	arahy.Tifrunner.gnm2.ann1.AV4A1B	arahy.Tifrunner.gnm2.ann1.7IZ6IW	arahy.Tifrunner.gnm2.ann1.AV4A1B
	arahy.Tifrunner.gnm2.ann1.CK7SVG	ONT.9564	arahy.Tifrunner.gnm2.ann1.5P4QKH	arahy.Tifrunner.gnm2.ann1.AVGT3S	ONT.38824	ONT.37574	arahy.Tifrunner.gnm2.ann1.AVGT3S	arahy.Tifrunner.gnm2.ann1.7J251R	arahy.Tifrunner.gnm2.ann1.AVGT3S
	arahy.Tifrunner.gnm2.ann1.CKY0R5	ONT.958	arahy.Tifrunner.gnm2.ann1.5P7LY9	arahy.Tifrunner.gnm2.ann1.AW6SSY	ONT.38826	ONT.37590	arahy.Tifrunner.gnm2.ann1.AW6SSY	arahy.Tifrunner.gnm2.ann1.7J7LQN	arahy.Tifrunner.gnm2.ann1.AW6SSY
	arahy.Tifrunner.gnm2.ann1.CLS04B	ONT.9582	arahy.Tifrunner.gnm2.ann1.5P8G4V	arahy.Tifrunner.gnm2.ann1.AWY9EV	ONT.38863	ONT.37594	arahy.Tifrunner.gnm2.ann1.AWY9EV	arahy.Tifrunner.gnm2.ann1.7J7UQ4	arahy.Tifrunner.gnm2.ann1.AWY9EV
	arahy.Tifrunner.gnm2.ann1.CNFV5P	ONT.9596	arahy.Tifrunner.gnm2.ann1.5PB5TU	arahy.Tifrunner.gnm2.ann1.AY2SMN	ONT.38870	ONT.376	arahy.Tifrunner.gnm2.ann1.AY2SMN	arahy.Tifrunner.gnm2.ann1.7JI950	arahy.Tifrunner.gnm2.ann1.AY2SMN
	arahy.Tifrunner.gnm2.ann1.CP4UX6	ONT.963	arahy.Tifrunner.gnm2.ann1.5PE0GF	arahy.Tifrunner.gnm2.ann1.AYWY8E	ONT.38889	ONT.37605	arahy.Tifrunner.gnm2.ann1.AYWY8E	arahy.Tifrunner.gnm2.ann1.7JIW3E	arahy.Tifrunner.gnm2.ann1.AYWY8E
	arahy.Tifrunner.gnm2.ann1.CQA9U0	ONT.9651	arahy.Tifrunner.gnm2.ann1.5Q7SRA	arahy.Tifrunner.gnm2.ann1.AZL87G	ONT.38901	ONT.37628	arahy.Tifrunner.gnm2.ann1.AZL87G	arahy.Tifrunner.gnm2.ann1.7JZ7TP	arahy.Tifrunner.gnm2.ann1.AZL87G
	arahy.Tifrunner.gnm2.ann1.CR3DPP	ONT.9699	arahy.Tifrunner.gnm2.ann1.5QB4T4	arahy.Tifrunner.gnm2.ann1.B0IVK2	ONT.38959	ONT.37642	arahy.Tifrunner.gnm2.ann1.B0IVK2	arahy.Tifrunner.gnm2.ann1.7K0X2P	arahy.Tifrunner.gnm2.ann1.B0IVK2
	arahy.Tifrunner.gnm2.ann1.CR7105	ONT.9715	arahy.Tifrunner.gnm2.ann1.5QD1DC	arahy.Tifrunner.gnm2.ann1.B0KB7I	ONT.38966	ONT.37647	arahy.Tifrunner.gnm2.ann1.B0KB7I	arahy.Tifrunner.gnm2.ann1.7K2YJD	arahy.Tifrunner.gnm2.ann1.B0KB7I
	arahy.Tifrunner.gnm2.ann1.CT3KKI	ONT.972	arahy.Tifrunner.gnm2.ann1.5QEX77	arahy.Tifrunner.gnm2.ann1.B0SKQG	ONT.39042	ONT.37659	arahy.Tifrunner.gnm2.ann1.B0SKQG	arahy.Tifrunner.gnm2.ann1.7KC9B9	arahy.Tifrunner.gnm2.ann1.B0SKQG
	arahy.Tifrunner.gnm2.ann1.CU0K9M	ONT.9730	arahy.Tifrunner.gnm2.ann1.5QP756	arahy.Tifrunner.gnm2.ann1.B1753N	ONT.39089	ONT.37676	arahy.Tifrunner.gnm2.ann1.B1753N	arahy.Tifrunner.gnm2.ann1.7L0DWH	arahy.Tifrunner.gnm2.ann1.B1753N
	arahy.Tifrunner.gnm2.ann1.CUK8Y6	ONT.9767	arahy.Tifrunner.gnm2.ann1.5QUI8A	arahy.Tifrunner.gnm2.ann1.B1AFV9	ONT.39109	ONT.37678	arahy.Tifrunner.gnm2.ann1.B1AFV9	arahy.Tifrunner.gnm2.ann1.7L0GHA	arahy.Tifrunner.gnm2.ann1.B1AFV9
	arahy.Tifrunner.gnm2.ann1.CUVI3A	ONT.9899	arahy.Tifrunner.gnm2.ann1.5QZF0A	arahy.Tifrunner.gnm2.ann1.B1R1KQ	ONT.39111	ONT.3769	arahy.Tifrunner.gnm2.ann1.B1R1KQ	arahy.Tifrunner.gnm2.ann1.7L16MH	arahy.Tifrunner.gnm2.ann1.B1R1KQ
	arahy.Tifrunner.gnm2.ann1.CVA9UE	ONT.9905	arahy.Tifrunner.gnm2.ann1.5R4KAC	arahy.Tifrunner.gnm2.ann1.B2269S	ONT.39119	ONT.37746	arahy.Tifrunner.gnm2.ann1.B2269S	arahy.Tifrunner.gnm2.ann1.7L65TE	arahy.Tifrunner.gnm2.ann1.B2269S
	arahy.Tifrunner.gnm2.ann1.CVF7PE	arahy.Tifrunner.gnm2.ann1.0003EL	arahy.Tifrunner.gnm2.ann1.5R858N	arahy.Tifrunner.gnm2.ann1.B23GPN	ONT.39134	ONT.3775	arahy.Tifrunner.gnm2.ann1.B23GPN	arahy.Tifrunner.gnm2.ann1.7LH3TR	arahy.Tifrunner.gnm2.ann1.B23GPN
	arahy.Tifrunner.gnm2.ann1.CVI481	arahy.Tifrunner.gnm2.ann1.0034KJ	arahy.Tifrunner.gnm2.ann1.5RAP3T	arahy.Tifrunner.gnm2.ann1.B24I2L	ONT.3915	ONT.37762	arahy.Tifrunner.gnm2.ann1.B24I2L	arahy.Tifrunner.gnm2.ann1.7LY3NN	arahy.Tifrunner.gnm2.ann1.B24I2L
	arahy.Tifrunner.gnm2.ann1.CVXT9E	arahy.Tifrunner.gnm2.ann1.0067NC	arahy.Tifrunner.gnm2.ann1.5RDT37	arahy.Tifrunner.gnm2.ann1.B3NMEL	ONT.39170	ONT.37769	arahy.Tifrunner.gnm2.ann1.B3NMEL	arahy.Tifrunner.gnm2.ann1.7LZL5F	arahy.Tifrunner.gnm2.ann1.B3NMEL
	arahy.Tifrunner.gnm2.ann1.CWGX97	arahy.Tifrunner.gnm2.ann1.00B185	arahy.Tifrunner.gnm2.ann1.5RG53P	arahy.Tifrunner.gnm2.ann1.B3UXLR	ONT.39192	ONT.37786	arahy.Tifrunner.gnm2.ann1.B3UXLR	arahy.Tifrunner.gnm2.ann1.7MB425	arahy.Tifrunner.gnm2.ann1.B3UXLR
	arahy.Tifrunner.gnm2.ann1.CYY94F	arahy.Tifrunner.gnm2.ann1.00DB5A	arahy.Tifrunner.gnm2.ann1.5RI6ER	arahy.Tifrunner.gnm2.ann1.B493EM	ONT.39213	ONT.37790	arahy.Tifrunner.gnm2.ann1.B493EM	arahy.Tifrunner.gnm2.ann1.7MLU0G	arahy.Tifrunner.gnm2.ann1.B493EM
	arahy.Tifrunner.gnm2.ann1.D01KFK	arahy.Tifrunner.gnm2.ann1.00I77L	arahy.Tifrunner.gnm2.ann1.5RQB9J	arahy.Tifrunner.gnm2.ann1.B496DS	ONT.39246	ONT.37795	arahy.Tifrunner.gnm2.ann1.B496DS	arahy.Tifrunner.gnm2.ann1.7MW9BK	arahy.Tifrunner.gnm2.ann1.B496DS
	arahy.Tifrunner.gnm2.ann1.D0BYI1	arahy.Tifrunner.gnm2.ann1.00JXB8	arahy.Tifrunner.gnm2.ann1.5S361I	arahy.Tifrunner.gnm2.ann1.B4WRN4	ONT.39247	ONT.37796	arahy.Tifrunner.gnm2.ann1.B4WRN4	arahy.Tifrunner.gnm2.ann1.7N3YT7	arahy.Tifrunner.gnm2.ann1.B4WRN4
	arahy.Tifrunner.gnm2.ann1.D0VJ3P	arahy.Tifrunner.gnm2.ann1.00QZ3I	arahy.Tifrunner.gnm2.ann1.5S3M3D	arahy.Tifrunner.gnm2.ann1.B4XBIM	ONT.39309	ONT.37807	arahy.Tifrunner.gnm2.ann1.B4XBIM	arahy.Tifrunner.gnm2.ann1.7N5RT2	arahy.Tifrunner.gnm2.ann1.B4XBIM
	arahy.Tifrunner.gnm2.ann1.D13Q5Z	arahy.Tifrunner.gnm2.ann1.00UVWE	arahy.Tifrunner.gnm2.ann1.5SJ4SU	arahy.Tifrunner.gnm2.ann1.B5269G	ONT.39310	ONT.37816	arahy.Tifrunner.gnm2.ann1.B5269G	arahy.Tifrunner.gnm2.ann1.7P5JVV	arahy.Tifrunner.gnm2.ann1.B5269G
	arahy.Tifrunner.gnm2.ann1.D1GULF	arahy.Tifrunner.gnm2.ann1.00WUVK	arahy.Tifrunner.gnm2.ann1.5T510H	arahy.Tifrunner.gnm2.ann1.B5GLJ9	ONT.39323	ONT.37817	arahy.Tifrunner.gnm2.ann1.B5GLJ9	arahy.Tifrunner.gnm2.ann1.7Q0HRU	arahy.Tifrunner.gnm2.ann1.B5GLJ9
	arahy.Tifrunner.gnm2.ann1.D1QJXV	arahy.Tifrunner.gnm2.ann1.011VCX	arahy.Tifrunner.gnm2.ann1.5T8ZQ4	arahy.Tifrunner.gnm2.ann1.B5PF9Z	ONT.39349	ONT.37821	arahy.Tifrunner.gnm2.ann1.B5PF9Z	arahy.Tifrunner.gnm2.ann1.7Q31U7	arahy.Tifrunner.gnm2.ann1.B5PF9Z
	arahy.Tifrunner.gnm2.ann1.D1TJ11	arahy.Tifrunner.gnm2.ann1.011XRQ	arahy.Tifrunner.gnm2.ann1.5TA7LB	arahy.Tifrunner.gnm2.ann1.B60I9T	ONT.39369	ONT.37822	arahy.Tifrunner.gnm2.ann1.B60I9T	arahy.Tifrunner.gnm2.ann1.7Q4ER6	arahy.Tifrunner.gnm2.ann1.B60I9T
	arahy.Tifrunner.gnm2.ann1.D3D30P	arahy.Tifrunner.gnm2.ann1.012SKZ	arahy.Tifrunner.gnm2.ann1.5TEF42	arahy.Tifrunner.gnm2.ann1.B6DVG0	ONT.39370	ONT.37831	arahy.Tifrunner.gnm2.ann1.B6DVG0	arahy.Tifrunner.gnm2.ann1.7QB2HQ	arahy.Tifrunner.gnm2.ann1.B6DVG0
	arahy.Tifrunner.gnm2.ann1.D51UBJ	arahy.Tifrunner.gnm2.ann1.014EBR	arahy.Tifrunner.gnm2.ann1.5TUK4V	arahy.Tifrunner.gnm2.ann1.B7DDIS	ONT.39375	ONT.37843	arahy.Tifrunner.gnm2.ann1.B7DDIS	arahy.Tifrunner.gnm2.ann1.7QC2VN	arahy.Tifrunner.gnm2.ann1.B7DDIS
	arahy.Tifrunner.gnm2.ann1.D56WMI	arahy.Tifrunner.gnm2.ann1.016HCI	arahy.Tifrunner.gnm2.ann1.5TZ5KK	arahy.Tifrunner.gnm2.ann1.B815UL	ONT.39395	ONT.3785	arahy.Tifrunner.gnm2.ann1.B815UL	arahy.Tifrunner.gnm2.ann1.7QKH3M	arahy.Tifrunner.gnm2.ann1.B815UL
	arahy.Tifrunner.gnm2.ann1.D58B9N	arahy.Tifrunner.gnm2.ann1.0188KY	arahy.Tifrunner.gnm2.ann1.5U1FHR	arahy.Tifrunner.gnm2.ann1.B86L8S	ONT.39417	ONT.37880	arahy.Tifrunner.gnm2.ann1.B86L8S	arahy.Tifrunner.gnm2.ann1.7QQU10	arahy.Tifrunner.gnm2.ann1.B86L8S
	arahy.Tifrunner.gnm2.ann1.D5S9L5	arahy.Tifrunner.gnm2.ann1.018Q39	arahy.Tifrunner.gnm2.ann1.5U49GI	arahy.Tifrunner.gnm2.ann1.B8M078	ONT.39419	ONT.37882	arahy.Tifrunner.gnm2.ann1.B8M078	arahy.Tifrunner.gnm2.ann1.7R2GAN	arahy.Tifrunner.gnm2.ann1.B8M078
	arahy.Tifrunner.gnm2.ann1.D607PC	arahy.Tifrunner.gnm2.ann1.01D3A3	arahy.Tifrunner.gnm2.ann1.5U4ZXD	arahy.Tifrunner.gnm2.ann1.B8NP97	ONT.3994	ONT.37898	arahy.Tifrunner.gnm2.ann1.B8NP97	arahy.Tifrunner.gnm2.ann1.7R6A2H	arahy.Tifrunner.gnm2.ann1.B8NP97
	arahy.Tifrunner.gnm2.ann1.D64P8M	arahy.Tifrunner.gnm2.ann1.01DT97	arahy.Tifrunner.gnm2.ann1.5U50HE	arahy.Tifrunner.gnm2.ann1.B8YDI3	ONT.4016	ONT.37902	arahy.Tifrunner.gnm2.ann1.B8YDI3	arahy.Tifrunner.gnm2.ann1.7R86JN	arahy.Tifrunner.gnm2.ann1.B8YDI3
	arahy.Tifrunner.gnm2.ann1.D699FL	arahy.Tifrunner.gnm2.ann1.01HD59	arahy.Tifrunner.gnm2.ann1.5U7Y9H	arahy.Tifrunner.gnm2.ann1.B92LJH	ONT.402	ONT.37903	arahy.Tifrunner.gnm2.ann1.B92LJH	arahy.Tifrunner.gnm2.ann1.7S9HSP	arahy.Tifrunner.gnm2.ann1.B92LJH
	arahy.Tifrunner.gnm2.ann1.D79Q71	arahy.Tifrunner.gnm2.ann1.01NQBU	arahy.Tifrunner.gnm2.ann1.5UA89R	arahy.Tifrunner.gnm2.ann1.BAFS43	ONT.4028	ONT.37904	arahy.Tifrunner.gnm2.ann1.BAFS43	arahy.Tifrunner.gnm2.ann1.7SB82T	arahy.Tifrunner.gnm2.ann1.BAFS43
	arahy.Tifrunner.gnm2.ann1.D7NBKG	arahy.Tifrunner.gnm2.ann1.01RPY8	arahy.Tifrunner.gnm2.ann1.5UD55A	arahy.Tifrunner.gnm2.ann1.BAI8MS	ONT.4042	ONT.37910	arahy.Tifrunner.gnm2.ann1.BAI8MS	arahy.Tifrunner.gnm2.ann1.7T6UUP	arahy.Tifrunner.gnm2.ann1.BAI8MS
	arahy.Tifrunner.gnm2.ann1.D8H3GK	arahy.Tifrunner.gnm2.ann1.021TT5	arahy.Tifrunner.gnm2.ann1.5UHD3M	arahy.Tifrunner.gnm2.ann1.BAL5EB	ONT.4057	ONT.37918	arahy.Tifrunner.gnm2.ann1.BAL5EB	arahy.Tifrunner.gnm2.ann1.7T7KVP	arahy.Tifrunner.gnm2.ann1.BAL5EB
	arahy.Tifrunner.gnm2.ann1.D90B1M	arahy.Tifrunner.gnm2.ann1.023UF6	arahy.Tifrunner.gnm2.ann1.5UJ4FC	arahy.Tifrunner.gnm2.ann1.BBJ3NV	ONT.4104	ONT.37959	arahy.Tifrunner.gnm2.ann1.BBJ3NV	arahy.Tifrunner.gnm2.ann1.7TG5YP	arahy.Tifrunner.gnm2.ann1.BBJ3NV
	arahy.Tifrunner.gnm2.ann1.D9AMXU	arahy.Tifrunner.gnm2.ann1.029YN0	arahy.Tifrunner.gnm2.ann1.5UMV3I	arahy.Tifrunner.gnm2.ann1.BBW5IA	ONT.4117	ONT.37973	arahy.Tifrunner.gnm2.ann1.BBW5IA	arahy.Tifrunner.gnm2.ann1.7TK6AX	arahy.Tifrunner.gnm2.ann1.BBW5IA
	arahy.Tifrunner.gnm2.ann1.D9C684	arahy.Tifrunner.gnm2.ann1.02DA49	arahy.Tifrunner.gnm2.ann1.5UV8SN	arahy.Tifrunner.gnm2.ann1.BC4RW5	ONT.4139	ONT.37981	arahy.Tifrunner.gnm2.ann1.BC4RW5	arahy.Tifrunner.gnm2.ann1.7TT8S3	arahy.Tifrunner.gnm2.ann1.BC4RW5
	arahy.Tifrunner.gnm2.ann1.DAGB12	arahy.Tifrunner.gnm2.ann1.02EG99	arahy.Tifrunner.gnm2.ann1.5V1RNQ	arahy.Tifrunner.gnm2.ann1.BCEI7U	ONT.4226	ONT.3801	arahy.Tifrunner.gnm2.ann1.BCEI7U	arahy.Tifrunner.gnm2.ann1.7TU5G5	arahy.Tifrunner.gnm2.ann1.BCEI7U
	arahy.Tifrunner.gnm2.ann1.DBZ9PS	arahy.Tifrunner.gnm2.ann1.02EZ4F	arahy.Tifrunner.gnm2.ann1.5V52A0	arahy.Tifrunner.gnm2.ann1.BCQ67I	ONT.4230	ONT.38049	arahy.Tifrunner.gnm2.ann1.BCQ67I	arahy.Tifrunner.gnm2.ann1.7U6XXD	arahy.Tifrunner.gnm2.ann1.BCQ67I
	arahy.Tifrunner.gnm2.ann1.DC2GX7	arahy.Tifrunner.gnm2.ann1.02K5W7	arahy.Tifrunner.gnm2.ann1.5V6QPU	arahy.Tifrunner.gnm2.ann1.BCQZ8L	ONT.425	ONT.38062	arahy.Tifrunner.gnm2.ann1.BCQZ8L	arahy.Tifrunner.gnm2.ann1.7UA4HL	arahy.Tifrunner.gnm2.ann1.BCQZ8L
	arahy.Tifrunner.gnm2.ann1.DE5YG6	arahy.Tifrunner.gnm2.ann1.02NDWK	arahy.Tifrunner.gnm2.ann1.5VC0H5	arahy.Tifrunner.gnm2.ann1.BD5KCN	ONT.4252	ONT.38073	arahy.Tifrunner.gnm2.ann1.BD5KCN	arahy.Tifrunner.gnm2.ann1.7UA8HU	arahy.Tifrunner.gnm2.ann1.BD5KCN
	arahy.Tifrunner.gnm2.ann1.DEBS4Y	arahy.Tifrunner.gnm2.ann1.02VXE5	arahy.Tifrunner.gnm2.ann1.5VG832	arahy.Tifrunner.gnm2.ann1.BE452Y	ONT.4264	ONT.38094	arahy.Tifrunner.gnm2.ann1.BE452Y	arahy.Tifrunner.gnm2.ann1.7V58Y4	arahy.Tifrunner.gnm2.ann1.BE452Y
	arahy.Tifrunner.gnm2.ann1.DG4CQN	arahy.Tifrunner.gnm2.ann1.030G1Q	arahy.Tifrunner.gnm2.ann1.5W32PJ	arahy.Tifrunner.gnm2.ann1.BE5MC1	ONT.4275	ONT.3810	arahy.Tifrunner.gnm2.ann1.BE5MC1	arahy.Tifrunner.gnm2.ann1.7VB1JU	arahy.Tifrunner.gnm2.ann1.BE5MC1
	arahy.Tifrunner.gnm2.ann1.DGW7B9	arahy.Tifrunner.gnm2.ann1.032VCH	arahy.Tifrunner.gnm2.ann1.5W7NNK	arahy.Tifrunner.gnm2.ann1.BEX3CA	ONT.4277	ONT.38143	arahy.Tifrunner.gnm2.ann1.BEX3CA	arahy.Tifrunner.gnm2.ann1.7VD04T	arahy.Tifrunner.gnm2.ann1.BEX3CA
	arahy.Tifrunner.gnm2.ann1.DGZF1S	arahy.Tifrunner.gnm2.ann1.033PPZ	arahy.Tifrunner.gnm2.ann1.5WFN9L	arahy.Tifrunner.gnm2.ann1.BFU0GS	ONT.4278	ONT.38162	arahy.Tifrunner.gnm2.ann1.BFU0GS	arahy.Tifrunner.gnm2.ann1.7VP0DB	arahy.Tifrunner.gnm2.ann1.BFU0GS
	arahy.Tifrunner.gnm2.ann1.DHJ1PX	arahy.Tifrunner.gnm2.ann1.039TZW	arahy.Tifrunner.gnm2.ann1.5WK4WG	arahy.Tifrunner.gnm2.ann1.BGR17W	ONT.4279	ONT.38178	arahy.Tifrunner.gnm2.ann1.BGR17W	arahy.Tifrunner.gnm2.ann1.7VP81J	arahy.Tifrunner.gnm2.ann1.BGR17W
	arahy.Tifrunner.gnm2.ann1.DHUA7P	arahy.Tifrunner.gnm2.ann1.03CQRM	arahy.Tifrunner.gnm2.ann1.5WR99K	arahy.Tifrunner.gnm2.ann1.BH211Y	ONT.4280	ONT.38204	arahy.Tifrunner.gnm2.ann1.BH211Y	arahy.Tifrunner.gnm2.ann1.7VWR4R	arahy.Tifrunner.gnm2.ann1.BH211Y
	arahy.Tifrunner.gnm2.ann1.DIN7JJ	arahy.Tifrunner.gnm2.ann1.03F5C5	arahy.Tifrunner.gnm2.ann1.5WW9LS	arahy.Tifrunner.gnm2.ann1.BH9RMT	ONT.4289	ONT.38213	arahy.Tifrunner.gnm2.ann1.BH9RMT	arahy.Tifrunner.gnm2.ann1.7W0SSB	arahy.Tifrunner.gnm2.ann1.BH9RMT
	arahy.Tifrunner.gnm2.ann1.DIS46Y	arahy.Tifrunner.gnm2.ann1.03H2AV	arahy.Tifrunner.gnm2.ann1.5WY9SE	arahy.Tifrunner.gnm2.ann1.BHHB36	ONT.4292	ONT.38215	arahy.Tifrunner.gnm2.ann1.BHHB36	arahy.Tifrunner.gnm2.ann1.7W22A8	arahy.Tifrunner.gnm2.ann1.BHHB36
	arahy.Tifrunner.gnm2.ann1.DIZ6KI	arahy.Tifrunner.gnm2.ann1.03HAKR	arahy.Tifrunner.gnm2.ann1.5XB3VI	arahy.Tifrunner.gnm2.ann1.BI1U7J	ONT.4296	ONT.38246	arahy.Tifrunner.gnm2.ann1.BI1U7J	arahy.Tifrunner.gnm2.ann1.7W33YA	arahy.Tifrunner.gnm2.ann1.BI1U7J
	arahy.Tifrunner.gnm2.ann1.DJ268J	arahy.Tifrunner.gnm2.ann1.03K4CT	arahy.Tifrunner.gnm2.ann1.5XEL3K	arahy.Tifrunner.gnm2.ann1.BI8WMI	ONT.4298	ONT.38249	arahy.Tifrunner.gnm2.ann1.BI8WMI	arahy.Tifrunner.gnm2.ann1.7WH0ZP	arahy.Tifrunner.gnm2.ann1.BI8WMI
	arahy.Tifrunner.gnm2.ann1.DK6823	arahy.Tifrunner.gnm2.ann1.03LME3	arahy.Tifrunner.gnm2.ann1.5XX5LR	arahy.Tifrunner.gnm2.ann1.BI9J5B	ONT.4299	ONT.38260	arahy.Tifrunner.gnm2.ann1.BI9J5B	arahy.Tifrunner.gnm2.ann1.7WI3I9	arahy.Tifrunner.gnm2.ann1.BI9J5B
	arahy.Tifrunner.gnm2.ann1.DL173G	arahy.Tifrunner.gnm2.ann1.03Q5EX	arahy.Tifrunner.gnm2.ann1.5Y2C3U	arahy.Tifrunner.gnm2.ann1.BKHI35	ONT.4300	ONT.38269	arahy.Tifrunner.gnm2.ann1.BKHI35	arahy.Tifrunner.gnm2.ann1.7WJT5G	arahy.Tifrunner.gnm2.ann1.BKHI35
	arahy.Tifrunner.gnm2.ann1.DLXF41	arahy.Tifrunner.gnm2.ann1.03QWZ4	arahy.Tifrunner.gnm2.ann1.5Y48JI	arahy.Tifrunner.gnm2.ann1.BKK20Z	ONT.4305	ONT.38290	arahy.Tifrunner.gnm2.ann1.BKK20Z	arahy.Tifrunner.gnm2.ann1.7WR3XG	arahy.Tifrunner.gnm2.ann1.BKK20Z
	arahy.Tifrunner.gnm2.ann1.DM1378	arahy.Tifrunner.gnm2.ann1.03R76N	arahy.Tifrunner.gnm2.ann1.5Y5RJ5	arahy.Tifrunner.gnm2.ann1.BM213N	ONT.4318	ONT.3833	arahy.Tifrunner.gnm2.ann1.BM213N	arahy.Tifrunner.gnm2.ann1.7WY9PV	arahy.Tifrunner.gnm2.ann1.BM213N
	arahy.Tifrunner.gnm2.ann1.DMU7Q7	arahy.Tifrunner.gnm2.ann1.03WWG0	arahy.Tifrunner.gnm2.ann1.5YT5MY	arahy.Tifrunner.gnm2.ann1.BMD0WJ	ONT.4321	ONT.38363	arahy.Tifrunner.gnm2.ann1.BMD0WJ	arahy.Tifrunner.gnm2.ann1.7X0NJW	arahy.Tifrunner.gnm2.ann1.BMD0WJ
	arahy.Tifrunner.gnm2.ann1.DP8G4M	arahy.Tifrunner.gnm2.ann1.044LWD	arahy.Tifrunner.gnm2.ann1.5YY8MK	arahy.Tifrunner.gnm2.ann1.BP1V8D	ONT.4328	ONT.3842	arahy.Tifrunner.gnm2.ann1.BP1V8D	arahy.Tifrunner.gnm2.ann1.7X145I	arahy.Tifrunner.gnm2.ann1.BP1V8D
	arahy.Tifrunner.gnm2.ann1.DPKT20	arahy.Tifrunner.gnm2.ann1.04AI4E	arahy.Tifrunner.gnm2.ann1.5Z1ZDF	arahy.Tifrunner.gnm2.ann1.BQ15Q3	ONT.4341	ONT.38444	arahy.Tifrunner.gnm2.ann1.BQ15Q3	arahy.Tifrunner.gnm2.ann1.7X1NZD	arahy.Tifrunner.gnm2.ann1.BQ15Q3
	arahy.Tifrunner.gnm2.ann1.DQDZ84	arahy.Tifrunner.gnm2.ann1.04G3W2	arahy.Tifrunner.gnm2.ann1.5Z6Y8Z	arahy.Tifrunner.gnm2.ann1.BRFB8I	ONT.4371	ONT.38448	arahy.Tifrunner.gnm2.ann1.BRFB8I	arahy.Tifrunner.gnm2.ann1.7X1X2Z	arahy.Tifrunner.gnm2.ann1.BRFB8I
	arahy.Tifrunner.gnm2.ann1.DQT168	arahy.Tifrunner.gnm2.ann1.04JW1L	arahy.Tifrunner.gnm2.ann1.5ZDL5Q	arahy.Tifrunner.gnm2.ann1.BRNL8L	ONT.4391	ONT.38474	arahy.Tifrunner.gnm2.ann1.BRNL8L	arahy.Tifrunner.gnm2.ann1.7X1Y1S	arahy.Tifrunner.gnm2.ann1.BRNL8L
	arahy.Tifrunner.gnm2.ann1.DRB5KP	arahy.Tifrunner.gnm2.ann1.050RSH	arahy.Tifrunner.gnm2.ann1.5ZE1Q7	arahy.Tifrunner.gnm2.ann1.BT8YZU	ONT.4438	ONT.38476	arahy.Tifrunner.gnm2.ann1.BT8YZU	arahy.Tifrunner.gnm2.ann1.7X4FVF	arahy.Tifrunner.gnm2.ann1.BT8YZU
	arahy.Tifrunner.gnm2.ann1.DSUQ5V	arahy.Tifrunner.gnm2.ann1.059HR6	arahy.Tifrunner.gnm2.ann1.5ZTX8H	arahy.Tifrunner.gnm2.ann1.BTE5MM	ONT.4442	ONT.38481	arahy.Tifrunner.gnm2.ann1.BTE5MM	arahy.Tifrunner.gnm2.ann1.7X608M	arahy.Tifrunner.gnm2.ann1.BTE5MM
	arahy.Tifrunner.gnm2.ann1.DT1206	arahy.Tifrunner.gnm2.ann1.05C3SW	arahy.Tifrunner.gnm2.ann1.5ZV8II	arahy.Tifrunner.gnm2.ann1.BTQT7U	ONT.4449	ONT.38536	arahy.Tifrunner.gnm2.ann1.BTQT7U	arahy.Tifrunner.gnm2.ann1.7Y3RHD	arahy.Tifrunner.gnm2.ann1.BTQT7U
	arahy.Tifrunner.gnm2.ann1.DU4H48	arahy.Tifrunner.gnm2.ann1.05JDR6	arahy.Tifrunner.gnm2.ann1.5ZZ2UC	arahy.Tifrunner.gnm2.ann1.BU7NMG	ONT.4450	ONT.38565	arahy.Tifrunner.gnm2.ann1.BU7NMG	arahy.Tifrunner.gnm2.ann1.7Y4SN4	arahy.Tifrunner.gnm2.ann1.BU7NMG
	arahy.Tifrunner.gnm2.ann1.DV8NTV	arahy.Tifrunner.gnm2.ann1.05X33F	arahy.Tifrunner.gnm2.ann1.603RL1	arahy.Tifrunner.gnm2.ann1.BW0ALG	ONT.4464	ONT.3857	arahy.Tifrunner.gnm2.ann1.BW0ALG	arahy.Tifrunner.gnm2.ann1.7Y8XE1	arahy.Tifrunner.gnm2.ann1.BW0ALG
	arahy.Tifrunner.gnm2.ann1.DXKJ1C	arahy.Tifrunner.gnm2.ann1.05ZMZX	arahy.Tifrunner.gnm2.ann1.60AECD	arahy.Tifrunner.gnm2.ann1.BWTU0I	ONT.447	ONT.38603	arahy.Tifrunner.gnm2.ann1.BWTU0I	arahy.Tifrunner.gnm2.ann1.7Y8ZYU	arahy.Tifrunner.gnm2.ann1.BWTU0I
	arahy.Tifrunner.gnm2.ann1.E05UEM	arahy.Tifrunner.gnm2.ann1.0698HC	arahy.Tifrunner.gnm2.ann1.60DV95	arahy.Tifrunner.gnm2.ann1.BX3F9W	ONT.4472	ONT.38663	arahy.Tifrunner.gnm2.ann1.BX3F9W	arahy.Tifrunner.gnm2.ann1.7Z045Z	arahy.Tifrunner.gnm2.ann1.BX3F9W
	arahy.Tifrunner.gnm2.ann1.E0GHFU	arahy.Tifrunner.gnm2.ann1.06CD8W	arahy.Tifrunner.gnm2.ann1.60NISA	arahy.Tifrunner.gnm2.ann1.BXGR3K	ONT.4476	ONT.38664	arahy.Tifrunner.gnm2.ann1.BXGR3K	arahy.Tifrunner.gnm2.ann1.7Z45GE	arahy.Tifrunner.gnm2.ann1.BXGR3K
	arahy.Tifrunner.gnm2.ann1.E0Q1QR	arahy.Tifrunner.gnm2.ann1.06DG1T	arahy.Tifrunner.gnm2.ann1.60VMKJ	arahy.Tifrunner.gnm2.ann1.BXRJ0F	ONT.4485	ONT.3870	arahy.Tifrunner.gnm2.ann1.BXRJ0F	arahy.Tifrunner.gnm2.ann1.7Z5EGL	arahy.Tifrunner.gnm2.ann1.BXRJ0F
	arahy.Tifrunner.gnm2.ann1.E0X5DU	arahy.Tifrunner.gnm2.ann1.06HUX3	arahy.Tifrunner.gnm2.ann1.61109J	arahy.Tifrunner.gnm2.ann1.BXVS1E	ONT.4517	ONT.38731	arahy.Tifrunner.gnm2.ann1.BXVS1E	arahy.Tifrunner.gnm2.ann1.7Z8VBC	arahy.Tifrunner.gnm2.ann1.BXVS1E
	arahy.Tifrunner.gnm2.ann1.E1MHT7	arahy.Tifrunner.gnm2.ann1.06MV4V	arahy.Tifrunner.gnm2.ann1.614TBX	arahy.Tifrunner.gnm2.ann1.BY45PL	ONT.4525	ONT.38750	arahy.Tifrunner.gnm2.ann1.BY45PL	arahy.Tifrunner.gnm2.ann1.7ZK5QJ	arahy.Tifrunner.gnm2.ann1.BY45PL
	arahy.Tifrunner.gnm2.ann1.E23E2T	arahy.Tifrunner.gnm2.ann1.06RI6S	arahy.Tifrunner.gnm2.ann1.615SKB	arahy.Tifrunner.gnm2.ann1.BZV88W	ONT.456	ONT.38793	arahy.Tifrunner.gnm2.ann1.BZV88W	arahy.Tifrunner.gnm2.ann1.7ZK9KC	arahy.Tifrunner.gnm2.ann1.BZV88W
	arahy.Tifrunner.gnm2.ann1.E2537D	arahy.Tifrunner.gnm2.ann1.06VRVW	arahy.Tifrunner.gnm2.ann1.6187DS	arahy.Tifrunner.gnm2.ann1.C1DUQD	ONT.4584	ONT.38806	arahy.Tifrunner.gnm2.ann1.C1DUQD	arahy.Tifrunner.gnm2.ann1.7ZZ76P	arahy.Tifrunner.gnm2.ann1.C1DUQD
	arahy.Tifrunner.gnm2.ann1.E2AJGQ	arahy.Tifrunner.gnm2.ann1.06VYCT	arahy.Tifrunner.gnm2.ann1.618SXF	arahy.Tifrunner.gnm2.ann1.C1L015	ONT.4614	ONT.38812	arahy.Tifrunner.gnm2.ann1.C1L015	arahy.Tifrunner.gnm2.ann1.805HV8	arahy.Tifrunner.gnm2.ann1.C1L015
	arahy.Tifrunner.gnm2.ann1.E2XN58	arahy.Tifrunner.gnm2.ann1.06Z89H	arahy.Tifrunner.gnm2.ann1.618VZI	arahy.Tifrunner.gnm2.ann1.C24CLM	ONT.4616	ONT.38821	arahy.Tifrunner.gnm2.ann1.C24CLM	arahy.Tifrunner.gnm2.ann1.8061QC	arahy.Tifrunner.gnm2.ann1.C24CLM
	arahy.Tifrunner.gnm2.ann1.E3Q78B	arahy.Tifrunner.gnm2.ann1.06ZF6Z	arahy.Tifrunner.gnm2.ann1.61CDGC	arahy.Tifrunner.gnm2.ann1.C25U6B	ONT.4619	ONT.38824	arahy.Tifrunner.gnm2.ann1.C25U6B	arahy.Tifrunner.gnm2.ann1.80FISQ	arahy.Tifrunner.gnm2.ann1.C25U6B
	arahy.Tifrunner.gnm2.ann1.E5J967	arahy.Tifrunner.gnm2.ann1.070EBZ	arahy.Tifrunner.gnm2.ann1.61D68N	arahy.Tifrunner.gnm2.ann1.C2HNJF	ONT.4635	ONT.38826	arahy.Tifrunner.gnm2.ann1.C2HNJF	arahy.Tifrunner.gnm2.ann1.80ML42	arahy.Tifrunner.gnm2.ann1.C2HNJF
	arahy.Tifrunner.gnm2.ann1.E5V6X9	arahy.Tifrunner.gnm2.ann1.076XKT	arahy.Tifrunner.gnm2.ann1.61G52X	arahy.Tifrunner.gnm2.ann1.C2P32X	ONT.4636	ONT.38829	arahy.Tifrunner.gnm2.ann1.C2P32X	arahy.Tifrunner.gnm2.ann1.80N34X	arahy.Tifrunner.gnm2.ann1.C2P32X
	arahy.Tifrunner.gnm2.ann1.E72KC6	arahy.Tifrunner.gnm2.ann1.07BPB5	arahy.Tifrunner.gnm2.ann1.61M3XX	arahy.Tifrunner.gnm2.ann1.C2XCQ2	ONT.4663	ONT.38863	arahy.Tifrunner.gnm2.ann1.C2XCQ2	arahy.Tifrunner.gnm2.ann1.80NE1D	arahy.Tifrunner.gnm2.ann1.C2XCQ2
	arahy.Tifrunner.gnm2.ann1.E73V3Q	arahy.Tifrunner.gnm2.ann1.07EWQF	arahy.Tifrunner.gnm2.ann1.61UQ0U	arahy.Tifrunner.gnm2.ann1.C3169U	ONT.4668	ONT.38870	arahy.Tifrunner.gnm2.ann1.C3169U	arahy.Tifrunner.gnm2.ann1.80YYCP	arahy.Tifrunner.gnm2.ann1.C3169U
	arahy.Tifrunner.gnm2.ann1.E75PZG	arahy.Tifrunner.gnm2.ann1.07J3HR	arahy.Tifrunner.gnm2.ann1.61ZXLU	arahy.Tifrunner.gnm2.ann1.C3F51K	ONT.4675	ONT.38887	arahy.Tifrunner.gnm2.ann1.C3F51K	arahy.Tifrunner.gnm2.ann1.810EMS	arahy.Tifrunner.gnm2.ann1.C3F51K
	arahy.Tifrunner.gnm2.ann1.E7I0EY	arahy.Tifrunner.gnm2.ann1.082NQD	arahy.Tifrunner.gnm2.ann1.626Q4X	arahy.Tifrunner.gnm2.ann1.C3HPWP	ONT.468	ONT.38952	arahy.Tifrunner.gnm2.ann1.C3HPWP	arahy.Tifrunner.gnm2.ann1.81BSC2	arahy.Tifrunner.gnm2.ann1.C3HPWP
	arahy.Tifrunner.gnm2.ann1.E7UEEQ	arahy.Tifrunner.gnm2.ann1.08CHDU	arahy.Tifrunner.gnm2.ann1.62DI5E	arahy.Tifrunner.gnm2.ann1.C4UQ0G	ONT.469	ONT.38963	arahy.Tifrunner.gnm2.ann1.C4UQ0G	arahy.Tifrunner.gnm2.ann1.81H9V0	arahy.Tifrunner.gnm2.ann1.C4UQ0G
	arahy.Tifrunner.gnm2.ann1.E8CC8A	arahy.Tifrunner.gnm2.ann1.08G8AR	arahy.Tifrunner.gnm2.ann1.62ETWY	arahy.Tifrunner.gnm2.ann1.C4V0VE	ONT.4706	ONT.38966	arahy.Tifrunner.gnm2.ann1.C4V0VE	arahy.Tifrunner.gnm2.ann1.81HEJY	arahy.Tifrunner.gnm2.ann1.C4V0VE
	arahy.Tifrunner.gnm2.ann1.E8ST2Z	arahy.Tifrunner.gnm2.ann1.08H2K0	arahy.Tifrunner.gnm2.ann1.62HRHN	arahy.Tifrunner.gnm2.ann1.C516TH	ONT.472	ONT.38975	arahy.Tifrunner.gnm2.ann1.C516TH	arahy.Tifrunner.gnm2.ann1.81P1SM	arahy.Tifrunner.gnm2.ann1.C516TH
	arahy.Tifrunner.gnm2.ann1.E9FVSW	arahy.Tifrunner.gnm2.ann1.08IJVF	arahy.Tifrunner.gnm2.ann1.62P0D6	arahy.Tifrunner.gnm2.ann1.C5REQA	ONT.4732	ONT.38979	arahy.Tifrunner.gnm2.ann1.C5REQA	arahy.Tifrunner.gnm2.ann1.826T7K	arahy.Tifrunner.gnm2.ann1.C5REQA
	arahy.Tifrunner.gnm2.ann1.E9H45Q	arahy.Tifrunner.gnm2.ann1.08JA7Z	arahy.Tifrunner.gnm2.ann1.62QAW3	arahy.Tifrunner.gnm2.ann1.C5W65I	ONT.4743	ONT.38980	arahy.Tifrunner.gnm2.ann1.C5W65I	arahy.Tifrunner.gnm2.ann1.828D94	arahy.Tifrunner.gnm2.ann1.C5W65I
	arahy.Tifrunner.gnm2.ann1.E9MTVL	arahy.Tifrunner.gnm2.ann1.08TEND	arahy.Tifrunner.gnm2.ann1.62V247	arahy.Tifrunner.gnm2.ann1.C5WNZ8	ONT.4749	ONT.38984	arahy.Tifrunner.gnm2.ann1.C5WNZ8	arahy.Tifrunner.gnm2.ann1.82DMKZ	arahy.Tifrunner.gnm2.ann1.C5WNZ8
	arahy.Tifrunner.gnm2.ann1.E9Z217	arahy.Tifrunner.gnm2.ann1.091A4A	arahy.Tifrunner.gnm2.ann1.6374NN	arahy.Tifrunner.gnm2.ann1.C5XSWP	ONT.4751	ONT.38999	arahy.Tifrunner.gnm2.ann1.C5XSWP	arahy.Tifrunner.gnm2.ann1.82KWKE	arahy.Tifrunner.gnm2.ann1.C5XSWP
	arahy.Tifrunner.gnm2.ann1.E9ZV4R	arahy.Tifrunner.gnm2.ann1.093KP0	arahy.Tifrunner.gnm2.ann1.63AMR4	arahy.Tifrunner.gnm2.ann1.C65Q0X	ONT.4762	ONT.39042	arahy.Tifrunner.gnm2.ann1.C65Q0X	arahy.Tifrunner.gnm2.ann1.82L1EP	arahy.Tifrunner.gnm2.ann1.C65Q0X
	arahy.Tifrunner.gnm2.ann1.EBDX7F	arahy.Tifrunner.gnm2.ann1.093LPU	arahy.Tifrunner.gnm2.ann1.63GP52	arahy.Tifrunner.gnm2.ann1.C6P1EN	ONT.4781	ONT.39089	arahy.Tifrunner.gnm2.ann1.C6P1EN	arahy.Tifrunner.gnm2.ann1.82UWY2	arahy.Tifrunner.gnm2.ann1.C6P1EN
	arahy.Tifrunner.gnm2.ann1.EBZQ4K	arahy.Tifrunner.gnm2.ann1.09CI3V	arahy.Tifrunner.gnm2.ann1.63K8WX	arahy.Tifrunner.gnm2.ann1.C6TAEW	ONT.4793	ONT.39134	arahy.Tifrunner.gnm2.ann1.C6TAEW	arahy.Tifrunner.gnm2.ann1.830P15	arahy.Tifrunner.gnm2.ann1.C6TAEW
	arahy.Tifrunner.gnm2.ann1.ECU3UP	arahy.Tifrunner.gnm2.ann1.09EZ08	arahy.Tifrunner.gnm2.ann1.63KD8W	arahy.Tifrunner.gnm2.ann1.C7LR0V	ONT.4845	ONT.3915	arahy.Tifrunner.gnm2.ann1.C7LR0V	arahy.Tifrunner.gnm2.ann1.831W35	arahy.Tifrunner.gnm2.ann1.C7LR0V
	arahy.Tifrunner.gnm2.ann1.ECZ3V7	arahy.Tifrunner.gnm2.ann1.09GV4T	arahy.Tifrunner.gnm2.ann1.63KFKN	arahy.Tifrunner.gnm2.ann1.C7YTVY	ONT.486	ONT.39170	arahy.Tifrunner.gnm2.ann1.C7YTVY	arahy.Tifrunner.gnm2.ann1.831XQD	arahy.Tifrunner.gnm2.ann1.C7YTVY
	arahy.Tifrunner.gnm2.ann1.EDW718	arahy.Tifrunner.gnm2.ann1.09HEKB	arahy.Tifrunner.gnm2.ann1.63NC9C	arahy.Tifrunner.gnm2.ann1.C7Z6YQ	ONT.4864	ONT.39187	arahy.Tifrunner.gnm2.ann1.C7Z6YQ	arahy.Tifrunner.gnm2.ann1.8322VV	arahy.Tifrunner.gnm2.ann1.C7Z6YQ
	arahy.Tifrunner.gnm2.ann1.EE1039	arahy.Tifrunner.gnm2.ann1.09HRLI	arahy.Tifrunner.gnm2.ann1.63W3DY	arahy.Tifrunner.gnm2.ann1.C8HW3T	ONT.4869	ONT.39192	arahy.Tifrunner.gnm2.ann1.C8HW3T	arahy.Tifrunner.gnm2.ann1.83FHR0	arahy.Tifrunner.gnm2.ann1.C8HW3T
	arahy.Tifrunner.gnm2.ann1.EG0P80	arahy.Tifrunner.gnm2.ann1.09KNS5	arahy.Tifrunner.gnm2.ann1.644STB	arahy.Tifrunner.gnm2.ann1.C8NIIA	ONT.4871	ONT.39213	arahy.Tifrunner.gnm2.ann1.C8NIIA	arahy.Tifrunner.gnm2.ann1.83Q2SU	arahy.Tifrunner.gnm2.ann1.C8NIIA
	arahy.Tifrunner.gnm2.ann1.EGF22G	arahy.Tifrunner.gnm2.ann1.09PM8L	arahy.Tifrunner.gnm2.ann1.648H43	arahy.Tifrunner.gnm2.ann1.C8TUAR	ONT.4941	ONT.39309	arahy.Tifrunner.gnm2.ann1.C8TUAR	arahy.Tifrunner.gnm2.ann1.83QRJ7	arahy.Tifrunner.gnm2.ann1.C8TUAR
	arahy.Tifrunner.gnm2.ann1.EGIR32	arahy.Tifrunner.gnm2.ann1.09X96J	arahy.Tifrunner.gnm2.ann1.6494R5	arahy.Tifrunner.gnm2.ann1.C93L46	ONT.4957	ONT.39310	arahy.Tifrunner.gnm2.ann1.C93L46	arahy.Tifrunner.gnm2.ann1.83UV10	arahy.Tifrunner.gnm2.ann1.C93L46
	arahy.Tifrunner.gnm2.ann1.EH65IB	arahy.Tifrunner.gnm2.ann1.09XT1N	arahy.Tifrunner.gnm2.ann1.64U7NV	arahy.Tifrunner.gnm2.ann1.C9M3KU	ONT.4959	ONT.39349	arahy.Tifrunner.gnm2.ann1.C9M3KU	arahy.Tifrunner.gnm2.ann1.840CAR	arahy.Tifrunner.gnm2.ann1.C9M3KU
	arahy.Tifrunner.gnm2.ann1.EH9MEX	arahy.Tifrunner.gnm2.ann1.09ZXWH	arahy.Tifrunner.gnm2.ann1.652ZDV	arahy.Tifrunner.gnm2.ann1.CAKS1J	ONT.4964	ONT.39370	arahy.Tifrunner.gnm2.ann1.CAKS1J	arahy.Tifrunner.gnm2.ann1.842B2E	arahy.Tifrunner.gnm2.ann1.CAKS1J
	arahy.Tifrunner.gnm2.ann1.EILY3I	arahy.Tifrunner.gnm2.ann1.0A2T8K	arahy.Tifrunner.gnm2.ann1.653B24	arahy.Tifrunner.gnm2.ann1.CBA0IH	ONT.499	ONT.3939	arahy.Tifrunner.gnm2.ann1.CBA0IH	arahy.Tifrunner.gnm2.ann1.84ELHW	arahy.Tifrunner.gnm2.ann1.CBA0IH
	arahy.Tifrunner.gnm2.ann1.EJ39VB	arahy.Tifrunner.gnm2.ann1.0A2U5U	arahy.Tifrunner.gnm2.ann1.653NH4	arahy.Tifrunner.gnm2.ann1.CC8IDD	ONT.4991	ONT.39407	arahy.Tifrunner.gnm2.ann1.CC8IDD	arahy.Tifrunner.gnm2.ann1.84F6DM	arahy.Tifrunner.gnm2.ann1.CC8IDD
	arahy.Tifrunner.gnm2.ann1.EL261C	arahy.Tifrunner.gnm2.ann1.0A57X0	arahy.Tifrunner.gnm2.ann1.654T2H	arahy.Tifrunner.gnm2.ann1.CCZS04	ONT.5012	ONT.39417	arahy.Tifrunner.gnm2.ann1.CCZS04	arahy.Tifrunner.gnm2.ann1.84HKK3	arahy.Tifrunner.gnm2.ann1.CCZS04
	arahy.Tifrunner.gnm2.ann1.EL42AR	arahy.Tifrunner.gnm2.ann1.0A9D4I	arahy.Tifrunner.gnm2.ann1.65EKU6	arahy.Tifrunner.gnm2.ann1.CD11VG	ONT.5019	ONT.39418	arahy.Tifrunner.gnm2.ann1.CD11VG	arahy.Tifrunner.gnm2.ann1.84WEKL	arahy.Tifrunner.gnm2.ann1.CD11VG
	arahy.Tifrunner.gnm2.ann1.EM7V1A	arahy.Tifrunner.gnm2.ann1.0AB76H	arahy.Tifrunner.gnm2.ann1.65EY62	arahy.Tifrunner.gnm2.ann1.CDA9C7	ONT.5089	ONT.39420	arahy.Tifrunner.gnm2.ann1.CDA9C7	arahy.Tifrunner.gnm2.ann1.854BZC	arahy.Tifrunner.gnm2.ann1.CDA9C7
	arahy.Tifrunner.gnm2.ann1.EMWD5T	arahy.Tifrunner.gnm2.ann1.0AWF5M	arahy.Tifrunner.gnm2.ann1.65I9D4	arahy.Tifrunner.gnm2.ann1.CDY1ZF	ONT.5170	ONT.3994	arahy.Tifrunner.gnm2.ann1.CDY1ZF	arahy.Tifrunner.gnm2.ann1.856I4D	arahy.Tifrunner.gnm2.ann1.CDY1ZF
	arahy.Tifrunner.gnm2.ann1.EN33GJ	arahy.Tifrunner.gnm2.ann1.0AZ5VJ	arahy.Tifrunner.gnm2.ann1.65I9ND	arahy.Tifrunner.gnm2.ann1.CF3NAW	ONT.5175	ONT.4033	arahy.Tifrunner.gnm2.ann1.CF3NAW	arahy.Tifrunner.gnm2.ann1.857KFG	arahy.Tifrunner.gnm2.ann1.CF3NAW
	arahy.Tifrunner.gnm2.ann1.EP35YN	arahy.Tifrunner.gnm2.ann1.0B41PU	arahy.Tifrunner.gnm2.ann1.65J58R	arahy.Tifrunner.gnm2.ann1.CF6KXU	ONT.525	ONT.4042	arahy.Tifrunner.gnm2.ann1.CF6KXU	arahy.Tifrunner.gnm2.ann1.858FVG	arahy.Tifrunner.gnm2.ann1.CF6KXU
	arahy.Tifrunner.gnm2.ann1.ER4998	arahy.Tifrunner.gnm2.ann1.0B4MFB	arahy.Tifrunner.gnm2.ann1.65JAAL	arahy.Tifrunner.gnm2.ann1.CF7XAP	ONT.5252	ONT.406	arahy.Tifrunner.gnm2.ann1.CF7XAP	arahy.Tifrunner.gnm2.ann1.85A8RG	arahy.Tifrunner.gnm2.ann1.CF7XAP
	arahy.Tifrunner.gnm2.ann1.ER9ILG	arahy.Tifrunner.gnm2.ann1.0B8THM	arahy.Tifrunner.gnm2.ann1.65M2C6	arahy.Tifrunner.gnm2.ann1.CFQ0TD	ONT.528	ONT.4086	arahy.Tifrunner.gnm2.ann1.CFQ0TD	arahy.Tifrunner.gnm2.ann1.85B94U	arahy.Tifrunner.gnm2.ann1.CFQ0TD
	arahy.Tifrunner.gnm2.ann1.ERP5CZ	arahy.Tifrunner.gnm2.ann1.0BBG36	arahy.Tifrunner.gnm2.ann1.65M59H	arahy.Tifrunner.gnm2.ann1.CG01M5	ONT.5332	ONT.4124	arahy.Tifrunner.gnm2.ann1.CG01M5	arahy.Tifrunner.gnm2.ann1.85EBQ9	arahy.Tifrunner.gnm2.ann1.CG01M5
	arahy.Tifrunner.gnm2.ann1.ES2NTH	arahy.Tifrunner.gnm2.ann1.0BLG9X	arahy.Tifrunner.gnm2.ann1.65NT4G	arahy.Tifrunner.gnm2.ann1.CG85IA	ONT.5336	ONT.4125	arahy.Tifrunner.gnm2.ann1.CG85IA	arahy.Tifrunner.gnm2.ann1.85GS0V	arahy.Tifrunner.gnm2.ann1.CG85IA
	arahy.Tifrunner.gnm2.ann1.ES33NP	arahy.Tifrunner.gnm2.ann1.0BPR43	arahy.Tifrunner.gnm2.ann1.65U0MI	arahy.Tifrunner.gnm2.ann1.CI0Z11	ONT.5362	ONT.4126	arahy.Tifrunner.gnm2.ann1.CI0Z11	arahy.Tifrunner.gnm2.ann1.85J3HU	arahy.Tifrunner.gnm2.ann1.CI0Z11
	arahy.Tifrunner.gnm2.ann1.ESQ8CN	arahy.Tifrunner.gnm2.ann1.0BXH0B	arahy.Tifrunner.gnm2.ann1.664CMB	arahy.Tifrunner.gnm2.ann1.CI9UZP	ONT.5379	ONT.4139	arahy.Tifrunner.gnm2.ann1.CI9UZP	arahy.Tifrunner.gnm2.ann1.85L7WZ	arahy.Tifrunner.gnm2.ann1.CI9UZP
	arahy.Tifrunner.gnm2.ann1.ETA9G6	arahy.Tifrunner.gnm2.ann1.0C6YUW	arahy.Tifrunner.gnm2.ann1.669CET	arahy.Tifrunner.gnm2.ann1.CIN5QE	ONT.5396	ONT.4157	arahy.Tifrunner.gnm2.ann1.CIN5QE	arahy.Tifrunner.gnm2.ann1.85QD0P	arahy.Tifrunner.gnm2.ann1.CIN5QE
	arahy.Tifrunner.gnm2.ann1.ETT26Z	arahy.Tifrunner.gnm2.ann1.0CA1AM	arahy.Tifrunner.gnm2.ann1.66AX9V	arahy.Tifrunner.gnm2.ann1.CJJ4VI	ONT.5408	ONT.4163	arahy.Tifrunner.gnm2.ann1.CJJ4VI	arahy.Tifrunner.gnm2.ann1.85R7J6	arahy.Tifrunner.gnm2.ann1.CJJ4VI
	arahy.Tifrunner.gnm2.ann1.EV3R4X	arahy.Tifrunner.gnm2.ann1.0CU6GK	arahy.Tifrunner.gnm2.ann1.66AXK3	arahy.Tifrunner.gnm2.ann1.CK7SVG	ONT.5414	ONT.4175	arahy.Tifrunner.gnm2.ann1.CK7SVG	arahy.Tifrunner.gnm2.ann1.85V0ID	arahy.Tifrunner.gnm2.ann1.CK7SVG
	arahy.Tifrunner.gnm2.ann1.EX28K6	arahy.Tifrunner.gnm2.ann1.0D471F	arahy.Tifrunner.gnm2.ann1.66EN6R	arahy.Tifrunner.gnm2.ann1.CLS04B	ONT.5457	ONT.4186	arahy.Tifrunner.gnm2.ann1.CLS04B	arahy.Tifrunner.gnm2.ann1.85VPHV	arahy.Tifrunner.gnm2.ann1.CLS04B
	arahy.Tifrunner.gnm2.ann1.EXG4FA	arahy.Tifrunner.gnm2.ann1.0DBH4W	arahy.Tifrunner.gnm2.ann1.66GL51	arahy.Tifrunner.gnm2.ann1.CLXM2V	ONT.5465	ONT.4199	arahy.Tifrunner.gnm2.ann1.CLXM2V	arahy.Tifrunner.gnm2.ann1.85Z4HY	arahy.Tifrunner.gnm2.ann1.CLXM2V
	arahy.Tifrunner.gnm2.ann1.EXJG55	arahy.Tifrunner.gnm2.ann1.0DMM9R	arahy.Tifrunner.gnm2.ann1.66GSL1	arahy.Tifrunner.gnm2.ann1.CM19QL	ONT.5501	ONT.4226	arahy.Tifrunner.gnm2.ann1.CM19QL	arahy.Tifrunner.gnm2.ann1.860WY5	arahy.Tifrunner.gnm2.ann1.CM19QL
	arahy.Tifrunner.gnm2.ann1.EXN1BD	arahy.Tifrunner.gnm2.ann1.0E1AJJ	arahy.Tifrunner.gnm2.ann1.66HFQJ	arahy.Tifrunner.gnm2.ann1.CN67L5	ONT.5529	ONT.4252	arahy.Tifrunner.gnm2.ann1.CN67L5	arahy.Tifrunner.gnm2.ann1.8647P2	arahy.Tifrunner.gnm2.ann1.CN67L5
	arahy.Tifrunner.gnm2.ann1.EY5MJ2	arahy.Tifrunner.gnm2.ann1.0E87YT	arahy.Tifrunner.gnm2.ann1.66J229	arahy.Tifrunner.gnm2.ann1.CNIN65	ONT.5539	ONT.4264	arahy.Tifrunner.gnm2.ann1.CNIN65	arahy.Tifrunner.gnm2.ann1.869X10	arahy.Tifrunner.gnm2.ann1.CNIN65
	arahy.Tifrunner.gnm2.ann1.F01EC9	arahy.Tifrunner.gnm2.ann1.0E9YFP	arahy.Tifrunner.gnm2.ann1.66KNZL	arahy.Tifrunner.gnm2.ann1.CNN114	ONT.5556	ONT.427	arahy.Tifrunner.gnm2.ann1.CNN114	arahy.Tifrunner.gnm2.ann1.86AC6C	arahy.Tifrunner.gnm2.ann1.CNN114
	arahy.Tifrunner.gnm2.ann1.F096Y2	arahy.Tifrunner.gnm2.ann1.0ELP1Z	arahy.Tifrunner.gnm2.ann1.66PMV3	arahy.Tifrunner.gnm2.ann1.CNV9AJ	ONT.5574	ONT.4275	arahy.Tifrunner.gnm2.ann1.CNV9AJ	arahy.Tifrunner.gnm2.ann1.86C462	arahy.Tifrunner.gnm2.ann1.CNV9AJ
	arahy.Tifrunner.gnm2.ann1.F1IP1Z	arahy.Tifrunner.gnm2.ann1.0EX7CA	arahy.Tifrunner.gnm2.ann1.66PPWS	arahy.Tifrunner.gnm2.ann1.CP4UX6	ONT.5579	ONT.4282	arahy.Tifrunner.gnm2.ann1.CP4UX6	arahy.Tifrunner.gnm2.ann1.86CUUY	arahy.Tifrunner.gnm2.ann1.CP4UX6
	arahy.Tifrunner.gnm2.ann1.F1ZF7M	arahy.Tifrunner.gnm2.ann1.0EYZ3J	arahy.Tifrunner.gnm2.ann1.66SDN0	arahy.Tifrunner.gnm2.ann1.CPTS0I	ONT.5580	ONT.4284	arahy.Tifrunner.gnm2.ann1.CPTS0I	arahy.Tifrunner.gnm2.ann1.86F0RZ	arahy.Tifrunner.gnm2.ann1.CPTS0I
	arahy.Tifrunner.gnm2.ann1.F2D5GR	arahy.Tifrunner.gnm2.ann1.0EZ7EA	arahy.Tifrunner.gnm2.ann1.66V9A6	arahy.Tifrunner.gnm2.ann1.CQ5AKN	ONT.5581	ONT.4286	arahy.Tifrunner.gnm2.ann1.CQ5AKN	arahy.Tifrunner.gnm2.ann1.86F2TK	arahy.Tifrunner.gnm2.ann1.CQ5AKN
	arahy.Tifrunner.gnm2.ann1.F3ECJ7	arahy.Tifrunner.gnm2.ann1.0F111G	arahy.Tifrunner.gnm2.ann1.6728UU	arahy.Tifrunner.gnm2.ann1.CQAX74	ONT.5585	ONT.4287	arahy.Tifrunner.gnm2.ann1.CQAX74	arahy.Tifrunner.gnm2.ann1.86P4B0	arahy.Tifrunner.gnm2.ann1.CQAX74
	arahy.Tifrunner.gnm2.ann1.F4PGJ6	arahy.Tifrunner.gnm2.ann1.0F4FSZ	arahy.Tifrunner.gnm2.ann1.6757N5	arahy.Tifrunner.gnm2.ann1.CR3DPP	ONT.5617	ONT.4289	arahy.Tifrunner.gnm2.ann1.CR3DPP	arahy.Tifrunner.gnm2.ann1.86RN6H	arahy.Tifrunner.gnm2.ann1.CR3DPP
	arahy.Tifrunner.gnm2.ann1.F6CHDN	arahy.Tifrunner.gnm2.ann1.0F7AFP	arahy.Tifrunner.gnm2.ann1.678G3Q	arahy.Tifrunner.gnm2.ann1.CR4AH5	ONT.5618	ONT.4291	arahy.Tifrunner.gnm2.ann1.CR4AH5	arahy.Tifrunner.gnm2.ann1.86STVP	arahy.Tifrunner.gnm2.ann1.CR4AH5
	arahy.Tifrunner.gnm2.ann1.F78ZQ2	arahy.Tifrunner.gnm2.ann1.0FMT0L	arahy.Tifrunner.gnm2.ann1.678ZZJ	arahy.Tifrunner.gnm2.ann1.CR8E6T	ONT.5637	ONT.4292	arahy.Tifrunner.gnm2.ann1.CR8E6T	arahy.Tifrunner.gnm2.ann1.86SZEE	arahy.Tifrunner.gnm2.ann1.CR8E6T
	arahy.Tifrunner.gnm2.ann1.F7AUT2	arahy.Tifrunner.gnm2.ann1.0FWB0U	arahy.Tifrunner.gnm2.ann1.67E0CQ	arahy.Tifrunner.gnm2.ann1.CT3KKI	ONT.5672	ONT.4296	arahy.Tifrunner.gnm2.ann1.CT3KKI	arahy.Tifrunner.gnm2.ann1.86T5RW	arahy.Tifrunner.gnm2.ann1.CT3KKI
	arahy.Tifrunner.gnm2.ann1.F7C4QK	arahy.Tifrunner.gnm2.ann1.0FWC6J	arahy.Tifrunner.gnm2.ann1.67HF21	arahy.Tifrunner.gnm2.ann1.CT9SCB	ONT.5743	ONT.4298	arahy.Tifrunner.gnm2.ann1.CT9SCB	arahy.Tifrunner.gnm2.ann1.87AL67	arahy.Tifrunner.gnm2.ann1.CT9SCB
	arahy.Tifrunner.gnm2.ann1.F7MRFZ	arahy.Tifrunner.gnm2.ann1.0GE1ZU	arahy.Tifrunner.gnm2.ann1.67HGNM	arahy.Tifrunner.gnm2.ann1.CTC1PY	ONT.5746	ONT.4299	arahy.Tifrunner.gnm2.ann1.CTC1PY	arahy.Tifrunner.gnm2.ann1.87IZMR	arahy.Tifrunner.gnm2.ann1.CTC1PY
	arahy.Tifrunner.gnm2.ann1.F7MUQP	arahy.Tifrunner.gnm2.ann1.0GG7BD	arahy.Tifrunner.gnm2.ann1.67HPDN	arahy.Tifrunner.gnm2.ann1.CTM7LX	ONT.5766	ONT.4302	arahy.Tifrunner.gnm2.ann1.CTM7LX	arahy.Tifrunner.gnm2.ann1.87NRHB	arahy.Tifrunner.gnm2.ann1.CTM7LX
	arahy.Tifrunner.gnm2.ann1.F7W7FE	arahy.Tifrunner.gnm2.ann1.0GHG5C	arahy.Tifrunner.gnm2.ann1.67NNK3	arahy.Tifrunner.gnm2.ann1.CU0K9M	ONT.5767	ONT.4305	arahy.Tifrunner.gnm2.ann1.CU0K9M	arahy.Tifrunner.gnm2.ann1.87NXW9	arahy.Tifrunner.gnm2.ann1.CU0K9M
	arahy.Tifrunner.gnm2.ann1.F83RTD	arahy.Tifrunner.gnm2.ann1.0GWZ16	arahy.Tifrunner.gnm2.ann1.67XQRG	arahy.Tifrunner.gnm2.ann1.CV6EY6	ONT.5772	ONT.4307	arahy.Tifrunner.gnm2.ann1.CV6EY6	arahy.Tifrunner.gnm2.ann1.87XTYU	arahy.Tifrunner.gnm2.ann1.CV6EY6
	arahy.Tifrunner.gnm2.ann1.F8J8JI	arahy.Tifrunner.gnm2.ann1.0GZ16Q	arahy.Tifrunner.gnm2.ann1.67ZQRX	arahy.Tifrunner.gnm2.ann1.CVNS8P	ONT.5807	ONT.4310	arahy.Tifrunner.gnm2.ann1.CVNS8P	arahy.Tifrunner.gnm2.ann1.88153A	arahy.Tifrunner.gnm2.ann1.CVNS8P
	arahy.Tifrunner.gnm2.ann1.F931KH	arahy.Tifrunner.gnm2.ann1.0H6YGR	arahy.Tifrunner.gnm2.ann1.681ID1	arahy.Tifrunner.gnm2.ann1.CVXT9E	ONT.5821	ONT.4314	arahy.Tifrunner.gnm2.ann1.CVXT9E	arahy.Tifrunner.gnm2.ann1.8837KU	arahy.Tifrunner.gnm2.ann1.CVXT9E
	arahy.Tifrunner.gnm2.ann1.F9T1WN	arahy.Tifrunner.gnm2.ann1.0HE1Z7	arahy.Tifrunner.gnm2.ann1.6856EH	arahy.Tifrunner.gnm2.ann1.CWU154	ONT.5853	ONT.4316	arahy.Tifrunner.gnm2.ann1.CWU154	arahy.Tifrunner.gnm2.ann1.886KVU	arahy.Tifrunner.gnm2.ann1.CWU154
	arahy.Tifrunner.gnm2.ann1.FB7A1H	arahy.Tifrunner.gnm2.ann1.0HX70L	arahy.Tifrunner.gnm2.ann1.68AZQV	arahy.Tifrunner.gnm2.ann1.CWZU13	ONT.5865	ONT.4335	arahy.Tifrunner.gnm2.ann1.CWZU13	arahy.Tifrunner.gnm2.ann1.8883SE	arahy.Tifrunner.gnm2.ann1.CWZU13
	arahy.Tifrunner.gnm2.ann1.FB9VDL	arahy.Tifrunner.gnm2.ann1.0I35HW	arahy.Tifrunner.gnm2.ann1.68EW5P	arahy.Tifrunner.gnm2.ann1.CX086V	ONT.5921	ONT.4341	arahy.Tifrunner.gnm2.ann1.CX086V	arahy.Tifrunner.gnm2.ann1.88B2ED	arahy.Tifrunner.gnm2.ann1.CX086V
	arahy.Tifrunner.gnm2.ann1.FCN6T2	arahy.Tifrunner.gnm2.ann1.0I4CS6	arahy.Tifrunner.gnm2.ann1.68HMAV	arahy.Tifrunner.gnm2.ann1.CX750A	ONT.5928	ONT.4350	arahy.Tifrunner.gnm2.ann1.CX750A	arahy.Tifrunner.gnm2.ann1.88EKIY	arahy.Tifrunner.gnm2.ann1.CX750A
	arahy.Tifrunner.gnm2.ann1.FCSG49	arahy.Tifrunner.gnm2.ann1.0IDI1A	arahy.Tifrunner.gnm2.ann1.68J28U	arahy.Tifrunner.gnm2.ann1.CY54UW	ONT.594	ONT.4377	arahy.Tifrunner.gnm2.ann1.CY54UW	arahy.Tifrunner.gnm2.ann1.88RVSM	arahy.Tifrunner.gnm2.ann1.CY54UW
	arahy.Tifrunner.gnm2.ann1.FD543A	arahy.Tifrunner.gnm2.ann1.0J0X0V	arahy.Tifrunner.gnm2.ann1.68JQQM	arahy.Tifrunner.gnm2.ann1.CYJA9T	ONT.5979	ONT.4385	arahy.Tifrunner.gnm2.ann1.CYJA9T	arahy.Tifrunner.gnm2.ann1.898M5Y	arahy.Tifrunner.gnm2.ann1.CYJA9T
	arahy.Tifrunner.gnm2.ann1.FDIY97	arahy.Tifrunner.gnm2.ann1.0J1699	arahy.Tifrunner.gnm2.ann1.68L72N	arahy.Tifrunner.gnm2.ann1.CYMD29	ONT.5985	ONT.4391	arahy.Tifrunner.gnm2.ann1.CYMD29	arahy.Tifrunner.gnm2.ann1.89L395	arahy.Tifrunner.gnm2.ann1.CYMD29
	arahy.Tifrunner.gnm2.ann1.FDN5YK	arahy.Tifrunner.gnm2.ann1.0J3LZT	arahy.Tifrunner.gnm2.ann1.68LHHN	arahy.Tifrunner.gnm2.ann1.CYY94F	ONT.6005	ONT.4456	arahy.Tifrunner.gnm2.ann1.CYY94F	arahy.Tifrunner.gnm2.ann1.89XWV7	arahy.Tifrunner.gnm2.ann1.CYY94F
	arahy.Tifrunner.gnm2.ann1.FE9TG6	arahy.Tifrunner.gnm2.ann1.0J6LH7	arahy.Tifrunner.gnm2.ann1.68M1NE	arahy.Tifrunner.gnm2.ann1.CZ3KL5	ONT.6024	ONT.4464	arahy.Tifrunner.gnm2.ann1.CZ3KL5	arahy.Tifrunner.gnm2.ann1.89ZP41	arahy.Tifrunner.gnm2.ann1.CZ3KL5
	arahy.Tifrunner.gnm2.ann1.FF070U	arahy.Tifrunner.gnm2.ann1.0J7BXD	arahy.Tifrunner.gnm2.ann1.68MNY7	arahy.Tifrunner.gnm2.ann1.CZ9TB2	ONT.6064	ONT.4476	arahy.Tifrunner.gnm2.ann1.CZ9TB2	arahy.Tifrunner.gnm2.ann1.8A1TPW	arahy.Tifrunner.gnm2.ann1.CZ9TB2
	arahy.Tifrunner.gnm2.ann1.FFV8SF	arahy.Tifrunner.gnm2.ann1.0J94Q0	arahy.Tifrunner.gnm2.ann1.68MQ8I	arahy.Tifrunner.gnm2.ann1.D0AYNK	ONT.6071	ONT.4485	arahy.Tifrunner.gnm2.ann1.D0AYNK	arahy.Tifrunner.gnm2.ann1.8ABR7H	arahy.Tifrunner.gnm2.ann1.D0AYNK
	arahy.Tifrunner.gnm2.ann1.FFY74H	arahy.Tifrunner.gnm2.ann1.0JDQ22	arahy.Tifrunner.gnm2.ann1.68QD6J	arahy.Tifrunner.gnm2.ann1.D0VJ3P	ONT.6101	ONT.4517	arahy.Tifrunner.gnm2.ann1.D0VJ3P	arahy.Tifrunner.gnm2.ann1.8AL6VH	arahy.Tifrunner.gnm2.ann1.D0VJ3P
	arahy.Tifrunner.gnm2.ann1.FGI2QD	arahy.Tifrunner.gnm2.ann1.0JH0K6	arahy.Tifrunner.gnm2.ann1.68RGHK	arahy.Tifrunner.gnm2.ann1.D18R6M	ONT.6105	ONT.4525	arahy.Tifrunner.gnm2.ann1.D18R6M	arahy.Tifrunner.gnm2.ann1.8B0AQ5	arahy.Tifrunner.gnm2.ann1.D18R6M
	arahy.Tifrunner.gnm2.ann1.FH44NZ	arahy.Tifrunner.gnm2.ann1.0K2T49	arahy.Tifrunner.gnm2.ann1.68SH35	arahy.Tifrunner.gnm2.ann1.D19TT3	ONT.6141	ONT.4526	arahy.Tifrunner.gnm2.ann1.D19TT3	arahy.Tifrunner.gnm2.ann1.8C30VS	arahy.Tifrunner.gnm2.ann1.D19TT3
	arahy.Tifrunner.gnm2.ann1.FH4MAJ	arahy.Tifrunner.gnm2.ann1.0K51C9	arahy.Tifrunner.gnm2.ann1.68UH5I	arahy.Tifrunner.gnm2.ann1.D2EUEA	ONT.6146	ONT.4537	arahy.Tifrunner.gnm2.ann1.D2EUEA	arahy.Tifrunner.gnm2.ann1.8C5A90	arahy.Tifrunner.gnm2.ann1.D2EUEA
	arahy.Tifrunner.gnm2.ann1.FH6P3F	arahy.Tifrunner.gnm2.ann1.0KDC5W	arahy.Tifrunner.gnm2.ann1.68V7GN	arahy.Tifrunner.gnm2.ann1.D2U3E6	ONT.6156	ONT.456	arahy.Tifrunner.gnm2.ann1.D2U3E6	arahy.Tifrunner.gnm2.ann1.8C6B4V	arahy.Tifrunner.gnm2.ann1.D2U3E6
	arahy.Tifrunner.gnm2.ann1.FI9C9D	arahy.Tifrunner.gnm2.ann1.0KL0LR	arahy.Tifrunner.gnm2.ann1.68W1N1	arahy.Tifrunner.gnm2.ann1.D3D30P	ONT.6166	ONT.4601	arahy.Tifrunner.gnm2.ann1.D3D30P	arahy.Tifrunner.gnm2.ann1.8C9R1J	arahy.Tifrunner.gnm2.ann1.D3D30P
	arahy.Tifrunner.gnm2.ann1.FIK9JS	arahy.Tifrunner.gnm2.ann1.0KLV1J	arahy.Tifrunner.gnm2.ann1.68WXI5	arahy.Tifrunner.gnm2.ann1.D3DSYK	ONT.6209	ONT.4614	arahy.Tifrunner.gnm2.ann1.D3DSYK	arahy.Tifrunner.gnm2.ann1.8CY9VM	arahy.Tifrunner.gnm2.ann1.D3DSYK
	arahy.Tifrunner.gnm2.ann1.FJ0YVG	arahy.Tifrunner.gnm2.ann1.0L2UMW	arahy.Tifrunner.gnm2.ann1.68Y0RY	arahy.Tifrunner.gnm2.ann1.D47N05	ONT.6231	ONT.4620	arahy.Tifrunner.gnm2.ann1.D47N05	arahy.Tifrunner.gnm2.ann1.8CZ745	arahy.Tifrunner.gnm2.ann1.D47N05
	arahy.Tifrunner.gnm2.ann1.FJ1N0Z	arahy.Tifrunner.gnm2.ann1.0LDE9J	arahy.Tifrunner.gnm2.ann1.691U9V	arahy.Tifrunner.gnm2.ann1.D4D0YI	ONT.6270	ONT.4636	arahy.Tifrunner.gnm2.ann1.D4D0YI	arahy.Tifrunner.gnm2.ann1.8D109F	arahy.Tifrunner.gnm2.ann1.D4D0YI
	arahy.Tifrunner.gnm2.ann1.FJCJ23	arahy.Tifrunner.gnm2.ann1.0LE775	arahy.Tifrunner.gnm2.ann1.69550A	arahy.Tifrunner.gnm2.ann1.D4J6IB	ONT.6281	ONT.4654	arahy.Tifrunner.gnm2.ann1.D4J6IB	arahy.Tifrunner.gnm2.ann1.8D3DC2	arahy.Tifrunner.gnm2.ann1.D4J6IB
	arahy.Tifrunner.gnm2.ann1.FJH25Q	arahy.Tifrunner.gnm2.ann1.0LZD0Q	arahy.Tifrunner.gnm2.ann1.69CMND	arahy.Tifrunner.gnm2.ann1.D4N0FV	ONT.6311	ONT.4663	arahy.Tifrunner.gnm2.ann1.D4N0FV	arahy.Tifrunner.gnm2.ann1.8D4CC7	arahy.Tifrunner.gnm2.ann1.D4N0FV
	arahy.Tifrunner.gnm2.ann1.FK15VW	arahy.Tifrunner.gnm2.ann1.0M1DUZ	arahy.Tifrunner.gnm2.ann1.69D7A0	arahy.Tifrunner.gnm2.ann1.D699FL	ONT.6330	ONT.4668	arahy.Tifrunner.gnm2.ann1.D699FL	arahy.Tifrunner.gnm2.ann1.8D549Y	arahy.Tifrunner.gnm2.ann1.D699FL
	arahy.Tifrunner.gnm2.ann1.FK1L07	arahy.Tifrunner.gnm2.ann1.0M423A	arahy.Tifrunner.gnm2.ann1.69EVEX	arahy.Tifrunner.gnm2.ann1.D72E2J	ONT.6358	ONT.4675	arahy.Tifrunner.gnm2.ann1.D72E2J	arahy.Tifrunner.gnm2.ann1.8D7DUE	arahy.Tifrunner.gnm2.ann1.D72E2J
	arahy.Tifrunner.gnm2.ann1.FL7XSL	arahy.Tifrunner.gnm2.ann1.0M60B9	arahy.Tifrunner.gnm2.ann1.69IQEU	arahy.Tifrunner.gnm2.ann1.D9NVDI	ONT.6377	ONT.4706	arahy.Tifrunner.gnm2.ann1.D9NVDI	arahy.Tifrunner.gnm2.ann1.8D8HC8	arahy.Tifrunner.gnm2.ann1.D9NVDI
	arahy.Tifrunner.gnm2.ann1.FMIT1J	arahy.Tifrunner.gnm2.ann1.0M9QLC	arahy.Tifrunner.gnm2.ann1.69KP4R	arahy.Tifrunner.gnm2.ann1.D9U3VU	ONT.642	ONT.4714	arahy.Tifrunner.gnm2.ann1.D9U3VU	arahy.Tifrunner.gnm2.ann1.8DDT0E	arahy.Tifrunner.gnm2.ann1.D9U3VU
	arahy.Tifrunner.gnm2.ann1.FN6QZN	arahy.Tifrunner.gnm2.ann1.0ME452	arahy.Tifrunner.gnm2.ann1.6A8S5E	arahy.Tifrunner.gnm2.ann1.DA0PX7	ONT.6429	ONT.4732	arahy.Tifrunner.gnm2.ann1.DA0PX7	arahy.Tifrunner.gnm2.ann1.8DR635	arahy.Tifrunner.gnm2.ann1.DA0PX7
	arahy.Tifrunner.gnm2.ann1.FNG8N4	arahy.Tifrunner.gnm2.ann1.0MK326	arahy.Tifrunner.gnm2.ann1.6AEW1J	arahy.Tifrunner.gnm2.ann1.DAGB12	ONT.643	ONT.4743	arahy.Tifrunner.gnm2.ann1.DAGB12	arahy.Tifrunner.gnm2.ann1.8EAL4D	arahy.Tifrunner.gnm2.ann1.DAGB12
	arahy.Tifrunner.gnm2.ann1.FNQ2E8	arahy.Tifrunner.gnm2.ann1.0MYH4H	arahy.Tifrunner.gnm2.ann1.6AFN3K	arahy.Tifrunner.gnm2.ann1.DB4GMR	ONT.6442	ONT.4749	arahy.Tifrunner.gnm2.ann1.DB4GMR	arahy.Tifrunner.gnm2.ann1.8EC0VW	arahy.Tifrunner.gnm2.ann1.DB4GMR
	arahy.Tifrunner.gnm2.ann1.FNV3YB	arahy.Tifrunner.gnm2.ann1.0N85F7	arahy.Tifrunner.gnm2.ann1.6AR5V7	arahy.Tifrunner.gnm2.ann1.DBMD67	ONT.652	ONT.4751	arahy.Tifrunner.gnm2.ann1.DBMD67	arahy.Tifrunner.gnm2.ann1.8EF0QG	arahy.Tifrunner.gnm2.ann1.DBMD67
	arahy.Tifrunner.gnm2.ann1.FQK9B4	arahy.Tifrunner.gnm2.ann1.0NF1ZI	arahy.Tifrunner.gnm2.ann1.6B1TLK	arahy.Tifrunner.gnm2.ann1.DBZ9PS	ONT.6563	ONT.4762	arahy.Tifrunner.gnm2.ann1.DBZ9PS	arahy.Tifrunner.gnm2.ann1.8F2DT0	arahy.Tifrunner.gnm2.ann1.DBZ9PS
	arahy.Tifrunner.gnm2.ann1.FQS251	arahy.Tifrunner.gnm2.ann1.0NFG0V	arahy.Tifrunner.gnm2.ann1.6B39MA	arahy.Tifrunner.gnm2.ann1.DC259S	ONT.6579	ONT.4781	arahy.Tifrunner.gnm2.ann1.DC259S	arahy.Tifrunner.gnm2.ann1.8F47NR	arahy.Tifrunner.gnm2.ann1.DC259S
	arahy.Tifrunner.gnm2.ann1.FRKN6W	arahy.Tifrunner.gnm2.ann1.0NGS5F	arahy.Tifrunner.gnm2.ann1.6BE69P	arahy.Tifrunner.gnm2.ann1.DC2GX7	ONT.6612	ONT.4793	arahy.Tifrunner.gnm2.ann1.DC2GX7	arahy.Tifrunner.gnm2.ann1.8F5UKX	arahy.Tifrunner.gnm2.ann1.DC2GX7
	arahy.Tifrunner.gnm2.ann1.FSQ0ED	arahy.Tifrunner.gnm2.ann1.0NN7BN	arahy.Tifrunner.gnm2.ann1.6BH6U4	arahy.Tifrunner.gnm2.ann1.DCNL5J	ONT.6630	ONT.4845	arahy.Tifrunner.gnm2.ann1.DCNL5J	arahy.Tifrunner.gnm2.ann1.8F6M4K	arahy.Tifrunner.gnm2.ann1.DCNL5J
	arahy.Tifrunner.gnm2.ann1.FSY6MA	arahy.Tifrunner.gnm2.ann1.0NW365	arahy.Tifrunner.gnm2.ann1.6BLG7S	arahy.Tifrunner.gnm2.ann1.DCU3FP	ONT.665	ONT.4858	arahy.Tifrunner.gnm2.ann1.DCU3FP	arahy.Tifrunner.gnm2.ann1.8F7PE4	arahy.Tifrunner.gnm2.ann1.DCU3FP
	arahy.Tifrunner.gnm2.ann1.FUF0I1	arahy.Tifrunner.gnm2.ann1.0PHB1J	arahy.Tifrunner.gnm2.ann1.6BXT91	arahy.Tifrunner.gnm2.ann1.DD37CG	ONT.6662	ONT.486	arahy.Tifrunner.gnm2.ann1.DD37CG	arahy.Tifrunner.gnm2.ann1.8F9AHD	arahy.Tifrunner.gnm2.ann1.DD37CG
	arahy.Tifrunner.gnm2.ann1.FUJ1Q4	arahy.Tifrunner.gnm2.ann1.0PJ706	arahy.Tifrunner.gnm2.ann1.6C0LG0	arahy.Tifrunner.gnm2.ann1.DD71WC	ONT.6694	ONT.4870	arahy.Tifrunner.gnm2.ann1.DD71WC	arahy.Tifrunner.gnm2.ann1.8FCI62	arahy.Tifrunner.gnm2.ann1.DD71WC
	arahy.Tifrunner.gnm2.ann1.FVXT0M	arahy.Tifrunner.gnm2.ann1.0PNZ7T	arahy.Tifrunner.gnm2.ann1.6C29FD	arahy.Tifrunner.gnm2.ann1.DE6SJA	ONT.6729	ONT.4871	arahy.Tifrunner.gnm2.ann1.DE6SJA	arahy.Tifrunner.gnm2.ann1.8FEK6M	arahy.Tifrunner.gnm2.ann1.DE6SJA
	arahy.Tifrunner.gnm2.ann1.FW4L9V	arahy.Tifrunner.gnm2.ann1.0Q1UCB	arahy.Tifrunner.gnm2.ann1.6C4W0P	arahy.Tifrunner.gnm2.ann1.DFM3I4	ONT.6731	ONT.4892	arahy.Tifrunner.gnm2.ann1.DFM3I4	arahy.Tifrunner.gnm2.ann1.8FF2M6	arahy.Tifrunner.gnm2.ann1.DFM3I4
	arahy.Tifrunner.gnm2.ann1.FW6EXK	arahy.Tifrunner.gnm2.ann1.0Q4XQV	arahy.Tifrunner.gnm2.ann1.6C93RA	arahy.Tifrunner.gnm2.ann1.DG98DY	ONT.6739	ONT.4941	arahy.Tifrunner.gnm2.ann1.DG98DY	arahy.Tifrunner.gnm2.ann1.8FZ8QS	arahy.Tifrunner.gnm2.ann1.DG98DY
	arahy.Tifrunner.gnm2.ann1.FWY8EA	arahy.Tifrunner.gnm2.ann1.0QEA6L	arahy.Tifrunner.gnm2.ann1.6C98HC	arahy.Tifrunner.gnm2.ann1.DGK5DJ	ONT.6741	ONT.4964	arahy.Tifrunner.gnm2.ann1.DGK5DJ	arahy.Tifrunner.gnm2.ann1.8G1IGY	arahy.Tifrunner.gnm2.ann1.DGK5DJ
	arahy.Tifrunner.gnm2.ann1.FX07CR	arahy.Tifrunner.gnm2.ann1.0QZ944	arahy.Tifrunner.gnm2.ann1.6CA9FV	arahy.Tifrunner.gnm2.ann1.DGZF1S	ONT.6742	ONT.499	arahy.Tifrunner.gnm2.ann1.DGZF1S	arahy.Tifrunner.gnm2.ann1.8GA97S	arahy.Tifrunner.gnm2.ann1.DGZF1S
	arahy.Tifrunner.gnm2.ann1.FX71XI	arahy.Tifrunner.gnm2.ann1.0R3YHS	arahy.Tifrunner.gnm2.ann1.6CD4KH	arahy.Tifrunner.gnm2.ann1.DH99G0	ONT.6815	ONT.5012	arahy.Tifrunner.gnm2.ann1.DH99G0	arahy.Tifrunner.gnm2.ann1.8GI8KI	arahy.Tifrunner.gnm2.ann1.DH99G0
	arahy.Tifrunner.gnm2.ann1.FYS41P	arahy.Tifrunner.gnm2.ann1.0R4JGR	arahy.Tifrunner.gnm2.ann1.6CI6DX	arahy.Tifrunner.gnm2.ann1.DHGV6W	ONT.6819	ONT.507	arahy.Tifrunner.gnm2.ann1.DHGV6W	arahy.Tifrunner.gnm2.ann1.8GXM4F	arahy.Tifrunner.gnm2.ann1.DHGV6W
	arahy.Tifrunner.gnm2.ann1.G01IV1	arahy.Tifrunner.gnm2.ann1.0R79PA	arahy.Tifrunner.gnm2.ann1.6D6Z2R	arahy.Tifrunner.gnm2.ann1.DHZ2RQ	ONT.6827	ONT.5089	arahy.Tifrunner.gnm2.ann1.DHZ2RQ	arahy.Tifrunner.gnm2.ann1.8HB0N1	arahy.Tifrunner.gnm2.ann1.DHZ2RQ
	arahy.Tifrunner.gnm2.ann1.G0PQAF	arahy.Tifrunner.gnm2.ann1.0RH0I3	arahy.Tifrunner.gnm2.ann1.6DI6VD	arahy.Tifrunner.gnm2.ann1.DI5QT1	ONT.685	ONT.5107	arahy.Tifrunner.gnm2.ann1.DI5QT1	arahy.Tifrunner.gnm2.ann1.8HDV7G	arahy.Tifrunner.gnm2.ann1.DI5QT1
	arahy.Tifrunner.gnm2.ann1.G0YQ1S	arahy.Tifrunner.gnm2.ann1.0RJM1Q	arahy.Tifrunner.gnm2.ann1.6DJV34	arahy.Tifrunner.gnm2.ann1.DIS46Y	ONT.6878	ONT.5112	arahy.Tifrunner.gnm2.ann1.DIS46Y	arahy.Tifrunner.gnm2.ann1.8HJ1Q1	arahy.Tifrunner.gnm2.ann1.DIS46Y
	arahy.Tifrunner.gnm2.ann1.G0Z8YB	arahy.Tifrunner.gnm2.ann1.0RL0PX	arahy.Tifrunner.gnm2.ann1.6DPN98	arahy.Tifrunner.gnm2.ann1.DIS6R0	ONT.688	ONT.5117	arahy.Tifrunner.gnm2.ann1.DIS6R0	arahy.Tifrunner.gnm2.ann1.8HL8AF	arahy.Tifrunner.gnm2.ann1.DIS6R0
	arahy.Tifrunner.gnm2.ann1.G1MC5D	arahy.Tifrunner.gnm2.ann1.0S8VPV	arahy.Tifrunner.gnm2.ann1.6DQ39T	arahy.Tifrunner.gnm2.ann1.DIVU4S	ONT.6889	ONT.5170	arahy.Tifrunner.gnm2.ann1.DIVU4S	arahy.Tifrunner.gnm2.ann1.8HR44I	arahy.Tifrunner.gnm2.ann1.DIVU4S
	arahy.Tifrunner.gnm2.ann1.G26LFA	arahy.Tifrunner.gnm2.ann1.0SG038	arahy.Tifrunner.gnm2.ann1.6DQD63	arahy.Tifrunner.gnm2.ann1.DIZ6KI	ONT.6921	ONT.5175	arahy.Tifrunner.gnm2.ann1.DIZ6KI	arahy.Tifrunner.gnm2.ann1.8I5BUK	arahy.Tifrunner.gnm2.ann1.DIZ6KI
	arahy.Tifrunner.gnm2.ann1.G2Y3LT	arahy.Tifrunner.gnm2.ann1.0SP0C0	arahy.Tifrunner.gnm2.ann1.6DRS7R	arahy.Tifrunner.gnm2.ann1.DJ0WEW	ONT.6924	ONT.5226	arahy.Tifrunner.gnm2.ann1.DJ0WEW	arahy.Tifrunner.gnm2.ann1.8I84Z2	arahy.Tifrunner.gnm2.ann1.DJ0WEW
	arahy.Tifrunner.gnm2.ann1.G39DTN	arahy.Tifrunner.gnm2.ann1.0SW4QZ	arahy.Tifrunner.gnm2.ann1.6DX332	arahy.Tifrunner.gnm2.ann1.DJ8HM4	ONT.6926	ONT.5252	arahy.Tifrunner.gnm2.ann1.DJ8HM4	arahy.Tifrunner.gnm2.ann1.8I98WG	arahy.Tifrunner.gnm2.ann1.DJ8HM4
	arahy.Tifrunner.gnm2.ann1.G3H0B2	arahy.Tifrunner.gnm2.ann1.0T2RHF	arahy.Tifrunner.gnm2.ann1.6DX8AG	arahy.Tifrunner.gnm2.ann1.DL1AJH	ONT.6978	ONT.5336	arahy.Tifrunner.gnm2.ann1.DL1AJH	arahy.Tifrunner.gnm2.ann1.8JC9PH	arahy.Tifrunner.gnm2.ann1.DL1AJH
	arahy.Tifrunner.gnm2.ann1.G42Z1Q	arahy.Tifrunner.gnm2.ann1.0T503U	arahy.Tifrunner.gnm2.ann1.6E02AJ	arahy.Tifrunner.gnm2.ann1.DLUG3E	ONT.700	ONT.5349	arahy.Tifrunner.gnm2.ann1.DLUG3E	arahy.Tifrunner.gnm2.ann1.8JRJ6X	arahy.Tifrunner.gnm2.ann1.DLUG3E
	arahy.Tifrunner.gnm2.ann1.G524VK	arahy.Tifrunner.gnm2.ann1.0T6MFC	arahy.Tifrunner.gnm2.ann1.6E503M	arahy.Tifrunner.gnm2.ann1.DLXF41	ONT.7055	ONT.5362	arahy.Tifrunner.gnm2.ann1.DLXF41	arahy.Tifrunner.gnm2.ann1.8JT992	arahy.Tifrunner.gnm2.ann1.DLXF41
	arahy.Tifrunner.gnm2.ann1.G5CDQW	arahy.Tifrunner.gnm2.ann1.0T7G4F	arahy.Tifrunner.gnm2.ann1.6E5JYA	arahy.Tifrunner.gnm2.ann1.DM5ZEB	ONT.7059	ONT.5401	arahy.Tifrunner.gnm2.ann1.DM5ZEB	arahy.Tifrunner.gnm2.ann1.8K3X8B	arahy.Tifrunner.gnm2.ann1.DM5ZEB
	arahy.Tifrunner.gnm2.ann1.G5EV1M	arahy.Tifrunner.gnm2.ann1.0T87WI	arahy.Tifrunner.gnm2.ann1.6E8E03	arahy.Tifrunner.gnm2.ann1.DME8QF	ONT.7060	ONT.5408	arahy.Tifrunner.gnm2.ann1.DME8QF	arahy.Tifrunner.gnm2.ann1.8K9FRI	arahy.Tifrunner.gnm2.ann1.DME8QF
	arahy.Tifrunner.gnm2.ann1.G5TW2N	arahy.Tifrunner.gnm2.ann1.0TH4I1	arahy.Tifrunner.gnm2.ann1.6E8MYZ	arahy.Tifrunner.gnm2.ann1.DMI4PH	ONT.7067	ONT.5414	arahy.Tifrunner.gnm2.ann1.DMI4PH	arahy.Tifrunner.gnm2.ann1.8KC8J6	arahy.Tifrunner.gnm2.ann1.DMI4PH
	arahy.Tifrunner.gnm2.ann1.G691ZN	arahy.Tifrunner.gnm2.ann1.0TK6RU	arahy.Tifrunner.gnm2.ann1.6E8WTG	arahy.Tifrunner.gnm2.ann1.DMWP0X	ONT.707	ONT.5447	arahy.Tifrunner.gnm2.ann1.DMWP0X	arahy.Tifrunner.gnm2.ann1.8KK2IT	arahy.Tifrunner.gnm2.ann1.DMWP0X
	arahy.Tifrunner.gnm2.ann1.G6KWIF	arahy.Tifrunner.gnm2.ann1.0TX3JS	arahy.Tifrunner.gnm2.ann1.6E9FN3	arahy.Tifrunner.gnm2.ann1.DN37UN	ONT.7092	ONT.5449	arahy.Tifrunner.gnm2.ann1.DN37UN	arahy.Tifrunner.gnm2.ann1.8KP8XF	arahy.Tifrunner.gnm2.ann1.DN37UN
	arahy.Tifrunner.gnm2.ann1.G6UPN1	arahy.Tifrunner.gnm2.ann1.0U0SSW	arahy.Tifrunner.gnm2.ann1.6E9FUG	arahy.Tifrunner.gnm2.ann1.DN3U87	ONT.7102	ONT.5457	arahy.Tifrunner.gnm2.ann1.DN3U87	arahy.Tifrunner.gnm2.ann1.8KS8EB	arahy.Tifrunner.gnm2.ann1.DN3U87
	arahy.Tifrunner.gnm2.ann1.G729YX	arahy.Tifrunner.gnm2.ann1.0U2YQ3	arahy.Tifrunner.gnm2.ann1.6EBR5V	arahy.Tifrunner.gnm2.ann1.DPQ6SD	ONT.7138	ONT.5465	arahy.Tifrunner.gnm2.ann1.DPQ6SD	arahy.Tifrunner.gnm2.ann1.8KX9XE	arahy.Tifrunner.gnm2.ann1.DPQ6SD
	arahy.Tifrunner.gnm2.ann1.G7F7H8	arahy.Tifrunner.gnm2.ann1.0U49HS	arahy.Tifrunner.gnm2.ann1.6EG4FQ	arahy.Tifrunner.gnm2.ann1.DUU85D	ONT.7156	ONT.5489	arahy.Tifrunner.gnm2.ann1.DUU85D	arahy.Tifrunner.gnm2.ann1.8L38IN	arahy.Tifrunner.gnm2.ann1.DUU85D
	arahy.Tifrunner.gnm2.ann1.G7TND8	arahy.Tifrunner.gnm2.ann1.0UF999	arahy.Tifrunner.gnm2.ann1.6EL8BV	arahy.Tifrunner.gnm2.ann1.DXT6EF	ONT.7195	ONT.5493	arahy.Tifrunner.gnm2.ann1.DXT6EF	arahy.Tifrunner.gnm2.ann1.8L40SG	arahy.Tifrunner.gnm2.ann1.DXT6EF
	arahy.Tifrunner.gnm2.ann1.G7VI5W	arahy.Tifrunner.gnm2.ann1.0UKE5Q	arahy.Tifrunner.gnm2.ann1.6EMS5T	arahy.Tifrunner.gnm2.ann1.DXZ71K	ONT.7205	ONT.5501	arahy.Tifrunner.gnm2.ann1.DXZ71K	arahy.Tifrunner.gnm2.ann1.8LB9ZD	arahy.Tifrunner.gnm2.ann1.DXZ71K
	arahy.Tifrunner.gnm2.ann1.G8Q6Z7	arahy.Tifrunner.gnm2.ann1.0UR0S2	arahy.Tifrunner.gnm2.ann1.6ER5HC	arahy.Tifrunner.gnm2.ann1.DY3CW6	ONT.7227	ONT.5507	arahy.Tifrunner.gnm2.ann1.DY3CW6	arahy.Tifrunner.gnm2.ann1.8LQR2U	arahy.Tifrunner.gnm2.ann1.DY3CW6
	arahy.Tifrunner.gnm2.ann1.GA8N54	arahy.Tifrunner.gnm2.ann1.0UT8YS	arahy.Tifrunner.gnm2.ann1.6ERU87	arahy.Tifrunner.gnm2.ann1.DZC4D8	ONT.7231	ONT.5544	arahy.Tifrunner.gnm2.ann1.DZC4D8	arahy.Tifrunner.gnm2.ann1.8M9DZW	arahy.Tifrunner.gnm2.ann1.DZC4D8
	arahy.Tifrunner.gnm2.ann1.GAE861	arahy.Tifrunner.gnm2.ann1.0UW6S5	arahy.Tifrunner.gnm2.ann1.6EYS0J	arahy.Tifrunner.gnm2.ann1.E0CW41	ONT.7238	ONT.5556	arahy.Tifrunner.gnm2.ann1.E0CW41	arahy.Tifrunner.gnm2.ann1.8MB6Y9	arahy.Tifrunner.gnm2.ann1.E0CW41
	arahy.Tifrunner.gnm2.ann1.GB6ZUZ	arahy.Tifrunner.gnm2.ann1.0UXM82	arahy.Tifrunner.gnm2.ann1.6F7D9A	arahy.Tifrunner.gnm2.ann1.E0EAPG	ONT.7248	ONT.5579	arahy.Tifrunner.gnm2.ann1.E0EAPG	arahy.Tifrunner.gnm2.ann1.8MB9CM	arahy.Tifrunner.gnm2.ann1.E0EAPG
	arahy.Tifrunner.gnm2.ann1.GC5CXU	arahy.Tifrunner.gnm2.ann1.0V14H2	arahy.Tifrunner.gnm2.ann1.6FC4ID	arahy.Tifrunner.gnm2.ann1.E0MG3A	ONT.7256	ONT.5581	arahy.Tifrunner.gnm2.ann1.E0MG3A	arahy.Tifrunner.gnm2.ann1.8MLT52	arahy.Tifrunner.gnm2.ann1.E0MG3A
	arahy.Tifrunner.gnm2.ann1.GD00VG	arahy.Tifrunner.gnm2.ann1.0V36VB	arahy.Tifrunner.gnm2.ann1.6FKZ68	arahy.Tifrunner.gnm2.ann1.E0TF04	ONT.7273	ONT.5593	arahy.Tifrunner.gnm2.ann1.E0TF04	arahy.Tifrunner.gnm2.ann1.8MV22J	arahy.Tifrunner.gnm2.ann1.E0TF04
	arahy.Tifrunner.gnm2.ann1.GDAP1Y	arahy.Tifrunner.gnm2.ann1.0V74LF	arahy.Tifrunner.gnm2.ann1.6FL4NC	arahy.Tifrunner.gnm2.ann1.E0VATA	ONT.7325	ONT.5617	arahy.Tifrunner.gnm2.ann1.E0VATA	arahy.Tifrunner.gnm2.ann1.8N3EDT	arahy.Tifrunner.gnm2.ann1.E0VATA
	arahy.Tifrunner.gnm2.ann1.GDN36T	arahy.Tifrunner.gnm2.ann1.0W5UIW	arahy.Tifrunner.gnm2.ann1.6FZ3DA	arahy.Tifrunner.gnm2.ann1.E14D4D	ONT.738	ONT.5618	arahy.Tifrunner.gnm2.ann1.E14D4D	arahy.Tifrunner.gnm2.ann1.8N7HPT	arahy.Tifrunner.gnm2.ann1.E14D4D
	arahy.Tifrunner.gnm2.ann1.GFJ2Z4	arahy.Tifrunner.gnm2.ann1.0W8RKK	arahy.Tifrunner.gnm2.ann1.6G1FH3	arahy.Tifrunner.gnm2.ann1.E1AWYD	ONT.743	ONT.5621	arahy.Tifrunner.gnm2.ann1.E1AWYD	arahy.Tifrunner.gnm2.ann1.8NC760	arahy.Tifrunner.gnm2.ann1.E1AWYD
	arahy.Tifrunner.gnm2.ann1.GG2EN1	arahy.Tifrunner.gnm2.ann1.0W916P	arahy.Tifrunner.gnm2.ann1.6G2TCX	arahy.Tifrunner.gnm2.ann1.E1UNHC	ONT.7448	ONT.5672	arahy.Tifrunner.gnm2.ann1.E1UNHC	arahy.Tifrunner.gnm2.ann1.8NDV1J	arahy.Tifrunner.gnm2.ann1.E1UNHC
	arahy.Tifrunner.gnm2.ann1.GG4XIK	arahy.Tifrunner.gnm2.ann1.0WC7DT	arahy.Tifrunner.gnm2.ann1.6G4FCY	arahy.Tifrunner.gnm2.ann1.E1WP71	ONT.7463	ONT.5751	arahy.Tifrunner.gnm2.ann1.E1WP71	arahy.Tifrunner.gnm2.ann1.8NKF7K	arahy.Tifrunner.gnm2.ann1.E1WP71
	arahy.Tifrunner.gnm2.ann1.GGU5D9	arahy.Tifrunner.gnm2.ann1.0WM0I5	arahy.Tifrunner.gnm2.ann1.6G9Z4M	arahy.Tifrunner.gnm2.ann1.E295CW	ONT.7480	ONT.5753	arahy.Tifrunner.gnm2.ann1.E295CW	arahy.Tifrunner.gnm2.ann1.8P32VS	arahy.Tifrunner.gnm2.ann1.E295CW
	arahy.Tifrunner.gnm2.ann1.GHTC3Q	arahy.Tifrunner.gnm2.ann1.0WSK8D	arahy.Tifrunner.gnm2.ann1.6GA0DJ	arahy.Tifrunner.gnm2.ann1.E2P3C3	ONT.7573	ONT.5762	arahy.Tifrunner.gnm2.ann1.E2P3C3	arahy.Tifrunner.gnm2.ann1.8PBE23	arahy.Tifrunner.gnm2.ann1.E2P3C3
	arahy.Tifrunner.gnm2.ann1.GI0X5T	arahy.Tifrunner.gnm2.ann1.0X1LIN	arahy.Tifrunner.gnm2.ann1.6GC407	arahy.Tifrunner.gnm2.ann1.E2XSSP	ONT.7574	ONT.5765	arahy.Tifrunner.gnm2.ann1.E2XSSP	arahy.Tifrunner.gnm2.ann1.8PRB68	arahy.Tifrunner.gnm2.ann1.E2XSSP
	arahy.Tifrunner.gnm2.ann1.GJ1EJQ	arahy.Tifrunner.gnm2.ann1.0X38XU	arahy.Tifrunner.gnm2.ann1.6GC7G5	arahy.Tifrunner.gnm2.ann1.E3U1P5	ONT.7592	ONT.5767	arahy.Tifrunner.gnm2.ann1.E3U1P5	arahy.Tifrunner.gnm2.ann1.8PRW0D	arahy.Tifrunner.gnm2.ann1.E3U1P5
	arahy.Tifrunner.gnm2.ann1.GJCV3J	arahy.Tifrunner.gnm2.ann1.0X3R4P	arahy.Tifrunner.gnm2.ann1.6GDW19	arahy.Tifrunner.gnm2.ann1.E3VS3U	ONT.7594	ONT.5772	arahy.Tifrunner.gnm2.ann1.E3VS3U	arahy.Tifrunner.gnm2.ann1.8PX6PB	arahy.Tifrunner.gnm2.ann1.E3VS3U
	arahy.Tifrunner.gnm2.ann1.GJD59M	arahy.Tifrunner.gnm2.ann1.0X932T	arahy.Tifrunner.gnm2.ann1.6GY7YJ	arahy.Tifrunner.gnm2.ann1.E46NXI	ONT.761	ONT.578	arahy.Tifrunner.gnm2.ann1.E46NXI	arahy.Tifrunner.gnm2.ann1.8PZY5G	arahy.Tifrunner.gnm2.ann1.E46NXI
	arahy.Tifrunner.gnm2.ann1.GJFA3Z	arahy.Tifrunner.gnm2.ann1.0XD544	arahy.Tifrunner.gnm2.ann1.6GZ8LR	arahy.Tifrunner.gnm2.ann1.E54J1V	ONT.762	ONT.5795	arahy.Tifrunner.gnm2.ann1.E54J1V	arahy.Tifrunner.gnm2.ann1.8Q2DG5	arahy.Tifrunner.gnm2.ann1.E54J1V
	arahy.Tifrunner.gnm2.ann1.GK6DAA	arahy.Tifrunner.gnm2.ann1.0XGN9Z	arahy.Tifrunner.gnm2.ann1.6H1017	arahy.Tifrunner.gnm2.ann1.E5IAKT	ONT.763	ONT.5797	arahy.Tifrunner.gnm2.ann1.E5IAKT	arahy.Tifrunner.gnm2.ann1.8Q2QZD	arahy.Tifrunner.gnm2.ann1.E5IAKT
	arahy.Tifrunner.gnm2.ann1.GK9JFI	arahy.Tifrunner.gnm2.ann1.0XII0R	arahy.Tifrunner.gnm2.ann1.6H139X	arahy.Tifrunner.gnm2.ann1.E5L63Q	ONT.7633	ONT.5816	arahy.Tifrunner.gnm2.ann1.E5L63Q	arahy.Tifrunner.gnm2.ann1.8Q3S3N	arahy.Tifrunner.gnm2.ann1.E5L63Q
	arahy.Tifrunner.gnm2.ann1.GKWH5W	arahy.Tifrunner.gnm2.ann1.0Y1MFM	arahy.Tifrunner.gnm2.ann1.6HD85A	arahy.Tifrunner.gnm2.ann1.E6SYR7	ONT.7669	ONT.5821	arahy.Tifrunner.gnm2.ann1.E6SYR7	arahy.Tifrunner.gnm2.ann1.8Q4NXZ	arahy.Tifrunner.gnm2.ann1.E6SYR7
	arahy.Tifrunner.gnm2.ann1.GL9Q07	arahy.Tifrunner.gnm2.ann1.0Y3V4L	arahy.Tifrunner.gnm2.ann1.6I0SN9	arahy.Tifrunner.gnm2.ann1.E75PZG	ONT.7693	ONT.583	arahy.Tifrunner.gnm2.ann1.E75PZG	arahy.Tifrunner.gnm2.ann1.8QP97F	arahy.Tifrunner.gnm2.ann1.E75PZG
	arahy.Tifrunner.gnm2.ann1.GLFY1J	arahy.Tifrunner.gnm2.ann1.0Y5YUA	arahy.Tifrunner.gnm2.ann1.6I4RI9	arahy.Tifrunner.gnm2.ann1.E7NIDV	ONT.771	ONT.5853	arahy.Tifrunner.gnm2.ann1.E7NIDV	arahy.Tifrunner.gnm2.ann1.8QZ4J7	arahy.Tifrunner.gnm2.ann1.E7NIDV
	arahy.Tifrunner.gnm2.ann1.GM2IDW	arahy.Tifrunner.gnm2.ann1.0Y6FKJ	arahy.Tifrunner.gnm2.ann1.6IB1GK	arahy.Tifrunner.gnm2.ann1.E7T2Z7	ONT.7711	ONT.5865	arahy.Tifrunner.gnm2.ann1.E7T2Z7	arahy.Tifrunner.gnm2.ann1.8R3K11	arahy.Tifrunner.gnm2.ann1.E7T2Z7
	arahy.Tifrunner.gnm2.ann1.GM51F1	arahy.Tifrunner.gnm2.ann1.0Y7URC	arahy.Tifrunner.gnm2.ann1.6IF8U5	arahy.Tifrunner.gnm2.ann1.E7UEEQ	ONT.7712	ONT.5921	arahy.Tifrunner.gnm2.ann1.E7UEEQ	arahy.Tifrunner.gnm2.ann1.8R4GHU	arahy.Tifrunner.gnm2.ann1.E7UEEQ
	arahy.Tifrunner.gnm2.ann1.GM6TB3	arahy.Tifrunner.gnm2.ann1.0Y9XYY	arahy.Tifrunner.gnm2.ann1.6IR4P8	arahy.Tifrunner.gnm2.ann1.E8V3SA	ONT.7716	ONT.5962	arahy.Tifrunner.gnm2.ann1.E8V3SA	arahy.Tifrunner.gnm2.ann1.8RU08H	arahy.Tifrunner.gnm2.ann1.E8V3SA
	arahy.Tifrunner.gnm2.ann1.GMB1MS	arahy.Tifrunner.gnm2.ann1.0YJA3I	arahy.Tifrunner.gnm2.ann1.6IZ76B	arahy.Tifrunner.gnm2.ann1.E8XFSA	ONT.7724	ONT.5985	arahy.Tifrunner.gnm2.ann1.E8XFSA	arahy.Tifrunner.gnm2.ann1.8RX8VY	arahy.Tifrunner.gnm2.ann1.E8XFSA
	arahy.Tifrunner.gnm2.ann1.GMZ6HP	arahy.Tifrunner.gnm2.ann1.0YR97U	arahy.Tifrunner.gnm2.ann1.6J1J15	arahy.Tifrunner.gnm2.ann1.E9BLTS	ONT.7729	ONT.6005	arahy.Tifrunner.gnm2.ann1.E9BLTS	arahy.Tifrunner.gnm2.ann1.8SD58P	arahy.Tifrunner.gnm2.ann1.E9BLTS
	arahy.Tifrunner.gnm2.ann1.GN14J4	arahy.Tifrunner.gnm2.ann1.0Z8YFF	arahy.Tifrunner.gnm2.ann1.6J361A	arahy.Tifrunner.gnm2.ann1.E9QABH	ONT.773	ONT.6064	arahy.Tifrunner.gnm2.ann1.E9QABH	arahy.Tifrunner.gnm2.ann1.8SJW9U	arahy.Tifrunner.gnm2.ann1.E9QABH
	arahy.Tifrunner.gnm2.ann1.GN6H4S	arahy.Tifrunner.gnm2.ann1.0ZT7XZ	arahy.Tifrunner.gnm2.ann1.6J647E	arahy.Tifrunner.gnm2.ann1.EAA3GC	ONT.7730	ONT.608	arahy.Tifrunner.gnm2.ann1.EAA3GC	arahy.Tifrunner.gnm2.ann1.8SKS1Y	arahy.Tifrunner.gnm2.ann1.EAA3GC
	arahy.Tifrunner.gnm2.ann1.GNE51Z	arahy.Tifrunner.gnm2.ann1.0ZV8LE	arahy.Tifrunner.gnm2.ann1.6JB3CU	arahy.Tifrunner.gnm2.ann1.EABL5T	ONT.7758	ONT.6092	arahy.Tifrunner.gnm2.ann1.EABL5T	arahy.Tifrunner.gnm2.ann1.8SSP36	arahy.Tifrunner.gnm2.ann1.EABL5T
	arahy.Tifrunner.gnm2.ann1.GP8974	arahy.Tifrunner.gnm2.ann1.104ZDW	arahy.Tifrunner.gnm2.ann1.6JE7GZ	arahy.Tifrunner.gnm2.ann1.EB8TWM	ONT.7785	ONT.6096	arahy.Tifrunner.gnm2.ann1.EB8TWM	arahy.Tifrunner.gnm2.ann1.8T1UF6	arahy.Tifrunner.gnm2.ann1.EB8TWM
	arahy.Tifrunner.gnm2.ann1.GPD66T	arahy.Tifrunner.gnm2.ann1.10AK8N	arahy.Tifrunner.gnm2.ann1.6JGL55	arahy.Tifrunner.gnm2.ann1.EBCB1I	ONT.7807	ONT.6105	arahy.Tifrunner.gnm2.ann1.EBCB1I	arahy.Tifrunner.gnm2.ann1.8TG862	arahy.Tifrunner.gnm2.ann1.EBCB1I
	arahy.Tifrunner.gnm2.ann1.GPY0FR	arahy.Tifrunner.gnm2.ann1.10ET88	arahy.Tifrunner.gnm2.ann1.6JL1AX	arahy.Tifrunner.gnm2.ann1.EBVI20	ONT.7813	ONT.6110	arahy.Tifrunner.gnm2.ann1.EBVI20	arahy.Tifrunner.gnm2.ann1.8TJD28	arahy.Tifrunner.gnm2.ann1.EBVI20
	arahy.Tifrunner.gnm2.ann1.GPZ84J	arahy.Tifrunner.gnm2.ann1.10EZJ8	arahy.Tifrunner.gnm2.ann1.6JMM3R	arahy.Tifrunner.gnm2.ann1.ECZ3V7	ONT.7836	ONT.6148	arahy.Tifrunner.gnm2.ann1.ECZ3V7	arahy.Tifrunner.gnm2.ann1.8U0PAQ	arahy.Tifrunner.gnm2.ann1.ECZ3V7
	arahy.Tifrunner.gnm2.ann1.GQP3LI	arahy.Tifrunner.gnm2.ann1.10JCRR	arahy.Tifrunner.gnm2.ann1.6K80GF	arahy.Tifrunner.gnm2.ann1.EDV7ZC	ONT.7881	ONT.6157	arahy.Tifrunner.gnm2.ann1.EDV7ZC	arahy.Tifrunner.gnm2.ann1.8U41WB	arahy.Tifrunner.gnm2.ann1.EDV7ZC
	arahy.Tifrunner.gnm2.ann1.GQZA4M	arahy.Tifrunner.gnm2.ann1.10W9XD	arahy.Tifrunner.gnm2.ann1.6K85L9	arahy.Tifrunner.gnm2.ann1.EDW718	ONT.7882	ONT.6166	arahy.Tifrunner.gnm2.ann1.EDW718	arahy.Tifrunner.gnm2.ann1.8UG7AL	arahy.Tifrunner.gnm2.ann1.EDW718
	arahy.Tifrunner.gnm2.ann1.GRNJ5W	arahy.Tifrunner.gnm2.ann1.10ZGUJ	arahy.Tifrunner.gnm2.ann1.6KAA9A	arahy.Tifrunner.gnm2.ann1.EE1039	ONT.7901	ONT.6209	arahy.Tifrunner.gnm2.ann1.EE1039	arahy.Tifrunner.gnm2.ann1.8V8U4B	arahy.Tifrunner.gnm2.ann1.EE1039
	arahy.Tifrunner.gnm2.ann1.GSS2QD	arahy.Tifrunner.gnm2.ann1.110G34	arahy.Tifrunner.gnm2.ann1.6KMR2U	arahy.Tifrunner.gnm2.ann1.EEI187	ONT.7903	ONT.6231	arahy.Tifrunner.gnm2.ann1.EEI187	arahy.Tifrunner.gnm2.ann1.8VCQ03	arahy.Tifrunner.gnm2.ann1.EEI187
	arahy.Tifrunner.gnm2.ann1.GT1I17	arahy.Tifrunner.gnm2.ann1.11CA21	arahy.Tifrunner.gnm2.ann1.6KP4CV	arahy.Tifrunner.gnm2.ann1.EFX8YV	ONT.7905	ONT.6240	arahy.Tifrunner.gnm2.ann1.EFX8YV	arahy.Tifrunner.gnm2.ann1.8VG426	arahy.Tifrunner.gnm2.ann1.EFX8YV
	arahy.Tifrunner.gnm2.ann1.GUW9QM	arahy.Tifrunner.gnm2.ann1.11DDVR	arahy.Tifrunner.gnm2.ann1.6KS8DY	arahy.Tifrunner.gnm2.ann1.EGIR32	ONT.797	ONT.6270	arahy.Tifrunner.gnm2.ann1.EGIR32	arahy.Tifrunner.gnm2.ann1.8VV3Y6	arahy.Tifrunner.gnm2.ann1.EGIR32
	arahy.Tifrunner.gnm2.ann1.GV4WAN	arahy.Tifrunner.gnm2.ann1.11YZMF	arahy.Tifrunner.gnm2.ann1.6KUP6V	arahy.Tifrunner.gnm2.ann1.EGQH3V	ONT.7971	ONT.6337	arahy.Tifrunner.gnm2.ann1.EGQH3V	arahy.Tifrunner.gnm2.ann1.8W8UWC	arahy.Tifrunner.gnm2.ann1.EGQH3V
	arahy.Tifrunner.gnm2.ann1.GVHP98	arahy.Tifrunner.gnm2.ann1.12FNT9	arahy.Tifrunner.gnm2.ann1.6L79I3	arahy.Tifrunner.gnm2.ann1.EH45H3	ONT.8000	ONT.6358	arahy.Tifrunner.gnm2.ann1.EH45H3	arahy.Tifrunner.gnm2.ann1.8WA065	arahy.Tifrunner.gnm2.ann1.EH45H3
	arahy.Tifrunner.gnm2.ann1.GWW68B	arahy.Tifrunner.gnm2.ann1.12N6X7	arahy.Tifrunner.gnm2.ann1.6L7Z57	arahy.Tifrunner.gnm2.ann1.EH65IB	ONT.802	ONT.6406	arahy.Tifrunner.gnm2.ann1.EH65IB	arahy.Tifrunner.gnm2.ann1.8WFG9Z	arahy.Tifrunner.gnm2.ann1.EH65IB
	arahy.Tifrunner.gnm2.ann1.GZFQ7P	arahy.Tifrunner.gnm2.ann1.1366SV	arahy.Tifrunner.gnm2.ann1.6LDV6M	arahy.Tifrunner.gnm2.ann1.EH8QHL	ONT.8035	ONT.6429	arahy.Tifrunner.gnm2.ann1.EH8QHL	arahy.Tifrunner.gnm2.ann1.8WPY6U	arahy.Tifrunner.gnm2.ann1.EH8QHL
	arahy.Tifrunner.gnm2.ann1.GZK7KW	arahy.Tifrunner.gnm2.ann1.13GHM6	arahy.Tifrunner.gnm2.ann1.6LFK0V	arahy.Tifrunner.gnm2.ann1.EH9MEX	ONT.8044	ONT.6456	arahy.Tifrunner.gnm2.ann1.EH9MEX	arahy.Tifrunner.gnm2.ann1.8WSJ5E	arahy.Tifrunner.gnm2.ann1.EH9MEX
	arahy.Tifrunner.gnm2.ann1.H0FE8D	arahy.Tifrunner.gnm2.ann1.13T34P	arahy.Tifrunner.gnm2.ann1.6LLT9T	arahy.Tifrunner.gnm2.ann1.EHR7LK	ONT.8053	ONT.6522	arahy.Tifrunner.gnm2.ann1.EHR7LK	arahy.Tifrunner.gnm2.ann1.8WWL95	arahy.Tifrunner.gnm2.ann1.EHR7LK
	arahy.Tifrunner.gnm2.ann1.H0PP7S	arahy.Tifrunner.gnm2.ann1.13YYB8	arahy.Tifrunner.gnm2.ann1.6LM78C	arahy.Tifrunner.gnm2.ann1.EJ82H8	ONT.8072	ONT.6579	arahy.Tifrunner.gnm2.ann1.EJ82H8	arahy.Tifrunner.gnm2.ann1.8X2RLQ	arahy.Tifrunner.gnm2.ann1.EJ82H8
	arahy.Tifrunner.gnm2.ann1.H0Z6HL	arahy.Tifrunner.gnm2.ann1.1437I4	arahy.Tifrunner.gnm2.ann1.6LU9QT	arahy.Tifrunner.gnm2.ann1.EK5LIC	ONT.8089	ONT.6594	arahy.Tifrunner.gnm2.ann1.EK5LIC	arahy.Tifrunner.gnm2.ann1.8X384Y	arahy.Tifrunner.gnm2.ann1.EK5LIC
	arahy.Tifrunner.gnm2.ann1.H1080P	arahy.Tifrunner.gnm2.ann1.1494UG	arahy.Tifrunner.gnm2.ann1.6M4P9K	arahy.Tifrunner.gnm2.ann1.ELW4ST	ONT.8098	ONT.6612	arahy.Tifrunner.gnm2.ann1.ELW4ST	arahy.Tifrunner.gnm2.ann1.8XC8E0	arahy.Tifrunner.gnm2.ann1.ELW4ST
	arahy.Tifrunner.gnm2.ann1.H1PZQD	arahy.Tifrunner.gnm2.ann1.14A3MN	arahy.Tifrunner.gnm2.ann1.6M56FL	arahy.Tifrunner.gnm2.ann1.EM7V1A	ONT.8126	ONT.6623	arahy.Tifrunner.gnm2.ann1.EM7V1A	arahy.Tifrunner.gnm2.ann1.8XTP9K	arahy.Tifrunner.gnm2.ann1.EM7V1A
	arahy.Tifrunner.gnm2.ann1.H2E4IE	arahy.Tifrunner.gnm2.ann1.14BHD7	arahy.Tifrunner.gnm2.ann1.6MF5PG	arahy.Tifrunner.gnm2.ann1.EMS59G	ONT.8127	ONT.6694	arahy.Tifrunner.gnm2.ann1.EMS59G	arahy.Tifrunner.gnm2.ann1.8XZZ1K	arahy.Tifrunner.gnm2.ann1.EMS59G
	arahy.Tifrunner.gnm2.ann1.H3HGUT	arahy.Tifrunner.gnm2.ann1.14LK3H	arahy.Tifrunner.gnm2.ann1.6MS3W4	arahy.Tifrunner.gnm2.ann1.EMU47I	ONT.816	ONT.670	arahy.Tifrunner.gnm2.ann1.EMU47I	arahy.Tifrunner.gnm2.ann1.8Y3CFZ	arahy.Tifrunner.gnm2.ann1.EMU47I
	arahy.Tifrunner.gnm2.ann1.H3KMIQ	arahy.Tifrunner.gnm2.ann1.14SSX1	arahy.Tifrunner.gnm2.ann1.6N9PAN	arahy.Tifrunner.gnm2.ann1.EP35YN	ONT.8165	ONT.6709	arahy.Tifrunner.gnm2.ann1.EP35YN	arahy.Tifrunner.gnm2.ann1.8Y90C0	arahy.Tifrunner.gnm2.ann1.EP35YN
	arahy.Tifrunner.gnm2.ann1.H3NIE5	arahy.Tifrunner.gnm2.ann1.14UD5L	arahy.Tifrunner.gnm2.ann1.6NE2BQ	arahy.Tifrunner.gnm2.ann1.EPG4M4	ONT.8249	ONT.6731	arahy.Tifrunner.gnm2.ann1.EPG4M4	arahy.Tifrunner.gnm2.ann1.8YE7LP	arahy.Tifrunner.gnm2.ann1.EPG4M4
	arahy.Tifrunner.gnm2.ann1.H3TIY6	arahy.Tifrunner.gnm2.ann1.14W2QC	arahy.Tifrunner.gnm2.ann1.6NP7E0	arahy.Tifrunner.gnm2.ann1.EPKF0N	ONT.8251	ONT.6741	arahy.Tifrunner.gnm2.ann1.EPKF0N	arahy.Tifrunner.gnm2.ann1.8YTQ3G	arahy.Tifrunner.gnm2.ann1.EPKF0N
	arahy.Tifrunner.gnm2.ann1.H3WDBY	arahy.Tifrunner.gnm2.ann1.151DVX	arahy.Tifrunner.gnm2.ann1.6NTG45	arahy.Tifrunner.gnm2.ann1.EPT9JX	ONT.8290	ONT.6771	arahy.Tifrunner.gnm2.ann1.EPT9JX	arahy.Tifrunner.gnm2.ann1.8ZG09Z	arahy.Tifrunner.gnm2.ann1.EPT9JX
	arahy.Tifrunner.gnm2.ann1.H4J3HI	arahy.Tifrunner.gnm2.ann1.156AYJ	arahy.Tifrunner.gnm2.ann1.6NV05N	arahy.Tifrunner.gnm2.ann1.EQ2CTR	ONT.8323	ONT.6819	arahy.Tifrunner.gnm2.ann1.EQ2CTR	arahy.Tifrunner.gnm2.ann1.8ZHK7B	arahy.Tifrunner.gnm2.ann1.EQ2CTR
	arahy.Tifrunner.gnm2.ann1.H50D8Y	arahy.Tifrunner.gnm2.ann1.156BLZ	arahy.Tifrunner.gnm2.ann1.6NZ8WT	arahy.Tifrunner.gnm2.ann1.EQC575	ONT.8330	ONT.6837	arahy.Tifrunner.gnm2.ann1.EQC575	arahy.Tifrunner.gnm2.ann1.8ZV6UW	arahy.Tifrunner.gnm2.ann1.EQC575
	arahy.Tifrunner.gnm2.ann1.H515SB	arahy.Tifrunner.gnm2.ann1.158NIU	arahy.Tifrunner.gnm2.ann1.6P10V3	arahy.Tifrunner.gnm2.ann1.EQCY18	ONT.8332	ONT.685	arahy.Tifrunner.gnm2.ann1.EQCY18	arahy.Tifrunner.gnm2.ann1.900JYR	arahy.Tifrunner.gnm2.ann1.EQCY18
	arahy.Tifrunner.gnm2.ann1.H5D5IL	arahy.Tifrunner.gnm2.ann1.15I91Z	arahy.Tifrunner.gnm2.ann1.6P3KM7	arahy.Tifrunner.gnm2.ann1.EQXZ2A	ONT.834	ONT.687	arahy.Tifrunner.gnm2.ann1.EQXZ2A	arahy.Tifrunner.gnm2.ann1.9042LP	arahy.Tifrunner.gnm2.ann1.EQXZ2A
	arahy.Tifrunner.gnm2.ann1.H5PCZM	arahy.Tifrunner.gnm2.ann1.15VHK9	arahy.Tifrunner.gnm2.ann1.6P83Q0	arahy.Tifrunner.gnm2.ann1.ES33NP	ONT.8346	ONT.6889	arahy.Tifrunner.gnm2.ann1.ES33NP	arahy.Tifrunner.gnm2.ann1.908HV2	arahy.Tifrunner.gnm2.ann1.ES33NP
	arahy.Tifrunner.gnm2.ann1.H5V5GF	arahy.Tifrunner.gnm2.ann1.15Y2JY	arahy.Tifrunner.gnm2.ann1.6P9NVC	arahy.Tifrunner.gnm2.ann1.ET71BL	ONT.835	ONT.690	arahy.Tifrunner.gnm2.ann1.ET71BL	arahy.Tifrunner.gnm2.ann1.909U31	arahy.Tifrunner.gnm2.ann1.ET71BL
	arahy.Tifrunner.gnm2.ann1.H654N0	arahy.Tifrunner.gnm2.ann1.15ZR5C	arahy.Tifrunner.gnm2.ann1.6PB5HV	arahy.Tifrunner.gnm2.ann1.ETT26Z	ONT.8356	ONT.6917	arahy.Tifrunner.gnm2.ann1.ETT26Z	arahy.Tifrunner.gnm2.ann1.90BUAB	arahy.Tifrunner.gnm2.ann1.ETT26Z
	arahy.Tifrunner.gnm2.ann1.H6DD6M	arahy.Tifrunner.gnm2.ann1.1645LU	arahy.Tifrunner.gnm2.ann1.6PC78S	arahy.Tifrunner.gnm2.ann1.EU3A7K	ONT.8359	ONT.6924	arahy.Tifrunner.gnm2.ann1.EU3A7K	arahy.Tifrunner.gnm2.ann1.90FR5C	arahy.Tifrunner.gnm2.ann1.EU3A7K
	arahy.Tifrunner.gnm2.ann1.H78LTB	arahy.Tifrunner.gnm2.ann1.164QK4	arahy.Tifrunner.gnm2.ann1.6PQ8NL	arahy.Tifrunner.gnm2.ann1.EU8JQM	ONT.836	ONT.6932	arahy.Tifrunner.gnm2.ann1.EU8JQM	arahy.Tifrunner.gnm2.ann1.90HH72	arahy.Tifrunner.gnm2.ann1.EU8JQM
	arahy.Tifrunner.gnm2.ann1.H7MN3L	arahy.Tifrunner.gnm2.ann1.16JRKN	arahy.Tifrunner.gnm2.ann1.6PTW1V	arahy.Tifrunner.gnm2.ann1.EV3R4X	ONT.8379	ONT.699	arahy.Tifrunner.gnm2.ann1.EV3R4X	arahy.Tifrunner.gnm2.ann1.90K79T	arahy.Tifrunner.gnm2.ann1.EV3R4X
	arahy.Tifrunner.gnm2.ann1.H7RCEW	arahy.Tifrunner.gnm2.ann1.16M659	arahy.Tifrunner.gnm2.ann1.6PV7EE	arahy.Tifrunner.gnm2.ann1.EW3DBQ	ONT.8381	ONT.700	arahy.Tifrunner.gnm2.ann1.EW3DBQ	arahy.Tifrunner.gnm2.ann1.90KKXU	arahy.Tifrunner.gnm2.ann1.EW3DBQ
	arahy.Tifrunner.gnm2.ann1.H7T9WE	arahy.Tifrunner.gnm2.ann1.178NZ2	arahy.Tifrunner.gnm2.ann1.6Q2VPL	arahy.Tifrunner.gnm2.ann1.EXJ5K8	ONT.8382	ONT.7020	arahy.Tifrunner.gnm2.ann1.EXJ5K8	arahy.Tifrunner.gnm2.ann1.90PEWX	arahy.Tifrunner.gnm2.ann1.EXJ5K8
	arahy.Tifrunner.gnm2.ann1.H82QG0	arahy.Tifrunner.gnm2.ann1.17JY83	arahy.Tifrunner.gnm2.ann1.6Q5HDN	arahy.Tifrunner.gnm2.ann1.EYI663	ONT.8417	ONT.7026	arahy.Tifrunner.gnm2.ann1.EYI663	arahy.Tifrunner.gnm2.ann1.90R2HL	arahy.Tifrunner.gnm2.ann1.EYI663
	arahy.Tifrunner.gnm2.ann1.HA4R8H	arahy.Tifrunner.gnm2.ann1.17MV76	arahy.Tifrunner.gnm2.ann1.6Q641Y	arahy.Tifrunner.gnm2.ann1.EYQI1F	ONT.843	ONT.7067	arahy.Tifrunner.gnm2.ann1.EYQI1F	arahy.Tifrunner.gnm2.ann1.90SQMT	arahy.Tifrunner.gnm2.ann1.EYQI1F
	arahy.Tifrunner.gnm2.ann1.HA5D83	arahy.Tifrunner.gnm2.ann1.17TMG9	arahy.Tifrunner.gnm2.ann1.6QC6B5	arahy.Tifrunner.gnm2.ann1.EYZ5ZW	ONT.8450	ONT.707	arahy.Tifrunner.gnm2.ann1.EYZ5ZW	arahy.Tifrunner.gnm2.ann1.914CGH	arahy.Tifrunner.gnm2.ann1.EYZ5ZW
	arahy.Tifrunner.gnm2.ann1.HAI9AH	arahy.Tifrunner.gnm2.ann1.17ZWHA	arahy.Tifrunner.gnm2.ann1.6QFK0R	arahy.Tifrunner.gnm2.ann1.EZ7NE2	ONT.8484	ONT.7102	arahy.Tifrunner.gnm2.ann1.EZ7NE2	arahy.Tifrunner.gnm2.ann1.914GI4	arahy.Tifrunner.gnm2.ann1.EZ7NE2
	arahy.Tifrunner.gnm2.ann1.HBBQ58	arahy.Tifrunner.gnm2.ann1.181IYB	arahy.Tifrunner.gnm2.ann1.6QL4ST	arahy.Tifrunner.gnm2.ann1.F00GPD	ONT.8496	ONT.7113	arahy.Tifrunner.gnm2.ann1.F00GPD	arahy.Tifrunner.gnm2.ann1.914P68	arahy.Tifrunner.gnm2.ann1.F00GPD
	arahy.Tifrunner.gnm2.ann1.HCE1UU	arahy.Tifrunner.gnm2.ann1.187ZZG	arahy.Tifrunner.gnm2.ann1.6QU7U5	arahy.Tifrunner.gnm2.ann1.F0UW5A	ONT.8530	ONT.7138	arahy.Tifrunner.gnm2.ann1.F0UW5A	arahy.Tifrunner.gnm2.ann1.91G1W9	arahy.Tifrunner.gnm2.ann1.F0UW5A
	arahy.Tifrunner.gnm2.ann1.HD065W	arahy.Tifrunner.gnm2.ann1.189BXD	arahy.Tifrunner.gnm2.ann1.6QW8CL	arahy.Tifrunner.gnm2.ann1.F1B1I5	ONT.8531	ONT.7193	arahy.Tifrunner.gnm2.ann1.F1B1I5	arahy.Tifrunner.gnm2.ann1.91HE6A	arahy.Tifrunner.gnm2.ann1.F1B1I5
	arahy.Tifrunner.gnm2.ann1.HDHM3Z	arahy.Tifrunner.gnm2.ann1.18BCEG	arahy.Tifrunner.gnm2.ann1.6QWV70	arahy.Tifrunner.gnm2.ann1.F2KZWM	ONT.8549	ONT.7195	arahy.Tifrunner.gnm2.ann1.F2KZWM	arahy.Tifrunner.gnm2.ann1.91XZB2	arahy.Tifrunner.gnm2.ann1.F2KZWM
	arahy.Tifrunner.gnm2.ann1.HG1KKP	arahy.Tifrunner.gnm2.ann1.18BE0U	arahy.Tifrunner.gnm2.ann1.6R2Q8J	arahy.Tifrunner.gnm2.ann1.F2WWIZ	ONT.8555	ONT.7205	arahy.Tifrunner.gnm2.ann1.F2WWIZ	arahy.Tifrunner.gnm2.ann1.91Z2HD	arahy.Tifrunner.gnm2.ann1.F2WWIZ
	arahy.Tifrunner.gnm2.ann1.HHIB1Q	arahy.Tifrunner.gnm2.ann1.18CGRH	arahy.Tifrunner.gnm2.ann1.6R4MXJ	arahy.Tifrunner.gnm2.ann1.F3DNME	ONT.8578	ONT.7218	arahy.Tifrunner.gnm2.ann1.F3DNME	arahy.Tifrunner.gnm2.ann1.9239KD	arahy.Tifrunner.gnm2.ann1.F3DNME
	arahy.Tifrunner.gnm2.ann1.HITK0G	arahy.Tifrunner.gnm2.ann1.18PYAU	arahy.Tifrunner.gnm2.ann1.6RB142	arahy.Tifrunner.gnm2.ann1.F3VNHJ	ONT.8609	ONT.7219	arahy.Tifrunner.gnm2.ann1.F3VNHJ	arahy.Tifrunner.gnm2.ann1.92CMUS	arahy.Tifrunner.gnm2.ann1.F3VNHJ
	arahy.Tifrunner.gnm2.ann1.HJ95Y2	arahy.Tifrunner.gnm2.ann1.18R6S7	arahy.Tifrunner.gnm2.ann1.6S26PP	arahy.Tifrunner.gnm2.ann1.F4I7X2	ONT.8623	ONT.7238	arahy.Tifrunner.gnm2.ann1.F4I7X2	arahy.Tifrunner.gnm2.ann1.92DGJ8	arahy.Tifrunner.gnm2.ann1.F4I7X2
	arahy.Tifrunner.gnm2.ann1.HK9TK1	arahy.Tifrunner.gnm2.ann1.18R96V	arahy.Tifrunner.gnm2.ann1.6S6Q2U	arahy.Tifrunner.gnm2.ann1.F5KP1I	ONT.8631	ONT.7256	arahy.Tifrunner.gnm2.ann1.F5KP1I	arahy.Tifrunner.gnm2.ann1.92QFAZ	arahy.Tifrunner.gnm2.ann1.F5KP1I
	arahy.Tifrunner.gnm2.ann1.HKB63Q	arahy.Tifrunner.gnm2.ann1.18SBFH	arahy.Tifrunner.gnm2.ann1.6S81H9	arahy.Tifrunner.gnm2.ann1.F6FJSK	ONT.8643	ONT.7273	arahy.Tifrunner.gnm2.ann1.F6FJSK	arahy.Tifrunner.gnm2.ann1.92S0K9	arahy.Tifrunner.gnm2.ann1.F6FJSK
	arahy.Tifrunner.gnm2.ann1.HL6AU0	arahy.Tifrunner.gnm2.ann1.18TD37	arahy.Tifrunner.gnm2.ann1.6SGT2N	arahy.Tifrunner.gnm2.ann1.F6IICX	ONT.8681	ONT.731	arahy.Tifrunner.gnm2.ann1.F6IICX	arahy.Tifrunner.gnm2.ann1.92UJ4W	arahy.Tifrunner.gnm2.ann1.F6IICX
	arahy.Tifrunner.gnm2.ann1.HLS3VZ	arahy.Tifrunner.gnm2.ann1.18YQBF	arahy.Tifrunner.gnm2.ann1.6SKZ8G	arahy.Tifrunner.gnm2.ann1.F71Y9J	ONT.8692	ONT.738	arahy.Tifrunner.gnm2.ann1.F71Y9J	arahy.Tifrunner.gnm2.ann1.937J55	arahy.Tifrunner.gnm2.ann1.F71Y9J
	arahy.Tifrunner.gnm2.ann1.HLXV4L	arahy.Tifrunner.gnm2.ann1.18Z3WC	arahy.Tifrunner.gnm2.ann1.6SSG9H	arahy.Tifrunner.gnm2.ann1.F795UE	ONT.8726	ONT.7448	arahy.Tifrunner.gnm2.ann1.F795UE	arahy.Tifrunner.gnm2.ann1.93HJVC	arahy.Tifrunner.gnm2.ann1.F795UE
	arahy.Tifrunner.gnm2.ann1.HMA26X	arahy.Tifrunner.gnm2.ann1.1944SK	arahy.Tifrunner.gnm2.ann1.6SV4GY	arahy.Tifrunner.gnm2.ann1.F7BNA1	ONT.8747	ONT.7463	arahy.Tifrunner.gnm2.ann1.F7BNA1	arahy.Tifrunner.gnm2.ann1.93JRWW	arahy.Tifrunner.gnm2.ann1.F7BNA1
	arahy.Tifrunner.gnm2.ann1.HMP3A6	arahy.Tifrunner.gnm2.ann1.199BN4	arahy.Tifrunner.gnm2.ann1.6SV6NI	arahy.Tifrunner.gnm2.ann1.F7FICR	ONT.8755	ONT.7480	arahy.Tifrunner.gnm2.ann1.F7FICR	arahy.Tifrunner.gnm2.ann1.93WSV1	arahy.Tifrunner.gnm2.ann1.F7FICR
	arahy.Tifrunner.gnm2.ann1.HMQ04Z	arahy.Tifrunner.gnm2.ann1.19AV4Q	arahy.Tifrunner.gnm2.ann1.6SXA9Y	arahy.Tifrunner.gnm2.ann1.F7W7FE	ONT.8770	ONT.7510	arahy.Tifrunner.gnm2.ann1.F7W7FE	arahy.Tifrunner.gnm2.ann1.93XEYI	arahy.Tifrunner.gnm2.ann1.F7W7FE
	arahy.Tifrunner.gnm2.ann1.HMT8RT	arahy.Tifrunner.gnm2.ann1.19GFYA	arahy.Tifrunner.gnm2.ann1.6T6LBL	arahy.Tifrunner.gnm2.ann1.F8NNTU	ONT.8777	ONT.7532	arahy.Tifrunner.gnm2.ann1.F8NNTU	arahy.Tifrunner.gnm2.ann1.94M352	arahy.Tifrunner.gnm2.ann1.F8NNTU
	arahy.Tifrunner.gnm2.ann1.HN3KPZ	arahy.Tifrunner.gnm2.ann1.1A0WRJ	arahy.Tifrunner.gnm2.ann1.6T6X8W	arahy.Tifrunner.gnm2.ann1.F90IWS	ONT.8797	ONT.7573	arahy.Tifrunner.gnm2.ann1.F90IWS	arahy.Tifrunner.gnm2.ann1.94S7W0	arahy.Tifrunner.gnm2.ann1.F90IWS
	arahy.Tifrunner.gnm2.ann1.HP0DJU	arahy.Tifrunner.gnm2.ann1.1A68HA	arahy.Tifrunner.gnm2.ann1.6TI0EB	arahy.Tifrunner.gnm2.ann1.F91YHM	ONT.8822	ONT.7574	arahy.Tifrunner.gnm2.ann1.F91YHM	arahy.Tifrunner.gnm2.ann1.94SQQ0	arahy.Tifrunner.gnm2.ann1.F91YHM
	arahy.Tifrunner.gnm2.ann1.HPB1RW	arahy.Tifrunner.gnm2.ann1.1A97AW	arahy.Tifrunner.gnm2.ann1.6TI2WT	arahy.Tifrunner.gnm2.ann1.F9T1WN	ONT.8846	ONT.7594	arahy.Tifrunner.gnm2.ann1.F9T1WN	arahy.Tifrunner.gnm2.ann1.950IQH	arahy.Tifrunner.gnm2.ann1.F9T1WN
	arahy.Tifrunner.gnm2.ann1.HQA8FP	arahy.Tifrunner.gnm2.ann1.1B105R	arahy.Tifrunner.gnm2.ann1.6TJ5BP	arahy.Tifrunner.gnm2.ann1.FB42RH	ONT.885	ONT.760	arahy.Tifrunner.gnm2.ann1.FB42RH	arahy.Tifrunner.gnm2.ann1.953E9B	arahy.Tifrunner.gnm2.ann1.FB42RH
	arahy.Tifrunner.gnm2.ann1.HRDR92	arahy.Tifrunner.gnm2.ann1.1B1F65	arahy.Tifrunner.gnm2.ann1.6TK8TS	arahy.Tifrunner.gnm2.ann1.FB4L04	ONT.886	ONT.761	arahy.Tifrunner.gnm2.ann1.FB4L04	arahy.Tifrunner.gnm2.ann1.95I963	arahy.Tifrunner.gnm2.ann1.FB4L04
	arahy.Tifrunner.gnm2.ann1.HSUB65	arahy.Tifrunner.gnm2.ann1.1B2AXH	arahy.Tifrunner.gnm2.ann1.6TZ00L	arahy.Tifrunner.gnm2.ann1.FB6B2S	ONT.8877	ONT.7612	arahy.Tifrunner.gnm2.ann1.FB6B2S	arahy.Tifrunner.gnm2.ann1.967JHU	arahy.Tifrunner.gnm2.ann1.FB6B2S
	arahy.Tifrunner.gnm2.ann1.HUQR60	arahy.Tifrunner.gnm2.ann1.1B2UBR	arahy.Tifrunner.gnm2.ann1.6U4Y5N	arahy.Tifrunner.gnm2.ann1.FB9VDL	ONT.8891	ONT.762	arahy.Tifrunner.gnm2.ann1.FB9VDL	arahy.Tifrunner.gnm2.ann1.96EPTX	arahy.Tifrunner.gnm2.ann1.FB9VDL
	arahy.Tifrunner.gnm2.ann1.HURS1T	arahy.Tifrunner.gnm2.ann1.1B2Z8C	arahy.Tifrunner.gnm2.ann1.6UA35R	arahy.Tifrunner.gnm2.ann1.FBLS0X	ONT.8907	ONT.771	arahy.Tifrunner.gnm2.ann1.FBLS0X	arahy.Tifrunner.gnm2.ann1.96L8KV	arahy.Tifrunner.gnm2.ann1.FBLS0X
	arahy.Tifrunner.gnm2.ann1.HUVM91	arahy.Tifrunner.gnm2.ann1.1B9UE2	arahy.Tifrunner.gnm2.ann1.6UD7AX	arahy.Tifrunner.gnm2.ann1.FC7X90	ONT.8917	ONT.7712	arahy.Tifrunner.gnm2.ann1.FC7X90	arahy.Tifrunner.gnm2.ann1.96LETV	arahy.Tifrunner.gnm2.ann1.FC7X90
	arahy.Tifrunner.gnm2.ann1.HW01DK	arahy.Tifrunner.gnm2.ann1.1B9Y88	arahy.Tifrunner.gnm2.ann1.6UKJ3N	arahy.Tifrunner.gnm2.ann1.FD1Z9Y	ONT.8991	ONT.7724	arahy.Tifrunner.gnm2.ann1.FD1Z9Y	arahy.Tifrunner.gnm2.ann1.96LFE1	arahy.Tifrunner.gnm2.ann1.FD1Z9Y
	arahy.Tifrunner.gnm2.ann1.HWY8JN	arahy.Tifrunner.gnm2.ann1.1BNP0N	arahy.Tifrunner.gnm2.ann1.6ULA6T	arahy.Tifrunner.gnm2.ann1.FFL3CR	ONT.8995	ONT.7729	arahy.Tifrunner.gnm2.ann1.FFL3CR	arahy.Tifrunner.gnm2.ann1.96MT2N	arahy.Tifrunner.gnm2.ann1.FFL3CR
	arahy.Tifrunner.gnm2.ann1.HXMH4K	arahy.Tifrunner.gnm2.ann1.1BRL89	arahy.Tifrunner.gnm2.ann1.6V02LF	arahy.Tifrunner.gnm2.ann1.FFQQ4A	ONT.9005	ONT.7755	arahy.Tifrunner.gnm2.ann1.FFQQ4A	arahy.Tifrunner.gnm2.ann1.96N6MD	arahy.Tifrunner.gnm2.ann1.FFQQ4A
	arahy.Tifrunner.gnm2.ann1.HYR7NZ	arahy.Tifrunner.gnm2.ann1.1BW3L6	arahy.Tifrunner.gnm2.ann1.6V09A5	arahy.Tifrunner.gnm2.ann1.FFR9P9	ONT.9009	ONT.7758	arahy.Tifrunner.gnm2.ann1.FFR9P9	arahy.Tifrunner.gnm2.ann1.96UBDB	arahy.Tifrunner.gnm2.ann1.FFR9P9
	arahy.Tifrunner.gnm2.ann1.HZY4ZN	arahy.Tifrunner.gnm2.ann1.1C185Z	arahy.Tifrunner.gnm2.ann1.6V862X	arahy.Tifrunner.gnm2.ann1.FH44NZ	ONT.9026	ONT.7785	arahy.Tifrunner.gnm2.ann1.FH44NZ	arahy.Tifrunner.gnm2.ann1.96UIHW	arahy.Tifrunner.gnm2.ann1.FH44NZ
	arahy.Tifrunner.gnm2.ann1.I0E3CM	arahy.Tifrunner.gnm2.ann1.1CC5AH	arahy.Tifrunner.gnm2.ann1.6VAW0P	arahy.Tifrunner.gnm2.ann1.FH4MAJ	ONT.9027	ONT.7792	arahy.Tifrunner.gnm2.ann1.FH4MAJ	arahy.Tifrunner.gnm2.ann1.96WFPN	arahy.Tifrunner.gnm2.ann1.FH4MAJ
	arahy.Tifrunner.gnm2.ann1.I0GCZ6	arahy.Tifrunner.gnm2.ann1.1CEU3T	arahy.Tifrunner.gnm2.ann1.6VEX49	arahy.Tifrunner.gnm2.ann1.FH98R9	ONT.9060	ONT.7800	arahy.Tifrunner.gnm2.ann1.FH98R9	arahy.Tifrunner.gnm2.ann1.96XQBG	arahy.Tifrunner.gnm2.ann1.FH98R9
	arahy.Tifrunner.gnm2.ann1.I1115Z	arahy.Tifrunner.gnm2.ann1.1CH89M	arahy.Tifrunner.gnm2.ann1.6VNW8E	arahy.Tifrunner.gnm2.ann1.FHKG10	ONT.9093	ONT.7807	arahy.Tifrunner.gnm2.ann1.FHKG10	arahy.Tifrunner.gnm2.ann1.96XRQP	arahy.Tifrunner.gnm2.ann1.FHKG10
	arahy.Tifrunner.gnm2.ann1.I18LAP	arahy.Tifrunner.gnm2.ann1.1CM75D	arahy.Tifrunner.gnm2.ann1.6VZ2KG	arahy.Tifrunner.gnm2.ann1.FHLQ2C	ONT.9222	ONT.7813	arahy.Tifrunner.gnm2.ann1.FHLQ2C	arahy.Tifrunner.gnm2.ann1.96ZVDF	arahy.Tifrunner.gnm2.ann1.FHLQ2C
	arahy.Tifrunner.gnm2.ann1.I1CICT	arahy.Tifrunner.gnm2.ann1.1CR6HA	arahy.Tifrunner.gnm2.ann1.6W0K3P	arahy.Tifrunner.gnm2.ann1.FHUH7B	ONT.9240	ONT.7839	arahy.Tifrunner.gnm2.ann1.FHUH7B	arahy.Tifrunner.gnm2.ann1.972LPJ	arahy.Tifrunner.gnm2.ann1.FHUH7B
	arahy.Tifrunner.gnm2.ann1.I1DE2P	arahy.Tifrunner.gnm2.ann1.1CZY3Y	arahy.Tifrunner.gnm2.ann1.6W1ZF5	arahy.Tifrunner.gnm2.ann1.FI7QKA	ONT.9261	ONT.7842	arahy.Tifrunner.gnm2.ann1.FI7QKA	arahy.Tifrunner.gnm2.ann1.974NLB	arahy.Tifrunner.gnm2.ann1.FI7QKA
	arahy.Tifrunner.gnm2.ann1.I1HNZH	arahy.Tifrunner.gnm2.ann1.1D4BVZ	arahy.Tifrunner.gnm2.ann1.6W2W8X	arahy.Tifrunner.gnm2.ann1.FJ0G75	ONT.9266	ONT.7866	arahy.Tifrunner.gnm2.ann1.FJ0G75	arahy.Tifrunner.gnm2.ann1.97AX4B	arahy.Tifrunner.gnm2.ann1.FJ0G75
	arahy.Tifrunner.gnm2.ann1.I27Z20	arahy.Tifrunner.gnm2.ann1.1D4W9H	arahy.Tifrunner.gnm2.ann1.6W7F9R	arahy.Tifrunner.gnm2.ann1.FJ1AK4	ONT.9283	ONT.7876	arahy.Tifrunner.gnm2.ann1.FJ1AK4	arahy.Tifrunner.gnm2.ann1.97DH5A	arahy.Tifrunner.gnm2.ann1.FJ1AK4
	arahy.Tifrunner.gnm2.ann1.I3TCZM	arahy.Tifrunner.gnm2.ann1.1D6AAZ	arahy.Tifrunner.gnm2.ann1.6W8MXB	arahy.Tifrunner.gnm2.ann1.FJ1N0Z	ONT.9291	ONT.7882	arahy.Tifrunner.gnm2.ann1.FJ1N0Z	arahy.Tifrunner.gnm2.ann1.97E8EB	arahy.Tifrunner.gnm2.ann1.FJ1N0Z
	arahy.Tifrunner.gnm2.ann1.I412IB	arahy.Tifrunner.gnm2.ann1.1DD10A	arahy.Tifrunner.gnm2.ann1.6WN5RS	arahy.Tifrunner.gnm2.ann1.FJ610L	ONT.9335	ONT.7903	arahy.Tifrunner.gnm2.ann1.FJ610L	arahy.Tifrunner.gnm2.ann1.97EW8A	arahy.Tifrunner.gnm2.ann1.FJ610L
	arahy.Tifrunner.gnm2.ann1.I44A19	arahy.Tifrunner.gnm2.ann1.1DIX3L	arahy.Tifrunner.gnm2.ann1.6X3X3D	arahy.Tifrunner.gnm2.ann1.FJCJ23	ONT.9357	ONT.7905	arahy.Tifrunner.gnm2.ann1.FJCJ23	arahy.Tifrunner.gnm2.ann1.97GSLL	arahy.Tifrunner.gnm2.ann1.FJCJ23
	arahy.Tifrunner.gnm2.ann1.I4AHF2	arahy.Tifrunner.gnm2.ann1.1DQJ64	arahy.Tifrunner.gnm2.ann1.6X50E3	arahy.Tifrunner.gnm2.ann1.FJH25Q	ONT.9390	ONT.7967	arahy.Tifrunner.gnm2.ann1.FJH25Q	arahy.Tifrunner.gnm2.ann1.97KQTU	arahy.Tifrunner.gnm2.ann1.FJH25Q
	arahy.Tifrunner.gnm2.ann1.I4CLDN	arahy.Tifrunner.gnm2.ann1.1DU7LF	arahy.Tifrunner.gnm2.ann1.6X8F5T	arahy.Tifrunner.gnm2.ann1.FKG4Y0	ONT.9398	ONT.797	arahy.Tifrunner.gnm2.ann1.FKG4Y0	arahy.Tifrunner.gnm2.ann1.97KWX8	arahy.Tifrunner.gnm2.ann1.FKG4Y0
	arahy.Tifrunner.gnm2.ann1.I53961	arahy.Tifrunner.gnm2.ann1.1DVI41	arahy.Tifrunner.gnm2.ann1.6X8TD8	arahy.Tifrunner.gnm2.ann1.FL6SLV	ONT.9399	ONT.7988	arahy.Tifrunner.gnm2.ann1.FL6SLV	arahy.Tifrunner.gnm2.ann1.97NMUU	arahy.Tifrunner.gnm2.ann1.FL6SLV
	arahy.Tifrunner.gnm2.ann1.I5K3IU	arahy.Tifrunner.gnm2.ann1.1E9R5B	arahy.Tifrunner.gnm2.ann1.6Y6XEU	arahy.Tifrunner.gnm2.ann1.FMR9EU	ONT.941	ONT.7989	arahy.Tifrunner.gnm2.ann1.FMR9EU	arahy.Tifrunner.gnm2.ann1.97RZQE	arahy.Tifrunner.gnm2.ann1.FMR9EU
	arahy.Tifrunner.gnm2.ann1.I5L8FP	arahy.Tifrunner.gnm2.ann1.1ED5VS	arahy.Tifrunner.gnm2.ann1.6Y9CP4	arahy.Tifrunner.gnm2.ann1.FMU3NZ	ONT.9418	ONT.8000	arahy.Tifrunner.gnm2.ann1.FMU3NZ	arahy.Tifrunner.gnm2.ann1.97VU5P	arahy.Tifrunner.gnm2.ann1.FMU3NZ
	arahy.Tifrunner.gnm2.ann1.I5Q2RG	arahy.Tifrunner.gnm2.ann1.1EDB5Y	arahy.Tifrunner.gnm2.ann1.6Y9ITK	arahy.Tifrunner.gnm2.ann1.FNBU82	ONT.9434	ONT.802	arahy.Tifrunner.gnm2.ann1.FNBU82	arahy.Tifrunner.gnm2.ann1.97W2GY	arahy.Tifrunner.gnm2.ann1.FNBU82
	arahy.Tifrunner.gnm2.ann1.I5UB9Z	arahy.Tifrunner.gnm2.ann1.1EFM0N	arahy.Tifrunner.gnm2.ann1.6YEN7W	arahy.Tifrunner.gnm2.ann1.FNG8N4	ONT.9455	ONT.8035	arahy.Tifrunner.gnm2.ann1.FNG8N4	arahy.Tifrunner.gnm2.ann1.986LRW	arahy.Tifrunner.gnm2.ann1.FNG8N4
	arahy.Tifrunner.gnm2.ann1.I5W2ZB	arahy.Tifrunner.gnm2.ann1.1EJ7KK	arahy.Tifrunner.gnm2.ann1.6YQ7UV	arahy.Tifrunner.gnm2.ann1.FNV3YB	ONT.946	ONT.8042	arahy.Tifrunner.gnm2.ann1.FNV3YB	arahy.Tifrunner.gnm2.ann1.988I9X	arahy.Tifrunner.gnm2.ann1.FNV3YB
	arahy.Tifrunner.gnm2.ann1.I61FSR	arahy.Tifrunner.gnm2.ann1.1EUT60	arahy.Tifrunner.gnm2.ann1.6YT2J6	arahy.Tifrunner.gnm2.ann1.FP34HI	ONT.9484	ONT.8074	arahy.Tifrunner.gnm2.ann1.FP34HI	arahy.Tifrunner.gnm2.ann1.9892BY	arahy.Tifrunner.gnm2.ann1.FP34HI
	arahy.Tifrunner.gnm2.ann1.I63VJS	arahy.Tifrunner.gnm2.ann1.1F2VQA	arahy.Tifrunner.gnm2.ann1.6YTJ29	arahy.Tifrunner.gnm2.ann1.FP3Q5V	ONT.9521	ONT.8089	arahy.Tifrunner.gnm2.ann1.FP3Q5V	arahy.Tifrunner.gnm2.ann1.989YCX	arahy.Tifrunner.gnm2.ann1.FP3Q5V
	arahy.Tifrunner.gnm2.ann1.I66G12	arahy.Tifrunner.gnm2.ann1.1FAI2T	arahy.Tifrunner.gnm2.ann1.6YZ37K	arahy.Tifrunner.gnm2.ann1.FP9YBL	ONT.958	ONT.8108	arahy.Tifrunner.gnm2.ann1.FP9YBL	arahy.Tifrunner.gnm2.ann1.98DFWP	arahy.Tifrunner.gnm2.ann1.FP9YBL
	arahy.Tifrunner.gnm2.ann1.I66N0U	arahy.Tifrunner.gnm2.ann1.1FPN7V	arahy.Tifrunner.gnm2.ann1.6Z9DWY	arahy.Tifrunner.gnm2.ann1.FPXF54	ONT.9588	ONT.8122	arahy.Tifrunner.gnm2.ann1.FPXF54	arahy.Tifrunner.gnm2.ann1.98MC06	arahy.Tifrunner.gnm2.ann1.FPXF54
	arahy.Tifrunner.gnm2.ann1.I68A9W	arahy.Tifrunner.gnm2.ann1.1FQ4J3	arahy.Tifrunner.gnm2.ann1.6ZAY02	arahy.Tifrunner.gnm2.ann1.FQH85A	ONT.9605	ONT.8125	arahy.Tifrunner.gnm2.ann1.FQH85A	arahy.Tifrunner.gnm2.ann1.98P7IJ	arahy.Tifrunner.gnm2.ann1.FQH85A
	arahy.Tifrunner.gnm2.ann1.I6VHAV	arahy.Tifrunner.gnm2.ann1.1FS3R4	arahy.Tifrunner.gnm2.ann1.6ZT9VY	arahy.Tifrunner.gnm2.ann1.FQK9B4	ONT.963	ONT.8126	arahy.Tifrunner.gnm2.ann1.FQK9B4	arahy.Tifrunner.gnm2.ann1.98R2QB	arahy.Tifrunner.gnm2.ann1.FQK9B4
	arahy.Tifrunner.gnm2.ann1.I7DA1M	arahy.Tifrunner.gnm2.ann1.1G1J9V	arahy.Tifrunner.gnm2.ann1.6ZV37H	arahy.Tifrunner.gnm2.ann1.FRHN34	ONT.9637	ONT.816	arahy.Tifrunner.gnm2.ann1.FRHN34	arahy.Tifrunner.gnm2.ann1.990N5Y	arahy.Tifrunner.gnm2.ann1.FRHN34
	arahy.Tifrunner.gnm2.ann1.I7Z1X1	arahy.Tifrunner.gnm2.ann1.1G30EX	arahy.Tifrunner.gnm2.ann1.704H70	arahy.Tifrunner.gnm2.ann1.FS85WP	ONT.9651	ONT.8206	arahy.Tifrunner.gnm2.ann1.FS85WP	arahy.Tifrunner.gnm2.ann1.99ED2B	arahy.Tifrunner.gnm2.ann1.FS85WP
	arahy.Tifrunner.gnm2.ann1.I81STG	arahy.Tifrunner.gnm2.ann1.1GC9V5	arahy.Tifrunner.gnm2.ann1.704HAC	arahy.Tifrunner.gnm2.ann1.FSAY7I	ONT.9672	ONT.821	arahy.Tifrunner.gnm2.ann1.FSAY7I	arahy.Tifrunner.gnm2.ann1.99UL3I	arahy.Tifrunner.gnm2.ann1.FSAY7I
	arahy.Tifrunner.gnm2.ann1.I837JZ	arahy.Tifrunner.gnm2.ann1.1GCN3K	arahy.Tifrunner.gnm2.ann1.7060PQ	arahy.Tifrunner.gnm2.ann1.FTDL1P	ONT.9684	ONT.8222	arahy.Tifrunner.gnm2.ann1.FTDL1P	arahy.Tifrunner.gnm2.ann1.99WMAH	arahy.Tifrunner.gnm2.ann1.FTDL1P
	arahy.Tifrunner.gnm2.ann1.I84R0N	arahy.Tifrunner.gnm2.ann1.1GV9IW	arahy.Tifrunner.gnm2.ann1.70B70G	arahy.Tifrunner.gnm2.ann1.FTT948	ONT.9685	ONT.8226	arahy.Tifrunner.gnm2.ann1.FTT948	arahy.Tifrunner.gnm2.ann1.99WQY3	arahy.Tifrunner.gnm2.ann1.FTT948
	arahy.Tifrunner.gnm2.ann1.I8ASYK	arahy.Tifrunner.gnm2.ann1.1H3LZD	arahy.Tifrunner.gnm2.ann1.70I7L0	arahy.Tifrunner.gnm2.ann1.FUGS44	ONT.9688	ONT.825	arahy.Tifrunner.gnm2.ann1.FUGS44	arahy.Tifrunner.gnm2.ann1.9A532S	arahy.Tifrunner.gnm2.ann1.FUGS44
	arahy.Tifrunner.gnm2.ann1.I8E435	arahy.Tifrunner.gnm2.ann1.1HB2SZ	arahy.Tifrunner.gnm2.ann1.70LJUW	arahy.Tifrunner.gnm2.ann1.FV9KQX	ONT.9699	ONT.8289	arahy.Tifrunner.gnm2.ann1.FV9KQX	arahy.Tifrunner.gnm2.ann1.9AGX7Y	arahy.Tifrunner.gnm2.ann1.FV9KQX
	arahy.Tifrunner.gnm2.ann1.I9I2G1	arahy.Tifrunner.gnm2.ann1.1HHJ34	arahy.Tifrunner.gnm2.ann1.711CF1	arahy.Tifrunner.gnm2.ann1.FVT26M	ONT.9711	ONT.8290	arahy.Tifrunner.gnm2.ann1.FVT26M	arahy.Tifrunner.gnm2.ann1.9AN7FM	arahy.Tifrunner.gnm2.ann1.FVT26M
	arahy.Tifrunner.gnm2.ann1.IA95G7	arahy.Tifrunner.gnm2.ann1.1HLM41	arahy.Tifrunner.gnm2.ann1.714S40	arahy.Tifrunner.gnm2.ann1.FVU3TQ	ONT.972	ONT.833	arahy.Tifrunner.gnm2.ann1.FVU3TQ	arahy.Tifrunner.gnm2.ann1.9BA15G	arahy.Tifrunner.gnm2.ann1.FVU3TQ
	arahy.Tifrunner.gnm2.ann1.IALD8X	arahy.Tifrunner.gnm2.ann1.1HU4YV	arahy.Tifrunner.gnm2.ann1.7178U0	arahy.Tifrunner.gnm2.ann1.FVW9RW	ONT.9736	ONT.8332	arahy.Tifrunner.gnm2.ann1.FVW9RW	arahy.Tifrunner.gnm2.ann1.9BIX4A	arahy.Tifrunner.gnm2.ann1.FVW9RW
	arahy.Tifrunner.gnm2.ann1.IAPX52	arahy.Tifrunner.gnm2.ann1.1I50BY	arahy.Tifrunner.gnm2.ann1.717SVK	arahy.Tifrunner.gnm2.ann1.FWQ16B	ONT.9752	ONT.834	arahy.Tifrunner.gnm2.ann1.FWQ16B	arahy.Tifrunner.gnm2.ann1.9BJW6C	arahy.Tifrunner.gnm2.ann1.FWQ16B
	arahy.Tifrunner.gnm2.ann1.IAT0HN	arahy.Tifrunner.gnm2.ann1.1I5KFR	arahy.Tifrunner.gnm2.ann1.71ADJA	arahy.Tifrunner.gnm2.ann1.FX5HRF	ONT.9856	ONT.8346	arahy.Tifrunner.gnm2.ann1.FX5HRF	arahy.Tifrunner.gnm2.ann1.9BK7Z7	arahy.Tifrunner.gnm2.ann1.FX5HRF
	arahy.Tifrunner.gnm2.ann1.IC0VJ2	arahy.Tifrunner.gnm2.ann1.1I5R8H	arahy.Tifrunner.gnm2.ann1.71BALL	arahy.Tifrunner.gnm2.ann1.FY8Y8K	ONT.9867	ONT.835	arahy.Tifrunner.gnm2.ann1.FY8Y8K	arahy.Tifrunner.gnm2.ann1.9BS001	arahy.Tifrunner.gnm2.ann1.FY8Y8K
	arahy.Tifrunner.gnm2.ann1.ICVP6R	arahy.Tifrunner.gnm2.ann1.1I70XP	arahy.Tifrunner.gnm2.ann1.71DM7X	arahy.Tifrunner.gnm2.ann1.FZU8AD	ONT.9879	ONT.8356	arahy.Tifrunner.gnm2.ann1.FZU8AD	arahy.Tifrunner.gnm2.ann1.9BXG3M	arahy.Tifrunner.gnm2.ann1.FZU8AD
	arahy.Tifrunner.gnm2.ann1.ICZJ7L	arahy.Tifrunner.gnm2.ann1.1I8IFE	arahy.Tifrunner.gnm2.ann1.71EHKP	arahy.Tifrunner.gnm2.ann1.G0M71R	ONT.9880	ONT.836	arahy.Tifrunner.gnm2.ann1.G0M71R	arahy.Tifrunner.gnm2.ann1.9C1IJD	arahy.Tifrunner.gnm2.ann1.G0M71R
	arahy.Tifrunner.gnm2.ann1.ID57CI	arahy.Tifrunner.gnm2.ann1.1IA0LX	arahy.Tifrunner.gnm2.ann1.71FAZ0	arahy.Tifrunner.gnm2.ann1.G0QKVL	ONT.9912	ONT.8382	arahy.Tifrunner.gnm2.ann1.G0QKVL	arahy.Tifrunner.gnm2.ann1.9C1VP5	arahy.Tifrunner.gnm2.ann1.G0QKVL
	arahy.Tifrunner.gnm2.ann1.IE6GXI	arahy.Tifrunner.gnm2.ann1.1IE4J6	arahy.Tifrunner.gnm2.ann1.71HCYD	arahy.Tifrunner.gnm2.ann1.G0S5C3	ONT.9913	ONT.8395	arahy.Tifrunner.gnm2.ann1.G0S5C3	arahy.Tifrunner.gnm2.ann1.9CJM9T	arahy.Tifrunner.gnm2.ann1.G0S5C3
	arahy.Tifrunner.gnm2.ann1.IF1UXG	arahy.Tifrunner.gnm2.ann1.1IJF7J	arahy.Tifrunner.gnm2.ann1.71LJUC	arahy.Tifrunner.gnm2.ann1.G0TJBI	ONT.9949	ONT.841	arahy.Tifrunner.gnm2.ann1.G0TJBI	arahy.Tifrunner.gnm2.ann1.9CW3JX	arahy.Tifrunner.gnm2.ann1.G0TJBI
	arahy.Tifrunner.gnm2.ann1.IF3X13	arahy.Tifrunner.gnm2.ann1.1IJJ7X	arahy.Tifrunner.gnm2.ann1.71MGM7	arahy.Tifrunner.gnm2.ann1.G15V58	ONT.9958	ONT.8417	arahy.Tifrunner.gnm2.ann1.G15V58	arahy.Tifrunner.gnm2.ann1.9CXT3Z	arahy.Tifrunner.gnm2.ann1.G15V58
	arahy.Tifrunner.gnm2.ann1.IFW24Z	arahy.Tifrunner.gnm2.ann1.1IW9Y2	arahy.Tifrunner.gnm2.ann1.71PCZ9	arahy.Tifrunner.gnm2.ann1.G1675E	ONT.9984	ONT.843	arahy.Tifrunner.gnm2.ann1.G1675E	arahy.Tifrunner.gnm2.ann1.9D5E6Q	arahy.Tifrunner.gnm2.ann1.G1675E
	arahy.Tifrunner.gnm2.ann1.IGE775	arahy.Tifrunner.gnm2.ann1.1J1N84	arahy.Tifrunner.gnm2.ann1.71Q3SD	arahy.Tifrunner.gnm2.ann1.G18Z51	arahy.Tifrunner.gnm2.ann1.0003EL	ONT.844	arahy.Tifrunner.gnm2.ann1.G18Z51	arahy.Tifrunner.gnm2.ann1.9D9NIR	arahy.Tifrunner.gnm2.ann1.G18Z51
	arahy.Tifrunner.gnm2.ann1.IH8GDR	arahy.Tifrunner.gnm2.ann1.1JF53G	arahy.Tifrunner.gnm2.ann1.71RM0H	arahy.Tifrunner.gnm2.ann1.G1G8LF	arahy.Tifrunner.gnm2.ann1.0008XH	ONT.8448	arahy.Tifrunner.gnm2.ann1.G1G8LF	arahy.Tifrunner.gnm2.ann1.9D9T18	arahy.Tifrunner.gnm2.ann1.G1G8LF
	arahy.Tifrunner.gnm2.ann1.II5C6K	arahy.Tifrunner.gnm2.ann1.1JMX4I	arahy.Tifrunner.gnm2.ann1.722ASC	arahy.Tifrunner.gnm2.ann1.G1RM5S	arahy.Tifrunner.gnm2.ann1.005C3Q	ONT.8455	arahy.Tifrunner.gnm2.ann1.G1RM5S	arahy.Tifrunner.gnm2.ann1.9D9UM2	arahy.Tifrunner.gnm2.ann1.G1RM5S
	arahy.Tifrunner.gnm2.ann1.II8QNR	arahy.Tifrunner.gnm2.ann1.1JN7SV	arahy.Tifrunner.gnm2.ann1.727DWA	arahy.Tifrunner.gnm2.ann1.G1T0HI	arahy.Tifrunner.gnm2.ann1.0067NC	ONT.8484	arahy.Tifrunner.gnm2.ann1.G1T0HI	arahy.Tifrunner.gnm2.ann1.9DDU7S	arahy.Tifrunner.gnm2.ann1.G1T0HI
	arahy.Tifrunner.gnm2.ann1.II9Y4T	arahy.Tifrunner.gnm2.ann1.1JQH22	arahy.Tifrunner.gnm2.ann1.72AI1G	arahy.Tifrunner.gnm2.ann1.G2LGPB	arahy.Tifrunner.gnm2.ann1.00B185	ONT.8485	arahy.Tifrunner.gnm2.ann1.G2LGPB	arahy.Tifrunner.gnm2.ann1.9DQ4WH	arahy.Tifrunner.gnm2.ann1.G2LGPB
	arahy.Tifrunner.gnm2.ann1.IK22HI	arahy.Tifrunner.gnm2.ann1.1JUP22	arahy.Tifrunner.gnm2.ann1.72FWH3	arahy.Tifrunner.gnm2.ann1.G2Y3LT	arahy.Tifrunner.gnm2.ann1.00DB5A	ONT.8521	arahy.Tifrunner.gnm2.ann1.G2Y3LT	arahy.Tifrunner.gnm2.ann1.9F1ZHN	arahy.Tifrunner.gnm2.ann1.G2Y3LT
	arahy.Tifrunner.gnm2.ann1.IK43K5	arahy.Tifrunner.gnm2.ann1.1K25L2	arahy.Tifrunner.gnm2.ann1.72HQJ5	arahy.Tifrunner.gnm2.ann1.G33D6N	arahy.Tifrunner.gnm2.ann1.00JV9G	ONT.8530	arahy.Tifrunner.gnm2.ann1.G33D6N	arahy.Tifrunner.gnm2.ann1.9F81FQ	arahy.Tifrunner.gnm2.ann1.G33D6N
	arahy.Tifrunner.gnm2.ann1.IKB72F	arahy.Tifrunner.gnm2.ann1.1K6ZHH	arahy.Tifrunner.gnm2.ann1.72M3AR	arahy.Tifrunner.gnm2.ann1.G39DTN	arahy.Tifrunner.gnm2.ann1.00QPSW	ONT.8531	arahy.Tifrunner.gnm2.ann1.G39DTN	arahy.Tifrunner.gnm2.ann1.9FBM9V	arahy.Tifrunner.gnm2.ann1.G39DTN
	arahy.Tifrunner.gnm2.ann1.ILU6JP	arahy.Tifrunner.gnm2.ann1.1KM4NQ	arahy.Tifrunner.gnm2.ann1.72TEPU	arahy.Tifrunner.gnm2.ann1.G3AN3S	arahy.Tifrunner.gnm2.ann1.00V3DL	ONT.8549	arahy.Tifrunner.gnm2.ann1.G3AN3S	arahy.Tifrunner.gnm2.ann1.9FP97J	arahy.Tifrunner.gnm2.ann1.G3AN3S
	arahy.Tifrunner.gnm2.ann1.IM6RX7	arahy.Tifrunner.gnm2.ann1.1KT24E	arahy.Tifrunner.gnm2.ann1.72TST8	arahy.Tifrunner.gnm2.ann1.G3J01C	arahy.Tifrunner.gnm2.ann1.00VL53	ONT.8555	arahy.Tifrunner.gnm2.ann1.G3J01C	arahy.Tifrunner.gnm2.ann1.9G3TAM	arahy.Tifrunner.gnm2.ann1.G3J01C
	arahy.Tifrunner.gnm2.ann1.IM7VUN	arahy.Tifrunner.gnm2.ann1.1KUK4G	arahy.Tifrunner.gnm2.ann1.72UZ71	arahy.Tifrunner.gnm2.ann1.G3YZJ0	arahy.Tifrunner.gnm2.ann1.00W0BQ	ONT.8562	arahy.Tifrunner.gnm2.ann1.G3YZJ0	arahy.Tifrunner.gnm2.ann1.9G7IH4	arahy.Tifrunner.gnm2.ann1.G3YZJ0
	arahy.Tifrunner.gnm2.ann1.IMB79D	arahy.Tifrunner.gnm2.ann1.1L0XSC	arahy.Tifrunner.gnm2.ann1.72VZ3I	arahy.Tifrunner.gnm2.ann1.G42Z1Q	arahy.Tifrunner.gnm2.ann1.00ZDTM	ONT.8563	arahy.Tifrunner.gnm2.ann1.G42Z1Q	arahy.Tifrunner.gnm2.ann1.9GB5B2	arahy.Tifrunner.gnm2.ann1.G42Z1Q
	arahy.Tifrunner.gnm2.ann1.IMF4E8	arahy.Tifrunner.gnm2.ann1.1L678P	arahy.Tifrunner.gnm2.ann1.73019P	arahy.Tifrunner.gnm2.ann1.G4605S	arahy.Tifrunner.gnm2.ann1.011VCX	ONT.8566	arahy.Tifrunner.gnm2.ann1.G4605S	arahy.Tifrunner.gnm2.ann1.9GG7V0	arahy.Tifrunner.gnm2.ann1.G4605S
	arahy.Tifrunner.gnm2.ann1.IMLK5J	arahy.Tifrunner.gnm2.ann1.1LF0YV	arahy.Tifrunner.gnm2.ann1.733TCI	arahy.Tifrunner.gnm2.ann1.G490LK	arahy.Tifrunner.gnm2.ann1.012SKZ	ONT.8578	arahy.Tifrunner.gnm2.ann1.G490LK	arahy.Tifrunner.gnm2.ann1.9GGB7F	arahy.Tifrunner.gnm2.ann1.G490LK
	arahy.Tifrunner.gnm2.ann1.IMS4B0	arahy.Tifrunner.gnm2.ann1.1LGD4F	arahy.Tifrunner.gnm2.ann1.73AA2K	arahy.Tifrunner.gnm2.ann1.G51199	arahy.Tifrunner.gnm2.ann1.0142CX	ONT.8607	arahy.Tifrunner.gnm2.ann1.G51199	arahy.Tifrunner.gnm2.ann1.9GLC3X	arahy.Tifrunner.gnm2.ann1.G51199
	arahy.Tifrunner.gnm2.ann1.IP5B92	arahy.Tifrunner.gnm2.ann1.1LQ7FQ	arahy.Tifrunner.gnm2.ann1.73DHZN	arahy.Tifrunner.gnm2.ann1.G540IJ	arahy.Tifrunner.gnm2.ann1.0188KY	ONT.8608	arahy.Tifrunner.gnm2.ann1.G540IJ	arahy.Tifrunner.gnm2.ann1.9GLZ8C	arahy.Tifrunner.gnm2.ann1.G540IJ
	arahy.Tifrunner.gnm2.ann1.IPCF80	arahy.Tifrunner.gnm2.ann1.1LRU74	arahy.Tifrunner.gnm2.ann1.73E5NM	arahy.Tifrunner.gnm2.ann1.G5BSUA	arahy.Tifrunner.gnm2.ann1.01D1MQ	ONT.8609	arahy.Tifrunner.gnm2.ann1.G5BSUA	arahy.Tifrunner.gnm2.ann1.9GY1AY	arahy.Tifrunner.gnm2.ann1.G5BSUA
	arahy.Tifrunner.gnm2.ann1.IPHF02	arahy.Tifrunner.gnm2.ann1.1M71LS	arahy.Tifrunner.gnm2.ann1.73F65L	arahy.Tifrunner.gnm2.ann1.G68EH0	arahy.Tifrunner.gnm2.ann1.01D2LU	ONT.8623	arahy.Tifrunner.gnm2.ann1.G68EH0	arahy.Tifrunner.gnm2.ann1.9H5ER3	arahy.Tifrunner.gnm2.ann1.G68EH0
	arahy.Tifrunner.gnm2.ann1.IQ4HGL	arahy.Tifrunner.gnm2.ann1.1MDK5L	arahy.Tifrunner.gnm2.ann1.73FGCJ	arahy.Tifrunner.gnm2.ann1.G691ZN	arahy.Tifrunner.gnm2.ann1.01DT97	ONT.8631	arahy.Tifrunner.gnm2.ann1.G691ZN	arahy.Tifrunner.gnm2.ann1.9H9I7P	arahy.Tifrunner.gnm2.ann1.G691ZN
	arahy.Tifrunner.gnm2.ann1.IQ5AU2	arahy.Tifrunner.gnm2.ann1.1MJ7K6	arahy.Tifrunner.gnm2.ann1.73HB7C	arahy.Tifrunner.gnm2.ann1.G6SHXQ	arahy.Tifrunner.gnm2.ann1.01RQ4M	ONT.8643	arahy.Tifrunner.gnm2.ann1.G6SHXQ	arahy.Tifrunner.gnm2.ann1.9HL91G	arahy.Tifrunner.gnm2.ann1.G6SHXQ
	arahy.Tifrunner.gnm2.ann1.IRA385	arahy.Tifrunner.gnm2.ann1.1MPM44	arahy.Tifrunner.gnm2.ann1.73KFHZ	arahy.Tifrunner.gnm2.ann1.G6ZNRX	arahy.Tifrunner.gnm2.ann1.01TYUM	ONT.8717	arahy.Tifrunner.gnm2.ann1.G6ZNRX	arahy.Tifrunner.gnm2.ann1.9HYI17	arahy.Tifrunner.gnm2.ann1.G6ZNRX
	arahy.Tifrunner.gnm2.ann1.IRIV1V	arahy.Tifrunner.gnm2.ann1.1N0TT5	arahy.Tifrunner.gnm2.ann1.73PCSA	arahy.Tifrunner.gnm2.ann1.G729YX	arahy.Tifrunner.gnm2.ann1.01XFNB	ONT.8726	arahy.Tifrunner.gnm2.ann1.G729YX	arahy.Tifrunner.gnm2.ann1.9I36N1	arahy.Tifrunner.gnm2.ann1.G729YX
	arahy.Tifrunner.gnm2.ann1.IS34PQ	arahy.Tifrunner.gnm2.ann1.1NAQ44	arahy.Tifrunner.gnm2.ann1.73PK5S	arahy.Tifrunner.gnm2.ann1.G88L7W	arahy.Tifrunner.gnm2.ann1.01YFCZ	ONT.8740	arahy.Tifrunner.gnm2.ann1.G88L7W	arahy.Tifrunner.gnm2.ann1.9IC2FY	arahy.Tifrunner.gnm2.ann1.G88L7W
	arahy.Tifrunner.gnm2.ann1.IS7CAM	arahy.Tifrunner.gnm2.ann1.1NC23U	arahy.Tifrunner.gnm2.ann1.742XN0	arahy.Tifrunner.gnm2.ann1.G9KXLY	arahy.Tifrunner.gnm2.ann1.021TT5	ONT.8747	arahy.Tifrunner.gnm2.ann1.G9KXLY	arahy.Tifrunner.gnm2.ann1.9IE074	arahy.Tifrunner.gnm2.ann1.G9KXLY
	arahy.Tifrunner.gnm2.ann1.ISAM0Y	arahy.Tifrunner.gnm2.ann1.1NU69P	arahy.Tifrunner.gnm2.ann1.743C1F	arahy.Tifrunner.gnm2.ann1.G9V4C0	arahy.Tifrunner.gnm2.ann1.029WE6	ONT.8755	arahy.Tifrunner.gnm2.ann1.G9V4C0	arahy.Tifrunner.gnm2.ann1.9IQ583	arahy.Tifrunner.gnm2.ann1.G9V4C0
	arahy.Tifrunner.gnm2.ann1.ISEY34	arahy.Tifrunner.gnm2.ann1.1P1WAU	arahy.Tifrunner.gnm2.ann1.7472IT	arahy.Tifrunner.gnm2.ann1.GA8N54	arahy.Tifrunner.gnm2.ann1.02DA49	ONT.8770	arahy.Tifrunner.gnm2.ann1.GA8N54	arahy.Tifrunner.gnm2.ann1.9IV7G6	arahy.Tifrunner.gnm2.ann1.GA8N54
	arahy.Tifrunner.gnm2.ann1.ISVC9H	arahy.Tifrunner.gnm2.ann1.1P550B	arahy.Tifrunner.gnm2.ann1.74840C	arahy.Tifrunner.gnm2.ann1.GAG0UF	arahy.Tifrunner.gnm2.ann1.02ERGG	ONT.8777	arahy.Tifrunner.gnm2.ann1.GAG0UF	arahy.Tifrunner.gnm2.ann1.9J2F9Q	arahy.Tifrunner.gnm2.ann1.GAG0UF
	arahy.Tifrunner.gnm2.ann1.IT55IK	arahy.Tifrunner.gnm2.ann1.1P6WM5	arahy.Tifrunner.gnm2.ann1.748QI4	arahy.Tifrunner.gnm2.ann1.GB6ZUZ	arahy.Tifrunner.gnm2.ann1.02IZMF	ONT.878	arahy.Tifrunner.gnm2.ann1.GB6ZUZ	arahy.Tifrunner.gnm2.ann1.9J7RGN	arahy.Tifrunner.gnm2.ann1.GB6ZUZ
	arahy.Tifrunner.gnm2.ann1.IT7QFA	arahy.Tifrunner.gnm2.ann1.1PI2YG	arahy.Tifrunner.gnm2.ann1.74AGPN	arahy.Tifrunner.gnm2.ann1.GBG79Z	arahy.Tifrunner.gnm2.ann1.02J1VT	ONT.8783	arahy.Tifrunner.gnm2.ann1.GBG79Z	arahy.Tifrunner.gnm2.ann1.9J8RGD	arahy.Tifrunner.gnm2.ann1.GBG79Z
	arahy.Tifrunner.gnm2.ann1.IT8P61	arahy.Tifrunner.gnm2.ann1.1PI95V	arahy.Tifrunner.gnm2.ann1.74BZG2	arahy.Tifrunner.gnm2.ann1.GBQU8N	arahy.Tifrunner.gnm2.ann1.02K5W7	ONT.8797	arahy.Tifrunner.gnm2.ann1.GBQU8N	arahy.Tifrunner.gnm2.ann1.9JP5BV	arahy.Tifrunner.gnm2.ann1.GBQU8N
	arahy.Tifrunner.gnm2.ann1.IU4ZUA	arahy.Tifrunner.gnm2.ann1.1QMW5J	arahy.Tifrunner.gnm2.ann1.74FNJK	arahy.Tifrunner.gnm2.ann1.GBZ5J5	arahy.Tifrunner.gnm2.ann1.02UU0S	ONT.8798	arahy.Tifrunner.gnm2.ann1.GBZ5J5	arahy.Tifrunner.gnm2.ann1.9JVG50	arahy.Tifrunner.gnm2.ann1.GBZ5J5
	arahy.Tifrunner.gnm2.ann1.IVEQ23	arahy.Tifrunner.gnm2.ann1.1QN3J4	arahy.Tifrunner.gnm2.ann1.74JCE2	arahy.Tifrunner.gnm2.ann1.GD0W4L	arahy.Tifrunner.gnm2.ann1.02VXE5	ONT.8806	arahy.Tifrunner.gnm2.ann1.GD0W4L	arahy.Tifrunner.gnm2.ann1.9K82HI	arahy.Tifrunner.gnm2.ann1.GD0W4L
	arahy.Tifrunner.gnm2.ann1.IVYM6W	arahy.Tifrunner.gnm2.ann1.1QZS5S	arahy.Tifrunner.gnm2.ann1.74NP28	arahy.Tifrunner.gnm2.ann1.GDAP1Y	arahy.Tifrunner.gnm2.ann1.030G1Q	ONT.8822	arahy.Tifrunner.gnm2.ann1.GDAP1Y	arahy.Tifrunner.gnm2.ann1.9KBG8L	arahy.Tifrunner.gnm2.ann1.GDAP1Y
	arahy.Tifrunner.gnm2.ann1.IW12TT	arahy.Tifrunner.gnm2.ann1.1R9GPH	arahy.Tifrunner.gnm2.ann1.74SAHL	arahy.Tifrunner.gnm2.ann1.GE184H	arahy.Tifrunner.gnm2.ann1.032VCH	ONT.885	arahy.Tifrunner.gnm2.ann1.GE184H	arahy.Tifrunner.gnm2.ann1.9KBM2K	arahy.Tifrunner.gnm2.ann1.GE184H
	arahy.Tifrunner.gnm2.ann1.IWVI7X	arahy.Tifrunner.gnm2.ann1.1RAI3Q	arahy.Tifrunner.gnm2.ann1.74UU32	arahy.Tifrunner.gnm2.ann1.GEB016	arahy.Tifrunner.gnm2.ann1.036Q5Z	ONT.8906	arahy.Tifrunner.gnm2.ann1.GEB016	arahy.Tifrunner.gnm2.ann1.9KRV5K	arahy.Tifrunner.gnm2.ann1.GEB016
	arahy.Tifrunner.gnm2.ann1.IWVL8G	arahy.Tifrunner.gnm2.ann1.1RGA44	arahy.Tifrunner.gnm2.ann1.752C0V	arahy.Tifrunner.gnm2.ann1.GEWQ29	arahy.Tifrunner.gnm2.ann1.03BFRT	ONT.8907	arahy.Tifrunner.gnm2.ann1.GEWQ29	arahy.Tifrunner.gnm2.ann1.9L0MNF	arahy.Tifrunner.gnm2.ann1.GEWQ29
	arahy.Tifrunner.gnm2.ann1.IXQG45	arahy.Tifrunner.gnm2.ann1.1RKJ3P	arahy.Tifrunner.gnm2.ann1.756MKY	arahy.Tifrunner.gnm2.ann1.GF06UQ	arahy.Tifrunner.gnm2.ann1.03CHBD	ONT.8917	arahy.Tifrunner.gnm2.ann1.GF06UQ	arahy.Tifrunner.gnm2.ann1.9LL7K9	arahy.Tifrunner.gnm2.ann1.GF06UQ
	arahy.Tifrunner.gnm2.ann1.IY723J	arahy.Tifrunner.gnm2.ann1.1RMK4W	arahy.Tifrunner.gnm2.ann1.759CEW	arahy.Tifrunner.gnm2.ann1.GGS4HZ	arahy.Tifrunner.gnm2.ann1.03EXEF	ONT.8922	arahy.Tifrunner.gnm2.ann1.GGS4HZ	arahy.Tifrunner.gnm2.ann1.9LNM8S	arahy.Tifrunner.gnm2.ann1.GGS4HZ
	arahy.Tifrunner.gnm2.ann1.IYR592	arahy.Tifrunner.gnm2.ann1.1RV5TE	arahy.Tifrunner.gnm2.ann1.75V8XQ	arahy.Tifrunner.gnm2.ann1.GHB8SH	arahy.Tifrunner.gnm2.ann1.03IC02	ONT.8923	arahy.Tifrunner.gnm2.ann1.GHB8SH	arahy.Tifrunner.gnm2.ann1.9LP875	arahy.Tifrunner.gnm2.ann1.GHB8SH
	arahy.Tifrunner.gnm2.ann1.IYSU3D	arahy.Tifrunner.gnm2.ann1.1S754L	arahy.Tifrunner.gnm2.ann1.75WWIB	arahy.Tifrunner.gnm2.ann1.GHPW0M	arahy.Tifrunner.gnm2.ann1.03J9E3	ONT.8980	arahy.Tifrunner.gnm2.ann1.GHPW0M	arahy.Tifrunner.gnm2.ann1.9LRG3U	arahy.Tifrunner.gnm2.ann1.GHPW0M
	arahy.Tifrunner.gnm2.ann1.J05MT4	arahy.Tifrunner.gnm2.ann1.1SCL5Q	arahy.Tifrunner.gnm2.ann1.75Y1US	arahy.Tifrunner.gnm2.ann1.GHRN5T	arahy.Tifrunner.gnm2.ann1.03K86Q	ONT.8990	arahy.Tifrunner.gnm2.ann1.GHRN5T	arahy.Tifrunner.gnm2.ann1.9LU5BM	arahy.Tifrunner.gnm2.ann1.GHRN5T
[truncated: 17,287 more rows]
