# Supplementary material for: Full-length transcriptome sequencing provides insights into alternative splicing under cold stress in peanut
Source: Front Plant Sci. 2024 Mar 7;15:1362277. doi: 10.3389/fpls.2024.1362277 (PMC10954824; doi:10.3389/fpls.2024.1362277)
Supplement: Supplementary file 8 [file Table_5.xlsx]

## Sheet: Sheet 1
Table S7. GO enrichment analysis of the 7935 common DEGs.
GO term ID	Description	Category types	Gene Ratio	Bg Ratio	Rich factor	p-value	q-value	gene ID	Count	-log10 (p-value)
GO:0006950	response to stress	Biological Process	195/2799	990/23811	1.68	1.29221e-13	3.02241e-10	ONT.11700/ONT.15696/ONT.1640/ONT.17488/ONT.19346/ONT.20088/ONT.26127/ONT.28804/ONT.29050/ONT.29559/ONT.30362/ONT.31879/ONT.3209/ONT.33015/ONT.35659/ONT.36481/ONT.37133/ONT.37659/ONT.4057/ONT.690/ONT.7138/ONT.8797/arahy.Tifrunner.gnm2.ann1.03QWZ4/arahy.Tifrunner.gnm2.ann1.04AI4E/arahy.Tifrunner.gnm2.ann1.07EMGU/arahy.Tifrunner.gnm2.ann1.0AWF5M/arahy.Tifrunner.gnm2.ann1.0FWB0U/arahy.Tifrunner.gnm2.…	195	12.8887
GO:0050896	response to stimulus	Biological Process	329/2799	1954/23811	1.43	2.50785e-12	2.93287e-09	ONT.11320/ONT.11518/ONT.11545/ONT.11700/ONT.15696/ONT.16000/ONT.16239/ONT.1640/ONT.17488/ONT.1822/ONT.19346/ONT.19893/ONT.20088/ONT.21695/ONT.22210/ONT.2410/ONT.24625/ONT.25135/ONT.26127/ONT.26401/ONT.28804/ONT.29050/ONT.29557/ONT.29559/ONT.30362/ONT.31571/ONT.31879/ONT.3209/ONT.33015/ONT.34508/ONT.35040/ONT.35659/ONT.36006/ONT.36131/ONT.36132/ONT.36481/ONT.36879/ONT.37133/ONT.37659/ONT.38513/ONT…	329	11.6007
GO:0042221	response to chemical	Biological Process	220/2799	1203/23811	1.56	7.71628e-12	6.01599e-09	ONT.11518/ONT.11545/ONT.15696/ONT.16000/ONT.16239/ONT.1640/ONT.1822/ONT.19346/ONT.19893/ONT.20088/ONT.21695/ONT.22210/ONT.25135/ONT.26127/ONT.28804/ONT.29559/ONT.30362/ONT.31571/ONT.31879/ONT.33015/ONT.34508/ONT.35040/ONT.35659/ONT.36131/ONT.36132/ONT.36481/ONT.36879/ONT.37133/ONT.37659/ONT.38513/ONT.4485/ONT.5865/ONT.690/ONT.7138/arahy.Tifrunner.gnm2.ann1.03QWZ4/arahy.Tifrunner.gnm2.ann1.04AI4E/…	220	11.1126
GO:0015979	photosynthesis	Biological Process	60/2799	216/23811	2.36	1.05064e-10	6.1435e-08	ONT.15696/ONT.16619/ONT.28314/ONT.33134/ONT.35041/ONT.36429/ONT.36481/ONT.37133/arahy.Tifrunner.gnm2.ann1.0X1LIN/arahy.Tifrunner.gnm2.ann1.10W9XD/arahy.Tifrunner.gnm2.ann1.110G34/arahy.Tifrunner.gnm2.ann1.18YQBF/arahy.Tifrunner.gnm2.ann1.1944SK/arahy.Tifrunner.gnm2.ann1.1B2UBR/arahy.Tifrunner.gnm2.ann1.22L7FB/arahy.Tifrunner.gnm2.ann1.30A6BG/arahy.Tifrunner.gnm2.ann1.4SM61H/arahy.Tifrunner.gnm2.a…	60	9.97854
GO:1901700	response to oxygen-containing compound	Biological Process	141/2799	709/23811	1.69	1.77031e-10	8.28133e-08	ONT.11545/ONT.15696/ONT.16239/ONT.1640/ONT.1822/ONT.19893/ONT.20088/ONT.21695/ONT.22210/ONT.25135/ONT.26127/ONT.29559/ONT.30362/ONT.35659/ONT.36131/ONT.36132/ONT.36481/ONT.37133/ONT.37659/ONT.5865/ONT.690/ONT.7138/arahy.Tifrunner.gnm2.ann1.03QWZ4/arahy.Tifrunner.gnm2.ann1.0AWF5M/arahy.Tifrunner.gnm2.ann1.0FWB0U/arahy.Tifrunner.gnm2.ann1.0NW365/arahy.Tifrunner.gnm2.ann1.0Q4XQV/arahy.Tifrunner.gnm2…	141	9.75195
GO:0010035	response to inorganic substance	Biological Process	88/2799	387/23811	1.93	6.62841e-10	2.25461e-07	ONT.11545/ONT.16000/ONT.16239/ONT.1640/ONT.20088/ONT.22210/ONT.26127/ONT.29559/ONT.30362/ONT.33015/ONT.35659/ONT.37133/ONT.37659/ONT.4485/ONT.690/ONT.7138/arahy.Tifrunner.gnm2.ann1.03QWZ4/arahy.Tifrunner.gnm2.ann1.0C6YUW/arahy.Tifrunner.gnm2.ann1.0FWB0U/arahy.Tifrunner.gnm2.ann1.1W5D66/arahy.Tifrunner.gnm2.ann1.28J7Y2/arahy.Tifrunner.gnm2.ann1.34CRUF/arahy.Tifrunner.gnm2.ann1.3THH2M/arahy.Tifrunn…	88	9.17859
GO:0009628	response to abiotic stimulus	Biological Process	156/2799	822/23811	1.61	6.7476e-10	2.25461e-07	ONT.11320/ONT.11700/ONT.15696/ONT.19346/ONT.2410/ONT.24625/ONT.26127/ONT.29050/ONT.29557/ONT.29559/ONT.30362/ONT.35659/ONT.36006/ONT.36481/ONT.37133/ONT.5332/ONT.5489/ONT.690/ONT.8797/arahy.Tifrunner.gnm2.ann1.03QWZ4/arahy.Tifrunner.gnm2.ann1.07EMGU/arahy.Tifrunner.gnm2.ann1.0FWB0U/arahy.Tifrunner.gnm2.ann1.0NW365/arahy.Tifrunner.gnm2.ann1.0Q4XQV/arahy.Tifrunner.gnm2.ann1.1494UG/arahy.Tifrunner.g…	156	9.17085
GO:0009266	response to temperature stimulus	Biological Process	62/2799	242/23811	2.18	1.8106e-09	5.29363e-07	ONT.15696/ONT.29559/ONT.36481/ONT.37133/ONT.690/arahy.Tifrunner.gnm2.ann1.03QWZ4/arahy.Tifrunner.gnm2.ann1.23AQDA/arahy.Tifrunner.gnm2.ann1.28J7Y2/arahy.Tifrunner.gnm2.ann1.34CRUF/arahy.Tifrunner.gnm2.ann1.3V8BTX/arahy.Tifrunner.gnm2.ann1.4R9DEN/arahy.Tifrunner.gnm2.ann1.65I9ND/arahy.Tifrunner.gnm2.ann1.6K80GF/arahy.Tifrunner.gnm2.ann1.772I7G/arahy.Tifrunner.gnm2.ann1.7Q0HRU/arahy.Tifrunner.gnm2.…	62	8.74218
GO:0010033	response to organic substance	Biological Process	157/2799	853/23811	1.57	5.49191e-09	1.42725e-06	ONT.11518/ONT.11545/ONT.15696/ONT.16239/ONT.1822/ONT.19346/ONT.19893/ONT.21695/ONT.22210/ONT.25135/ONT.26127/ONT.28804/ONT.29559/ONT.31571/ONT.31879/ONT.34508/ONT.36131/ONT.36132/ONT.36481/ONT.36879/ONT.37133/ONT.37659/ONT.38513/ONT.5865/ONT.690/arahy.Tifrunner.gnm2.ann1.03QWZ4/arahy.Tifrunner.gnm2.ann1.07EMGU/arahy.Tifrunner.gnm2.ann1.0AWF5M/arahy.Tifrunner.gnm2.ann1.0C6YUW/arahy.Tifrunner.gnm2.…	157	8.26028
GO:0044434	chloroplast part	Cellular Component	123/3408	513/29589	2.08	1.20433e-15	2.6805e-13	ONT.15696/ONT.15780/ONT.16000/ONT.17488/ONT.19346/ONT.30362/ONT.3360/ONT.36481/ONT.37918/ONT.690/arahy.Tifrunner.gnm2.ann1.021TT5/arahy.Tifrunner.gnm2.ann1.07EMGU/arahy.Tifrunner.gnm2.ann1.09HRLI/arahy.Tifrunner.gnm2.ann1.0C6YUW/arahy.Tifrunner.gnm2.ann1.0I4CS6/arahy.Tifrunner.gnm2.ann1.0K2T49/arahy.Tifrunner.gnm2.ann1.0MK326/arahy.Tifrunner.gnm2.ann1.19GFYA/arahy.Tifrunner.gnm2.ann1.1DQJ64/arahy…	123	14.9193
GO:0009507	chloroplast	Cellular Component	231/3408	1200/29589	1.67	1.27324e-15	2.6805e-13	ONT.15113/ONT.15696/ONT.15780/ONT.16000/ONT.17488/ONT.19346/ONT.22343/ONT.22991/ONT.23030/ONT.243/ONT.27717/ONT.30362/ONT.3360/ONT.35523/ONT.36481/ONT.37594/ONT.37918/ONT.4057/ONT.4186/ONT.5175/ONT.5252/ONT.690/ONT.9399/arahy.Tifrunner.gnm2.ann1.021TT5/arahy.Tifrunner.gnm2.ann1.07EMGU/arahy.Tifrunner.gnm2.ann1.09HRLI/arahy.Tifrunner.gnm2.ann1.0C6YUW/arahy.Tifrunner.gnm2.ann1.0I4CS6/arahy.Tifrunne…	231	14.8951
GO:0044435	plastid part	Cellular Component	123/3408	521/29589	2.05	4.10247e-15	5.75785e-13	ONT.15696/ONT.15780/ONT.16000/ONT.17488/ONT.19346/ONT.30362/ONT.3360/ONT.36481/ONT.37918/ONT.690/arahy.Tifrunner.gnm2.ann1.021TT5/arahy.Tifrunner.gnm2.ann1.07EMGU/arahy.Tifrunner.gnm2.ann1.09HRLI/arahy.Tifrunner.gnm2.ann1.0C6YUW/arahy.Tifrunner.gnm2.ann1.0I4CS6/arahy.Tifrunner.gnm2.ann1.0K2T49/arahy.Tifrunner.gnm2.ann1.0MK326/arahy.Tifrunner.gnm2.ann1.19GFYA/arahy.Tifrunner.gnm2.ann1.1DQJ64/arahy…	123	14.387
GO:0009536	plastid	Cellular Component	176/3408	919/29589	1.66	5.50852e-12	5.79844e-10	ONT.15113/ONT.15696/ONT.15780/ONT.16000/ONT.17488/ONT.19346/ONT.22991/ONT.2410/ONT.243/ONT.30362/ONT.3360/ONT.35523/ONT.36481/ONT.37594/ONT.37918/ONT.4057/ONT.5175/ONT.690/arahy.Tifrunner.gnm2.ann1.021TT5/arahy.Tifrunner.gnm2.ann1.07EMGU/arahy.Tifrunner.gnm2.ann1.09HRLI/arahy.Tifrunner.gnm2.ann1.0C6YUW/arahy.Tifrunner.gnm2.ann1.0I4CS6/arahy.Tifrunner.gnm2.ann1.0K2T49/arahy.Tifrunner.gnm2.ann1.0MK…	176	11.259
GO:0009654	photosystem II oxygen evolving complex	Cellular Component	28/3408	59/29589	4.12	7.02625e-12	5.91685e-10	arahy.Tifrunner.gnm2.ann1.09KNS5/arahy.Tifrunner.gnm2.ann1.0X1LIN/arahy.Tifrunner.gnm2.ann1.10W9XD/arahy.Tifrunner.gnm2.ann1.1944SK/arahy.Tifrunner.gnm2.ann1.1B2UBR/arahy.Tifrunner.gnm2.ann1.22L7FB/arahy.Tifrunner.gnm2.ann1.30A6BG/arahy.Tifrunner.gnm2.ann1.49ZYT6/arahy.Tifrunner.gnm2.ann1.4SM61H/arahy.Tifrunner.gnm2.ann1.72UZ71/arahy.Tifrunner.gnm2.ann1.7TU5G5/arahy.Tifrunner.gnm2.ann1.7ZK9KC/ara…	28	11.1533
GO:0009532	plastid stroma	Cellular Component	80/3408	318/29589	2.18	8.76245e-12	6.14909e-10	ONT.15696/ONT.16000/ONT.17488/ONT.30362/ONT.3360/ONT.36481/ONT.37918/arahy.Tifrunner.gnm2.ann1.021TT5/arahy.Tifrunner.gnm2.ann1.0C6YUW/arahy.Tifrunner.gnm2.ann1.0I4CS6/arahy.Tifrunner.gnm2.ann1.0MK326/arahy.Tifrunner.gnm2.ann1.19GFYA/arahy.Tifrunner.gnm2.ann1.1DQJ64/arahy.Tifrunner.gnm2.ann1.1JF53G/arahy.Tifrunner.gnm2.ann1.21I7WM/arahy.Tifrunner.gnm2.ann1.23AQDA/arahy.Tifrunner.gnm2.ann1.25HRTQ/…	80	11.0574
GO:0009570	chloroplast stroma	Cellular Component	85/3408	366/29589	2.02	1.68463e-10	1.01331e-08	ONT.14909/ONT.15696/ONT.16000/ONT.17488/ONT.30362/ONT.3360/ONT.36481/ONT.37918/arahy.Tifrunner.gnm2.ann1.021TT5/arahy.Tifrunner.gnm2.ann1.0C6YUW/arahy.Tifrunner.gnm2.ann1.0I4CS6/arahy.Tifrunner.gnm2.ann1.0MK326/arahy.Tifrunner.gnm2.ann1.19GFYA/arahy.Tifrunner.gnm2.ann1.1DQJ64/arahy.Tifrunner.gnm2.ann1.1JF53G/arahy.Tifrunner.gnm2.ann1.21I7WM/arahy.Tifrunner.gnm2.ann1.23AQDA/arahy.Tifrunner.gnm2.an…	85	9.7735
GO:0009535	chloroplast thylakoid membrane	Cellular Component	66/3408	266/29589	2.15	1.03913e-09	5.46908e-08	ONT.15780/ONT.2193/ONT.24340/ONT.32004/ONT.36152/arahy.Tifrunner.gnm2.ann1.021TT5/arahy.Tifrunner.gnm2.ann1.0C6YUW/arahy.Tifrunner.gnm2.ann1.0K2T49/arahy.Tifrunner.gnm2.ann1.19GFYA/arahy.Tifrunner.gnm2.ann1.3F7RX4/arahy.Tifrunner.gnm2.ann1.3PP5US/arahy.Tifrunner.gnm2.ann1.427FHC/arahy.Tifrunner.gnm2.ann1.4WKV82/arahy.Tifrunner.gnm2.ann1.5LUI7K/arahy.Tifrunner.gnm2.ann1.63GP52/arahy.Tifrunner.gnm2…	66	8.98333
GO:0003700	transcription factor activity	Molecular Function	252/4893	1388/42026	1.56	3.55185e-13	3.09809e-10	ONT.10120/ONT.11518/ONT.11545/ONT.12421/ONT.13323/ONT.13767/ONT.13914/ONT.14013/ONT.14040/ONT.14144/ONT.14769/ONT.15686/ONT.16218/ONT.16239/ONT.16906/ONT.17033/ONT.17407/ONT.17422/ONT.19535/ONT.19577/ONT.20442/ONT.21369/ONT.22210/ONT.22533/ONT.2302/ONT.23034/ONT.23533/ONT.23702/ONT.23778/ONT.24551/ONT.26115/ONT.27641/ONT.27857/ONT.28164/ONT.28599/ONT.29256/ONT.29586/ONT.29752/ONT.30148/ONT.31776/…	252	12.4495
GO:0004722	serine/threonine phosphatase activity	Molecular Function	58/4893	185/42026	2.69	7.01594e-13	3.09809e-10	ONT.12009/ONT.23332/ONT.24698/ONT.31362/ONT.4124/ONT.4125/arahy.Tifrunner.gnm2.ann1.0THM7P/arahy.Tifrunner.gnm2.ann1.0UT8YS/arahy.Tifrunner.gnm2.ann1.293ST4/arahy.Tifrunner.gnm2.ann1.2L7SHU/arahy.Tifrunner.gnm2.ann1.3S28TX/arahy.Tifrunner.gnm2.ann1.52B7MM/arahy.Tifrunner.gnm2.ann1.52QCLV/arahy.Tifrunner.gnm2.ann1.5434G2/arahy.Tifrunner.gnm2.ann1.5K20PQ/arahy.Tifrunner.gnm2.ann1.5P1FU9/arahy.Tifru…	58	12.1539
GO:0003743	translation initiation factor activity	Molecular Function	40/4893	130/42026	2.64	4.43146e-09	1.30456e-06	ONT.10726/ONT.14384/ONT.29229/ONT.30764/ONT.34181/ONT.34668/arahy.Tifrunner.gnm2.ann1.0D471F/arahy.Tifrunner.gnm2.ann1.1FS3R4/arahy.Tifrunner.gnm2.ann1.1V0F05/arahy.Tifrunner.gnm2.ann1.2WLS1Y/arahy.Tifrunner.gnm2.ann1.58ULDB/arahy.Tifrunner.gnm2.ann1.6G4FCY/arahy.Tifrunner.gnm2.ann1.A0FQNH/arahy.Tifrunner.gnm2.ann1.AJ6S3U/arahy.Tifrunner.gnm2.ann1.BB9CZ8/arahy.Tifrunner.gnm2.ann1.E9ZGWL/arahy.Tif…	40	8.35345
