# Supplementary material for: Full-length transcriptome sequencing provides insights into alternative splicing under cold stress in peanut
Source: Front Plant Sci. 2024 Mar 7;15:1362277. doi: 10.3389/fpls.2024.1362277 (PMC10954824; doi:10.3389/fpls.2024.1362277)
Supplement: Supplementary file 9 [file Table_6.xlsx]

## Sheet: Table S8. Transcriptional expre
Table S8. Transcriptional expression pattern of stress associated genes.
#Gene ID	Gene name	NR_annotation	SLH-0h-CPM	SLH-3h-CPM	SLH-12h-CPM	SLH-24h-CPM	ZH12-0h-CPM	ZH12-3h-CPM	ZH12-12h-CPM	ZH12-24h-CPM
arahy.Tifrunner.gnm2.ann1.03QWZ4	arahy.03QWZ4	15.4 kDa class V heat shock protein [Arachis hypogaea]	13.3	23.3	335.7	197	19.9	19.6	151.4	156.2
arahy.Tifrunner.gnm2.ann1.04AI4E	arahy.04AI4E	15.4 kDa class V heat shock protein [Arachis ipaensis]	220.2	154.6	79.8	43.4	281.1	190.8	58.2	38.7
arahy.Tifrunner.gnm2.ann1.07EMGU	arahy.07EMGU	ABC transporter C family member [Arachis hypogaea]	2.2	7.3	37.9	7.3	1.4	3.5	49.2	15.1
arahy.Tifrunner.gnm2.ann1.0AWF5M	arahy.0AWF5M	abscisic acid receptor PYL9 [Arachis duranensis]	49.8	152.3	134.4	321.7	52.6	163.5	38.6	275.1
arahy.Tifrunner.gnm2.ann1.0FWB0U	arahy.0FWB0U	abscisic acid receptor PYL9 [Arachis ipaensis]	18.1	12.2	16.7	6	19.8	12.7	13	4.4
arahy.Tifrunner.gnm2.ann1.0NW365	arahy.0NW365	ACT domain-containing protein [Arachis hypogaea]	14.4	9.7	33.6	3.7	3.1	8.9	36.4	5.3
arahy.Tifrunner.gnm2.ann1.1494UG	arahy.1494UG	ACT domain-containing protein ACR11 [Arachis duranensis]	8.7	8.2	4.2	1	1.1	3.7	3	0.6
arahy.Tifrunner.gnm2.ann1.1W5D66	arahy.1W5D66	autophagy-related protein 18a [Arachis hypogaea]	0.8	1.3	1.3	22.7	1.4	2	0.7	10
arahy.Tifrunner.gnm2.ann1.23AQDA	arahy.23AQDA	BOI-related E3 ubiquitin-protein ligase 1 [Arachis duranensis]	48.6	43.4	41.4	5.7	24.1	30.7	63.9	22.5
arahy.Tifrunner.gnm2.ann1.28J7Y2	arahy.28J7Y2	BOI-related E3 ubiquitin-protein ligase 1 [Arachis ipaensis]	40.3	54	57.5	7.9	0.8	38.6	30.3	3
arahy.Tifrunner.gnm2.ann1.34CRUF	arahy.34CRUF	BTB/POZ and TAZ domain-containing protein 1 [Arachis ipaensis]	0.9	9.2	74.2	49.5	1.7	3.7	5.3	84.9
arahy.Tifrunner.gnm2.ann1.3THH2M	arahy.3THH2M	BTB/POZ domain-containing protein SR1IP1 [Arachis hypogaea]	7.5	8.7	19.6	74.9	14.7	11.5	12	71.1
arahy.Tifrunner.gnm2.ann1.3V8BTX	arahy.3V8BTX	BURP domain protein RD22 [Arachis hypogaea]	0	1.1	16.5	40.6	0.1	0.4	2.2	19.8
arahy.Tifrunner.gnm2.ann1.40D0U7	arahy.40D0U7	caffeoylshikimate esterase [Arachis duranensis]	648.8	434.3	137.5	156.3	1626.7	1260.2	181.5	97.3
arahy.Tifrunner.gnm2.ann1.41Y8SN	arahy.41Y8SN	caffeoylshikimate esterase [Arachis ipaensis]	1.5	3.5	15.8	33.1	2.4	4.6	10.5	56.7
arahy.Tifrunner.gnm2.ann1.42KS26	arahy.42KS26	calcium-transporting ATPase 8, plasma membrane-type isoform X6 [Arachis duranensis]	1.6	5.5	20.9	61.6	0.5	2.9	5.4	111.2
arahy.Tifrunner.gnm2.ann1.4FT00Z	arahy.4FT00Z	calvin cycle protein CP12-1, chloroplastic [Arachis hypogaea]	10.2	8.7	17.5	45.9	15.7	7.9	10.9	40.7
arahy.Tifrunner.gnm2.ann1.4R9DEN	arahy.4R9DEN	calvin cycle protein CP12-1, chloroplastic [Arachis ipaensis]	9.1	5.4	16.4	326.1	18.9	7.1	2.3	231.7
arahy.Tifrunner.gnm2.ann1.59U9MN	arahy.59U9MN	CBS domain-containing protein CBSX3, mitochondrial [Arachis ipaensis]	0.4	0.2	0.3	21.1	0.5	0.1	0	6.5
arahy.Tifrunner.gnm2.ann1.653NH4	arahy.653NH4	chaperonin-like RBCX protein 1, chloroplastic [Arachis duranensis]	14.6	5	7.9	21.4	24.6	8.6	4.9	19.4
arahy.Tifrunner.gnm2.ann1.65I9ND	arahy.65I9ND	chaperonin-like RBCX protein 1, chloroplastic [Arachis duranensis]	143.1	157.3	85.8	15.1	114.3	127.5	119	30.3
arahy.Tifrunner.gnm2.ann1.67E0CQ	arahy.67E0CQ	cinnamoyl-CoA reductase-like SNL6 [Arachis hypogaea]	80.7	202.6	230.9	3954.8	152.2	208.4	86.9	2190.1
arahy.Tifrunner.gnm2.ann1.6C0LG0	arahy.6C0LG0	DEAD-box ATP-dependent RNA helicase 56 isoform X1 [Arachis duranensis]	56.5	35.9	90.9	140.4	107.2	52.4	117.4	162.3
arahy.Tifrunner.gnm2.ann1.6K80GF	arahy.6K80GF	DNA annealing helicase and endonuclease [Arachis hypogaea]	0.1	4.3	9.3	3.7	0.1	1	1.7	2.9
arahy.Tifrunner.gnm2.ann1.6Q641Y	arahy.6Q641Y	E3 ubiquitin protein ligase DRIP2 isoform X1 [Arachis hypogaea]	1.5	1	0.7	32.3	2.9	1	0.8	12.7
arahy.Tifrunner.gnm2.ann1.7060PQ	arahy.7060PQ	E3 ubiquitin protein ligase DRIP2 isoform X1 [Arachis ipaensis]	35.5	36	34.8	132.8	49.3	40.8	20.9	120.6
arahy.Tifrunner.gnm2.ann1.72AI1G	arahy.72AI1G	E3 ubiquitin-protein ligase AIRP2 [Arachis hypogaea]	4.9	18.4	28.6	124.3	5.3	12.6	36.6	176.6
arahy.Tifrunner.gnm2.ann1.75WWIB	arahy.75WWIB	E3 ubiquitin-protein ligase BAH1 [Arachis ipaensis]	1.8	2.1	5.7	47	1.6	3.1	10.7	45
arahy.Tifrunner.gnm2.ann1.76C240	arahy.76C240	E3 ubiquitin-protein ligase BOI [Arachis hypogaea]	1.1	9.4	12.7	5.4	1.2	13.6	16.4	17.5
arahy.Tifrunner.gnm2.ann1.772I7G	arahy.772I7G	E3 ubiquitin-protein ligase RGLG3 [Arachis duranensis]	91	33.4	53.4	46.5	174.8	66.4	59.1	56.7
arahy.Tifrunner.gnm2.ann1.7BKG94	arahy.7BKG94	E3 ubiquitin-protein ligase RGLG3 [Arachis ipaensis]	14	10.6	16.5	39.9	13.2	13.3	10.7	32.2
arahy.Tifrunner.gnm2.ann1.7Q0HRU	arahy.7Q0HRU	E3 ubiquitin-protein ligase RGLG4 isoform X2 [Arachis ipaensis]	100.7	98.3	83.7	16.5	65.4	76.6	108.1	39
arahy.Tifrunner.gnm2.ann1.7QKH3M	arahy.7QKH3M	E3 ubiquitin-protein ligase RGLG4 isoform X4 [Arachis hypogaea]	1.1	45.6	123	157.4	3.7	64.9	103.2	144
arahy.Tifrunner.gnm2.ann1.80NE1D	arahy.80NE1D	E3 ubiquitin-protein ligase RING1-like [Arachis duranensis]	17.4	18.6	25.8	76.4	17.6	22.5	16.2	73
arahy.Tifrunner.gnm2.ann1.858FVG	arahy.858FVG	E3 ubiquitin-protein ligase RNF4 [Arachis ipaensis]	11.4	9.1	15.3	35.3	13.6	12.6	12.6	26.9
arahy.Tifrunner.gnm2.ann1.86C462	arahy.86C462	early light-induced protein, chloroplastic [Arachis duranensis]	122.4	132.4	48.8	11.6	68.5	112.9	38.8	10.9
arahy.Tifrunner.gnm2.ann1.8C9R1J	arahy.8C9R1J	fatty acid desaturase 4, chloroplastic [Arachis hypogaea]	64.1	83.4	84.1	17	14.7	39.9	100.2	35.2
arahy.Tifrunner.gnm2.ann1.8SKS1Y	arahy.8SKS1Y	fatty acid desaturase 4, chloroplastic-like [Arachis ipaensis]	12.7	17	26.4	47.5	8.6	32.2	10.2	45.4
arahy.Tifrunner.gnm2.ann1.8U41WB	arahy.8U41WB	F-box protein 7 isoform X1 [Arachis ipaensis]	4.8	1.9	2.5	32.3	5	2.2	0.6	7.5
arahy.Tifrunner.gnm2.ann1.91G1W9	arahy.91G1W9	F-box protein At1g61340 [Arachis hypogaea]	2.3	8.5	6.3	14.4	2.2	7.3	2.9	14.6
arahy.Tifrunner.gnm2.ann1.9BK7Z7	arahy.9BK7Z7	F-box protein At1g61340 [Arachis ipaensis]	12.4	6.3	4.9	65.6	14.6	5.9	2.5	31.7
arahy.Tifrunner.gnm2.ann1.9D9T18	arahy.9D9T18	F-box protein At5g46170 [Arachis duranensis]	13.9	19.6	10.5	58.1	30.4	34.8	4	51
arahy.Tifrunner.gnm2.ann1.9W7Z3M	arahy.9W7Z3M	F-box protein At5g46170 [Arachis duranensis]	11.6	13.5	13.4	50.5	15.5	11.6	10	35.2
arahy.Tifrunner.gnm2.ann1.A16335	arahy.A16335	glutathione S-transferase 3 [Arachis duranensis]	37.5	36.5	52.3	96.5	33.8	26.8	36.9	60.2
arahy.Tifrunner.gnm2.ann1.A992JM	arahy.A992JM	glutathione S-transferase 3 [Arachis hypogaea]	6.6	5.5	10.5	41.8	13.5	4.8	9.6	30.8
arahy.Tifrunner.gnm2.ann1.ABBA5Z	arahy.ABBA5Z	glutathione S-transferase F9 [Arachis duranensis]	1.5	0.6	12.1	39.8	1.3	0.2	1	35.3
arahy.Tifrunner.gnm2.ann1.AE44IX	arahy.AE44IX	glutathione S-transferase F9 [Arachis ipaensis]	15.2	14	5.2	6.1	25.1	11.8	3	5.9
arahy.Tifrunner.gnm2.ann1.ALEU7X	arahy.ALEU7X	glutathione S-transferase U17 [Arachis hypogaea]	11.8	3.7	3.5	4.9	15.8	6.3	3.8	3.9
arahy.Tifrunner.gnm2.ann1.AVGZ9D	arahy.AVGZ9D	glutathione S-transferase U17 [Arachis hypogaea]	0.2	0.2	2.3	5.4	0.1	0.2	0.2	10.7
arahy.Tifrunner.gnm2.ann1.BAL5EB	arahy.BAL5EB	glutathione S-transferase U17 [Arachis hypogaea]	1.9	9.1	8.6	10.4	2.3	9.5	3	10.6
arahy.Tifrunner.gnm2.ann1.BH211Y	arahy.BH211Y	glutathione S-transferase U17 [Arachis ipaensis]	1.5	9.3	11	4.9	0.8	10.4	14.5	15.1
arahy.Tifrunner.gnm2.ann1.BRHA2V	arahy.BRHA2V	glutathione S-transferase U17 [Arachis ipaensis]	3.6	1.1	0.5	2.3	6.3	1.3	0.5	1.4
arahy.Tifrunner.gnm2.ann1.BS9BXS	arahy.BS9BXS	glutathione S-transferase-like [Arachis hypogaea]	12.7	13.5	228.5	247.8	9.7	7.4	47.2	236.3
arahy.Tifrunner.gnm2.ann1.BZ5K6I	arahy.BZ5K6I	heat shock 22 kDa protein, mitochondrial isoform X2 [Arachis ipaensis]	18.9	20.1	36.2	120.3	37.5	31.5	26.5	109.1
arahy.Tifrunner.gnm2.ann1.C5K50D	arahy.C5K50D	heat shock factor protein HSF24 [Arachis hypogaea]	28.1	11.9	7.7	21.8	21.5	14.3	3.4	21.6
arahy.Tifrunner.gnm2.ann1.CAN000	arahy.CAN000	heat shock factor protein HSF24 [Arachis ipaensis]	0.6	5.6	13.7	80	1.3	3.9	19.5	112.1
arahy.Tifrunner.gnm2.ann1.CCZS04	arahy.CCZS04	heat shock factor protein-like [Arachis hypogaea]	123.3	90	107.9	9.8	28.7	77.6	42.7	12.2
arahy.Tifrunner.gnm2.ann1.CG2VMH	arahy.CG2VMH	heat stress transcription factor A-2 isoform X1 [Arachis duranensis]	20	10.3	5.4	15.3	29.7	11.2	3.9	7.8
arahy.Tifrunner.gnm2.ann1.CNXW4V	arahy.CNXW4V	heat stress transcription factor A-2 isoform X1 [Arachis hypogaea]	33.8	28.2	18.1	4.4	4.4	11.5	11.9	3
arahy.Tifrunner.gnm2.ann1.CP6VIJ	arahy.CP6VIJ	heat stress transcription factor A-2 isoform X1 [Arachis ipaensis]	6.9	3.6	5.8	17.3	5.9	4.4	4.8	13.4
arahy.Tifrunner.gnm2.ann1.D38J11	arahy.D38J11	heat stress transcription factor A-2 isoform X1 [Arachis ipaensis]	11	18.3	16.5	58.3	14	17.2	12.5	42.6
arahy.Tifrunner.gnm2.ann1.D9Q2X2	arahy.D9Q2X2	heat stress transcription factor A-3-like isoform X1 [Arachis hypogaea]	17.2	11.8	16.4	3	4.6	5.9	18.9	4
arahy.Tifrunner.gnm2.ann1.DBZB80	arahy.DBZB80	heat stress transcription factor A-3-like isoform X1 [Arachis hypogaea]	24.5	21.5	36.3	81.7	25.8	20.2	11.9	105.8
arahy.Tifrunner.gnm2.ann1.DU76ZX	arahy.DU76ZX	heat stress transcription factor C-1 [Arachis hypogaea]	19.1	12.5	19.7	59.6	24.9	12.7	13.6	53.7
arahy.Tifrunner.gnm2.ann1.DWG2KQ	arahy.DWG2KQ	heat stress transcription factor C-1 [Arachis hypogaea]	2.8	1.8	5.4	9.3	3	0.9	2.5	7.9
arahy.Tifrunner.gnm2.ann1.DXZ71K	arahy.DXZ71K	hypothetical protein Ahy_A01g004878 isoform B [Arachis hypogaea]	61.1	69.8	78	12.6	13	31.1	101.9	29
arahy.Tifrunner.gnm2.ann1.E4NDZP	arahy.E4NDZP	hypothetical protein Ahy_A02g005535 isoform A [Arachis hypogaea]	34.2	21.8	33.8	126.5	49.9	25.8	13.5	160.1
arahy.Tifrunner.gnm2.ann1.E4SRBI	arahy.E4SRBI	hypothetical protein Ahy_A02g005963 [Arachis hypogaea]	5.9	4.5	2.4	1	7.2	4.1	0.9	0.8
arahy.Tifrunner.gnm2.ann1.ER9ILG	arahy.ER9ILG	hypothetical protein Ahy_A03g014934 isoform A [Arachis hypogaea]	9.3	10.5	23	26.3	12.8	10.5	14.5	31.8
arahy.Tifrunner.gnm2.ann1.F3DNBB	arahy.F3DNBB	hypothetical protein Ahy_A03g016031 isoform C [Arachis hypogaea]	40.7	42.2	24.9	4.3	26.2	35.7	25.7	5.3
arahy.Tifrunner.gnm2.ann1.F71Y9J	arahy.F71Y9J	hypothetical protein Ahy_A03g016068 [Arachis hypogaea]	18.1	44.6	49.6	39.9	10.3	23.4	12.1	23.1
arahy.Tifrunner.gnm2.ann1.F8LB2J	arahy.F8LB2J	hypothetical protein Ahy_A05g021902 [Arachis hypogaea]	63.1	74.4	239.5	4875.6	105.5	59.2	59	2886.7
arahy.Tifrunner.gnm2.ann1.FBB3R8	arahy.FBB3R8	hypothetical protein Ahy_A06g027038 isoform C [Arachis hypogaea]	0.1	0.3	0.5	7.3	0	0.2	1.1	3.1
arahy.Tifrunner.gnm2.ann1.FF44RV	arahy.FF44RV	hypothetical protein Ahy_A07g036426 isoform A [Arachis hypogaea]	8.6	13.8	15.4	29.3	12.6	13.1	7.7	18.8
arahy.Tifrunner.gnm2.ann1.FJH25Q	arahy.FJH25Q	hypothetical protein Ahy_A09g045368 isoform D [Arachis hypogaea]	1.2	4.4	15.8	29.2	0.7	3.7	2.8	24.6
arahy.Tifrunner.gnm2.ann1.FTRM9I	arahy.FTRM9I	hypothetical protein Ahy_A10g050952 isoform B [Arachis hypogaea]	0.8	0.5	0.4	6.7	2.2	0.5	0.1	6.8
arahy.Tifrunner.gnm2.ann1.G33D6N	arahy.G33D6N	hypothetical protein Ahy_B01g055702 isoform B [Arachis hypogaea]	318.5	110.5	150.3	112.7	218.1	68.8	48.8	46.3
arahy.Tifrunner.gnm2.ann1.G5K9LY	arahy.G5K9LY	hypothetical protein Ahy_B01g056719 isoform B [Arachis hypogaea]	2.1	0.9	0.3	22.7	5.1	2.1	0.4	8
arahy.Tifrunner.gnm2.ann1.G8NWJQ	arahy.G8NWJQ	hypothetical protein Ahy_B03g063191 isoform B [Arachis hypogaea]	170.4	197.3	77.6	25	119.1	162	55.4	19.2
arahy.Tifrunner.gnm2.ann1.GG2EN1	arahy.GG2EN1	hypothetical protein Ahy_B05g075966 [Arachis hypogaea]	53	52.6	110.1	53.7	60	69.2	86.7	78.9
arahy.Tifrunner.gnm2.ann1.GHPW0M	arahy.GHPW0M	hypothetical protein Ahy_B07g087556 [Arachis hypogaea]	3.8	11	25.7	59.2	3.4	14	4.9	71.5
arahy.Tifrunner.gnm2.ann1.GNE51Z	arahy.GNE51Z	hypothetical protein Ahy_B08g088988 [Arachis hypogaea]	56.8	199.2	719.6	1024.3	45	181.7	211.2	1117.6
arahy.Tifrunner.gnm2.ann1.GPZ84J	arahy.GPZ84J	hypothetical protein DS421_19g661080 [Arachis hypogaea]	18.9	29.9	255.9	84.2	35	31.2	253.1	129.9
arahy.Tifrunner.gnm2.ann1.GT1I17	arahy.GT1I17	inactive TPR repeat-containing thioredoxin TTL3 [Arachis hypogaea]	4	11.8	37.4	137.5	7.9	7.6	5.3	173
arahy.Tifrunner.gnm2.ann1.H3TIY6	arahy.H3TIY6	inactive TPR repeat-containing thioredoxin TTL3 [Arachis ipaensis]	37.8	110.2	184.6	73.2	33.1	105.1	48	83.1
arahy.Tifrunner.gnm2.ann1.H6JZ6S	arahy.H6JZ6S	indole-3-acetic acid-induced protein ARG2 [Arachis duranensis]	43.7	39.1	56.5	117.7	82.3	49.4	24.1	82.4
arahy.Tifrunner.gnm2.ann1.HAAQ2S	arahy.HAAQ2S	indole-3-acetic acid-induced protein ARG2 [Arachis duranensis]	5.3	12.3	22.2	37.4	8.7	15.8	6.3	28
arahy.Tifrunner.gnm2.ann1.HBBQ58	arahy.HBBQ58	indole-3-acetic acid-induced protein ARG2 [Arachis hypogaea]	4.8	4.8	12.5	12	6.6	4.9	15.9	13.9
arahy.Tifrunner.gnm2.ann1.HH247V	arahy.HH247V	indole-3-acetic acid-induced protein ARG2 [Arachis ipaensis]	8.6	10.1	23.4	499.9	10.9	14.6	18.2	800.3
arahy.Tifrunner.gnm2.ann1.HTLX8Z	arahy.HTLX8Z	isoflavone reductase-like protein [Arachis hypogaea]	0	0	0.3	45.1	0	0	0	5.8
arahy.Tifrunner.gnm2.ann1.HXMF4Z	arahy.HXMF4Z	late embryogenesis abundant protein 2 [Arachis hypogaea]	21.5	55.4	60	68	13	36	12.5	39.4
arahy.Tifrunner.gnm2.ann1.I4L3EJ	arahy.I4L3EJ	late embryogenesis abundant protein 2 [Arachis hypogaea]	12.4	24.4	24	44.7	8.2	41.9	28.1	66.3
arahy.Tifrunner.gnm2.ann1.I7QGG2	arahy.I7QGG2	LOW QUALITY PROTEIN: polycomb group protein FIE2 [Arachis duranensis]	163.3	152.6	70.8	27.8	142.6	131.7	94.5	31.6
arahy.Tifrunner.gnm2.ann1.IPCF80	arahy.IPCF80	low-temperature-induced 65 kDa protein [Arachis ipaensis]	0.8	2.8	10.3	19.7	1.1	2.4	3.6	19.9
arahy.Tifrunner.gnm2.ann1.IVEQ23	arahy.IVEQ23	MACPF domain-containing protein CAD1 [Arachis hypogaea]	2.4	11.2	13.6	15.7	3.2	14	4.2	13.3
arahy.Tifrunner.gnm2.ann1.JA81W4	arahy.JA81W4	MACPF domain-containing protein CAD1 [Arachis ipaensis]	5.1	5.9	9.6	20.6	4.3	7.1	4.8	11.8
arahy.Tifrunner.gnm2.ann1.JZ1PRS	arahy.JZ1PRS	MACPF domain-containing protein NSL1 isoform X1 [Arachis hypogaea]	50.1	65.5	1101.5	93.7	6.3	12.3	755.6	332.8
arahy.Tifrunner.gnm2.ann1.K4VSH4	arahy.K4VSH4	nitrile-specifier protein 5 [Arachis hypogaea]	10.6	17.6	24.4	24.5	13.4	17.7	19.3	21.7
arahy.Tifrunner.gnm2.ann1.K9835S	arahy.K9835S	peptide methionine sulfoxide reductase B5 isoform X1 [Arachis hypogaea]	28	26	29.9	136.8	32.6	19.9	44.4	121.8
arahy.Tifrunner.gnm2.ann1.K9KY54	arahy.K9KY54	phosphoglucomutase, chloroplastic [Arachis duranensis]	2.5	2.8	7.4	185.9	2.7	1.9	2.4	162.4
arahy.Tifrunner.gnm2.ann1.KB2WLH	arahy.KB2WLH	phosphoglucomutase, chloroplastic [Arachis hypogaea]	6.1	11.3	4.2	1.6	6.7	7.2	6.3	1.2
arahy.Tifrunner.gnm2.ann1.KJX9WG	arahy.KJX9WG	pirin-like protein isoform X1 [Arachis ipaensis]	16.7	22	15	5.2	5.6	9.8	11.6	4
arahy.Tifrunner.gnm2.ann1.KS67M3	arahy.KS67M3	plant UBX domain-containing protein 2 [Arachis hypogaea]	14	26.9	36.8	16.9	15.5	20.9	24.1	19.6
arahy.Tifrunner.gnm2.ann1.LBY9IQ	arahy.LBY9IQ	plant UBX domain-containing protein 2 [Arachis ipaensis]	0.3	0.1	1	3.1	0.1	0.2	0.8	2
arahy.Tifrunner.gnm2.ann1.LCXF9S	arahy.LCXF9S	PLAT domain-containing protein 3 [Arachis ipaensis]	21.3	18.6	3.1	8.6	32	24.5	2.3	4.1
arahy.Tifrunner.gnm2.ann1.LH2L98	arahy.LH2L98	probable choline kinase 1 [Arachis duranensis]	25.1	14	16.8	6.8	30.8	21.9	13.4	3.4
arahy.Tifrunner.gnm2.ann1.LNF63F	arahy.LNF63F	probable disease resistance protein At4g33300 [Arachis duranensis]	3.8	9.7	18	26.8	2.8	1.6	13.2	32.2
arahy.Tifrunner.gnm2.ann1.MC01IH	arahy.MC01IH	probable galactinol--sucrose galactosyltransferase 5 [Arachis hypogaea]	39.5	28.8	24.2	19	76.7	37.3	15.6	18.1
arahy.Tifrunner.gnm2.ann1.MHUR4I	arahy.MHUR4I	probable glutathione S-transferase [Arachis hypogaea]	255.2	446.8	695.3	980.4	235.8	767.4	342.3	1168.9
arahy.Tifrunner.gnm2.ann1.MS5PCD	arahy.MS5PCD	probable glutathione S-transferase [Arachis ipaensis]	1.4	6.7	14	20.2	0.5	0.5	17.1	29
arahy.Tifrunner.gnm2.ann1.MU20M7	arahy.MU20M7	probable glutathione S-transferase [Arachis ipaensis]	0.3	1.9	4.7	9.3	0.4	2.2	8.3	7.7
arahy.Tifrunner.gnm2.ann1.N1R11Y	arahy.N1R11Y	probable glutathione S-transferase [Arachis ipaensis]	5.6	4.3	21.5	11	7.5	5.3	27.5	21
arahy.Tifrunner.gnm2.ann1.NH86F6	arahy.NH86F6	probable glutathione S-transferase [Arachis ipaensis]	13.2	13.8	9.3	144.8	24	18.3	7.9	68.8
arahy.Tifrunner.gnm2.ann1.NLIW19	arahy.NLIW19	probable glutathione S-transferase [Arachis ipaensis]	11.4	26.4	37.3	57.4	6.6	32.1	42.4	77.3
arahy.Tifrunner.gnm2.ann1.NQL2JJ	arahy.NQL2JJ	probable inactive poly [ADP-ribose] polymerase SRO5 [Arachis ipaensis]	11.2	18.2	26.5	23.5	14.5	14.9	18	17.8
arahy.Tifrunner.gnm2.ann1.PCT7KU	arahy.PCT7KU	probable inactive poly [ADP-ribose] polymerase SRO5 isoform X2 [Arachis duranensis]	6.3	2.4	30.7	124	2.2	1.2	4.2	171.6
arahy.Tifrunner.gnm2.ann1.PIX3LG	arahy.PIX3LG	probable peroxygenase 5 [Arachis ipaensis]	0.1	0.3	22	82.5	0.1	0.1	0.4	152.5
arahy.Tifrunner.gnm2.ann1.PK48VF	arahy.PK48VF	probable peroxygenase 5 isoform X1 [Arachis hypogaea]	0.8	2.1	15.6	19.1	0.2	2	3.1	43.1
arahy.Tifrunner.gnm2.ann1.PK90TP	arahy.PK90TP	probable RNA helicase SDE3 [Arachis ipaensis]	9.5	13	15.2	42.3	11.5	12.9	11.9	43
arahy.Tifrunner.gnm2.ann1.PU50YZ	arahy.PU50YZ	probable transcriptional regulator SLK2 isoform X1 [Arachis duranensis]	1.7	8.9	6.4	5.6	2.7	9.3	2.3	3.3
arahy.Tifrunner.gnm2.ann1.Q5RAF1	arahy.Q5RAF1	probable transcriptional regulator SLK2 isoform X1 [Arachis hypogaea]	27.6	67.5	64.9	15.9	35.5	47.7	86.1	41.5
arahy.Tifrunner.gnm2.ann1.QE0IQ6	arahy.QE0IQ6	probable transcriptional regulator SLK2 isoform X1 [Arachis ipaensis]	14.2	21.6	161.5	18.2	6	18.1	272.3	45.8
arahy.Tifrunner.gnm2.ann1.QPBR19	arahy.QPBR19	protein BOBBER 1 [Arachis hypogaea]	2.3	4.6	14.6	92.8	3.2	6.7	22.5	91
arahy.Tifrunner.gnm2.ann1.R129EM	arahy.R129EM	protein C2-DOMAIN ABA-RELATED 4 [Arachis duranensis]	126	77.7	95.2	472.4	222.3	162.7	120.3	360.3
arahy.Tifrunner.gnm2.ann1.R1TNCB	arahy.R1TNCB	protein C2-DOMAIN ABA-RELATED 4 [Arachis duranensis]	1.6	0.6	1.2	38.3	0.7	0.4	0.1	13.3
arahy.Tifrunner.gnm2.ann1.R60CUW	arahy.R60CUW	protein disulfide isomerase pTAC5, chloroplastic isoform X1 [Arachis hypogaea]	13.1	21.1	26.3	54.5	17.9	25.7	21	41.8
arahy.Tifrunner.gnm2.ann1.RRB9FM	arahy.RRB9FM	protein EARLY RESPONSIVE TO DEHYDRATION 15 isoform X2 [Arachis duranensis]	1.1	1.8	7.1	6.2	1.6	3.6	21.5	11.9
arahy.Tifrunner.gnm2.ann1.RZUQ3I	arahy.RZUQ3I	protein EARLY RESPONSIVE TO DEHYDRATION 15 isoform X2 [Arachis duranensis]	755.2	532.4	287.5	115.9	1105.1	671.3	119.4	186.4
arahy.Tifrunner.gnm2.ann1.S4G3U6	arahy.S4G3U6	protein NLP7 isoform X1 [Arachis hypogaea]	19.1	22.8	13.2	6.2	21.8	24.5	9.5	4.4
arahy.Tifrunner.gnm2.ann1.SCHH8V	arahy.SCHH8V	protein NLP7 isoform X1 [Arachis ipaensis]	21.1	23	50.4	187.8	38.3	28.3	49.2	135.9
arahy.Tifrunner.gnm2.ann1.SEU8EV	arahy.SEU8EV	protein PLASTID MOVEMENT IMPAIRED 1-like [Arachis ipaensis]	9.9	6.2	5.6	3.4	15.5	8.3	2.6	3.2
arahy.Tifrunner.gnm2.ann1.SFD8TD	arahy.SFD8TD	protein SENSITIVE TO PROTON RHIZOTOXICITY 1 [Arachis hypogaea]	88.6	86.2	48.7	11.7	81.8	147.5	40.9	9.2
arahy.Tifrunner.gnm2.ann1.SQ6FML	arahy.SQ6FML	protein SGT1 homolog [Arachis ipaensis]	22.2	5.7	0.9	0.9	16.1	4.6	0.2	0.4
arahy.Tifrunner.gnm2.ann1.SX262Z	arahy.SX262Z	protein SGT1 homolog A isoform X1 [Arachis ipaensis]	11.2	8.3	6.9	2.8	12.1	10.7	6.1	2.7
arahy.Tifrunner.gnm2.ann1.TE9NQ7	arahy.TE9NQ7	protein SGT1 homolog B [Arachis ipaensis]	4.4	15.8	14.5	9	6	14.8	8	7.9
arahy.Tifrunner.gnm2.ann1.TK8AAC	arahy.TK8AAC	protein SULFUR DEFICIENCY-INDUCED 1 [Arachis duranensis]	168.2	151.5	106	32.2	230.7	191.4	92.9	29.1
arahy.Tifrunner.gnm2.ann1.TNW0AK	arahy.TNW0AK	protein SULFUR DEFICIENCY-INDUCED 1 [Arachis hypogaea]	2.4	6.2	24.7	24.8	1.8	8	3.4	38.8
arahy.Tifrunner.gnm2.ann1.TQI4QJ	arahy.TQI4QJ	protein SULFUR DEFICIENCY-INDUCED 1 [Arachis hypogaea]	3.6	1.7	20.7	129.2	2	1.4	2.5	180.6
arahy.Tifrunner.gnm2.ann1.TVZ6DQ	arahy.TVZ6DQ	protein TIFY 10A [Arachis duranensis]	0.8	1.7	4	9.7	1.2	1.5	1.9	6
arahy.Tifrunner.gnm2.ann1.U1B62V	arahy.U1B62V	protein TIFY 10A [Arachis ipaensis]	7.5	5.6	9.2	20.4	10.7	4.5	8.3	18
arahy.Tifrunner.gnm2.ann1.U4K9V9	arahy.U4K9V9	protein TIFY 10A isoform X2 [Arachis ipaensis]	79.7	64.8	95.4	548.7	98.4	56.4	67.9	405.9
arahy.Tifrunner.gnm2.ann1.UE6XF8	arahy.UE6XF8	protein TIFY 10A isoform X4 [Arachis hypogaea]	11	10.1	42.5	300.1	5.6	5.9	39.6	99.7
arahy.Tifrunner.gnm2.ann1.UJ0XJV	arahy.UJ0XJV	protein TIFY 10b [Arachis duranensis]	31.4	16.6	11.1	10.4	45.3	18.1	8	8.8
arahy.Tifrunner.gnm2.ann1.UWF8Z4	arahy.UWF8Z4	protein TIFY 11B isoform X1 [Arachis ipaensis]	31.4	32.1	13	22.5	39.8	34	10.3	20
arahy.Tifrunner.gnm2.ann1.UY0F0V	arahy.UY0F0V	protein TIFY 11B isoform X1 [Arachis ipaensis]	9.7	6.9	11.6	59.7	12.2	11.4	12.9	40.5
arahy.Tifrunner.gnm2.ann1.V0ST4M	arahy.V0ST4M	protein TIFY 8 isoform X3 [Arachis ipaensis]	3.1	5.4	27.2	323.3	4.6	8.4	24.8	358.7
arahy.Tifrunner.gnm2.ann1.V45M1M	arahy.V45M1M	Protein transport protein subunit alpha [Arachis hypogaea]	11.8	6.1	4.4	4.1	19.2	5.6	3.2	3.2
arahy.Tifrunner.gnm2.ann1.V5WJ5Y	arahy.V5WJ5Y	putative E3 ubiquitin-protein ligase XBAT31 [Arachis hypogaea]	11.5	22.1	118.2	59.9	6.5	27.5	183.8	35.8
arahy.Tifrunner.gnm2.ann1.V842G6	arahy.V842G6	putative E3 ubiquitin-protein ligase XBAT31 [Arachis ipaensis]	1.8	7.9	3.9	9.1	2	6.6	2.6	8.4
arahy.Tifrunner.gnm2.ann1.V9H137	arahy.V9H137	putative glutamate carboxypeptidase [Arachis hypogaea]	0.5	0.3	14.4	12.4	1.4	6.1	3.4	19.3
arahy.Tifrunner.gnm2.ann1.V9JC55	arahy.V9JC55	putative zinc finger protein [Arachis hypogaea]	0.3	1.2	4.1	9.6	0.4	1.6	1.5	9
arahy.Tifrunner.gnm2.ann1.VT6DM9	arahy.VT6DM9	regulatory protein NPR3 [Arachis duranensis]	1.3	2.3	9.6	11.7	0.4	17	16.2	15
arahy.Tifrunner.gnm2.ann1.W19Z82	arahy.W19Z82	regulatory protein NPR3 [Arachis hypogaea]	5.4	3.5	9.7	114.3	8.5	2.9	1.4	56.8
arahy.Tifrunner.gnm2.ann1.W1F2QM	arahy.W1F2QM	regulatory protein NPR3 [Arachis ipaensis]	34.6	94.6	79.2	149.5	37.6	98.5	15.9	97.5
arahy.Tifrunner.gnm2.ann1.W2FENU	arahy.W2FENU	rhodanese-like domain-containing protein 10 [Arachis hypogaea]	20.5	13	18.1	103	27.3	12.4	14.5	42.1
arahy.Tifrunner.gnm2.ann1.WE7PDB	arahy.WE7PDB	rhodanese-like domain-containing protein 4, chloroplastic [Arachis hypogaea]	7	3.4	1.5	1.7	8.4	3.5	1.5	1
arahy.Tifrunner.gnm2.ann1.WI3IXZ	arahy.WI3IXZ	rhodanese-like domain-containing protein 4, chloroplastic [Arachis hypogaea]	8.5	9.2	17.9	42.7	18.7	14.1	16.9	41.7
arahy.Tifrunner.gnm2.ann1.WUI646	arahy.WUI646	rhodanese-like domain-containing protein 4, chloroplastic isoform X1 [Arachis ipaensis]	8.6	9.7	8.2	1.8	7.6	8.1	9.9	3.1
arahy.Tifrunner.gnm2.ann1.X35DRH	arahy.X35DRH	salicylic acid-binding protein 2 [Arachis ipaensis]	30.6	15	9.7	10.3	39.2	17.8	8.1	7.9
arahy.Tifrunner.gnm2.ann1.X6RF7Y	arahy.X6RF7Y	SEC12-like protein 1 isoform X1 [Arachis ipaensis]	0.3	0.5	9.8	0.8	0.1	8.6	2.8	2.7
arahy.Tifrunner.gnm2.ann1.XIF53R	arahy.XIF53R	senescence-associated protein AAF, chlorolplastic isoform X4 [Arachis hypogaea]	1.3	1.4	0.7	6.3	0.8	1	0.3	9.2
arahy.Tifrunner.gnm2.ann1.Y0U2QZ	arahy.Y0U2QZ	senescence-associated protein AAF, chlorolplastic isoform X5 [Arachis hypogaea]	15.5	11.1	10.1	5.5	14.3	9.1	6.5	4.4
arahy.Tifrunner.gnm2.ann1.Y3W4B5	arahy.Y3W4B5	small heat shock protein, chloroplastic [Arachis hypogaea]	43.6	44.7	27.5	8.3	34.2	56	30	9.5
arahy.Tifrunner.gnm2.ann1.YFKM11	arahy.YFKM11	stress-response A/B barrel domain-containing protein HS1 [Arachis duranensis]	7.2	42.3	101.5	156.8	4.1	65	81.9	177.7
arahy.Tifrunner.gnm2.ann1.Z0DP5C	arahy.Z0DP5C	temperature-induced lipocalin-1 [Arachis duranensis]	79.9	43	10.6	8.5	42.9	54.4	13	5.5
arahy.Tifrunner.gnm2.ann1.Z1QYPE	arahy.Z1QYPE	temperature-induced lipocalin-1 [Arachis duranensis]	7.5	8.8	16.1	24.2	9.5	8.2	11	24.7
arahy.Tifrunner.gnm2.ann1.Z28QK4	arahy.Z28QK4	temperature-induced lipocalin-1 [Arachis ipaensis]	15.7	14.4	4.3	6.2	24	11	1.7	3.4
arahy.Tifrunner.gnm2.ann1.Z67LQN	arahy.Z67LQN	thioredoxin-like 3-1, chloroplastic [Arachis ipaensis]	15.6	12.1	11	5.4	18.4	17	2.9	8.6
arahy.Tifrunner.gnm2.ann1.ZD5R9E	arahy.ZD5R9E	thioredoxin-like 3-1, chloroplastic isoform X1 [Arachis hypogaea]	20.6	52	63	38.3	10.1	47.1	23.3	37
arahy.Tifrunner.gnm2.ann1.ZP95F7	arahy.ZP95F7	thioredoxin-like protein CDSP32, chloroplastic [Arachis duranensis]	43.2	52.9	24	11	18.7	46.9	18.7	7.3
arahy.Tifrunner.gnm2.ann1.ZQ7VWH	arahy.ZQ7VWH	thioredoxin-like protein HCF164, chloroplastic [Arachis hypogaea]	2.9	0.8	3.9	20.2	0.7	0.3	1.8	5.1
arahy.Tifrunner.gnm2.ann1.ZSLI3V	arahy.ZSLI3V	thiosulfate sulfurtransferase 16, chloroplastic-like isoform X1 [Arachis hypogaea]	18.5	23.2	39.4	48.2	23.3	26.3	31.9	39.8
arahy.Tifrunner.gnm2.ann1.ZWB5UC	arahy.ZWB5UC	thiosulfate sulfurtransferase 16, chloroplastic-like isoform X1 [Arachis hypogaea]	5.9	2.3	9.5	27.2	3.3	1.6	7.8	25.6
ONT.11700	ONT.11700	THO complex subunit 1 isoform X1 [Arachis duranensis]	6.8	5.4	1.7	3.5	8.1	6.5	0.9	1.9
ONT.15696	ONT.15696	TPR repeat-containing thioredoxin TTL1 [Arachis duranensis]	18.5	32.8	61.8	123	9.3	30.8	108.1	144
ONT.1640	ONT.1640	TPR repeat-containing thioredoxin TTL1 [Arachis hypogaea]	2.4	1.2	3.4	49.5	3	1	3	23.2
ONT.17488	ONT.17488	transcription factor GTE10 [Arachis hypogaea]	0.6	0.7	4.6	15.5	0.7	3.4	1.1	23.2
ONT.19346	ONT.19346	type IV inositol polyphosphate 5-phosphatase 7-like isoform X3 [Arachis duranensis]	11.4	32.9	193.5	23.1	5.6	20.3	248.5	59.1
ONT.20088	ONT.20088	uncharacterized protein At5g02240 isoform X1 [Arachis hypogaea]	3.6	2.7	1.9	24.6	5.6	2	1.4	11.8
ONT.26127	ONT.26127	uncharacterized protein DS421_5g160720 [Arachis hypogaea]	7.8	1.9	1.7	3.6	13.7	2.8	0.6	1.9
ONT.28804	ONT.28804	uncharacterized protein DS421_6g191570 [Arachis hypogaea]	7.1	6.9	30.3	54	7.1	7.9	5.2	46.5
ONT.29050	ONT.29050	uncharacterized protein LOC107467409 [Arachis duranensis]	0.2	0.5	8	0.7	0.2	0.2	5.8	3
ONT.29559	ONT.29559	uncharacterized protein LOC107485970 [Arachis duranensis]	373.4	1357.1	2803.9	6956.2	324.4	1663.3	1122.4	7370.1
ONT.30362	ONT.30362	uncharacterized protein LOC107491704 [Arachis duranensis]	0.5	0.2	1.7	3.4	0.3	0.4	2.6	8.8
ONT.31879	ONT.31879	uncharacterized protein LOC107609388 [Arachis ipaensis]	8.8	6.3	12.9	23.7	10.9	7.3	11.2	22.6
ONT.3209	ONT.3209	uncharacterized protein LOC107617910 isoform X1 [Arachis ipaensis]	14.5	6.9	4.1	6.8	22.5	7.9	1.9	3
ONT.33015	ONT.33015	uncharacterized protein LOC107620381, partial [Arachis ipaensis]	0.7	0.9	2.5	7.3	0.4	1	2.8	7
ONT.35659	ONT.35659	uncharacterized protein LOC107624232 [Arachis ipaensis]	9.7	1.7	1.1	0.7	54.1	5.5	0.4	0.7
ONT.36481	ONT.36481	uncharacterized protein LOC107639413 isoform X5 [Arachis ipaensis]	11.3	22.4	43.1	90	9.7	19.5	57.3	96.4
ONT.37133	ONT.37133	uncharacterized protein LOC107647863 [Arachis ipaensis]	3	8.5	6.6	4	3.3	16.3	1	2.7
ONT.37659	ONT.37659	UV-B-induced protein At3g17800, chloroplastic [Arachis ipaensis]	257.5	587.7	392	436.8	185.7	662	194.8	530.5
ONT.4057	ONT.4057	VIN3-like protein 1 isoform X1 [Arachis ipaensis]	27.6	15	9.9	18.4	53.2	32.6	12.3	23.8
ONT.690	ONT.690	zinc finger protein ZAT10 [Arachis hypogaea]	105.4	83.4	52.6	326.8	128.4	70.1	50.5	259.1
ONT.7138	ONT.7138	zinc finger transcription factor YY1 [Arachis hypogaea]	82.6	61.4	21.9	56.7	135.8	70.4	12.9	40.9
ONT.8797	ONT.8797	zinc finger transcription factor YY1 isoform X2 [Arachis hypogaea]	0.3	1	9.2	1.3	0.3	0.6	9	3.5
