# Supplementary material for: Full-length transcriptome sequencing provides insights into alternative splicing under cold stress in peanut
Source: Front Plant Sci. 2024 Mar 7;15:1362277. doi: 10.3389/fpls.2024.1362277 (PMC10954824; doi:10.3389/fpls.2024.1362277)
Supplement: Supplementary file 10 [file Table_7.xlsx]

## Sheet: Sheet1
Table S9. All Transcription factors identified in the transcriptome.
Gene ID	Transcript ID	TF Family
arahy.Tifrunner.gnm2.ann1.HX2S4H	ONT.12016.1	Alfin-like
arahy.Tifrunner.gnm2.ann1.TFSP1V	ONT.14803.3	Alfin-like
arahy.Tifrunner.gnm2.ann1.F09BQK	ONT.15653.2	Alfin-like
arahy.Tifrunner.gnm2.ann1.KMR140	ONT.20783.2	Alfin-like
arahy.Tifrunner.gnm2.ann1.BJZ821	ONT.21675.4	Alfin-like
arahy.Tifrunner.gnm2.ann1.Y3I247	ONT.24955.1	Alfin-like
arahy.Tifrunner.gnm2.ann1.WT0FV2	ONT.26255.2	Alfin-like
arahy.Tifrunner.gnm2.ann1.QM5W4F	ONT.2627.3	Alfin-like
arahy.Tifrunner.gnm2.ann1.15EC9B	ONT.35352.1	Alfin-like
arahy.Tifrunner.gnm2.ann1.NQ5HSN	ONT.6973.1	Alfin-like
arahy.Tifrunner.gnm2.ann1.X3ZTMB	ONT.906.2	Alfin-like
arahy.Tifrunner.gnm2.ann1.R3ZJYM	arahy.Tifrunner.gnm2.ann1.R3ZJYM.1	Alfin-like
arahy.Tifrunner.gnm2.ann1.4U5T88	arahy.Tifrunner.gnm2.ann1.4U5T88.1	Alfin-like
arahy.Tifrunner.gnm2.ann1.FK38PN	arahy.Tifrunner.gnm2.ann1.FK38PN.1	Alfin-like
arahy.Tifrunner.gnm2.ann1.095TGF	ONT.1349.1	AP2/ERF-AP2
arahy.Tifrunner.gnm2.ann1.00XS3D	ONT.8213.2	AP2/ERF-AP2
arahy.Tifrunner.gnm2.ann1.MRL478	arahy.Tifrunner.gnm2.ann1.MRL478.1	AP2/ERF-AP2
arahy.Tifrunner.gnm2.ann1.RWA9J9	arahy.Tifrunner.gnm2.ann1.RWA9J9.1	AP2/ERF-AP2
arahy.Tifrunner.gnm2.ann1.38RLY4	arahy.Tifrunner.gnm2.ann1.38RLY4.1	AP2/ERF-AP2
arahy.Tifrunner.gnm2.ann1.N9BW0I	arahy.Tifrunner.gnm2.ann1.N9BW0I.1	AP2/ERF-AP2
arahy.Tifrunner.gnm2.ann1.UU942A	arahy.Tifrunner.gnm2.ann1.UU942A.1	AP2/ERF-AP2
arahy.Tifrunner.gnm2.ann1.J9H0YQ	arahy.Tifrunner.gnm2.ann1.J9H0YQ.1	AP2/ERF-AP2
arahy.Tifrunner.gnm2.ann1.AE6IJA	ONT.11397.1	AP2/ERF-ERF
ONT.11499	ONT.11499.1	AP2/ERF-ERF
arahy.Tifrunner.gnm2.ann1.E9BLTS	ONT.11771.1	AP2/ERF-ERF
arahy.Tifrunner.gnm2.ann1.73DHZN	ONT.12313.1	AP2/ERF-ERF
ONT.12421	ONT.12421.1	AP2/ERF-ERF
ONT.13701	ONT.13701.1	AP2/ERF-ERF
arahy.Tifrunner.gnm2.ann1.KDI7TH	ONT.13905.1	AP2/ERF-ERF
ONT.14013	ONT.14013.1	AP2/ERF-ERF
ONT.14040	ONT.14040.1	AP2/ERF-ERF
ONT.14144	ONT.14144.1	AP2/ERF-ERF
ONT.14346	ONT.14346.1	AP2/ERF-ERF
arahy.Tifrunner.gnm2.ann1.TEZ5MC	ONT.1471.1	AP2/ERF-ERF
ONT.14769	ONT.14769.1	AP2/ERF-ERF
ONT.14997	ONT.14997.1	AP2/ERF-ERF
ONT.16033	ONT.16033.1	AP2/ERF-ERF
ONT.16034	ONT.16034.1	AP2/ERF-ERF
arahy.Tifrunner.gnm2.ann1.P2THRP	ONT.16289.1	AP2/ERF-ERF
arahy.Tifrunner.gnm2.ann1.R3D0LA	ONT.16376.1	AP2/ERF-ERF
arahy.Tifrunner.gnm2.ann1.Y9PZ1H	ONT.16386.1	AP2/ERF-ERF
arahy.Tifrunner.gnm2.ann1.5AD0HB	ONT.1654.1	AP2/ERF-ERF
ONT.16906	ONT.16906.1	AP2/ERF-ERF
ONT.16907	ONT.16907.1	AP2/ERF-ERF
arahy.Tifrunner.gnm2.ann1.KF0N62	ONT.16947.1	AP2/ERF-ERF
arahy.Tifrunner.gnm2.ann1.J0DG7J	ONT.17155.2	AP2/ERF-ERF
ONT.17751	ONT.17751.1	AP2/ERF-ERF
ONT.18534	ONT.18534.1	AP2/ERF-ERF
arahy.Tifrunner.gnm2.ann1.768P1R	ONT.18729.2	AP2/ERF-ERF
ONT.18825	ONT.18825.1	AP2/ERF-ERF
ONT.19527	ONT.19527.1	AP2/ERF-ERF
ONT.19535	ONT.19535.1	AP2/ERF-ERF
ONT.19577	ONT.19577.1	AP2/ERF-ERF
arahy.Tifrunner.gnm2.ann1.H1PWIN	ONT.20417.1	AP2/ERF-ERF
arahy.Tifrunner.gnm2.ann1.0SK1H1	ONT.20642.1	AP2/ERF-ERF
arahy.Tifrunner.gnm2.ann1.X9M6WH	ONT.21201.1	AP2/ERF-ERF
arahy.Tifrunner.gnm2.ann1.GGDF5U	ONT.21268.2	AP2/ERF-ERF
ONT.21369	ONT.21369.1	AP2/ERF-ERF
arahy.Tifrunner.gnm2.ann1.VF7WU9	ONT.2215.2	AP2/ERF-ERF
ONT.22250	ONT.22250.1	AP2/ERF-ERF
ONT.2302	ONT.2302.1	AP2/ERF-ERF
ONT.23208	ONT.23208.1	AP2/ERF-ERF
arahy.Tifrunner.gnm2.ann1.DIZB8V	ONT.23396.1	AP2/ERF-ERF
ONT.23533	ONT.23533.1	AP2/ERF-ERF
arahy.Tifrunner.gnm2.ann1.F2D5GR	ONT.23668.1	AP2/ERF-ERF
ONT.23702	ONT.23702.1	AP2/ERF-ERF
arahy.Tifrunner.gnm2.ann1.QEK7F9	ONT.24310.1	AP2/ERF-ERF
ONT.2436	ONT.2436.1	AP2/ERF-ERF
ONT.24628	ONT.24628.1	AP2/ERF-ERF
ONT.24846	ONT.24846.1	AP2/ERF-ERF
ONT.24873	ONT.24873.1	AP2/ERF-ERF
ONT.24975	ONT.24975.1	AP2/ERF-ERF
arahy.Tifrunner.gnm2.ann1.WU5RMI	ONT.25365.1	AP2/ERF-ERF
arahy.Tifrunner.gnm2.ann1.DU9C9C	ONT.25756.1	AP2/ERF-ERF
ONT.26100	ONT.26100.1	AP2/ERF-ERF
arahy.Tifrunner.gnm2.ann1.ER44IM	ONT.26907.1	AP2/ERF-ERF
arahy.Tifrunner.gnm2.ann1.KQL0FY	ONT.27151.1	AP2/ERF-ERF
arahy.Tifrunner.gnm2.ann1.4G06NJ	ONT.27506.1	AP2/ERF-ERF
ONT.27610	ONT.27610.1	AP2/ERF-ERF
ONT.27681	ONT.27681.1	AP2/ERF-ERF
ONT.28164	ONT.28164.1	AP2/ERF-ERF
ONT.28599	ONT.28599.1	AP2/ERF-ERF
ONT.29256	ONT.29256.1	AP2/ERF-ERF
arahy.Tifrunner.gnm2.ann1.0UF999	ONT.29332.1	AP2/ERF-ERF
arahy.Tifrunner.gnm2.ann1.6MJ8Q6	ONT.29486.1	AP2/ERF-ERF
arahy.Tifrunner.gnm2.ann1.DRB5KP	ONT.29566.1	AP2/ERF-ERF
ONT.29752	ONT.29752.1	AP2/ERF-ERF
ONT.30148	ONT.30148.1	AP2/ERF-ERF
arahy.Tifrunner.gnm2.ann1.MMX4MC	ONT.30817.3	AP2/ERF-ERF
arahy.Tifrunner.gnm2.ann1.5KI8FH	ONT.31644.1	AP2/ERF-ERF
ONT.31776	ONT.31776.1	AP2/ERF-ERF
ONT.31914	ONT.31914.1	AP2/ERF-ERF
ONT.32224	ONT.32224.1	AP2/ERF-ERF
arahy.Tifrunner.gnm2.ann1.YSN9W3	ONT.33426.16	AP2/ERF-ERF
arahy.Tifrunner.gnm2.ann1.L5HMHT	ONT.33536.1	AP2/ERF-ERF
ONT.33565	ONT.33565.1	AP2/ERF-ERF
arahy.Tifrunner.gnm2.ann1.SE8WTS	ONT.3370.2	AP2/ERF-ERF
ONT.33702	ONT.33702.1	AP2/ERF-ERF
arahy.Tifrunner.gnm2.ann1.VG3SGX	ONT.35951.1	AP2/ERF-ERF
ONT.36082	ONT.36082.1	AP2/ERF-ERF
ONT.36083	ONT.36083.1	AP2/ERF-ERF
arahy.Tifrunner.gnm2.ann1.82B8SU	ONT.36173.1	AP2/ERF-ERF
ONT.36746	ONT.36746.1	AP2/ERF-ERF
ONT.36747	ONT.36747.1	AP2/ERF-ERF
arahy.Tifrunner.gnm2.ann1.87AL67	ONT.36781.1	AP2/ERF-ERF
arahy.Tifrunner.gnm2.ann1.2Y0GDL	ONT.36942.1	AP2/ERF-ERF
ONT.37741	ONT.37741.1	AP2/ERF-ERF
ONT.37905	ONT.37905.1	AP2/ERF-ERF
ONT.38688	ONT.38688.1	AP2/ERF-ERF
arahy.Tifrunner.gnm2.ann1.EZ5RGK	ONT.38913.2	AP2/ERF-ERF
ONT.39007	ONT.39007.1	AP2/ERF-ERF
ONT.4000	ONT.4000.1	AP2/ERF-ERF
ONT.415	ONT.415.1	AP2/ERF-ERF
ONT.425	ONT.425.1	AP2/ERF-ERF
ONT.4341	ONT.4341.1	AP2/ERF-ERF
arahy.Tifrunner.gnm2.ann1.2AHI7R	ONT.4482.1	AP2/ERF-ERF
ONT.4517	ONT.4517.1	AP2/ERF-ERF
ONT.4584	ONT.4584.1	AP2/ERF-ERF
arahy.Tifrunner.gnm2.ann1.VXJX4E	ONT.4658.1	AP2/ERF-ERF
ONT.475	ONT.475.1	AP2/ERF-ERF
ONT.477	ONT.477.1	AP2/ERF-ERF
arahy.Tifrunner.gnm2.ann1.K6QUG2	ONT.5044.1	AP2/ERF-ERF
ONT.5334	ONT.5334.1	AP2/ERF-ERF
ONT.5449	ONT.5449.1	AP2/ERF-ERF
ONT.5559	ONT.5559.1	AP2/ERF-ERF
ONT.5581	ONT.5581.1	AP2/ERF-ERF
ONT.5707	ONT.5707.1	AP2/ERF-ERF
arahy.Tifrunner.gnm2.ann1.RN6KV5	ONT.6130.2	AP2/ERF-ERF
ONT.7177	ONT.7177.1	AP2/ERF-ERF
ONT.8316	ONT.8316.1	AP2/ERF-ERF
ONT.8521	ONT.8521.1	AP2/ERF-ERF
arahy.Tifrunner.gnm2.ann1.CSV6ZK	ONT.939.2	AP2/ERF-ERF
ONT.9460	ONT.9460.1	AP2/ERF-ERF
ONT.9676	ONT.9676.1	AP2/ERF-ERF
ONT.9920	ONT.9920.1	AP2/ERF-ERF
arahy.Tifrunner.gnm2.ann1.4E6KYK	arahy.Tifrunner.gnm2.ann1.4E6KYK.1	AP2/ERF-ERF
arahy.Tifrunner.gnm2.ann1.G0YQ1S	arahy.Tifrunner.gnm2.ann1.G0YQ1S.1	AP2/ERF-ERF
arahy.Tifrunner.gnm2.ann1.KP68JR	arahy.Tifrunner.gnm2.ann1.KP68JR.1	AP2/ERF-ERF
arahy.Tifrunner.gnm2.ann1.M71NXQ	arahy.Tifrunner.gnm2.ann1.M71NXQ.1	AP2/ERF-ERF
arahy.Tifrunner.gnm2.ann1.0IM2G4	arahy.Tifrunner.gnm2.ann1.0IM2G4.1	AP2/ERF-ERF
arahy.Tifrunner.gnm2.ann1.45NR7C	arahy.Tifrunner.gnm2.ann1.45NR7C.1	AP2/ERF-ERF
arahy.Tifrunner.gnm2.ann1.4D3TQE	arahy.Tifrunner.gnm2.ann1.4D3TQE.1	AP2/ERF-ERF
arahy.Tifrunner.gnm2.ann1.5I2TXN	arahy.Tifrunner.gnm2.ann1.5I2TXN.1	AP2/ERF-ERF
arahy.Tifrunner.gnm2.ann1.6BK6B8	arahy.Tifrunner.gnm2.ann1.6BK6B8.1	AP2/ERF-ERF
arahy.Tifrunner.gnm2.ann1.8LB9ZD	arahy.Tifrunner.gnm2.ann1.8LB9ZD.1	AP2/ERF-ERF
arahy.Tifrunner.gnm2.ann1.F0BU8J	arahy.Tifrunner.gnm2.ann1.F0BU8J.1	AP2/ERF-ERF
arahy.Tifrunner.gnm2.ann1.F5Q2PM	arahy.Tifrunner.gnm2.ann1.F5Q2PM.1	AP2/ERF-ERF
arahy.Tifrunner.gnm2.ann1.IJ6373	arahy.Tifrunner.gnm2.ann1.IJ6373.1	AP2/ERF-ERF
arahy.Tifrunner.gnm2.ann1.K6GECI	arahy.Tifrunner.gnm2.ann1.K6GECI.1	AP2/ERF-ERF
arahy.Tifrunner.gnm2.ann1.PSW8JM	arahy.Tifrunner.gnm2.ann1.PSW8JM.1	AP2/ERF-ERF
arahy.Tifrunner.gnm2.ann1.QR2UB9	arahy.Tifrunner.gnm2.ann1.QR2UB9.1	AP2/ERF-ERF
arahy.Tifrunner.gnm2.ann1.RCQ4HC	arahy.Tifrunner.gnm2.ann1.RCQ4HC.1	AP2/ERF-ERF
arahy.Tifrunner.gnm2.ann1.TN1J43	arahy.Tifrunner.gnm2.ann1.TN1J43.1	AP2/ERF-ERF
arahy.Tifrunner.gnm2.ann1.U8GE9Q	arahy.Tifrunner.gnm2.ann1.U8GE9Q.1	AP2/ERF-ERF
arahy.Tifrunner.gnm2.ann1.WBA6PF	arahy.Tifrunner.gnm2.ann1.WBA6PF.1	AP2/ERF-ERF
arahy.Tifrunner.gnm2.ann1.15RNTX	arahy.Tifrunner.gnm2.ann1.15RNTX.1	AP2/ERF-ERF
arahy.Tifrunner.gnm2.ann1.2Q12N5	arahy.Tifrunner.gnm2.ann1.2Q12N5.1	AP2/ERF-ERF
arahy.Tifrunner.gnm2.ann1.2RQ41J	arahy.Tifrunner.gnm2.ann1.2RQ41J.1	AP2/ERF-ERF
arahy.Tifrunner.gnm2.ann1.2YN4P9	arahy.Tifrunner.gnm2.ann1.2YN4P9.1	AP2/ERF-ERF
arahy.Tifrunner.gnm2.ann1.3D7MPL	arahy.Tifrunner.gnm2.ann1.3D7MPL.1	AP2/ERF-ERF
arahy.Tifrunner.gnm2.ann1.3WAX0M	arahy.Tifrunner.gnm2.ann1.3WAX0M.1	AP2/ERF-ERF
arahy.Tifrunner.gnm2.ann1.8V3MXA	arahy.Tifrunner.gnm2.ann1.8V3MXA.1	AP2/ERF-ERF
arahy.Tifrunner.gnm2.ann1.B20XFZ	arahy.Tifrunner.gnm2.ann1.B20XFZ.1	AP2/ERF-ERF
arahy.Tifrunner.gnm2.ann1.DY3CW6	arahy.Tifrunner.gnm2.ann1.DY3CW6.1	AP2/ERF-ERF
arahy.Tifrunner.gnm2.ann1.FAI7YU	arahy.Tifrunner.gnm2.ann1.FAI7YU.1	AP2/ERF-ERF
arahy.Tifrunner.gnm2.ann1.GP7L65	arahy.Tifrunner.gnm2.ann1.GP7L65.1	AP2/ERF-ERF
arahy.Tifrunner.gnm2.ann1.JE3RIW	arahy.Tifrunner.gnm2.ann1.JE3RIW.1	AP2/ERF-ERF
arahy.Tifrunner.gnm2.ann1.JEZR1W	arahy.Tifrunner.gnm2.ann1.JEZR1W.1	AP2/ERF-ERF
arahy.Tifrunner.gnm2.ann1.JGE7BU	arahy.Tifrunner.gnm2.ann1.JGE7BU.1	AP2/ERF-ERF
arahy.Tifrunner.gnm2.ann1.LF78J6	arahy.Tifrunner.gnm2.ann1.LF78J6.1	AP2/ERF-ERF
arahy.Tifrunner.gnm2.ann1.PSKQ19	arahy.Tifrunner.gnm2.ann1.PSKQ19.1	AP2/ERF-ERF
arahy.Tifrunner.gnm2.ann1.V8Z0W5	arahy.Tifrunner.gnm2.ann1.V8Z0W5.1	AP2/ERF-ERF
arahy.Tifrunner.gnm2.ann1.VJ8B3Q	arahy.Tifrunner.gnm2.ann1.VJ8B3Q.1	AP2/ERF-ERF
arahy.Tifrunner.gnm2.ann1.WDSQ8J	arahy.Tifrunner.gnm2.ann1.WDSQ8J.1	AP2/ERF-ERF
arahy.Tifrunner.gnm2.ann1.XJX19T	arahy.Tifrunner.gnm2.ann1.XJX19T.1	AP2/ERF-ERF
arahy.Tifrunner.gnm2.ann1.ZJ433C	arahy.Tifrunner.gnm2.ann1.ZJ433C.1	AP2/ERF-ERF
arahy.Tifrunner.gnm2.ann1.ZL8GWI	arahy.Tifrunner.gnm2.ann1.ZL8GWI.1	AP2/ERF-ERF
arahy.Tifrunner.gnm2.ann1.ZW7540	arahy.Tifrunner.gnm2.ann1.ZW7540.1	AP2/ERF-ERF
arahy.Tifrunner.gnm2.ann1.17GHQZ	arahy.Tifrunner.gnm2.ann1.17GHQZ.1	AP2/ERF-ERF
arahy.Tifrunner.gnm2.ann1.7SA24Y	arahy.Tifrunner.gnm2.ann1.7SA24Y.1	AP2/ERF-ERF
arahy.Tifrunner.gnm2.ann1.C5BSUS	arahy.Tifrunner.gnm2.ann1.C5BSUS.1	AP2/ERF-ERF
arahy.Tifrunner.gnm2.ann1.ETC6KF	arahy.Tifrunner.gnm2.ann1.ETC6KF.1	AP2/ERF-ERF
arahy.Tifrunner.gnm2.ann1.F0M2KT	arahy.Tifrunner.gnm2.ann1.F0M2KT.1	AP2/ERF-ERF
arahy.Tifrunner.gnm2.ann1.ILN3K9	arahy.Tifrunner.gnm2.ann1.ILN3K9.1	AP2/ERF-ERF
arahy.Tifrunner.gnm2.ann1.L32FWB	arahy.Tifrunner.gnm2.ann1.L32FWB.1	AP2/ERF-ERF
arahy.Tifrunner.gnm2.ann1.L5Q3AX	arahy.Tifrunner.gnm2.ann1.L5Q3AX.1	AP2/ERF-ERF
arahy.Tifrunner.gnm2.ann1.MMJQ7K	arahy.Tifrunner.gnm2.ann1.MMJQ7K.1	AP2/ERF-ERF
arahy.Tifrunner.gnm2.ann1.Q66BD2	arahy.Tifrunner.gnm2.ann1.Q66BD2.1	AP2/ERF-ERF
arahy.Tifrunner.gnm2.ann1.QGFJ76	arahy.Tifrunner.gnm2.ann1.QGFJ76.1	AP2/ERF-ERF
arahy.Tifrunner.gnm2.ann1.T22KDW	arahy.Tifrunner.gnm2.ann1.T22KDW.1	AP2/ERF-ERF
arahy.Tifrunner.gnm2.ann1.T9WCKL	arahy.Tifrunner.gnm2.ann1.T9WCKL.1	AP2/ERF-ERF
arahy.Tifrunner.gnm2.ann1.UVRI66	arahy.Tifrunner.gnm2.ann1.UVRI66.2	AP2/ERF-ERF
arahy.Tifrunner.gnm2.ann1.V8I50K	arahy.Tifrunner.gnm2.ann1.V8I50K.1	AP2/ERF-ERF
arahy.Tifrunner.gnm2.ann1.VHG0QP	arahy.Tifrunner.gnm2.ann1.VHG0QP.1	AP2/ERF-ERF
arahy.Tifrunner.gnm2.ann1.X2S259	arahy.Tifrunner.gnm2.ann1.X2S259.1	AP2/ERF-ERF
arahy.Tifrunner.gnm2.ann1.X9ZZC1	arahy.Tifrunner.gnm2.ann1.X9ZZC1.1	AP2/ERF-ERF
arahy.Tifrunner.gnm2.ann1.4AG551	arahy.Tifrunner.gnm2.ann1.4AG551.1	AP2/ERF-ERF
arahy.Tifrunner.gnm2.ann1.88B2ED	arahy.Tifrunner.gnm2.ann1.88B2ED.1	AP2/ERF-ERF
arahy.Tifrunner.gnm2.ann1.8UYF3G	arahy.Tifrunner.gnm2.ann1.8UYF3G.1	AP2/ERF-ERF
arahy.Tifrunner.gnm2.ann1.HG2532	arahy.Tifrunner.gnm2.ann1.HG2532.1	AP2/ERF-ERF
arahy.Tifrunner.gnm2.ann1.HGAZ7D	arahy.Tifrunner.gnm2.ann1.HGAZ7D.1	AP2/ERF-ERF
arahy.Tifrunner.gnm2.ann1.KD4831	arahy.Tifrunner.gnm2.ann1.KD4831.1	AP2/ERF-ERF
arahy.Tifrunner.gnm2.ann1.L4Q0K2	arahy.Tifrunner.gnm2.ann1.L4Q0K2.1	AP2/ERF-ERF
arahy.Tifrunner.gnm2.ann1.LCR0LC	arahy.Tifrunner.gnm2.ann1.LCR0LC.1	AP2/ERF-ERF
arahy.Tifrunner.gnm2.ann1.PE2T0M	arahy.Tifrunner.gnm2.ann1.PE2T0M.1	AP2/ERF-ERF
arahy.Tifrunner.gnm2.ann1.S28F9G	arahy.Tifrunner.gnm2.ann1.S28F9G.1	AP2/ERF-ERF
arahy.Tifrunner.gnm2.ann1.ULX5CX	arahy.Tifrunner.gnm2.ann1.ULX5CX.1	AP2/ERF-ERF
arahy.Tifrunner.gnm2.ann1.VUU22W	arahy.Tifrunner.gnm2.ann1.VUU22W.1	AP2/ERF-ERF
arahy.Tifrunner.gnm2.ann1.XI0ITM	arahy.Tifrunner.gnm2.ann1.XI0ITM.1	AP2/ERF-ERF
arahy.Tifrunner.gnm2.ann1.Y7XFN8	arahy.Tifrunner.gnm2.ann1.Y7XFN8.1	AP2/ERF-ERF
arahy.Tifrunner.gnm2.ann1.20QC9Q	arahy.Tifrunner.gnm2.ann1.20QC9Q.1	AP2/ERF-ERF
arahy.Tifrunner.gnm2.ann1.2MPX2Y	arahy.Tifrunner.gnm2.ann1.2MPX2Y.1	AP2/ERF-ERF
arahy.Tifrunner.gnm2.ann1.2N75TD	arahy.Tifrunner.gnm2.ann1.2N75TD.1	AP2/ERF-ERF
arahy.Tifrunner.gnm2.ann1.301SU2	arahy.Tifrunner.gnm2.ann1.301SU2.1	AP2/ERF-ERF
arahy.Tifrunner.gnm2.ann1.452FBF	arahy.Tifrunner.gnm2.ann1.452FBF.1	AP2/ERF-ERF
arahy.Tifrunner.gnm2.ann1.47NS3A	arahy.Tifrunner.gnm2.ann1.47NS3A.1	AP2/ERF-ERF
arahy.Tifrunner.gnm2.ann1.4XS3FZ	arahy.Tifrunner.gnm2.ann1.4XS3FZ.1	AP2/ERF-ERF
arahy.Tifrunner.gnm2.ann1.6V99EA	arahy.Tifrunner.gnm2.ann1.6V99EA.1	AP2/ERF-ERF
arahy.Tifrunner.gnm2.ann1.804PS6	arahy.Tifrunner.gnm2.ann1.804PS6.1	AP2/ERF-ERF
arahy.Tifrunner.gnm2.ann1.9T6609	arahy.Tifrunner.gnm2.ann1.9T6609.1	AP2/ERF-ERF
arahy.Tifrunner.gnm2.ann1.ARVN7W	arahy.Tifrunner.gnm2.ann1.ARVN7W.1	AP2/ERF-ERF
arahy.Tifrunner.gnm2.ann1.BDR3J7	arahy.Tifrunner.gnm2.ann1.BDR3J7.1	AP2/ERF-ERF
arahy.Tifrunner.gnm2.ann1.C7A6P7	arahy.Tifrunner.gnm2.ann1.C7A6P7.1	AP2/ERF-ERF
arahy.Tifrunner.gnm2.ann1.D1TE9J	arahy.Tifrunner.gnm2.ann1.D1TE9J.1	AP2/ERF-ERF
arahy.Tifrunner.gnm2.ann1.FU6CIC	arahy.Tifrunner.gnm2.ann1.FU6CIC.1	AP2/ERF-ERF
arahy.Tifrunner.gnm2.ann1.GIJ59W	arahy.Tifrunner.gnm2.ann1.GIJ59W.1	AP2/ERF-ERF
arahy.Tifrunner.gnm2.ann1.HP6LSM	arahy.Tifrunner.gnm2.ann1.HP6LSM.1	AP2/ERF-ERF
arahy.Tifrunner.gnm2.ann1.I2ZHTU	arahy.Tifrunner.gnm2.ann1.I2ZHTU.1	AP2/ERF-ERF
arahy.Tifrunner.gnm2.ann1.I3YYWX	arahy.Tifrunner.gnm2.ann1.I3YYWX.1	AP2/ERF-ERF
arahy.Tifrunner.gnm2.ann1.IYK5A5	arahy.Tifrunner.gnm2.ann1.IYK5A5.1	AP2/ERF-ERF
arahy.Tifrunner.gnm2.ann1.J6K2KY	arahy.Tifrunner.gnm2.ann1.J6K2KY.1	AP2/ERF-ERF
arahy.Tifrunner.gnm2.ann1.JRIM60	arahy.Tifrunner.gnm2.ann1.JRIM60.1	AP2/ERF-ERF
arahy.Tifrunner.gnm2.ann1.K3BVMJ	arahy.Tifrunner.gnm2.ann1.K3BVMJ.1	AP2/ERF-ERF
arahy.Tifrunner.gnm2.ann1.KB746A	arahy.Tifrunner.gnm2.ann1.KB746A.1	AP2/ERF-ERF
arahy.Tifrunner.gnm2.ann1.N4EN9H	arahy.Tifrunner.gnm2.ann1.N4EN9H.1	AP2/ERF-ERF
arahy.Tifrunner.gnm2.ann1.RJA1IC	arahy.Tifrunner.gnm2.ann1.RJA1IC.1	AP2/ERF-ERF
arahy.Tifrunner.gnm2.ann1.8ZPK8F	arahy.Tifrunner.gnm2.ann1.8ZPK8F.1	AP2/ERF-ERF
arahy.Tifrunner.gnm2.ann1.9V08HM	arahy.Tifrunner.gnm2.ann1.9V08HM.1	AP2/ERF-ERF
arahy.Tifrunner.gnm2.ann1.B66PX0	arahy.Tifrunner.gnm2.ann1.B66PX0.1	AP2/ERF-ERF
arahy.Tifrunner.gnm2.ann1.GP73H9	arahy.Tifrunner.gnm2.ann1.GP73H9.1	AP2/ERF-ERF
arahy.Tifrunner.gnm2.ann1.GS7VU5	arahy.Tifrunner.gnm2.ann1.GS7VU5.1	AP2/ERF-ERF
arahy.Tifrunner.gnm2.ann1.KDEH1Y	arahy.Tifrunner.gnm2.ann1.KDEH1Y.1	AP2/ERF-ERF
arahy.Tifrunner.gnm2.ann1.L00VS1	arahy.Tifrunner.gnm2.ann1.L00VS1.1	AP2/ERF-ERF
arahy.Tifrunner.gnm2.ann1.L4W2C9	arahy.Tifrunner.gnm2.ann1.L4W2C9.1	AP2/ERF-ERF
arahy.Tifrunner.gnm2.ann1.N9UN2I	arahy.Tifrunner.gnm2.ann1.N9UN2I.1	AP2/ERF-ERF
arahy.Tifrunner.gnm2.ann1.P2AB97	arahy.Tifrunner.gnm2.ann1.P2AB97.1	AP2/ERF-ERF
arahy.Tifrunner.gnm2.ann1.QI820R	arahy.Tifrunner.gnm2.ann1.QI820R.1	AP2/ERF-ERF
arahy.Tifrunner.gnm2.ann1.RX34PI	arahy.Tifrunner.gnm2.ann1.RX34PI.1	AP2/ERF-ERF
arahy.Tifrunner.gnm2.ann1.WP3ECB	arahy.Tifrunner.gnm2.ann1.WP3ECB.1	AP2/ERF-ERF
arahy.Tifrunner.gnm2.ann1.WPAQ8S	arahy.Tifrunner.gnm2.ann1.WPAQ8S.1	AP2/ERF-ERF
arahy.Tifrunner.gnm2.ann1.0PYI42	arahy.Tifrunner.gnm2.ann1.0PYI42.1	AP2/ERF-ERF
arahy.Tifrunner.gnm2.ann1.4XBE3K	arahy.Tifrunner.gnm2.ann1.4XBE3K.1	AP2/ERF-ERF
arahy.Tifrunner.gnm2.ann1.57AKVM	arahy.Tifrunner.gnm2.ann1.57AKVM.1	AP2/ERF-ERF
arahy.Tifrunner.gnm2.ann1.5MV2CV	arahy.Tifrunner.gnm2.ann1.5MV2CV.1	AP2/ERF-ERF
arahy.Tifrunner.gnm2.ann1.AS0C7C	arahy.Tifrunner.gnm2.ann1.AS0C7C.1	AP2/ERF-ERF
arahy.Tifrunner.gnm2.ann1.EAK3RU	arahy.Tifrunner.gnm2.ann1.EAK3RU.1	AP2/ERF-ERF
arahy.Tifrunner.gnm2.ann1.L65DKI	arahy.Tifrunner.gnm2.ann1.L65DKI.1	AP2/ERF-ERF
arahy.Tifrunner.gnm2.ann1.P4WV5Z	arahy.Tifrunner.gnm2.ann1.P4WV5Z.1	AP2/ERF-ERF
arahy.Tifrunner.gnm2.ann1.YAEJ5M	arahy.Tifrunner.gnm2.ann1.YAEJ5M.1	AP2/ERF-ERF
arahy.Tifrunner.gnm2.ann1.ZH29RS	arahy.Tifrunner.gnm2.ann1.ZH29RS.1	AP2/ERF-ERF
arahy.Tifrunner.gnm2.ann1.ZQ3898	arahy.Tifrunner.gnm2.ann1.ZQ3898.1	AP2/ERF-ERF
arahy.Tifrunner.gnm2.ann1.QDL5QZ	ONT.27954.2	AP2/ERF-RAV
arahy.Tifrunner.gnm2.ann1.PZJ7B1	ONT.36835.1	AP2/ERF-RAV
arahy.Tifrunner.gnm2.ann1.EG8P2C	arahy.Tifrunner.gnm2.ann1.EG8P2C.1	AP2/ERF-RAV
arahy.Tifrunner.gnm2.ann1.LLMJ9W	arahy.Tifrunner.gnm2.ann1.LLMJ9W.1	AP2/ERF-RAV
arahy.Tifrunner.gnm2.ann1.1C5WUF	ONT.10020.1	ARID
arahy.Tifrunner.gnm2.ann1.YM4VCW	ONT.14476.10	ARID
arahy.Tifrunner.gnm2.ann1.ICIJ2U	ONT.14775.1	ARID
arahy.Tifrunner.gnm2.ann1.W70I1I	ONT.22044.2	ARID
arahy.Tifrunner.gnm2.ann1.E2H3M1	ONT.27282.1	ARID
arahy.Tifrunner.gnm2.ann1.FGBY5B	ONT.31976.1	ARID
ONT.35042	ONT.35042.1	ARID
arahy.Tifrunner.gnm2.ann1.BBC6WZ	ONT.4256.1	ARID
arahy.Tifrunner.gnm2.ann1.E7132P	ONT.4366.1	ARID
arahy.Tifrunner.gnm2.ann1.H31DAJ	ONT.7984.1	ARID
arahy.Tifrunner.gnm2.ann1.B45F8N	arahy.Tifrunner.gnm2.ann1.B45F8N.1	ARID
arahy.Tifrunner.gnm2.ann1.AJP7R9	arahy.Tifrunner.gnm2.ann1.AJP7R9.1	ARID
arahy.Tifrunner.gnm2.ann1.K8M7RX	arahy.Tifrunner.gnm2.ann1.K8M7RX.2	ARID
arahy.Tifrunner.gnm2.ann1.DRX87E	arahy.Tifrunner.gnm2.ann1.DRX87E.1	ARID
arahy.Tifrunner.gnm2.ann1.J9QP8S	arahy.Tifrunner.gnm2.ann1.J9QP8S.1	ARID
arahy.Tifrunner.gnm2.ann1.82J223	arahy.Tifrunner.gnm2.ann1.82J223.1	ARID
arahy.Tifrunner.gnm2.ann1.KLF1FJ	arahy.Tifrunner.gnm2.ann1.KLF1FJ.1	ARID
arahy.Tifrunner.gnm2.ann1.5CX2AU	arahy.Tifrunner.gnm2.ann1.5CX2AU.2	ARID
arahy.Tifrunner.gnm2.ann1.6V6FMV	arahy.Tifrunner.gnm2.ann1.6V6FMV.1	ARID
arahy.Tifrunner.gnm2.ann1.XIUN11	arahy.Tifrunner.gnm2.ann1.XIUN11.1	ARID
arahy.Tifrunner.gnm2.ann1.K5DIHH	arahy.Tifrunner.gnm2.ann1.K5DIHH.1	ARID
arahy.Tifrunner.gnm2.ann1.S3TC9P	arahy.Tifrunner.gnm2.ann1.S3TC9P.1	ARID
arahy.Tifrunner.gnm2.ann1.43G8Y5	ONT.11481.2	AUX/IAA
arahy.Tifrunner.gnm2.ann1.XR81AR	ONT.12632.1	AUX/IAA
arahy.Tifrunner.gnm2.ann1.F330XL	ONT.13255.1	AUX/IAA
arahy.Tifrunner.gnm2.ann1.N2VZ44	ONT.13467.2	AUX/IAA
arahy.Tifrunner.gnm2.ann1.FX782E	ONT.13745.1	AUX/IAA
arahy.Tifrunner.gnm2.ann1.QUY0YV	ONT.15877.2	AUX/IAA
arahy.Tifrunner.gnm2.ann1.8QDS1I	ONT.16425.3	AUX/IAA
ONT.16790	ONT.16790.1	AUX/IAA
arahy.Tifrunner.gnm2.ann1.5P5CS5	ONT.16879.2	AUX/IAA
arahy.Tifrunner.gnm2.ann1.92FFKE	ONT.20962.1	AUX/IAA
arahy.Tifrunner.gnm2.ann1.944YYF	ONT.21346.1	AUX/IAA
arahy.Tifrunner.gnm2.ann1.6LM78C	ONT.21400.1	AUX/IAA
arahy.Tifrunner.gnm2.ann1.32M24S	ONT.22116.2	AUX/IAA
arahy.Tifrunner.gnm2.ann1.UBHF2S	ONT.2277.4	AUX/IAA
arahy.Tifrunner.gnm2.ann1.SSUB9V	ONT.23448.1	AUX/IAA
ONT.2353	ONT.2353.1	AUX/IAA
arahy.Tifrunner.gnm2.ann1.045PL1	ONT.24883.1	AUX/IAA
arahy.Tifrunner.gnm2.ann1.ZC30QF	ONT.24977.1	AUX/IAA
arahy.Tifrunner.gnm2.ann1.9IQ583	ONT.25139.6	AUX/IAA
arahy.Tifrunner.gnm2.ann1.86T4WJ	ONT.27086.1	AUX/IAA
arahy.Tifrunner.gnm2.ann1.A99G02	ONT.29403.1	AUX/IAA
arahy.Tifrunner.gnm2.ann1.PH74U7	ONT.3039.3	AUX/IAA
arahy.Tifrunner.gnm2.ann1.WISN8Q	ONT.30629.2	AUX/IAA
arahy.Tifrunner.gnm2.ann1.P8YRGA	ONT.32267.1	AUX/IAA
arahy.Tifrunner.gnm2.ann1.XA7C26	ONT.32830.1	AUX/IAA
arahy.Tifrunner.gnm2.ann1.F753KD	ONT.33314.1	AUX/IAA
arahy.Tifrunner.gnm2.ann1.5RC9P7	ONT.33328.2	AUX/IAA
arahy.Tifrunner.gnm2.ann1.Q1FV6H	ONT.35539.1	AUX/IAA
arahy.Tifrunner.gnm2.ann1.CB6084	ONT.35604.2	AUX/IAA
arahy.Tifrunner.gnm2.ann1.KRC5M1	ONT.36223.2	AUX/IAA
arahy.Tifrunner.gnm2.ann1.VW0TTK	ONT.36716.2	AUX/IAA
arahy.Tifrunner.gnm2.ann1.TQL4XD	ONT.4407.1	AUX/IAA
arahy.Tifrunner.gnm2.ann1.6B39MA	ONT.5709.1	AUX/IAA
arahy.Tifrunner.gnm2.ann1.5EK85H	ONT.6124.1	AUX/IAA
arahy.Tifrunner.gnm2.ann1.987W5L	ONT.735.1	AUX/IAA
arahy.Tifrunner.gnm2.ann1.IPD4BK	arahy.Tifrunner.gnm2.ann1.IPD4BK.1	AUX/IAA
arahy.Tifrunner.gnm2.ann1.LBMC6N	arahy.Tifrunner.gnm2.ann1.LBMC6N.1	AUX/IAA
arahy.Tifrunner.gnm2.ann1.6H490A	arahy.Tifrunner.gnm2.ann1.6H490A.1	AUX/IAA
arahy.Tifrunner.gnm2.ann1.85LRF7	arahy.Tifrunner.gnm2.ann1.85LRF7.1	AUX/IAA
arahy.Tifrunner.gnm2.ann1.0BZR9P	arahy.Tifrunner.gnm2.ann1.0BZR9P.1	AUX/IAA
arahy.Tifrunner.gnm2.ann1.42HTUN	arahy.Tifrunner.gnm2.ann1.42HTUN.1	AUX/IAA
arahy.Tifrunner.gnm2.ann1.61CX9G	arahy.Tifrunner.gnm2.ann1.61CX9G.1	AUX/IAA
arahy.Tifrunner.gnm2.ann1.668I09	arahy.Tifrunner.gnm2.ann1.668I09.1	AUX/IAA
arahy.Tifrunner.gnm2.ann1.DW7R17	arahy.Tifrunner.gnm2.ann1.DW7R17.1	AUX/IAA
arahy.Tifrunner.gnm2.ann1.QH3XYS	arahy.Tifrunner.gnm2.ann1.QH3XYS.1	AUX/IAA
arahy.Tifrunner.gnm2.ann1.1E3WXN	arahy.Tifrunner.gnm2.ann1.1E3WXN.1	AUX/IAA
arahy.Tifrunner.gnm2.ann1.6B28AS	arahy.Tifrunner.gnm2.ann1.6B28AS.1	AUX/IAA
arahy.Tifrunner.gnm2.ann1.AIW4ZZ	arahy.Tifrunner.gnm2.ann1.AIW4ZZ.1	AUX/IAA
arahy.Tifrunner.gnm2.ann1.LI3NQ1	arahy.Tifrunner.gnm2.ann1.LI3NQ1.1	AUX/IAA
arahy.Tifrunner.gnm2.ann1.S8K9LU	arahy.Tifrunner.gnm2.ann1.S8K9LU.1	AUX/IAA
arahy.Tifrunner.gnm2.ann1.X1FQXP	arahy.Tifrunner.gnm2.ann1.X1FQXP.1	AUX/IAA
arahy.Tifrunner.gnm2.ann1.CY1TAH	arahy.Tifrunner.gnm2.ann1.CY1TAH.1	AUX/IAA
arahy.Tifrunner.gnm2.ann1.K6ZRIQ	arahy.Tifrunner.gnm2.ann1.K6ZRIQ.1	AUX/IAA
arahy.Tifrunner.gnm2.ann1.ZKP9NK	arahy.Tifrunner.gnm2.ann1.ZKP9NK.2	AUX/IAA
arahy.Tifrunner.gnm2.ann1.1324HP	arahy.Tifrunner.gnm2.ann1.1324HP.1	AUX/IAA
arahy.Tifrunner.gnm2.ann1.5PE8VQ	arahy.Tifrunner.gnm2.ann1.5PE8VQ.1	AUX/IAA
arahy.Tifrunner.gnm2.ann1.949SRR	arahy.Tifrunner.gnm2.ann1.949SRR.1	AUX/IAA
arahy.Tifrunner.gnm2.ann1.GR2878	arahy.Tifrunner.gnm2.ann1.GR2878.1	AUX/IAA
arahy.Tifrunner.gnm2.ann1.SX799G	arahy.Tifrunner.gnm2.ann1.SX799G.1	AUX/IAA
arahy.Tifrunner.gnm2.ann1.UV8ZGJ	arahy.Tifrunner.gnm2.ann1.UV8ZGJ.1	AUX/IAA
arahy.Tifrunner.gnm2.ann1.2A4XC9	arahy.Tifrunner.gnm2.ann1.2A4XC9.1	AUX/IAA
arahy.Tifrunner.gnm2.ann1.32PDNQ	arahy.Tifrunner.gnm2.ann1.32PDNQ.1	AUX/IAA
arahy.Tifrunner.gnm2.ann1.3I60FU	arahy.Tifrunner.gnm2.ann1.3I60FU.1	AUX/IAA
arahy.Tifrunner.gnm2.ann1.5PTI62	arahy.Tifrunner.gnm2.ann1.5PTI62.1	AUX/IAA
arahy.Tifrunner.gnm2.ann1.ANN03E	arahy.Tifrunner.gnm2.ann1.ANN03E.1	AUX/IAA
arahy.Tifrunner.gnm2.ann1.F8XE83	arahy.Tifrunner.gnm2.ann1.F8XE83.1	AUX/IAA
arahy.Tifrunner.gnm2.ann1.HEXM1C	arahy.Tifrunner.gnm2.ann1.HEXM1C.1	AUX/IAA
arahy.Tifrunner.gnm2.ann1.S4Y3WA	arahy.Tifrunner.gnm2.ann1.S4Y3WA.1	AUX/IAA
arahy.Tifrunner.gnm2.ann1.M3JKN9	arahy.Tifrunner.gnm2.ann1.M3JKN9.4	AUX/IAA
arahy.Tifrunner.gnm2.ann1.QSK9AI	arahy.Tifrunner.gnm2.ann1.QSK9AI.1	AUX/IAA
arahy.Tifrunner.gnm2.ann1.T67WHG	arahy.Tifrunner.gnm2.ann1.T67WHG.1	AUX/IAA
arahy.Tifrunner.gnm2.ann1.TW93UF	arahy.Tifrunner.gnm2.ann1.TW93UF.1	AUX/IAA
arahy.Tifrunner.gnm2.ann1.W4LSS6	arahy.Tifrunner.gnm2.ann1.W4LSS6.1	AUX/IAA
arahy.Tifrunner.gnm2.ann1.ME94TX	ONT.1219.1	B3
arahy.Tifrunner.gnm2.ann1.ZQ919F	ONT.12416.4	B3
arahy.Tifrunner.gnm2.ann1.QD1ITD	ONT.13021.1	B3
arahy.Tifrunner.gnm2.ann1.CH7PW0	ONT.1701.1	B3
arahy.Tifrunner.gnm2.ann1.CDDT8Q	ONT.18152.1	B3
ONT.19110	ONT.19110.1	B3
arahy.Tifrunner.gnm2.ann1.F6NJQK	ONT.19111.1	B3
arahy.Tifrunner.gnm2.ann1.V64ZKA	ONT.19218.2	B3
arahy.Tifrunner.gnm2.ann1.54SH3C	ONT.21235.3	B3
arahy.Tifrunner.gnm2.ann1.26GAKU	ONT.2192.3	B3
arahy.Tifrunner.gnm2.ann1.L6NMZX	ONT.22323.1	B3
arahy.Tifrunner.gnm2.ann1.6WK0GY	ONT.22478.2	B3
arahy.Tifrunner.gnm2.ann1.ARIM3Z	ONT.22887.3	B3
arahy.Tifrunner.gnm2.ann1.RVM1DJ	ONT.22888.2	B3
arahy.Tifrunner.gnm2.ann1.ET0DBR	ONT.23723.1	B3
arahy.Tifrunner.gnm2.ann1.J0INTP	ONT.29778.1	B3
arahy.Tifrunner.gnm2.ann1.DF1HSU	ONT.31773.2	B3
arahy.Tifrunner.gnm2.ann1.AX2FME	ONT.3230.1	B3
arahy.Tifrunner.gnm2.ann1.I35XGE	ONT.3392.2	B3
arahy.Tifrunner.gnm2.ann1.T9PEUM	ONT.3666.1	B3
ONT.39341	ONT.39341.1	B3
arahy.Tifrunner.gnm2.ann1.PX0CMU	ONT.39342.1	B3
ONT.452	ONT.452.1	B3
arahy.Tifrunner.gnm2.ann1.LB956V	ONT.4559.1	B3
arahy.Tifrunner.gnm2.ann1.UN8UXP	ONT.8632.1	B3
arahy.Tifrunner.gnm2.ann1.PDF2MW	ONT.9866.1	B3
arahy.Tifrunner.gnm2.ann1.4K8YXT	arahy.Tifrunner.gnm2.ann1.4K8YXT.1	B3
arahy.Tifrunner.gnm2.ann1.B35230	arahy.Tifrunner.gnm2.ann1.B35230.1	B3
arahy.Tifrunner.gnm2.ann1.DRN59F	arahy.Tifrunner.gnm2.ann1.DRN59F.1	B3
arahy.Tifrunner.gnm2.ann1.TW50GZ	arahy.Tifrunner.gnm2.ann1.TW50GZ.1	B3
arahy.Tifrunner.gnm2.ann1.1UDX7V	arahy.Tifrunner.gnm2.ann1.1UDX7V.1	B3
arahy.Tifrunner.gnm2.ann1.6WA88G	arahy.Tifrunner.gnm2.ann1.6WA88G.1	B3
arahy.Tifrunner.gnm2.ann1.7Y7E6F	arahy.Tifrunner.gnm2.ann1.7Y7E6F.1	B3
arahy.Tifrunner.gnm2.ann1.ISKM3Z	arahy.Tifrunner.gnm2.ann1.ISKM3Z.1	B3
arahy.Tifrunner.gnm2.ann1.PN7UB6	arahy.Tifrunner.gnm2.ann1.PN7UB6.1	B3
arahy.Tifrunner.gnm2.ann1.XCU387	arahy.Tifrunner.gnm2.ann1.XCU387.1	B3
arahy.Tifrunner.gnm2.ann1.YY0BQQ	arahy.Tifrunner.gnm2.ann1.YY0BQQ.1	B3
arahy.Tifrunner.gnm2.ann1.00BQAA	arahy.Tifrunner.gnm2.ann1.00BQAA.1	B3
arahy.Tifrunner.gnm2.ann1.3D2H0V	arahy.Tifrunner.gnm2.ann1.3D2H0V.1	B3
arahy.Tifrunner.gnm2.ann1.41XJ7P	arahy.Tifrunner.gnm2.ann1.41XJ7P.1	B3
arahy.Tifrunner.gnm2.ann1.68615N	arahy.Tifrunner.gnm2.ann1.68615N.1	B3
arahy.Tifrunner.gnm2.ann1.6F6BXS	arahy.Tifrunner.gnm2.ann1.6F6BXS.1	B3
arahy.Tifrunner.gnm2.ann1.A20HHV	arahy.Tifrunner.gnm2.ann1.A20HHV.1	B3
arahy.Tifrunner.gnm2.ann1.D9C186	arahy.Tifrunner.gnm2.ann1.D9C186.1	B3
arahy.Tifrunner.gnm2.ann1.HB9UQF	arahy.Tifrunner.gnm2.ann1.HB9UQF.1	B3
arahy.Tifrunner.gnm2.ann1.K3F6Y2	arahy.Tifrunner.gnm2.ann1.K3F6Y2.1	B3
arahy.Tifrunner.gnm2.ann1.K3ZWQ5	arahy.Tifrunner.gnm2.ann1.K3ZWQ5.1	B3
arahy.Tifrunner.gnm2.ann1.KFS3KW	arahy.Tifrunner.gnm2.ann1.KFS3KW.1	B3
arahy.Tifrunner.gnm2.ann1.L3ZI7F	arahy.Tifrunner.gnm2.ann1.L3ZI7F.1	B3
arahy.Tifrunner.gnm2.ann1.NFB9X0	arahy.Tifrunner.gnm2.ann1.NFB9X0.1	B3
arahy.Tifrunner.gnm2.ann1.NXSQ64	arahy.Tifrunner.gnm2.ann1.NXSQ64.1	B3
arahy.Tifrunner.gnm2.ann1.PDIL34	arahy.Tifrunner.gnm2.ann1.PDIL34.1	B3
arahy.Tifrunner.gnm2.ann1.S96L8P	arahy.Tifrunner.gnm2.ann1.S96L8P.1	B3
arahy.Tifrunner.gnm2.ann1.WFT6BR	arahy.Tifrunner.gnm2.ann1.WFT6BR.1	B3
arahy.Tifrunner.gnm2.ann1.XQX9C4	arahy.Tifrunner.gnm2.ann1.XQX9C4.1	B3
arahy.Tifrunner.gnm2.ann1.ZJXJ55	arahy.Tifrunner.gnm2.ann1.ZJXJ55.1	B3
arahy.Tifrunner.gnm2.ann1.29RHWF	arahy.Tifrunner.gnm2.ann1.29RHWF.1	B3
arahy.Tifrunner.gnm2.ann1.2V316J	arahy.Tifrunner.gnm2.ann1.2V316J.1	B3
arahy.Tifrunner.gnm2.ann1.45QRAS	arahy.Tifrunner.gnm2.ann1.45QRAS.1	B3
arahy.Tifrunner.gnm2.ann1.58L4GY	arahy.Tifrunner.gnm2.ann1.58L4GY.1	B3
arahy.Tifrunner.gnm2.ann1.84B6CG	arahy.Tifrunner.gnm2.ann1.84B6CG.1	B3
arahy.Tifrunner.gnm2.ann1.9T2DB7	arahy.Tifrunner.gnm2.ann1.9T2DB7.1	B3
arahy.Tifrunner.gnm2.ann1.E6WL3P	arahy.Tifrunner.gnm2.ann1.E6WL3P.1	B3
arahy.Tifrunner.gnm2.ann1.EL2WXW	arahy.Tifrunner.gnm2.ann1.EL2WXW.1	B3
arahy.Tifrunner.gnm2.ann1.EZHJ7T	arahy.Tifrunner.gnm2.ann1.EZHJ7T.2	B3
arahy.Tifrunner.gnm2.ann1.G59SS2	arahy.Tifrunner.gnm2.ann1.G59SS2.1	B3
arahy.Tifrunner.gnm2.ann1.H1PS0M	arahy.Tifrunner.gnm2.ann1.H1PS0M.1	B3
arahy.Tifrunner.gnm2.ann1.H2NMKM	arahy.Tifrunner.gnm2.ann1.H2NMKM.1	B3
arahy.Tifrunner.gnm2.ann1.I0TMR7	arahy.Tifrunner.gnm2.ann1.I0TMR7.1	B3
arahy.Tifrunner.gnm2.ann1.IWU289	arahy.Tifrunner.gnm2.ann1.IWU289.1	B3
arahy.Tifrunner.gnm2.ann1.J4JBS6	arahy.Tifrunner.gnm2.ann1.J4JBS6.1	B3
arahy.Tifrunner.gnm2.ann1.K486LL	arahy.Tifrunner.gnm2.ann1.K486LL.1	B3
arahy.Tifrunner.gnm2.ann1.KKK8UB	arahy.Tifrunner.gnm2.ann1.KKK8UB.1	B3
arahy.Tifrunner.gnm2.ann1.KVNU80	arahy.Tifrunner.gnm2.ann1.KVNU80.1	B3
arahy.Tifrunner.gnm2.ann1.KVXN1E	arahy.Tifrunner.gnm2.ann1.KVXN1E.1	B3
arahy.Tifrunner.gnm2.ann1.NFK6D0	arahy.Tifrunner.gnm2.ann1.NFK6D0.1	B3
arahy.Tifrunner.gnm2.ann1.NFZC8U	arahy.Tifrunner.gnm2.ann1.NFZC8U.1	B3
arahy.Tifrunner.gnm2.ann1.NUW6LV	arahy.Tifrunner.gnm2.ann1.NUW6LV.1	B3
arahy.Tifrunner.gnm2.ann1.NX8WJH	arahy.Tifrunner.gnm2.ann1.NX8WJH.1	B3
arahy.Tifrunner.gnm2.ann1.QM36KB	arahy.Tifrunner.gnm2.ann1.QM36KB.1	B3
arahy.Tifrunner.gnm2.ann1.R8IKXM	arahy.Tifrunner.gnm2.ann1.R8IKXM.1	B3
arahy.Tifrunner.gnm2.ann1.ST6WXP	arahy.Tifrunner.gnm2.ann1.ST6WXP.1	B3
arahy.Tifrunner.gnm2.ann1.T57XL4	arahy.Tifrunner.gnm2.ann1.T57XL4.1	B3
arahy.Tifrunner.gnm2.ann1.TU4N0L	arahy.Tifrunner.gnm2.ann1.TU4N0L.1	B3
arahy.Tifrunner.gnm2.ann1.TWFT5A	arahy.Tifrunner.gnm2.ann1.TWFT5A.1	B3
arahy.Tifrunner.gnm2.ann1.UU5SAX	arahy.Tifrunner.gnm2.ann1.UU5SAX.1	B3
arahy.Tifrunner.gnm2.ann1.VU4W20	arahy.Tifrunner.gnm2.ann1.VU4W20.1	B3
arahy.Tifrunner.gnm2.ann1.Y4D700	arahy.Tifrunner.gnm2.ann1.Y4D700.1	B3
arahy.Tifrunner.gnm2.ann1.ZY97R1	arahy.Tifrunner.gnm2.ann1.ZY97R1.1	B3
arahy.Tifrunner.gnm2.ann1.108MS0	arahy.Tifrunner.gnm2.ann1.108MS0.1	B3
arahy.Tifrunner.gnm2.ann1.5R0IPH	arahy.Tifrunner.gnm2.ann1.5R0IPH.1	B3
arahy.Tifrunner.gnm2.ann1.62DZ2D	arahy.Tifrunner.gnm2.ann1.62DZ2D.1	B3
arahy.Tifrunner.gnm2.ann1.6PZ1IJ	arahy.Tifrunner.gnm2.ann1.6PZ1IJ.1	B3
arahy.Tifrunner.gnm2.ann1.ED2XPK	arahy.Tifrunner.gnm2.ann1.ED2XPK.1	B3
arahy.Tifrunner.gnm2.ann1.H3VKJX	arahy.Tifrunner.gnm2.ann1.H3VKJX.1	B3
arahy.Tifrunner.gnm2.ann1.IP8AWM	arahy.Tifrunner.gnm2.ann1.IP8AWM.1	B3
arahy.Tifrunner.gnm2.ann1.NVKJ0V	arahy.Tifrunner.gnm2.ann1.NVKJ0V.1	B3
arahy.Tifrunner.gnm2.ann1.NX8KLK	arahy.Tifrunner.gnm2.ann1.NX8KLK.1	B3
arahy.Tifrunner.gnm2.ann1.PNEU8V	arahy.Tifrunner.gnm2.ann1.PNEU8V.1	B3
arahy.Tifrunner.gnm2.ann1.QU4087	arahy.Tifrunner.gnm2.ann1.QU4087.1	B3
arahy.Tifrunner.gnm2.ann1.RG9LRA	arahy.Tifrunner.gnm2.ann1.RG9LRA.1	B3
arahy.Tifrunner.gnm2.ann1.28CQXC	arahy.Tifrunner.gnm2.ann1.28CQXC.1	B3
arahy.Tifrunner.gnm2.ann1.3SI8EE	arahy.Tifrunner.gnm2.ann1.3SI8EE.1	B3
arahy.Tifrunner.gnm2.ann1.4VG87B	arahy.Tifrunner.gnm2.ann1.4VG87B.1	B3
arahy.Tifrunner.gnm2.ann1.8D6Z2X	arahy.Tifrunner.gnm2.ann1.8D6Z2X.1	B3
arahy.Tifrunner.gnm2.ann1.E96I4L	arahy.Tifrunner.gnm2.ann1.E96I4L.1	B3
arahy.Tifrunner.gnm2.ann1.ES60GW	arahy.Tifrunner.gnm2.ann1.ES60GW.1	B3
arahy.Tifrunner.gnm2.ann1.HB4W2S	arahy.Tifrunner.gnm2.ann1.HB4W2S.1	B3
arahy.Tifrunner.gnm2.ann1.IR6J7S	arahy.Tifrunner.gnm2.ann1.IR6J7S.1	B3
arahy.Tifrunner.gnm2.ann1.L8C4GJ	arahy.Tifrunner.gnm2.ann1.L8C4GJ.1	B3
arahy.Tifrunner.gnm2.ann1.Z6Z4XE	arahy.Tifrunner.gnm2.ann1.Z6Z4XE.1	B3
arahy.Tifrunner.gnm2.ann1.6FQ15B	arahy.Tifrunner.gnm2.ann1.6FQ15B.1	B3
arahy.Tifrunner.gnm2.ann1.71EHKP	arahy.Tifrunner.gnm2.ann1.71EHKP.2	B3
arahy.Tifrunner.gnm2.ann1.B2IBRN	arahy.Tifrunner.gnm2.ann1.B2IBRN.1	B3
arahy.Tifrunner.gnm2.ann1.CV33WK	arahy.Tifrunner.gnm2.ann1.CV33WK.1	B3
arahy.Tifrunner.gnm2.ann1.EGZ7D9	arahy.Tifrunner.gnm2.ann1.EGZ7D9.1	B3
arahy.Tifrunner.gnm2.ann1.G405E6	arahy.Tifrunner.gnm2.ann1.G405E6.1	B3
arahy.Tifrunner.gnm2.ann1.ICSV9P	arahy.Tifrunner.gnm2.ann1.ICSV9P.1	B3
arahy.Tifrunner.gnm2.ann1.KUP0VV	arahy.Tifrunner.gnm2.ann1.KUP0VV.1	B3
arahy.Tifrunner.gnm2.ann1.P18RTP	arahy.Tifrunner.gnm2.ann1.P18RTP.1	B3
arahy.Tifrunner.gnm2.ann1.S99J80	arahy.Tifrunner.gnm2.ann1.S99J80.1	B3
arahy.Tifrunner.gnm2.ann1.U5RNGH	arahy.Tifrunner.gnm2.ann1.U5RNGH.1	B3
arahy.Tifrunner.gnm2.ann1.WQR5HD	arahy.Tifrunner.gnm2.ann1.WQR5HD.1	B3
arahy.Tifrunner.gnm2.ann1.XT5MCP	arahy.Tifrunner.gnm2.ann1.XT5MCP.1	B3
arahy.Tifrunner.gnm2.ann1.0Y7WSX	arahy.Tifrunner.gnm2.ann1.0Y7WSX.1	B3
arahy.Tifrunner.gnm2.ann1.250PWT	arahy.Tifrunner.gnm2.ann1.250PWT.1	B3
arahy.Tifrunner.gnm2.ann1.2D39F8	arahy.Tifrunner.gnm2.ann1.2D39F8.1	B3
arahy.Tifrunner.gnm2.ann1.2Y7QTM	arahy.Tifrunner.gnm2.ann1.2Y7QTM.1	B3
arahy.Tifrunner.gnm2.ann1.335W22	arahy.Tifrunner.gnm2.ann1.335W22.1	B3
arahy.Tifrunner.gnm2.ann1.3CKR78	arahy.Tifrunner.gnm2.ann1.3CKR78.1	B3
arahy.Tifrunner.gnm2.ann1.47X239	arahy.Tifrunner.gnm2.ann1.47X239.1	B3
arahy.Tifrunner.gnm2.ann1.66D6IA	arahy.Tifrunner.gnm2.ann1.66D6IA.1	B3
arahy.Tifrunner.gnm2.ann1.85QZ10	arahy.Tifrunner.gnm2.ann1.85QZ10.1	B3
arahy.Tifrunner.gnm2.ann1.896WGX	arahy.Tifrunner.gnm2.ann1.896WGX.1	B3
arahy.Tifrunner.gnm2.ann1.8DLA49	arahy.Tifrunner.gnm2.ann1.8DLA49.1	B3
arahy.Tifrunner.gnm2.ann1.APNP33	arahy.Tifrunner.gnm2.ann1.APNP33.1	B3
arahy.Tifrunner.gnm2.ann1.CA68NU	arahy.Tifrunner.gnm2.ann1.CA68NU.1	B3
arahy.Tifrunner.gnm2.ann1.FKVA2C	arahy.Tifrunner.gnm2.ann1.FKVA2C.1	B3
arahy.Tifrunner.gnm2.ann1.KK7WYG	arahy.Tifrunner.gnm2.ann1.KK7WYG.1	B3
arahy.Tifrunner.gnm2.ann1.Q52IRU	arahy.Tifrunner.gnm2.ann1.Q52IRU.1	B3
arahy.Tifrunner.gnm2.ann1.Q77R0Q	arahy.Tifrunner.gnm2.ann1.Q77R0Q.1	B3
arahy.Tifrunner.gnm2.ann1.RJ784Q	arahy.Tifrunner.gnm2.ann1.RJ784Q.1	B3
arahy.Tifrunner.gnm2.ann1.SU40KZ	arahy.Tifrunner.gnm2.ann1.SU40KZ.1	B3
arahy.Tifrunner.gnm2.ann1.T6IGGG	arahy.Tifrunner.gnm2.ann1.T6IGGG.2	B3
arahy.Tifrunner.gnm2.ann1.U5VJX8	arahy.Tifrunner.gnm2.ann1.U5VJX8.1	B3
arahy.Tifrunner.gnm2.ann1.WFEC9T	arahy.Tifrunner.gnm2.ann1.WFEC9T.1	B3
arahy.Tifrunner.gnm2.ann1.WNEW3V	arahy.Tifrunner.gnm2.ann1.WNEW3V.1	B3
arahy.Tifrunner.gnm2.ann1.Y03UJB	arahy.Tifrunner.gnm2.ann1.Y03UJB.1	B3
arahy.Tifrunner.gnm2.ann1.ZQ4B43	arahy.Tifrunner.gnm2.ann1.ZQ4B43.1	B3
arahy.Tifrunner.gnm2.ann1.EIIH6H	ONT.12404.1	B3-ARF
arahy.Tifrunner.gnm2.ann1.EBLC22	ONT.14359.1	B3-ARF
arahy.Tifrunner.gnm2.ann1.53DI9J	ONT.14874.1	B3-ARF
arahy.Tifrunner.gnm2.ann1.6494R5	ONT.17313.2	B3-ARF
arahy.Tifrunner.gnm2.ann1.6MXT9H	ONT.21384.1	B3-ARF
arahy.Tifrunner.gnm2.ann1.WDRD4S	ONT.21610.11	B3-ARF
arahy.Tifrunner.gnm2.ann1.EY0R4L	ONT.22790.1	B3-ARF
arahy.Tifrunner.gnm2.ann1.YET430	ONT.2553.1	B3-ARF
arahy.Tifrunner.gnm2.ann1.9WI6AM	ONT.25847.12	B3-ARF
arahy.Tifrunner.gnm2.ann1.RD18JJ	ONT.28208.1	B3-ARF
arahy.Tifrunner.gnm2.ann1.WEMF8J	ONT.31756.1	B3-ARF
arahy.Tifrunner.gnm2.ann1.X40XE7	ONT.34153.1	B3-ARF
arahy.Tifrunner.gnm2.ann1.D4KBLK	ONT.34308.2	B3-ARF
arahy.Tifrunner.gnm2.ann1.4D5DQA	ONT.34314.2	B3-ARF
ONT.36148	ONT.36148.2	B3-ARF
arahy.Tifrunner.gnm2.ann1.024UA3	ONT.6062.2	B3-ARF
arahy.Tifrunner.gnm2.ann1.1RT5K2	ONT.6415.1	B3-ARF
arahy.Tifrunner.gnm2.ann1.KKF3ZC	ONT.6551.1	B3-ARF
arahy.Tifrunner.gnm2.ann1.29DZAQ	ONT.9076.1	B3-ARF
arahy.Tifrunner.gnm2.ann1.MIX90M	ONT.9633.3	B3-ARF
arahy.Tifrunner.gnm2.ann1.22510N	arahy.Tifrunner.gnm2.ann1.22510N.1	B3-ARF
arahy.Tifrunner.gnm2.ann1.849EC4	arahy.Tifrunner.gnm2.ann1.849EC4.1	B3-ARF
arahy.Tifrunner.gnm2.ann1.CW97QP	arahy.Tifrunner.gnm2.ann1.CW97QP.1	B3-ARF
arahy.Tifrunner.gnm2.ann1.SZV0B9	arahy.Tifrunner.gnm2.ann1.SZV0B9.1	B3-ARF
arahy.Tifrunner.gnm2.ann1.TZ3SVZ	arahy.Tifrunner.gnm2.ann1.TZ3SVZ.2	B3-ARF
arahy.Tifrunner.gnm2.ann1.YSV1GS	arahy.Tifrunner.gnm2.ann1.YSV1GS.1	B3-ARF
arahy.Tifrunner.gnm2.ann1.04ZIEQ	arahy.Tifrunner.gnm2.ann1.04ZIEQ.1	B3-ARF
arahy.Tifrunner.gnm2.ann1.7DXU0K	arahy.Tifrunner.gnm2.ann1.7DXU0K.1	B3-ARF
arahy.Tifrunner.gnm2.ann1.E98N96	arahy.Tifrunner.gnm2.ann1.E98N96.1	B3-ARF
arahy.Tifrunner.gnm2.ann1.H59SPA	arahy.Tifrunner.gnm2.ann1.H59SPA.1	B3-ARF
arahy.Tifrunner.gnm2.ann1.IZA3FR	arahy.Tifrunner.gnm2.ann1.IZA3FR.1	B3-ARF
arahy.Tifrunner.gnm2.ann1.SD555K	arahy.Tifrunner.gnm2.ann1.SD555K.1	B3-ARF
arahy.Tifrunner.gnm2.ann1.56MJ2J	arahy.Tifrunner.gnm2.ann1.56MJ2J.1	B3-ARF
arahy.Tifrunner.gnm2.ann1.ER65H4	arahy.Tifrunner.gnm2.ann1.ER65H4.1	B3-ARF
arahy.Tifrunner.gnm2.ann1.Q8HI94	arahy.Tifrunner.gnm2.ann1.Q8HI94.1	B3-ARF
arahy.Tifrunner.gnm2.ann1.FGI0BM	arahy.Tifrunner.gnm2.ann1.FGI0BM.1	B3-ARF
arahy.Tifrunner.gnm2.ann1.FTQ5UB	arahy.Tifrunner.gnm2.ann1.FTQ5UB.1	B3-ARF
arahy.Tifrunner.gnm2.ann1.L6KZS8	arahy.Tifrunner.gnm2.ann1.L6KZS8.1	B3-ARF
arahy.Tifrunner.gnm2.ann1.TXU7QT	arahy.Tifrunner.gnm2.ann1.TXU7QT.1	B3-ARF
arahy.Tifrunner.gnm2.ann1.X5Q10C	arahy.Tifrunner.gnm2.ann1.X5Q10C.1	B3-ARF
arahy.Tifrunner.gnm2.ann1.Y1X04L	arahy.Tifrunner.gnm2.ann1.Y1X04L.1	B3-ARF
arahy.Tifrunner.gnm2.ann1.7E4SNA	arahy.Tifrunner.gnm2.ann1.7E4SNA.1	B3-ARF
arahy.Tifrunner.gnm2.ann1.BC5R4P	arahy.Tifrunner.gnm2.ann1.BC5R4P.1	B3-ARF
arahy.Tifrunner.gnm2.ann1.I1MHSE	arahy.Tifrunner.gnm2.ann1.I1MHSE.1	B3-ARF
arahy.Tifrunner.gnm2.ann1.WQVL7P	arahy.Tifrunner.gnm2.ann1.WQVL7P.1	B3-ARF
arahy.Tifrunner.gnm2.ann1.2YRL0L	arahy.Tifrunner.gnm2.ann1.2YRL0L.1	B3-ARF
arahy.Tifrunner.gnm2.ann1.N1Z0FN	arahy.Tifrunner.gnm2.ann1.N1Z0FN.1	B3-ARF
arahy.Tifrunner.gnm2.ann1.RP1SVX	arahy.Tifrunner.gnm2.ann1.RP1SVX.1	B3-ARF
arahy.Tifrunner.gnm2.ann1.UH60M2	arahy.Tifrunner.gnm2.ann1.UH60M2.1	B3-ARF
arahy.Tifrunner.gnm2.ann1.W230FE	arahy.Tifrunner.gnm2.ann1.W230FE.1	B3-ARF
arahy.Tifrunner.gnm2.ann1.Z4KUZI	arahy.Tifrunner.gnm2.ann1.Z4KUZI.1	B3-ARF
arahy.Tifrunner.gnm2.ann1.ZW7I7X	arahy.Tifrunner.gnm2.ann1.ZW7I7X.1	B3-ARF
arahy.Tifrunner.gnm2.ann1.35XBQI	arahy.Tifrunner.gnm2.ann1.35XBQI.1	B3-ARF
arahy.Tifrunner.gnm2.ann1.A1HLZR	arahy.Tifrunner.gnm2.ann1.A1HLZR.1	B3-ARF
arahy.Tifrunner.gnm2.ann1.X1U4MM	arahy.Tifrunner.gnm2.ann1.X1U4MM.1	B3-ARF
arahy.Tifrunner.gnm2.ann1.ZE2N9E	arahy.Tifrunner.gnm2.ann1.ZE2N9E.1	B3-ARF
arahy.Tifrunner.gnm2.ann1.I4ZNT8	ONT.10494.1	BBR-BPC
arahy.Tifrunner.gnm2.ann1.SIF6YU	ONT.14364.1	BBR-BPC
arahy.Tifrunner.gnm2.ann1.UG7PEX	ONT.24073.1	BBR-BPC
arahy.Tifrunner.gnm2.ann1.TZM64J	ONT.25134.1	BBR-BPC
arahy.Tifrunner.gnm2.ann1.4U6NMZ	ONT.28051.1	BBR-BPC
arahy.Tifrunner.gnm2.ann1.J4CT7A	ONT.34156.2	BBR-BPC
arahy.Tifrunner.gnm2.ann1.BQ8TCS	ONT.4919.1	BBR-BPC
arahy.Tifrunner.gnm2.ann1.DH24MV	ONT.5864.1	BBR-BPC
ONT.9775	ONT.9775.1	BBR-BPC
arahy.Tifrunner.gnm2.ann1.E4SR7P	arahy.Tifrunner.gnm2.ann1.E4SR7P.1	BBR-BPC
arahy.Tifrunner.gnm2.ann1.I2EZUU	ONT.13430.1	BES1
arahy.Tifrunner.gnm2.ann1.M409IX	ONT.27262.2	BES1
arahy.Tifrunner.gnm2.ann1.SPI7HB	ONT.27549.3	BES1
arahy.Tifrunner.gnm2.ann1.5F6EYN	ONT.33755.1	BES1
arahy.Tifrunner.gnm2.ann1.UANN5Y	ONT.7969.1	BES1
arahy.Tifrunner.gnm2.ann1.7MK8W0	ONT.8253.1	BES1
arahy.Tifrunner.gnm2.ann1.56E7CB	arahy.Tifrunner.gnm2.ann1.56E7CB.1	BES1
arahy.Tifrunner.gnm2.ann1.E5UCE5	arahy.Tifrunner.gnm2.ann1.E5UCE5.1	BES1
arahy.Tifrunner.gnm2.ann1.0VIC9P	arahy.Tifrunner.gnm2.ann1.0VIC9P.1	BES1
arahy.Tifrunner.gnm2.ann1.A43ZUL	arahy.Tifrunner.gnm2.ann1.A43ZUL.1	BES1
arahy.Tifrunner.gnm2.ann1.K0N155	arahy.Tifrunner.gnm2.ann1.K0N155.1	BES1
arahy.Tifrunner.gnm2.ann1.81AMKE	arahy.Tifrunner.gnm2.ann1.81AMKE.1	BES1
arahy.Tifrunner.gnm2.ann1.IS30UE	arahy.Tifrunner.gnm2.ann1.IS30UE.1	BES1
arahy.Tifrunner.gnm2.ann1.ND2ZET	arahy.Tifrunner.gnm2.ann1.ND2ZET.1	BES1
arahy.Tifrunner.gnm2.ann1.ZGY2QD	arahy.Tifrunner.gnm2.ann1.ZGY2QD.1	BES1
arahy.Tifrunner.gnm2.ann1.CT2MPD	arahy.Tifrunner.gnm2.ann1.CT2MPD.1	BES1
arahy.Tifrunner.gnm2.ann1.N7G789	arahy.Tifrunner.gnm2.ann1.N7G789.1	BES1
arahy.Tifrunner.gnm2.ann1.Y0TSMC	arahy.Tifrunner.gnm2.ann1.Y0TSMC.1	BES1
arahy.Tifrunner.gnm2.ann1.57RV2P	arahy.Tifrunner.gnm2.ann1.57RV2P.1	BES1
arahy.Tifrunner.gnm2.ann1.G0KCTK	arahy.Tifrunner.gnm2.ann1.G0KCTK.1	BES1
arahy.Tifrunner.gnm2.ann1.SDDU5A	ONT.10235.1	bHLH
arahy.Tifrunner.gnm2.ann1.35WB4A	ONT.11416.1	bHLH
arahy.Tifrunner.gnm2.ann1.4I27IK	ONT.12229.1	bHLH
arahy.Tifrunner.gnm2.ann1.TI45MV	ONT.12560.1	bHLH
arahy.Tifrunner.gnm2.ann1.N7IIZM	ONT.1406.2	bHLH
arahy.Tifrunner.gnm2.ann1.RV0HHT	ONT.14246.1	bHLH
arahy.Tifrunner.gnm2.ann1.AUJU4A	ONT.14362.1	bHLH
arahy.Tifrunner.gnm2.ann1.ZPNH9W	ONT.14400.2	bHLH
arahy.Tifrunner.gnm2.ann1.VFS8MG	ONT.14681.2	bHLH
arahy.Tifrunner.gnm2.ann1.11KZZ9	ONT.14957.1	bHLH
arahy.Tifrunner.gnm2.ann1.HCCD38	ONT.15112.1	bHLH
arahy.Tifrunner.gnm2.ann1.J2FWCG	ONT.15346.1	bHLH
arahy.Tifrunner.gnm2.ann1.02IZMF	ONT.15713.1	bHLH
ONT.15802	ONT.15802.1	bHLH
arahy.Tifrunner.gnm2.ann1.2TQQ6M	ONT.15916.1	bHLH
arahy.Tifrunner.gnm2.ann1.IC82WL	ONT.16702.1	bHLH
arahy.Tifrunner.gnm2.ann1.N6Y25N	ONT.1710.3	bHLH
arahy.Tifrunner.gnm2.ann1.KA850A	ONT.17247.1	bHLH
arahy.Tifrunner.gnm2.ann1.Z4TF31	ONT.17485.2	bHLH
arahy.Tifrunner.gnm2.ann1.752ZX1	ONT.18993.2	bHLH
arahy.Tifrunner.gnm2.ann1.500GQ6	ONT.19175.3	bHLH
ONT.19414	ONT.19414.1	bHLH
arahy.Tifrunner.gnm2.ann1.HVT10G	ONT.19444.1	bHLH
arahy.Tifrunner.gnm2.ann1.9RJJ4S	ONT.20018.2	bHLH
arahy.Tifrunner.gnm2.ann1.A7SJM3	ONT.20733.1	bHLH
arahy.Tifrunner.gnm2.ann1.I63KL3	ONT.21077.1	bHLH
arahy.Tifrunner.gnm2.ann1.I442D3	ONT.21229.2	bHLH
ONT.21358	ONT.21358.1	bHLH
arahy.Tifrunner.gnm2.ann1.J0D1JF	ONT.21565.3	bHLH
arahy.Tifrunner.gnm2.ann1.UPU6LY	ONT.2186.2	bHLH
arahy.Tifrunner.gnm2.ann1.Y3DHDC	ONT.22314.1	bHLH
arahy.Tifrunner.gnm2.ann1.TS407L	ONT.22869.1	bHLH
ONT.2291	ONT.2291.1	bHLH
arahy.Tifrunner.gnm2.ann1.WD5AW4	ONT.23023.4	bHLH
arahy.Tifrunner.gnm2.ann1.1BTX43	ONT.23568.1	bHLH
arahy.Tifrunner.gnm2.ann1.5BA4ES	ONT.24430.1	bHLH
arahy.Tifrunner.gnm2.ann1.ZSV3DU	ONT.24777.5	bHLH
arahy.Tifrunner.gnm2.ann1.5JBK01	ONT.24904.3	bHLH
arahy.Tifrunner.gnm2.ann1.ITUB3V	ONT.2495.2	bHLH
arahy.Tifrunner.gnm2.ann1.LBF070	ONT.25258.1	bHLH
arahy.Tifrunner.gnm2.ann1.Q6CIEG	ONT.25420.1	bHLH
arahy.Tifrunner.gnm2.ann1.UPIP6Z	ONT.25607.1	bHLH
arahy.Tifrunner.gnm2.ann1.A8XWCU	ONT.26561.1	bHLH
arahy.Tifrunner.gnm2.ann1.N3DKS3	ONT.27511.1	bHLH
arahy.Tifrunner.gnm2.ann1.L9MWY5	ONT.27921.2	bHLH
arahy.Tifrunner.gnm2.ann1.LE4XQH	ONT.27933.1	bHLH
arahy.Tifrunner.gnm2.ann1.M6IDP9	ONT.28850.2	bHLH
arahy.Tifrunner.gnm2.ann1.VUQ1KR	ONT.29468.1	bHLH
arahy.Tifrunner.gnm2.ann1.SVE7QB	ONT.29667.2	bHLH
arahy.Tifrunner.gnm2.ann1.03LME3	ONT.30638.1	bHLH
ONT.30779	ONT.30779.1	bHLH
ONT.313	ONT.313.1	bHLH
arahy.Tifrunner.gnm2.ann1.K29MSX	ONT.31563.1	bHLH
arahy.Tifrunner.gnm2.ann1.HPVM6W	ONT.31922.2	bHLH
arahy.Tifrunner.gnm2.ann1.IJCM88	ONT.3218.1	bHLH
arahy.Tifrunner.gnm2.ann1.VV941S	ONT.33286.1	bHLH
arahy.Tifrunner.gnm2.ann1.XTU11X	ONT.34208.2	bHLH
arahy.Tifrunner.gnm2.ann1.Y2E5VB	ONT.34258.1	bHLH
arahy.Tifrunner.gnm2.ann1.AJV249	ONT.34388.1	bHLH
arahy.Tifrunner.gnm2.ann1.QR5V20	ONT.34771.1	bHLH
arahy.Tifrunner.gnm2.ann1.MW3SQS	ONT.35005.1	bHLH
arahy.Tifrunner.gnm2.ann1.00JV9G	ONT.35409.2	bHLH
arahy.Tifrunner.gnm2.ann1.3S471Z	ONT.35532.1	bHLH
arahy.Tifrunner.gnm2.ann1.UF0TAZ	ONT.35646.1	bHLH
arahy.Tifrunner.gnm2.ann1.0ASR8J	ONT.35861.1	bHLH
arahy.Tifrunner.gnm2.ann1.HQ4J8E	ONT.3649.1	bHLH
arahy.Tifrunner.gnm2.ann1.ILFA61	ONT.36516.1	bHLH
arahy.Tifrunner.gnm2.ann1.7X0NJW	ONT.37432.1	bHLH
arahy.Tifrunner.gnm2.ann1.4M6RGX	ONT.3796.2	bHLH
arahy.Tifrunner.gnm2.ann1.PPQG6E	ONT.38350.1	bHLH
arahy.Tifrunner.gnm2.ann1.MX4LCS	ONT.5145.1	bHLH
arahy.Tifrunner.gnm2.ann1.YHH73E	ONT.5495.3	bHLH
arahy.Tifrunner.gnm2.ann1.SE4UA1	ONT.6180.2	bHLH
arahy.Tifrunner.gnm2.ann1.WVIE7L	ONT.6200.2	bHLH
arahy.Tifrunner.gnm2.ann1.Z25GSD	ONT.625.1	bHLH
arahy.Tifrunner.gnm2.ann1.7WY41H	ONT.7247.1	bHLH
arahy.Tifrunner.gnm2.ann1.90DV49	ONT.8216.1	bHLH
arahy.Tifrunner.gnm2.ann1.N2H9FB	ONT.9539.1	bHLH
arahy.Tifrunner.gnm2.ann1.3TU9DB	ONT.985.1	bHLH
arahy.Tifrunner.gnm2.ann1.F6EXEG	ONT.9874.1	bHLH
arahy.Tifrunner.gnm2.ann1.1NS2SJ	arahy.Tifrunner.gnm2.ann1.1NS2SJ.1	bHLH
arahy.Tifrunner.gnm2.ann1.2NND9M	arahy.Tifrunner.gnm2.ann1.2NND9M.1	bHLH
arahy.Tifrunner.gnm2.ann1.96VLZ9	arahy.Tifrunner.gnm2.ann1.96VLZ9.1	bHLH
arahy.Tifrunner.gnm2.ann1.DRPT5I	arahy.Tifrunner.gnm2.ann1.DRPT5I.1	bHLH
arahy.Tifrunner.gnm2.ann1.DXN5ZD	arahy.Tifrunner.gnm2.ann1.DXN5ZD.1	bHLH
arahy.Tifrunner.gnm2.ann1.F2Y5QJ	arahy.Tifrunner.gnm2.ann1.F2Y5QJ.1	bHLH
arahy.Tifrunner.gnm2.ann1.H47S4B	arahy.Tifrunner.gnm2.ann1.H47S4B.1	bHLH
arahy.Tifrunner.gnm2.ann1.L1017I	arahy.Tifrunner.gnm2.ann1.L1017I.1	bHLH
arahy.Tifrunner.gnm2.ann1.MX4JUX	arahy.Tifrunner.gnm2.ann1.MX4JUX.1	bHLH
arahy.Tifrunner.gnm2.ann1.P7Z3M8	arahy.Tifrunner.gnm2.ann1.P7Z3M8.1	bHLH
arahy.Tifrunner.gnm2.ann1.05VK9G	arahy.Tifrunner.gnm2.ann1.05VK9G.1	bHLH
arahy.Tifrunner.gnm2.ann1.07ZIFT	arahy.Tifrunner.gnm2.ann1.07ZIFT.1	bHLH
arahy.Tifrunner.gnm2.ann1.0RUU36	arahy.Tifrunner.gnm2.ann1.0RUU36.1	bHLH
arahy.Tifrunner.gnm2.ann1.0XTB7Y	arahy.Tifrunner.gnm2.ann1.0XTB7Y.1	bHLH
arahy.Tifrunner.gnm2.ann1.1AZ5A9	arahy.Tifrunner.gnm2.ann1.1AZ5A9.1	bHLH
arahy.Tifrunner.gnm2.ann1.1LLY9X	arahy.Tifrunner.gnm2.ann1.1LLY9X.1	bHLH
arahy.Tifrunner.gnm2.ann1.24ZZ8V	arahy.Tifrunner.gnm2.ann1.24ZZ8V.1	bHLH
arahy.Tifrunner.gnm2.ann1.29A50M	arahy.Tifrunner.gnm2.ann1.29A50M.1	bHLH
arahy.Tifrunner.gnm2.ann1.469CUM	arahy.Tifrunner.gnm2.ann1.469CUM.1	bHLH
arahy.Tifrunner.gnm2.ann1.4C0G14	arahy.Tifrunner.gnm2.ann1.4C0G14.1	bHLH
arahy.Tifrunner.gnm2.ann1.8XA8G4	arahy.Tifrunner.gnm2.ann1.8XA8G4.2	bHLH
arahy.Tifrunner.gnm2.ann1.A63MFX	arahy.Tifrunner.gnm2.ann1.A63MFX.1	bHLH
arahy.Tifrunner.gnm2.ann1.ALCT10	arahy.Tifrunner.gnm2.ann1.ALCT10.1	bHLH
arahy.Tifrunner.gnm2.ann1.AMIM7J	arahy.Tifrunner.gnm2.ann1.AMIM7J.1	bHLH
arahy.Tifrunner.gnm2.ann1.BX85EM	arahy.Tifrunner.gnm2.ann1.BX85EM.1	bHLH
arahy.Tifrunner.gnm2.ann1.EG7BHI	arahy.Tifrunner.gnm2.ann1.EG7BHI.1	bHLH
arahy.Tifrunner.gnm2.ann1.H4FASW	arahy.Tifrunner.gnm2.ann1.H4FASW.1	bHLH
arahy.Tifrunner.gnm2.ann1.I74PB0	arahy.Tifrunner.gnm2.ann1.I74PB0.1	bHLH
arahy.Tifrunner.gnm2.ann1.JV9T2X	arahy.Tifrunner.gnm2.ann1.JV9T2X.1	bHLH
arahy.Tifrunner.gnm2.ann1.K3IFFD	arahy.Tifrunner.gnm2.ann1.K3IFFD.1	bHLH
arahy.Tifrunner.gnm2.ann1.L7MHM7	arahy.Tifrunner.gnm2.ann1.L7MHM7.1	bHLH
arahy.Tifrunner.gnm2.ann1.LSPH1E	arahy.Tifrunner.gnm2.ann1.LSPH1E.1	bHLH
arahy.Tifrunner.gnm2.ann1.NL7LZS	arahy.Tifrunner.gnm2.ann1.NL7LZS.1	bHLH
arahy.Tifrunner.gnm2.ann1.P3A1SV	arahy.Tifrunner.gnm2.ann1.P3A1SV.1	bHLH
arahy.Tifrunner.gnm2.ann1.PNAU2R	arahy.Tifrunner.gnm2.ann1.PNAU2R.1	bHLH
arahy.Tifrunner.gnm2.ann1.R1MRXV	arahy.Tifrunner.gnm2.ann1.R1MRXV.1	bHLH
arahy.Tifrunner.gnm2.ann1.SWJY0L	arahy.Tifrunner.gnm2.ann1.SWJY0L.1	bHLH
arahy.Tifrunner.gnm2.ann1.T023HY	arahy.Tifrunner.gnm2.ann1.T023HY.1	bHLH
arahy.Tifrunner.gnm2.ann1.TWH29W	arahy.Tifrunner.gnm2.ann1.TWH29W.1	bHLH
arahy.Tifrunner.gnm2.ann1.X18BMS	arahy.Tifrunner.gnm2.ann1.X18BMS.1	bHLH
arahy.Tifrunner.gnm2.ann1.Y49D7R	arahy.Tifrunner.gnm2.ann1.Y49D7R.1	bHLH
arahy.Tifrunner.gnm2.ann1.ZL7UIF	arahy.Tifrunner.gnm2.ann1.ZL7UIF.2	bHLH
arahy.Tifrunner.gnm2.ann1.01XFNB	arahy.Tifrunner.gnm2.ann1.01XFNB.1	bHLH
arahy.Tifrunner.gnm2.ann1.0ZB9Y5	arahy.Tifrunner.gnm2.ann1.0ZB9Y5.1	bHLH
arahy.Tifrunner.gnm2.ann1.1K2NHD	arahy.Tifrunner.gnm2.ann1.1K2NHD.1	bHLH
arahy.Tifrunner.gnm2.ann1.2M7N28	arahy.Tifrunner.gnm2.ann1.2M7N28.1	bHLH
arahy.Tifrunner.gnm2.ann1.2Y1E4X	arahy.Tifrunner.gnm2.ann1.2Y1E4X.1	bHLH
arahy.Tifrunner.gnm2.ann1.3LK14C	arahy.Tifrunner.gnm2.ann1.3LK14C.1	bHLH
arahy.Tifrunner.gnm2.ann1.4V5YZV	arahy.Tifrunner.gnm2.ann1.4V5YZV.1	bHLH
arahy.Tifrunner.gnm2.ann1.4X6KYU	arahy.Tifrunner.gnm2.ann1.4X6KYU.1	bHLH
arahy.Tifrunner.gnm2.ann1.5QXC4B	arahy.Tifrunner.gnm2.ann1.5QXC4B.1	bHLH
arahy.Tifrunner.gnm2.ann1.61RTH3	arahy.Tifrunner.gnm2.ann1.61RTH3.1	bHLH
arahy.Tifrunner.gnm2.ann1.AEJR4S	arahy.Tifrunner.gnm2.ann1.AEJR4S.1	bHLH
arahy.Tifrunner.gnm2.ann1.D615WN	arahy.Tifrunner.gnm2.ann1.D615WN.1	bHLH
arahy.Tifrunner.gnm2.ann1.DLM80I	arahy.Tifrunner.gnm2.ann1.DLM80I.1	bHLH
arahy.Tifrunner.gnm2.ann1.DXD2XK	arahy.Tifrunner.gnm2.ann1.DXD2XK.1	bHLH
arahy.Tifrunner.gnm2.ann1.F2RES5	arahy.Tifrunner.gnm2.ann1.F2RES5.1	bHLH
arahy.Tifrunner.gnm2.ann1.GWZ248	arahy.Tifrunner.gnm2.ann1.GWZ248.1	bHLH
arahy.Tifrunner.gnm2.ann1.H3TEND	arahy.Tifrunner.gnm2.ann1.H3TEND.1	bHLH
arahy.Tifrunner.gnm2.ann1.H4P5M1	arahy.Tifrunner.gnm2.ann1.H4P5M1.1	bHLH
arahy.Tifrunner.gnm2.ann1.H7A8WB	arahy.Tifrunner.gnm2.ann1.H7A8WB.1	bHLH
arahy.Tifrunner.gnm2.ann1.HM1IVV	arahy.Tifrunner.gnm2.ann1.HM1IVV.1	bHLH
arahy.Tifrunner.gnm2.ann1.I0TH6U	arahy.Tifrunner.gnm2.ann1.I0TH6U.1	bHLH
arahy.Tifrunner.gnm2.ann1.I10MW8	arahy.Tifrunner.gnm2.ann1.I10MW8.1	bHLH
arahy.Tifrunner.gnm2.ann1.I192KR	arahy.Tifrunner.gnm2.ann1.I192KR.1	bHLH
arahy.Tifrunner.gnm2.ann1.J8HG2W	arahy.Tifrunner.gnm2.ann1.J8HG2W.1	bHLH
arahy.Tifrunner.gnm2.ann1.L9MGWL	arahy.Tifrunner.gnm2.ann1.L9MGWL.1	bHLH
arahy.Tifrunner.gnm2.ann1.MB81X2	arahy.Tifrunner.gnm2.ann1.MB81X2.1	bHLH
arahy.Tifrunner.gnm2.ann1.NX4WQG	arahy.Tifrunner.gnm2.ann1.NX4WQG.1	bHLH
arahy.Tifrunner.gnm2.ann1.P8DJ8N	arahy.Tifrunner.gnm2.ann1.P8DJ8N.1	bHLH
arahy.Tifrunner.gnm2.ann1.Q9YBBW	arahy.Tifrunner.gnm2.ann1.Q9YBBW.1	bHLH
arahy.Tifrunner.gnm2.ann1.QM38BL	arahy.Tifrunner.gnm2.ann1.QM38BL.1	bHLH
arahy.Tifrunner.gnm2.ann1.QP9JCJ	arahy.Tifrunner.gnm2.ann1.QP9JCJ.1	bHLH
arahy.Tifrunner.gnm2.ann1.RSI8TM	arahy.Tifrunner.gnm2.ann1.RSI8TM.1	bHLH
arahy.Tifrunner.gnm2.ann1.SKF7WC	arahy.Tifrunner.gnm2.ann1.SKF7WC.1	bHLH
arahy.Tifrunner.gnm2.ann1.TPIF41	arahy.Tifrunner.gnm2.ann1.TPIF41.1	bHLH
arahy.Tifrunner.gnm2.ann1.U7HMBF	arahy.Tifrunner.gnm2.ann1.U7HMBF.1	bHLH
arahy.Tifrunner.gnm2.ann1.U8C2S8	arahy.Tifrunner.gnm2.ann1.U8C2S8.1	bHLH
arahy.Tifrunner.gnm2.ann1.V5V5B3	arahy.Tifrunner.gnm2.ann1.V5V5B3.1	bHLH
arahy.Tifrunner.gnm2.ann1.VC0Q3E	arahy.Tifrunner.gnm2.ann1.VC0Q3E.1	bHLH
arahy.Tifrunner.gnm2.ann1.VKT7IT	arahy.Tifrunner.gnm2.ann1.VKT7IT.1	bHLH
arahy.Tifrunner.gnm2.ann1.W9Z2JH	arahy.Tifrunner.gnm2.ann1.W9Z2JH.1	bHLH
arahy.Tifrunner.gnm2.ann1.XN5C49	arahy.Tifrunner.gnm2.ann1.XN5C49.1	bHLH
arahy.Tifrunner.gnm2.ann1.ZD5CML	arahy.Tifrunner.gnm2.ann1.ZD5CML.1	bHLH
arahy.Tifrunner.gnm2.ann1.ZR3UX0	arahy.Tifrunner.gnm2.ann1.ZR3UX0.1	bHLH
arahy.Tifrunner.gnm2.ann1.0BQ45N	arahy.Tifrunner.gnm2.ann1.0BQ45N.1	bHLH
arahy.Tifrunner.gnm2.ann1.0K4BE5	arahy.Tifrunner.gnm2.ann1.0K4BE5.1	bHLH
arahy.Tifrunner.gnm2.ann1.160YLH	arahy.Tifrunner.gnm2.ann1.160YLH.1	bHLH
arahy.Tifrunner.gnm2.ann1.2031JR	arahy.Tifrunner.gnm2.ann1.2031JR.1	bHLH
arahy.Tifrunner.gnm2.ann1.4TH67S	arahy.Tifrunner.gnm2.ann1.4TH67S.1	bHLH
arahy.Tifrunner.gnm2.ann1.5Q88N2	arahy.Tifrunner.gnm2.ann1.5Q88N2.1	bHLH
arahy.Tifrunner.gnm2.ann1.6187DS	arahy.Tifrunner.gnm2.ann1.6187DS.1	bHLH
arahy.Tifrunner.gnm2.ann1.662K4C	arahy.Tifrunner.gnm2.ann1.662K4C.1	bHLH
arahy.Tifrunner.gnm2.ann1.7TY7IR	arahy.Tifrunner.gnm2.ann1.7TY7IR.1	bHLH
arahy.Tifrunner.gnm2.ann1.81RQE1	arahy.Tifrunner.gnm2.ann1.81RQE1.1	bHLH
arahy.Tifrunner.gnm2.ann1.83FN4T	arahy.Tifrunner.gnm2.ann1.83FN4T.1	bHLH
arahy.Tifrunner.gnm2.ann1.8FT653	arahy.Tifrunner.gnm2.ann1.8FT653.1	bHLH
arahy.Tifrunner.gnm2.ann1.B097JA	arahy.Tifrunner.gnm2.ann1.B097JA.1	bHLH
arahy.Tifrunner.gnm2.ann1.B833GN	arahy.Tifrunner.gnm2.ann1.B833GN.1	bHLH
arahy.Tifrunner.gnm2.ann1.C9KSLZ	arahy.Tifrunner.gnm2.ann1.C9KSLZ.1	bHLH
arahy.Tifrunner.gnm2.ann1.CV46MP	arahy.Tifrunner.gnm2.ann1.CV46MP.1	bHLH
arahy.Tifrunner.gnm2.ann1.D11Z9R	arahy.Tifrunner.gnm2.ann1.D11Z9R.1	bHLH
arahy.Tifrunner.gnm2.ann1.DD1GZC	arahy.Tifrunner.gnm2.ann1.DD1GZC.1	bHLH
arahy.Tifrunner.gnm2.ann1.F457JH	arahy.Tifrunner.gnm2.ann1.F457JH.1	bHLH
arahy.Tifrunner.gnm2.ann1.FU29RH	arahy.Tifrunner.gnm2.ann1.FU29RH.1	bHLH
arahy.Tifrunner.gnm2.ann1.GU0FP7	arahy.Tifrunner.gnm2.ann1.GU0FP7.1	bHLH
arahy.Tifrunner.gnm2.ann1.HL643V	arahy.Tifrunner.gnm2.ann1.HL643V.1	bHLH
arahy.Tifrunner.gnm2.ann1.I9XM75	arahy.Tifrunner.gnm2.ann1.I9XM75.1	bHLH
arahy.Tifrunner.gnm2.ann1.IGZ079	arahy.Tifrunner.gnm2.ann1.IGZ079.1	bHLH
arahy.Tifrunner.gnm2.ann1.KV09X6	arahy.Tifrunner.gnm2.ann1.KV09X6.1	bHLH
arahy.Tifrunner.gnm2.ann1.L80AHZ	arahy.Tifrunner.gnm2.ann1.L80AHZ.1	bHLH
arahy.Tifrunner.gnm2.ann1.MIP29L	arahy.Tifrunner.gnm2.ann1.MIP29L.1	bHLH
arahy.Tifrunner.gnm2.ann1.MXM7CG	arahy.Tifrunner.gnm2.ann1.MXM7CG.1	bHLH
arahy.Tifrunner.gnm2.ann1.QZ4ZPY	arahy.Tifrunner.gnm2.ann1.QZ4ZPY.1	bHLH
arahy.Tifrunner.gnm2.ann1.RSVC5I	arahy.Tifrunner.gnm2.ann1.RSVC5I.1	bHLH
arahy.Tifrunner.gnm2.ann1.U34X7W	arahy.Tifrunner.gnm2.ann1.U34X7W.1	bHLH
arahy.Tifrunner.gnm2.ann1.UV35CQ	arahy.Tifrunner.gnm2.ann1.UV35CQ.1	bHLH
arahy.Tifrunner.gnm2.ann1.V2ZUG7	arahy.Tifrunner.gnm2.ann1.V2ZUG7.1	bHLH
arahy.Tifrunner.gnm2.ann1.W4LCKL	arahy.Tifrunner.gnm2.ann1.W4LCKL.1	bHLH
arahy.Tifrunner.gnm2.ann1.WNQ00V	arahy.Tifrunner.gnm2.ann1.WNQ00V.1	bHLH
arahy.Tifrunner.gnm2.ann1.WW4HGU	arahy.Tifrunner.gnm2.ann1.WW4HGU.1	bHLH
arahy.Tifrunner.gnm2.ann1.26781N	arahy.Tifrunner.gnm2.ann1.26781N.1	bHLH
arahy.Tifrunner.gnm2.ann1.2KRW4X	arahy.Tifrunner.gnm2.ann1.2KRW4X.1	bHLH
arahy.Tifrunner.gnm2.ann1.577H6Y	arahy.Tifrunner.gnm2.ann1.577H6Y.1	bHLH
arahy.Tifrunner.gnm2.ann1.714UE1	arahy.Tifrunner.gnm2.ann1.714UE1.1	bHLH
arahy.Tifrunner.gnm2.ann1.DY9DHP	arahy.Tifrunner.gnm2.ann1.DY9DHP.1	bHLH
arahy.Tifrunner.gnm2.ann1.E5BLPW	arahy.Tifrunner.gnm2.ann1.E5BLPW.1	bHLH
arahy.Tifrunner.gnm2.ann1.GL41VM	arahy.Tifrunner.gnm2.ann1.GL41VM.1	bHLH
arahy.Tifrunner.gnm2.ann1.HTR7RG	arahy.Tifrunner.gnm2.ann1.HTR7RG.1	bHLH
arahy.Tifrunner.gnm2.ann1.JFV18T	arahy.Tifrunner.gnm2.ann1.JFV18T.2	bHLH
arahy.Tifrunner.gnm2.ann1.JV7126	arahy.Tifrunner.gnm2.ann1.JV7126.1	bHLH
arahy.Tifrunner.gnm2.ann1.K8539K	arahy.Tifrunner.gnm2.ann1.K8539K.1	bHLH
arahy.Tifrunner.gnm2.ann1.KVSP8M	arahy.Tifrunner.gnm2.ann1.KVSP8M.1	bHLH
arahy.Tifrunner.gnm2.ann1.L0EE17	arahy.Tifrunner.gnm2.ann1.L0EE17.1	bHLH
arahy.Tifrunner.gnm2.ann1.LQAU3W	arahy.Tifrunner.gnm2.ann1.LQAU3W.1	bHLH
arahy.Tifrunner.gnm2.ann1.N0BKZ2	arahy.Tifrunner.gnm2.ann1.N0BKZ2.1	bHLH
arahy.Tifrunner.gnm2.ann1.PYSX12	arahy.Tifrunner.gnm2.ann1.PYSX12.1	bHLH
arahy.Tifrunner.gnm2.ann1.SVL5FL	arahy.Tifrunner.gnm2.ann1.SVL5FL.1	bHLH
arahy.Tifrunner.gnm2.ann1.UW38L3	arahy.Tifrunner.gnm2.ann1.UW38L3.1	bHLH
arahy.Tifrunner.gnm2.ann1.VZ7M1J	arahy.Tifrunner.gnm2.ann1.VZ7M1J.1	bHLH
arahy.Tifrunner.gnm2.ann1.W0QIY9	arahy.Tifrunner.gnm2.ann1.W0QIY9.1	bHLH
arahy.Tifrunner.gnm2.ann1.093PIN	arahy.Tifrunner.gnm2.ann1.093PIN.1	bHLH
arahy.Tifrunner.gnm2.ann1.0RH9QK	arahy.Tifrunner.gnm2.ann1.0RH9QK.1	bHLH
arahy.Tifrunner.gnm2.ann1.1SK5MK	arahy.Tifrunner.gnm2.ann1.1SK5MK.1	bHLH
arahy.Tifrunner.gnm2.ann1.3CP6K6	arahy.Tifrunner.gnm2.ann1.3CP6K6.1	bHLH
arahy.Tifrunner.gnm2.ann1.4D7F7P	arahy.Tifrunner.gnm2.ann1.4D7F7P.1	bHLH
arahy.Tifrunner.gnm2.ann1.4XX97Y	arahy.Tifrunner.gnm2.ann1.4XX97Y.1	bHLH
arahy.Tifrunner.gnm2.ann1.5Q6Y7S	arahy.Tifrunner.gnm2.ann1.5Q6Y7S.1	bHLH
arahy.Tifrunner.gnm2.ann1.5ZHV62	arahy.Tifrunner.gnm2.ann1.5ZHV62.1	bHLH
arahy.Tifrunner.gnm2.ann1.7G8F9G	arahy.Tifrunner.gnm2.ann1.7G8F9G.1	bHLH
arahy.Tifrunner.gnm2.ann1.7SE2GP	arahy.Tifrunner.gnm2.ann1.7SE2GP.1	bHLH
arahy.Tifrunner.gnm2.ann1.88TQBK	arahy.Tifrunner.gnm2.ann1.88TQBK.1	bHLH
arahy.Tifrunner.gnm2.ann1.9C3IJ5	arahy.Tifrunner.gnm2.ann1.9C3IJ5.1	bHLH
arahy.Tifrunner.gnm2.ann1.D318AT	arahy.Tifrunner.gnm2.ann1.D318AT.1	bHLH
arahy.Tifrunner.gnm2.ann1.FPWW1B	arahy.Tifrunner.gnm2.ann1.FPWW1B.1	bHLH
arahy.Tifrunner.gnm2.ann1.G6BHL8	arahy.Tifrunner.gnm2.ann1.G6BHL8.1	bHLH
arahy.Tifrunner.gnm2.ann1.H9FWK3	arahy.Tifrunner.gnm2.ann1.H9FWK3.1	bHLH
arahy.Tifrunner.gnm2.ann1.K0LJPP	arahy.Tifrunner.gnm2.ann1.K0LJPP.1	bHLH
arahy.Tifrunner.gnm2.ann1.KL9P34	arahy.Tifrunner.gnm2.ann1.KL9P34.1	bHLH
arahy.Tifrunner.gnm2.ann1.KV6JR1	arahy.Tifrunner.gnm2.ann1.KV6JR1.1	bHLH
arahy.Tifrunner.gnm2.ann1.P97QTY	arahy.Tifrunner.gnm2.ann1.P97QTY.1	bHLH
arahy.Tifrunner.gnm2.ann1.RWV13Y	arahy.Tifrunner.gnm2.ann1.RWV13Y.1	bHLH
arahy.Tifrunner.gnm2.ann1.SH99DR	arahy.Tifrunner.gnm2.ann1.SH99DR.1	bHLH
arahy.Tifrunner.gnm2.ann1.TV80DA	arahy.Tifrunner.gnm2.ann1.TV80DA.1	bHLH
arahy.Tifrunner.gnm2.ann1.V3BCW5	arahy.Tifrunner.gnm2.ann1.V3BCW5.1	bHLH
arahy.Tifrunner.gnm2.ann1.X1PT0Q	arahy.Tifrunner.gnm2.ann1.X1PT0Q.1	bHLH
arahy.Tifrunner.gnm2.ann1.Y3C6LT	arahy.Tifrunner.gnm2.ann1.Y3C6LT.1	bHLH
arahy.Tifrunner.gnm2.ann1.YCXR19	arahy.Tifrunner.gnm2.ann1.YCXR19.1	bHLH
arahy.Tifrunner.gnm2.ann1.YFEV2R	arahy.Tifrunner.gnm2.ann1.YFEV2R.1	bHLH
arahy.Tifrunner.gnm2.ann1.YX8FPP	arahy.Tifrunner.gnm2.ann1.YX8FPP.1	bHLH
arahy.Tifrunner.gnm2.ann1.ZXK4R3	arahy.Tifrunner.gnm2.ann1.ZXK4R3.1	bHLH
arahy.Tifrunner.gnm2.ann1.1C4B0A	arahy.Tifrunner.gnm2.ann1.1C4B0A.1	bHLH
arahy.Tifrunner.gnm2.ann1.2V7Q2K	arahy.Tifrunner.gnm2.ann1.2V7Q2K.1	bHLH
arahy.Tifrunner.gnm2.ann1.48I8DT	arahy.Tifrunner.gnm2.ann1.48I8DT.1	bHLH
arahy.Tifrunner.gnm2.ann1.5IZP5X	arahy.Tifrunner.gnm2.ann1.5IZP5X.1	bHLH
arahy.Tifrunner.gnm2.ann1.92JXLG	arahy.Tifrunner.gnm2.ann1.92JXLG.1	bHLH
arahy.Tifrunner.gnm2.ann1.9UB46P	arahy.Tifrunner.gnm2.ann1.9UB46P.1	bHLH
arahy.Tifrunner.gnm2.ann1.CF90NA	arahy.Tifrunner.gnm2.ann1.CF90NA.1	bHLH
arahy.Tifrunner.gnm2.ann1.CWTI60	arahy.Tifrunner.gnm2.ann1.CWTI60.1	bHLH
arahy.Tifrunner.gnm2.ann1.F6GRBT	arahy.Tifrunner.gnm2.ann1.F6GRBT.1	bHLH
arahy.Tifrunner.gnm2.ann1.FB1AXC	arahy.Tifrunner.gnm2.ann1.FB1AXC.2	bHLH
arahy.Tifrunner.gnm2.ann1.FH0TD2	arahy.Tifrunner.gnm2.ann1.FH0TD2.1	bHLH
arahy.Tifrunner.gnm2.ann1.GJBP3C	arahy.Tifrunner.gnm2.ann1.GJBP3C.1	bHLH
arahy.Tifrunner.gnm2.ann1.H39FBL	arahy.Tifrunner.gnm2.ann1.H39FBL.1	bHLH
arahy.Tifrunner.gnm2.ann1.HEL0IP	arahy.Tifrunner.gnm2.ann1.HEL0IP.1	bHLH
arahy.Tifrunner.gnm2.ann1.IRLI9P	arahy.Tifrunner.gnm2.ann1.IRLI9P.1	bHLH
arahy.Tifrunner.gnm2.ann1.JCHF8R	arahy.Tifrunner.gnm2.ann1.JCHF8R.1	bHLH
arahy.Tifrunner.gnm2.ann1.L4P2PH	arahy.Tifrunner.gnm2.ann1.L4P2PH.1	bHLH
arahy.Tifrunner.gnm2.ann1.NPAY75	arahy.Tifrunner.gnm2.ann1.NPAY75.1	bHLH
arahy.Tifrunner.gnm2.ann1.PC0G1F	arahy.Tifrunner.gnm2.ann1.PC0G1F.1	bHLH
arahy.Tifrunner.gnm2.ann1.QKV9FM	arahy.Tifrunner.gnm2.ann1.QKV9FM.1	bHLH
arahy.Tifrunner.gnm2.ann1.QR1FDI	arahy.Tifrunner.gnm2.ann1.QR1FDI.1	bHLH
arahy.Tifrunner.gnm2.ann1.QS4KSE	arahy.Tifrunner.gnm2.ann1.QS4KSE.1	bHLH
arahy.Tifrunner.gnm2.ann1.TWQ0V4	arahy.Tifrunner.gnm2.ann1.TWQ0V4.1	bHLH
arahy.Tifrunner.gnm2.ann1.UDFT26	arahy.Tifrunner.gnm2.ann1.UDFT26.1	bHLH
arahy.Tifrunner.gnm2.ann1.X3LKGW	arahy.Tifrunner.gnm2.ann1.X3LKGW.1	bHLH
arahy.Tifrunner.gnm2.ann1.XPK4NL	arahy.Tifrunner.gnm2.ann1.XPK4NL.1	bHLH
arahy.Tifrunner.gnm2.ann1.XPNG35	arahy.Tifrunner.gnm2.ann1.XPNG35.1	bHLH
arahy.Tifrunner.gnm2.ann1.Z8D0NG	arahy.Tifrunner.gnm2.ann1.Z8D0NG.1	bHLH
arahy.Tifrunner.gnm2.ann1.31ALDJ	arahy.Tifrunner.gnm2.ann1.31ALDJ.1	bHLH
arahy.Tifrunner.gnm2.ann1.8X298I	arahy.Tifrunner.gnm2.ann1.8X298I.1	bHLH
arahy.Tifrunner.gnm2.ann1.HR6FN8	arahy.Tifrunner.gnm2.ann1.HR6FN8.1	bHLH
arahy.Tifrunner.gnm2.ann1.K68BG4	arahy.Tifrunner.gnm2.ann1.K68BG4.1	bHLH
arahy.Tifrunner.gnm2.ann1.N69S22	arahy.Tifrunner.gnm2.ann1.N69S22.1	bHLH
arahy.Tifrunner.gnm2.ann1.PN4MV0	arahy.Tifrunner.gnm2.ann1.PN4MV0.1	bHLH
arahy.Tifrunner.gnm2.ann1.QSZJ9K	arahy.Tifrunner.gnm2.ann1.QSZJ9K.1	bHLH
arahy.Tifrunner.gnm2.ann1.S6C9TP	arahy.Tifrunner.gnm2.ann1.S6C9TP.1	bHLH
arahy.Tifrunner.gnm2.ann1.SQH7P6	arahy.Tifrunner.gnm2.ann1.SQH7P6.1	bHLH
arahy.Tifrunner.gnm2.ann1.U584NJ	arahy.Tifrunner.gnm2.ann1.U584NJ.1	bHLH
arahy.Tifrunner.gnm2.ann1.ZB9T5X	arahy.Tifrunner.gnm2.ann1.ZB9T5X.1	bHLH
arahy.Tifrunner.gnm2.ann1.3M73WP	ONT.10495.1	bZIP
arahy.Tifrunner.gnm2.ann1.9PR62B	ONT.11196.2	bZIP
arahy.Tifrunner.gnm2.ann1.6JGL55	ONT.11303.1	bZIP
arahy.Tifrunner.gnm2.ann1.KZ9VWQ	ONT.11365.1	bZIP
arahy.Tifrunner.gnm2.ann1.22TBTR	ONT.11929.1	bZIP
arahy.Tifrunner.gnm2.ann1.VA7IIE	ONT.13495.1	bZIP
arahy.Tifrunner.gnm2.ann1.Z3D5KE	ONT.13598.1	bZIP
arahy.Tifrunner.gnm2.ann1.V67U6Z	ONT.14071.1	bZIP
arahy.Tifrunner.gnm2.ann1.RKP385	ONT.14213.2	bZIP
arahy.Tifrunner.gnm2.ann1.4WA5US	ONT.14656.1	bZIP
ONT.15686	ONT.15686.1	bZIP
ONT.16791	ONT.16791.1	bZIP
arahy.Tifrunner.gnm2.ann1.VW4TEM	ONT.17744.7	bZIP
arahy.Tifrunner.gnm2.ann1.6NN0YE	ONT.17745.4	bZIP
arahy.Tifrunner.gnm2.ann1.BII4R6	ONT.18175.6	bZIP
arahy.Tifrunner.gnm2.ann1.1QMW5J	ONT.18985.2	bZIP
arahy.Tifrunner.gnm2.ann1.P1JBJN	ONT.19085.1	bZIP
arahy.Tifrunner.gnm2.ann1.R6IGW9	ONT.20405.1	bZIP
arahy.Tifrunner.gnm2.ann1.ZU4V4B	ONT.21961.1	bZIP
arahy.Tifrunner.gnm2.ann1.ZHJ1I0	ONT.22241.2	bZIP
arahy.Tifrunner.gnm2.ann1.99PJJG	ONT.22946.1	bZIP
arahy.Tifrunner.gnm2.ann1.MYG8AI	ONT.24490.1	bZIP
arahy.Tifrunner.gnm2.ann1.6K442L	ONT.25210.2	bZIP
arahy.Tifrunner.gnm2.ann1.7JYX6X	ONT.26179.1	bZIP
ONT.26567	ONT.26567.1	bZIP
arahy.Tifrunner.gnm2.ann1.AVA03Z	ONT.27552.10	bZIP
arahy.Tifrunner.gnm2.ann1.NS2HRD	ONT.27924.1	bZIP
arahy.Tifrunner.gnm2.ann1.IH31ZD	ONT.2914.1	bZIP
arahy.Tifrunner.gnm2.ann1.1B2Z8C	ONT.29322.1	bZIP
arahy.Tifrunner.gnm2.ann1.W4QI9P	ONT.29462.1	bZIP
arahy.Tifrunner.gnm2.ann1.PHPT4F	ONT.29516.1	bZIP
ONT.29586	ONT.29586.1	bZIP
arahy.Tifrunner.gnm2.ann1.W16IV2	ONT.29693.4	bZIP
arahy.Tifrunner.gnm2.ann1.CBXJ5J	ONT.30389.1	bZIP
arahy.Tifrunner.gnm2.ann1.WGS0P4	ONT.31281.1	bZIP
arahy.Tifrunner.gnm2.ann1.AWSU0J	ONT.32096.1	bZIP
arahy.Tifrunner.gnm2.ann1.T95EUW	ONT.33007.1	bZIP
arahy.Tifrunner.gnm2.ann1.LKX9XM	ONT.33177.1	bZIP
arahy.Tifrunner.gnm2.ann1.NEJ4KC	ONT.33368.1	bZIP
arahy.Tifrunner.gnm2.ann1.SERN02	ONT.33984.2	bZIP
ONT.35378	ONT.35378.1	bZIP
arahy.Tifrunner.gnm2.ann1.4SA7RY	ONT.35531.2	bZIP
arahy.Tifrunner.gnm2.ann1.G5ZZFA	ONT.36947.1	bZIP
arahy.Tifrunner.gnm2.ann1.880YTL	ONT.3734.1	bZIP
arahy.Tifrunner.gnm2.ann1.AAI19J	ONT.37644.1	bZIP
arahy.Tifrunner.gnm2.ann1.C14L30	ONT.38194.3	bZIP
arahy.Tifrunner.gnm2.ann1.49VWUD	ONT.38799.1	bZIP
arahy.Tifrunner.gnm2.ann1.470EJV	ONT.39198.2	bZIP
arahy.Tifrunner.gnm2.ann1.YC6VBU	ONT.39308.1	bZIP
arahy.Tifrunner.gnm2.ann1.71DGVH	ONT.4030.1	bZIP
arahy.Tifrunner.gnm2.ann1.05P1IU	ONT.5207.1	bZIP
arahy.Tifrunner.gnm2.ann1.RIV6ZB	ONT.5951.1	bZIP
arahy.Tifrunner.gnm2.ann1.S6MTJ1	ONT.6332.1	bZIP
arahy.Tifrunner.gnm2.ann1.8U3XLV	ONT.6873.1	bZIP
ONT.7255	ONT.7255.1	bZIP
arahy.Tifrunner.gnm2.ann1.J541GW	ONT.8256.1	bZIP
arahy.Tifrunner.gnm2.ann1.K23Z11	ONT.9972.2	bZIP
arahy.Tifrunner.gnm2.ann1.0VM5CY	arahy.Tifrunner.gnm2.ann1.0VM5CY.1	bZIP
arahy.Tifrunner.gnm2.ann1.4YG78R	arahy.Tifrunner.gnm2.ann1.4YG78R.1	bZIP
arahy.Tifrunner.gnm2.ann1.9KRV5K	arahy.Tifrunner.gnm2.ann1.9KRV5K.1	bZIP
arahy.Tifrunner.gnm2.ann1.CS824N	arahy.Tifrunner.gnm2.ann1.CS824N.1	bZIP
arahy.Tifrunner.gnm2.ann1.FH2HWR	arahy.Tifrunner.gnm2.ann1.FH2HWR.1	bZIP
arahy.Tifrunner.gnm2.ann1.0GP62G	arahy.Tifrunner.gnm2.ann1.0GP62G.1	bZIP
arahy.Tifrunner.gnm2.ann1.339DLQ	arahy.Tifrunner.gnm2.ann1.339DLQ.1	bZIP
arahy.Tifrunner.gnm2.ann1.EGF22G	arahy.Tifrunner.gnm2.ann1.EGF22G.1	bZIP
arahy.Tifrunner.gnm2.ann1.LTZY89	arahy.Tifrunner.gnm2.ann1.LTZY89.1	bZIP
arahy.Tifrunner.gnm2.ann1.R4ID1P	arahy.Tifrunner.gnm2.ann1.R4ID1P.1	bZIP
arahy.Tifrunner.gnm2.ann1.S1DMKE	arahy.Tifrunner.gnm2.ann1.S1DMKE.1	bZIP
arahy.Tifrunner.gnm2.ann1.SPP1BM	arahy.Tifrunner.gnm2.ann1.SPP1BM.1	bZIP
arahy.Tifrunner.gnm2.ann1.0U8Z8Z	arahy.Tifrunner.gnm2.ann1.0U8Z8Z.2	bZIP
arahy.Tifrunner.gnm2.ann1.203Q7N	arahy.Tifrunner.gnm2.ann1.203Q7N.1	bZIP
arahy.Tifrunner.gnm2.ann1.56J7W4	arahy.Tifrunner.gnm2.ann1.56J7W4.1	bZIP
arahy.Tifrunner.gnm2.ann1.63C1KK	arahy.Tifrunner.gnm2.ann1.63C1KK.1	bZIP
arahy.Tifrunner.gnm2.ann1.661MCQ	arahy.Tifrunner.gnm2.ann1.661MCQ.1	bZIP
arahy.Tifrunner.gnm2.ann1.76FTKD	arahy.Tifrunner.gnm2.ann1.76FTKD.1	bZIP
arahy.Tifrunner.gnm2.ann1.B9A4XU	arahy.Tifrunner.gnm2.ann1.B9A4XU.1	bZIP
arahy.Tifrunner.gnm2.ann1.EA8GWL	arahy.Tifrunner.gnm2.ann1.EA8GWL.1	bZIP
arahy.Tifrunner.gnm2.ann1.G7EQ73	arahy.Tifrunner.gnm2.ann1.G7EQ73.1	bZIP
arahy.Tifrunner.gnm2.ann1.HW01DK	arahy.Tifrunner.gnm2.ann1.HW01DK.1	bZIP
arahy.Tifrunner.gnm2.ann1.I1HQCQ	arahy.Tifrunner.gnm2.ann1.I1HQCQ.1	bZIP
arahy.Tifrunner.gnm2.ann1.MHQ5U3	arahy.Tifrunner.gnm2.ann1.MHQ5U3.1	bZIP
arahy.Tifrunner.gnm2.ann1.01ZVMZ	arahy.Tifrunner.gnm2.ann1.01ZVMZ.1	bZIP
arahy.Tifrunner.gnm2.ann1.1D6R9Y	arahy.Tifrunner.gnm2.ann1.1D6R9Y.1	bZIP
arahy.Tifrunner.gnm2.ann1.1EXE5V	arahy.Tifrunner.gnm2.ann1.1EXE5V.1	bZIP
arahy.Tifrunner.gnm2.ann1.53DGJE	arahy.Tifrunner.gnm2.ann1.53DGJE.1	bZIP
arahy.Tifrunner.gnm2.ann1.A6EHAN	arahy.Tifrunner.gnm2.ann1.A6EHAN.1	bZIP
arahy.Tifrunner.gnm2.ann1.B9TTNC	arahy.Tifrunner.gnm2.ann1.B9TTNC.1	bZIP
arahy.Tifrunner.gnm2.ann1.G0QTUI	arahy.Tifrunner.gnm2.ann1.G0QTUI.1	bZIP
arahy.Tifrunner.gnm2.ann1.H0KCEK	arahy.Tifrunner.gnm2.ann1.H0KCEK.1	bZIP
arahy.Tifrunner.gnm2.ann1.J1CFJJ	arahy.Tifrunner.gnm2.ann1.J1CFJJ.1	bZIP
arahy.Tifrunner.gnm2.ann1.N4NI2R	arahy.Tifrunner.gnm2.ann1.N4NI2R.1	bZIP
arahy.Tifrunner.gnm2.ann1.U157SK	arahy.Tifrunner.gnm2.ann1.U157SK.1	bZIP
arahy.Tifrunner.gnm2.ann1.W15JJQ	arahy.Tifrunner.gnm2.ann1.W15JJQ.1	bZIP
arahy.Tifrunner.gnm2.ann1.5F9GBV	arahy.Tifrunner.gnm2.ann1.5F9GBV.1	bZIP
arahy.Tifrunner.gnm2.ann1.65MGYN	arahy.Tifrunner.gnm2.ann1.65MGYN.1	bZIP
arahy.Tifrunner.gnm2.ann1.8IMU4K	arahy.Tifrunner.gnm2.ann1.8IMU4K.1	bZIP
arahy.Tifrunner.gnm2.ann1.9ZXH08	arahy.Tifrunner.gnm2.ann1.9ZXH08.1	bZIP
arahy.Tifrunner.gnm2.ann1.AIXW08	arahy.Tifrunner.gnm2.ann1.AIXW08.1	bZIP
arahy.Tifrunner.gnm2.ann1.EH3L7F	arahy.Tifrunner.gnm2.ann1.EH3L7F.1	bZIP
arahy.Tifrunner.gnm2.ann1.EQGF9T	arahy.Tifrunner.gnm2.ann1.EQGF9T.1	bZIP
arahy.Tifrunner.gnm2.ann1.F95VPU	arahy.Tifrunner.gnm2.ann1.F95VPU.1	bZIP
arahy.Tifrunner.gnm2.ann1.FX14A4	arahy.Tifrunner.gnm2.ann1.FX14A4.1	bZIP
arahy.Tifrunner.gnm2.ann1.I48WTL	arahy.Tifrunner.gnm2.ann1.I48WTL.1	bZIP
arahy.Tifrunner.gnm2.ann1.IFT9HD	arahy.Tifrunner.gnm2.ann1.IFT9HD.1	bZIP
arahy.Tifrunner.gnm2.ann1.KX9K6H	arahy.Tifrunner.gnm2.ann1.KX9K6H.1	bZIP
arahy.Tifrunner.gnm2.ann1.RT05XZ	arahy.Tifrunner.gnm2.ann1.RT05XZ.1	bZIP
arahy.Tifrunner.gnm2.ann1.Z3EVH2	arahy.Tifrunner.gnm2.ann1.Z3EVH2.1	bZIP
arahy.Tifrunner.gnm2.ann1.1A1ACU	arahy.Tifrunner.gnm2.ann1.1A1ACU.1	bZIP
arahy.Tifrunner.gnm2.ann1.449CV2	arahy.Tifrunner.gnm2.ann1.449CV2.1	bZIP
arahy.Tifrunner.gnm2.ann1.AFV1R8	arahy.Tifrunner.gnm2.ann1.AFV1R8.1	bZIP
arahy.Tifrunner.gnm2.ann1.H6GQLR	arahy.Tifrunner.gnm2.ann1.H6GQLR.1	bZIP
arahy.Tifrunner.gnm2.ann1.I8B9P0	arahy.Tifrunner.gnm2.ann1.I8B9P0.1	bZIP
arahy.Tifrunner.gnm2.ann1.XJ3ZRF	arahy.Tifrunner.gnm2.ann1.XJ3ZRF.1	bZIP
arahy.Tifrunner.gnm2.ann1.0BLG9X	arahy.Tifrunner.gnm2.ann1.0BLG9X.1	bZIP
arahy.Tifrunner.gnm2.ann1.207GSN	arahy.Tifrunner.gnm2.ann1.207GSN.1	bZIP
arahy.Tifrunner.gnm2.ann1.5KF5UG	arahy.Tifrunner.gnm2.ann1.5KF5UG.1	bZIP
arahy.Tifrunner.gnm2.ann1.5XCD2W	arahy.Tifrunner.gnm2.ann1.5XCD2W.1	bZIP
arahy.Tifrunner.gnm2.ann1.980X4K	arahy.Tifrunner.gnm2.ann1.980X4K.1	bZIP
arahy.Tifrunner.gnm2.ann1.KB1QEP	arahy.Tifrunner.gnm2.ann1.KB1QEP.1	bZIP
arahy.Tifrunner.gnm2.ann1.KC1CFT	arahy.Tifrunner.gnm2.ann1.KC1CFT.1	bZIP
arahy.Tifrunner.gnm2.ann1.NC1Z37	arahy.Tifrunner.gnm2.ann1.NC1Z37.1	bZIP
arahy.Tifrunner.gnm2.ann1.NDX0CI	arahy.Tifrunner.gnm2.ann1.NDX0CI.3	bZIP
arahy.Tifrunner.gnm2.ann1.RZ4L5S	arahy.Tifrunner.gnm2.ann1.RZ4L5S.1	bZIP
arahy.Tifrunner.gnm2.ann1.ZES6QF	arahy.Tifrunner.gnm2.ann1.ZES6QF.1	bZIP
arahy.Tifrunner.gnm2.ann1.ZS1FXZ	arahy.Tifrunner.gnm2.ann1.ZS1FXZ.1	bZIP
arahy.Tifrunner.gnm2.ann1.0SEA8T	arahy.Tifrunner.gnm2.ann1.0SEA8T.1	bZIP
arahy.Tifrunner.gnm2.ann1.A7US25	arahy.Tifrunner.gnm2.ann1.A7US25.1	bZIP
arahy.Tifrunner.gnm2.ann1.D3TLZY	arahy.Tifrunner.gnm2.ann1.D3TLZY.1	bZIP
arahy.Tifrunner.gnm2.ann1.K04A4E	arahy.Tifrunner.gnm2.ann1.K04A4E.1	bZIP
arahy.Tifrunner.gnm2.ann1.R46QP0	arahy.Tifrunner.gnm2.ann1.R46QP0.1	bZIP
arahy.Tifrunner.gnm2.ann1.XZ9EX0	arahy.Tifrunner.gnm2.ann1.XZ9EX0.1	bZIP
arahy.Tifrunner.gnm2.ann1.Z0EWEF	arahy.Tifrunner.gnm2.ann1.Z0EWEF.1	bZIP
arahy.Tifrunner.gnm2.ann1.Z1Y8P7	arahy.Tifrunner.gnm2.ann1.Z1Y8P7.1	bZIP
arahy.Tifrunner.gnm2.ann1.7A5VUD	ONT.10322.1	C2C2-CO-like
arahy.Tifrunner.gnm2.ann1.NK4UTA	ONT.12479.4	C2C2-CO-like
arahy.Tifrunner.gnm2.ann1.3FT6ZD	ONT.30069.1	C2C2-CO-like
arahy.Tifrunner.gnm2.ann1.TFJ3CW	ONT.32802.1	C2C2-CO-like
arahy.Tifrunner.gnm2.ann1.E88P3Q	ONT.38111.1	C2C2-CO-like
arahy.Tifrunner.gnm2.ann1.QP34EV	ONT.8771.1	C2C2-CO-like
arahy.Tifrunner.gnm2.ann1.P8XRWE	arahy.Tifrunner.gnm2.ann1.P8XRWE.1	C2C2-CO-like
arahy.Tifrunner.gnm2.ann1.LV381L	arahy.Tifrunner.gnm2.ann1.LV381L.1	C2C2-CO-like
arahy.Tifrunner.gnm2.ann1.N2A79V	arahy.Tifrunner.gnm2.ann1.N2A79V.1	C2C2-CO-like
arahy.Tifrunner.gnm2.ann1.P7BG5E	ONT.11144.2	C2C2-Dof
arahy.Tifrunner.gnm2.ann1.R2DQAY	ONT.12553.1	C2C2-Dof
arahy.Tifrunner.gnm2.ann1.NQ5KT7	ONT.14556.2	C2C2-Dof
arahy.Tifrunner.gnm2.ann1.52XQ2N	ONT.15398.1	C2C2-Dof
ONT.17425	ONT.17425.1	C2C2-Dof
ONT.17960	ONT.17960.1	C2C2-Dof
arahy.Tifrunner.gnm2.ann1.B68HGA	ONT.19693.2	C2C2-Dof
ONT.20732	ONT.20732.1	C2C2-Dof
arahy.Tifrunner.gnm2.ann1.WX7AU9	ONT.22644.2	C2C2-Dof
arahy.Tifrunner.gnm2.ann1.S8490G	ONT.22820.2	C2C2-Dof
ONT.23816	ONT.23816.1	C2C2-Dof
ONT.25263	ONT.25263.1	C2C2-Dof
arahy.Tifrunner.gnm2.ann1.FFY74H	ONT.25279.1	C2C2-Dof
ONT.29755	ONT.29755.1	C2C2-Dof
arahy.Tifrunner.gnm2.ann1.TL4KP4	ONT.33074.2	C2C2-Dof
ONT.33105	ONT.33105.1	C2C2-Dof
arahy.Tifrunner.gnm2.ann1.M9WVP0	ONT.34215.1	C2C2-Dof
arahy.Tifrunner.gnm2.ann1.X4Y7ER	ONT.3622.1	C2C2-Dof
arahy.Tifrunner.gnm2.ann1.ZL8RP9	ONT.37369.2	C2C2-Dof
ONT.37973	ONT.37973.1	C2C2-Dof
ONT.4653	ONT.4653.1	C2C2-Dof
ONT.4743	ONT.4743.1	C2C2-Dof
arahy.Tifrunner.gnm2.ann1.Q28BRX	ONT.7204.2	C2C2-Dof
arahy.Tifrunner.gnm2.ann1.TAWL4Q	ONT.7746.1	C2C2-Dof
ONT.987	ONT.987.1	C2C2-Dof
arahy.Tifrunner.gnm2.ann1.02S8F1	arahy.Tifrunner.gnm2.ann1.02S8F1.1	C2C2-Dof
arahy.Tifrunner.gnm2.ann1.1W91VF	arahy.Tifrunner.gnm2.ann1.1W91VF.1	C2C2-Dof
arahy.Tifrunner.gnm2.ann1.8Z75SK	arahy.Tifrunner.gnm2.ann1.8Z75SK.1	C2C2-Dof
arahy.Tifrunner.gnm2.ann1.GP1R7D	arahy.Tifrunner.gnm2.ann1.GP1R7D.1	C2C2-Dof
arahy.Tifrunner.gnm2.ann1.LKT5QN	arahy.Tifrunner.gnm2.ann1.LKT5QN.1	C2C2-Dof
arahy.Tifrunner.gnm2.ann1.P4EZ6L	arahy.Tifrunner.gnm2.ann1.P4EZ6L.1	C2C2-Dof
arahy.Tifrunner.gnm2.ann1.V6RQGH	arahy.Tifrunner.gnm2.ann1.V6RQGH.1	C2C2-Dof
arahy.Tifrunner.gnm2.ann1.X5HQW9	arahy.Tifrunner.gnm2.ann1.X5HQW9.1	C2C2-Dof
arahy.Tifrunner.gnm2.ann1.5HWL40	arahy.Tifrunner.gnm2.ann1.5HWL40.1	C2C2-Dof
arahy.Tifrunner.gnm2.ann1.DZY87B	arahy.Tifrunner.gnm2.ann1.DZY87B.1	C2C2-Dof
arahy.Tifrunner.gnm2.ann1.FB5SUK	arahy.Tifrunner.gnm2.ann1.FB5SUK.1	C2C2-Dof
arahy.Tifrunner.gnm2.ann1.XUU1M8	arahy.Tifrunner.gnm2.ann1.XUU1M8.1	C2C2-Dof
arahy.Tifrunner.gnm2.ann1.1V4FER	arahy.Tifrunner.gnm2.ann1.1V4FER.1	C2C2-Dof
arahy.Tifrunner.gnm2.ann1.2AYT2S	arahy.Tifrunner.gnm2.ann1.2AYT2S.1	C2C2-Dof
arahy.Tifrunner.gnm2.ann1.3PAP3H	arahy.Tifrunner.gnm2.ann1.3PAP3H.1	C2C2-Dof
arahy.Tifrunner.gnm2.ann1.8CQX48	arahy.Tifrunner.gnm2.ann1.8CQX48.1	C2C2-Dof
arahy.Tifrunner.gnm2.ann1.90U3DG	arahy.Tifrunner.gnm2.ann1.90U3DG.1	C2C2-Dof
arahy.Tifrunner.gnm2.ann1.9H8X3G	arahy.Tifrunner.gnm2.ann1.9H8X3G.1	C2C2-Dof
arahy.Tifrunner.gnm2.ann1.AVJN5E	arahy.Tifrunner.gnm2.ann1.AVJN5E.1	C2C2-Dof
arahy.Tifrunner.gnm2.ann1.DR13K8	arahy.Tifrunner.gnm2.ann1.DR13K8.1	C2C2-Dof
arahy.Tifrunner.gnm2.ann1.E40HQK	arahy.Tifrunner.gnm2.ann1.E40HQK.1	C2C2-Dof
arahy.Tifrunner.gnm2.ann1.FCS600	arahy.Tifrunner.gnm2.ann1.FCS600.1	C2C2-Dof
arahy.Tifrunner.gnm2.ann1.ME2JXJ	arahy.Tifrunner.gnm2.ann1.ME2JXJ.1	C2C2-Dof
arahy.Tifrunner.gnm2.ann1.VNR2QD	arahy.Tifrunner.gnm2.ann1.VNR2QD.1	C2C2-Dof
arahy.Tifrunner.gnm2.ann1.AE6H64	arahy.Tifrunner.gnm2.ann1.AE6H64.1	C2C2-Dof
arahy.Tifrunner.gnm2.ann1.JRAB6K	arahy.Tifrunner.gnm2.ann1.JRAB6K.1	C2C2-Dof
arahy.Tifrunner.gnm2.ann1.K8YLAG	arahy.Tifrunner.gnm2.ann1.K8YLAG.1	C2C2-Dof
arahy.Tifrunner.gnm2.ann1.MNZ0X1	arahy.Tifrunner.gnm2.ann1.MNZ0X1.1	C2C2-Dof
arahy.Tifrunner.gnm2.ann1.MQC2P6	arahy.Tifrunner.gnm2.ann1.MQC2P6.1	C2C2-Dof
arahy.Tifrunner.gnm2.ann1.QGI21F	arahy.Tifrunner.gnm2.ann1.QGI21F.1	C2C2-Dof
arahy.Tifrunner.gnm2.ann1.6Q61F3	arahy.Tifrunner.gnm2.ann1.6Q61F3.1	C2C2-Dof
arahy.Tifrunner.gnm2.ann1.9V5RCF	arahy.Tifrunner.gnm2.ann1.9V5RCF.1	C2C2-Dof
arahy.Tifrunner.gnm2.ann1.GN3L7I	arahy.Tifrunner.gnm2.ann1.GN3L7I.1	C2C2-Dof
arahy.Tifrunner.gnm2.ann1.QP96VZ	arahy.Tifrunner.gnm2.ann1.QP96VZ.1	C2C2-Dof
arahy.Tifrunner.gnm2.ann1.WJU1NN	arahy.Tifrunner.gnm2.ann1.WJU1NN.1	C2C2-Dof
arahy.Tifrunner.gnm2.ann1.WYT1JR	arahy.Tifrunner.gnm2.ann1.WYT1JR.1	C2C2-Dof
arahy.Tifrunner.gnm2.ann1.XU5EBV	arahy.Tifrunner.gnm2.ann1.XU5EBV.1	C2C2-Dof
arahy.Tifrunner.gnm2.ann1.34G278	arahy.Tifrunner.gnm2.ann1.34G278.1	C2C2-Dof
arahy.Tifrunner.gnm2.ann1.4PTW9T	arahy.Tifrunner.gnm2.ann1.4PTW9T.1	C2C2-Dof
arahy.Tifrunner.gnm2.ann1.Y4ERM2	arahy.Tifrunner.gnm2.ann1.Y4ERM2.1	C2C2-Dof
arahy.Tifrunner.gnm2.ann1.0M6VMZ	arahy.Tifrunner.gnm2.ann1.0M6VMZ.1	C2C2-Dof
arahy.Tifrunner.gnm2.ann1.2GK99M	arahy.Tifrunner.gnm2.ann1.2GK99M.1	C2C2-Dof
arahy.Tifrunner.gnm2.ann1.915EMH	arahy.Tifrunner.gnm2.ann1.915EMH.1	C2C2-Dof
arahy.Tifrunner.gnm2.ann1.9D5CB6	arahy.Tifrunner.gnm2.ann1.9D5CB6.1	C2C2-Dof
arahy.Tifrunner.gnm2.ann1.DFF73A	arahy.Tifrunner.gnm2.ann1.DFF73A.1	C2C2-Dof
arahy.Tifrunner.gnm2.ann1.MKQQ3C	arahy.Tifrunner.gnm2.ann1.MKQQ3C.1	C2C2-Dof
arahy.Tifrunner.gnm2.ann1.R1PH36	arahy.Tifrunner.gnm2.ann1.R1PH36.1	C2C2-Dof
ONT.10283	ONT.10283.1	C2C2-GATA
arahy.Tifrunner.gnm2.ann1.4Y7J59	ONT.11241.4	C2C2-GATA
arahy.Tifrunner.gnm2.ann1.0U49HS	ONT.13739.1	C2C2-GATA
arahy.Tifrunner.gnm2.ann1.NH2FYW	ONT.14883.1	C2C2-GATA
arahy.Tifrunner.gnm2.ann1.I6JZDT	ONT.17314.2	C2C2-GATA
arahy.Tifrunner.gnm2.ann1.QR3GWV	ONT.1805.2	C2C2-GATA
arahy.Tifrunner.gnm2.ann1.36H91F	ONT.19914.2	C2C2-GATA
arahy.Tifrunner.gnm2.ann1.FDN5YK	ONT.20909.1	C2C2-GATA
arahy.Tifrunner.gnm2.ann1.F7WS4I	ONT.21086.1	C2C2-GATA
arahy.Tifrunner.gnm2.ann1.NCU4DF	ONT.21523.1	C2C2-GATA
arahy.Tifrunner.gnm2.ann1.X8E4UZ	ONT.22780.1	C2C2-GATA
arahy.Tifrunner.gnm2.ann1.LJYJ4M	ONT.22934.1	C2C2-GATA
arahy.Tifrunner.gnm2.ann1.54XSGH	ONT.27596.2	C2C2-GATA
arahy.Tifrunner.gnm2.ann1.D56WMI	ONT.29645.1	C2C2-GATA
arahy.Tifrunner.gnm2.ann1.EI5605	ONT.32260.1	C2C2-GATA
arahy.Tifrunner.gnm2.ann1.FRWT0V	ONT.34315.1	C2C2-GATA
arahy.Tifrunner.gnm2.ann1.3S8P0L	ONT.35785.2	C2C2-GATA
arahy.Tifrunner.gnm2.ann1.B6VTS2	ONT.3583.5	C2C2-GATA
ONT.36149	ONT.36149.1	C2C2-GATA
arahy.Tifrunner.gnm2.ann1.N4A1C9	ONT.3959.1	C2C2-GATA
arahy.Tifrunner.gnm2.ann1.VS8GG1	ONT.5220.1	C2C2-GATA
arahy.Tifrunner.gnm2.ann1.QY7BN7	ONT.615.2	C2C2-GATA
arahy.Tifrunner.gnm2.ann1.V4I8CJ	ONT.9075.1	C2C2-GATA
arahy.Tifrunner.gnm2.ann1.1UE20Q	arahy.Tifrunner.gnm2.ann1.1UE20Q.1	C2C2-GATA
arahy.Tifrunner.gnm2.ann1.C126L3	arahy.Tifrunner.gnm2.ann1.C126L3.1	C2C2-GATA
arahy.Tifrunner.gnm2.ann1.3E7WJ6	arahy.Tifrunner.gnm2.ann1.3E7WJ6.1	C2C2-GATA
arahy.Tifrunner.gnm2.ann1.3J6WSK	arahy.Tifrunner.gnm2.ann1.3J6WSK.1	C2C2-GATA
arahy.Tifrunner.gnm2.ann1.5U2LX3	arahy.Tifrunner.gnm2.ann1.5U2LX3.1	C2C2-GATA
arahy.Tifrunner.gnm2.ann1.E1UHJ9	arahy.Tifrunner.gnm2.ann1.E1UHJ9.1	C2C2-GATA
arahy.Tifrunner.gnm2.ann1.HHX0PC	arahy.Tifrunner.gnm2.ann1.HHX0PC.1	C2C2-GATA
arahy.Tifrunner.gnm2.ann1.MTW1LM	arahy.Tifrunner.gnm2.ann1.MTW1LM.1	C2C2-GATA
arahy.Tifrunner.gnm2.ann1.91YEB7	arahy.Tifrunner.gnm2.ann1.91YEB7.1	C2C2-GATA
arahy.Tifrunner.gnm2.ann1.KA6YJ2	arahy.Tifrunner.gnm2.ann1.KA6YJ2.1	C2C2-GATA
arahy.Tifrunner.gnm2.ann1.L83AAN	arahy.Tifrunner.gnm2.ann1.L83AAN.1	C2C2-GATA
arahy.Tifrunner.gnm2.ann1.MV37LX	arahy.Tifrunner.gnm2.ann1.MV37LX.1	C2C2-GATA
arahy.Tifrunner.gnm2.ann1.QV2A2L	arahy.Tifrunner.gnm2.ann1.QV2A2L.1	C2C2-GATA
arahy.Tifrunner.gnm2.ann1.2SUK7S	arahy.Tifrunner.gnm2.ann1.2SUK7S.1	C2C2-GATA
arahy.Tifrunner.gnm2.ann1.18HYB7	arahy.Tifrunner.gnm2.ann1.18HYB7.1	C2C2-GATA
arahy.Tifrunner.gnm2.ann1.C6NV9N	arahy.Tifrunner.gnm2.ann1.C6NV9N.1	C2C2-GATA
arahy.Tifrunner.gnm2.ann1.GUPV5U	arahy.Tifrunner.gnm2.ann1.GUPV5U.1	C2C2-GATA
arahy.Tifrunner.gnm2.ann1.TF5DD7	arahy.Tifrunner.gnm2.ann1.TF5DD7.1	C2C2-GATA
arahy.Tifrunner.gnm2.ann1.69GBM5	arahy.Tifrunner.gnm2.ann1.69GBM5.1	C2C2-GATA
arahy.Tifrunner.gnm2.ann1.DG0T3J	arahy.Tifrunner.gnm2.ann1.DG0T3J.1	C2C2-GATA
arahy.Tifrunner.gnm2.ann1.Z6CAHI	arahy.Tifrunner.gnm2.ann1.Z6CAHI.1	C2C2-GATA
arahy.Tifrunner.gnm2.ann1.23I7N3	arahy.Tifrunner.gnm2.ann1.23I7N3.1	C2C2-GATA
arahy.Tifrunner.gnm2.ann1.2L20XB	arahy.Tifrunner.gnm2.ann1.2L20XB.1	C2C2-GATA
arahy.Tifrunner.gnm2.ann1.W74017	ONT.1410.1	C2C2-LSD
arahy.Tifrunner.gnm2.ann1.14UD5L	ONT.19439.1	C2C2-LSD
arahy.Tifrunner.gnm2.ann1.0IDF8B	ONT.23959.1	C2C2-LSD
arahy.Tifrunner.gnm2.ann1.KV0YZV	ONT.25271.1	C2C2-LSD
arahy.Tifrunner.gnm2.ann1.0BUM6B	ONT.4803.1	C2C2-LSD
arahy.Tifrunner.gnm2.ann1.QC0LUE	ONT.6036.1	C2C2-LSD
arahy.Tifrunner.gnm2.ann1.5IH3PY	arahy.Tifrunner.gnm2.ann1.5IH3PY.1	C2C2-LSD
arahy.Tifrunner.gnm2.ann1.1C4AI2	arahy.Tifrunner.gnm2.ann1.1C4AI2.1	C2C2-LSD
arahy.Tifrunner.gnm2.ann1.20NM7L	ONT.14934.2	C2C2-YABBY
arahy.Tifrunner.gnm2.ann1.F6I3SQ	ONT.20956.2	C2C2-YABBY
arahy.Tifrunner.gnm2.ann1.R7E7C4	ONT.24654.1	C2C2-YABBY
arahy.Tifrunner.gnm2.ann1.X90Z8E	ONT.25382.1	C2C2-YABBY
arahy.Tifrunner.gnm2.ann1.W7IKXG	ONT.34365.2	C2C2-YABBY
arahy.Tifrunner.gnm2.ann1.K25LU1	ONT.5360.1	C2C2-YABBY
arahy.Tifrunner.gnm2.ann1.3P44EB	ONT.6149.1	C2C2-YABBY
arahy.Tifrunner.gnm2.ann1.69GKHF	ONT.741.2	C2C2-YABBY
arahy.Tifrunner.gnm2.ann1.KKAN03	ONT.9355.1	C2C2-YABBY
arahy.Tifrunner.gnm2.ann1.3KF6RP	arahy.Tifrunner.gnm2.ann1.3KF6RP.1	C2C2-YABBY
arahy.Tifrunner.gnm2.ann1.IPJH2T	arahy.Tifrunner.gnm2.ann1.IPJH2T.1	C2C2-YABBY
arahy.Tifrunner.gnm2.ann1.32YMTN	arahy.Tifrunner.gnm2.ann1.32YMTN.1	C2C2-YABBY
arahy.Tifrunner.gnm2.ann1.BZ1GLD	arahy.Tifrunner.gnm2.ann1.BZ1GLD.1	C2C2-YABBY
arahy.Tifrunner.gnm2.ann1.GE3GK9	arahy.Tifrunner.gnm2.ann1.GE3GK9.1	C2C2-YABBY
arahy.Tifrunner.gnm2.ann1.CZ7D1D	arahy.Tifrunner.gnm2.ann1.CZ7D1D.1	C2C2-YABBY
arahy.Tifrunner.gnm2.ann1.H309J3	arahy.Tifrunner.gnm2.ann1.H309J3.1	C2C2-YABBY
arahy.Tifrunner.gnm2.ann1.FNKT0B	arahy.Tifrunner.gnm2.ann1.FNKT0B.1	C2C2-YABBY
arahy.Tifrunner.gnm2.ann1.108W4S	ONT.10192.1	C2H2
arahy.Tifrunner.gnm2.ann1.A8Q4IW	ONT.10505.1	C2H2
arahy.Tifrunner.gnm2.ann1.MH5UWC	ONT.10558.1	C2H2
arahy.Tifrunner.gnm2.ann1.FWC0NE	ONT.10610.2	C2H2
arahy.Tifrunner.gnm2.ann1.G39TQA	ONT.10805.1	C2H2
arahy.Tifrunner.gnm2.ann1.UBVB2N	ONT.11404.1	C2H2
ONT.11544	ONT.11544.1	C2H2
ONT.11545	ONT.11545.1	C2H2
ONT.12076	ONT.12076.1	C2H2
arahy.Tifrunner.gnm2.ann1.KM5KAV	ONT.12452.2	C2H2
arahy.Tifrunner.gnm2.ann1.N4UYPZ	ONT.13090.1	C2H2
arahy.Tifrunner.gnm2.ann1.60VMKJ	ONT.1338.6	C2H2
arahy.Tifrunner.gnm2.ann1.2J1WAV	ONT.13777.1	C2H2
ONT.13797	ONT.13797.1	C2H2
ONT.13798	ONT.13798.1	C2H2
ONT.13914	ONT.13914.1	C2H2
ONT.13937	ONT.13937.1	C2H2
arahy.Tifrunner.gnm2.ann1.B4LZ3P	ONT.14097.2	C2H2
arahy.Tifrunner.gnm2.ann1.E7XDIB	ONT.1435.2	C2H2
arahy.Tifrunner.gnm2.ann1.Y71GGS	ONT.14398.2	C2H2
arahy.Tifrunner.gnm2.ann1.IMP9EL	ONT.14787.1	C2H2
arahy.Tifrunner.gnm2.ann1.3BZ0QS	ONT.14828.1	C2H2
ONT.14857	ONT.14857.1	C2H2
arahy.Tifrunner.gnm2.ann1.GNEG6I	ONT.15119.2	C2H2
ONT.16101	ONT.16101.1	C2H2
arahy.Tifrunner.gnm2.ann1.YHR4LX	ONT.16198.2	C2H2
ONT.16239	ONT.16239.1	C2H2
ONT.16321	ONT.16321.1	C2H2
arahy.Tifrunner.gnm2.ann1.951CXV	ONT.16525.2	C2H2
arahy.Tifrunner.gnm2.ann1.QV2KCV	ONT.17337.1	C2H2
arahy.Tifrunner.gnm2.ann1.M5A3LZ	ONT.17516.1	C2H2
arahy.Tifrunner.gnm2.ann1.5VME1B	ONT.18229.1	C2H2
ONT.18522	ONT.18522.1	C2H2
arahy.Tifrunner.gnm2.ann1.HV9XRS	ONT.20347.1	C2H2
arahy.Tifrunner.gnm2.ann1.HCD3KF	ONT.20352.1	C2H2
arahy.Tifrunner.gnm2.ann1.9WPU3R	ONT.20718.1	C2H2
arahy.Tifrunner.gnm2.ann1.04ACRJ	ONT.21297.1	C2H2
ONT.21299	ONT.21299.1	C2H2
arahy.Tifrunner.gnm2.ann1.CW63DQ	ONT.21300.1	C2H2
arahy.Tifrunner.gnm2.ann1.SAB2K2	ONT.21702.1	C2H2
ONT.22210	ONT.22210.1	C2H2
arahy.Tifrunner.gnm2.ann1.I9BDFC	ONT.22320.10	C2H2
arahy.Tifrunner.gnm2.ann1.M32IQ6	ONT.22719.1	C2H2
arahy.Tifrunner.gnm2.ann1.87TYSS	ONT.2374.1	C2H2
arahy.Tifrunner.gnm2.ann1.LESB3B	ONT.23800.1	C2H2
arahy.Tifrunner.gnm2.ann1.E4SRBI	ONT.23952.1	C2H2
arahy.Tifrunner.gnm2.ann1.GJ0ZSN	ONT.25286.10	C2H2
arahy.Tifrunner.gnm2.ann1.IVEQ23	ONT.25468.2	C2H2
arahy.Tifrunner.gnm2.ann1.8D9I3N	ONT.25632.1	C2H2
arahy.Tifrunner.gnm2.ann1.G5WI6L	ONT.26249.1	C2H2
arahy.Tifrunner.gnm2.ann1.X35DRH	ONT.26695.1	C2H2
arahy.Tifrunner.gnm2.ann1.DX8F1P	ONT.29864.2	C2H2
arahy.Tifrunner.gnm2.ann1.1N9EHH	ONT.30086.1	C2H2
arahy.Tifrunner.gnm2.ann1.60QMTC	ONT.30379.1	C2H2
ONT.30875	ONT.30875.1	C2H2
arahy.Tifrunner.gnm2.ann1.TTDV1E	ONT.30942.1	C2H2
ONT.3128	ONT.3128.1	C2H2
ONT.31415	ONT.31415.1	C2H2
arahy.Tifrunner.gnm2.ann1.ZCTZ1D	ONT.31807.1	C2H2
arahy.Tifrunner.gnm2.ann1.7UDZ1N	ONT.3225.2	C2H2
arahy.Tifrunner.gnm2.ann1.TH0HKV	ONT.32299.2	C2H2
ONT.32322	ONT.32322.1	C2H2
arahy.Tifrunner.gnm2.ann1.32BR6K	ONT.32694.1	C2H2
ONT.33435	ONT.33435.1	C2H2
arahy.Tifrunner.gnm2.ann1.PI0SH3	ONT.33463.1	C2H2
ONT.34016	ONT.34016.1	C2H2
arahy.Tifrunner.gnm2.ann1.8W2D3B	ONT.34225.1	C2H2
arahy.Tifrunner.gnm2.ann1.DY7VNH	ONT.34334.4	C2H2
arahy.Tifrunner.gnm2.ann1.DBY3X3	ONT.34909.3	C2H2
arahy.Tifrunner.gnm2.ann1.72FWH3	ONT.35748.1	C2H2
ONT.36908	ONT.36908.1	C2H2
arahy.Tifrunner.gnm2.ann1.NS4EV3	ONT.37032.1	C2H2
ONT.37133	ONT.37133.1	C2H2
arahy.Tifrunner.gnm2.ann1.VGLF4N	ONT.37491.2	C2H2
arahy.Tifrunner.gnm2.ann1.6KXL6V	ONT.38262.1	C2H2
arahy.Tifrunner.gnm2.ann1.UWUI2N	ONT.38353.2	C2H2
ONT.38676	ONT.38676.1	C2H2
arahy.Tifrunner.gnm2.ann1.908HV2	ONT.431.1	C2H2
arahy.Tifrunner.gnm2.ann1.A9DUZ3	ONT.4637.1	C2H2
arahy.Tifrunner.gnm2.ann1.I6AGPX	ONT.4795.1	C2H2
arahy.Tifrunner.gnm2.ann1.1ZZG3Z	ONT.5648.1	C2H2
ONT.5928	ONT.5928.1	C2H2
arahy.Tifrunner.gnm2.ann1.B2AD5C	ONT.6051.10	C2H2
arahy.Tifrunner.gnm2.ann1.BAL5EB	ONT.6230.2	C2H2
arahy.Tifrunner.gnm2.ann1.MG2JR8	ONT.6381.1	C2H2
arahy.Tifrunner.gnm2.ann1.8JQN9V	ONT.6397.2	C2H2
arahy.Tifrunner.gnm2.ann1.H1X696	ONT.6967.1	C2H2
arahy.Tifrunner.gnm2.ann1.0SN27X	ONT.8550.1	C2H2
arahy.Tifrunner.gnm2.ann1.BRHA2V	ONT.9082.1	C2H2
arahy.Tifrunner.gnm2.ann1.T5C9EA	ONT.9193.3	C2H2
arahy.Tifrunner.gnm2.ann1.UN52J1	ONT.999.1	C2H2
arahy.Tifrunner.gnm2.ann1.12MNW0	arahy.Tifrunner.gnm2.ann1.12MNW0.1	C2H2
arahy.Tifrunner.gnm2.ann1.1N290L	arahy.Tifrunner.gnm2.ann1.1N290L.1	C2H2
arahy.Tifrunner.gnm2.ann1.2QI3HV	arahy.Tifrunner.gnm2.ann1.2QI3HV.1	C2H2
arahy.Tifrunner.gnm2.ann1.30QFZV	arahy.Tifrunner.gnm2.ann1.30QFZV.1	C2H2
arahy.Tifrunner.gnm2.ann1.8SX10B	arahy.Tifrunner.gnm2.ann1.8SX10B.1	C2H2
arahy.Tifrunner.gnm2.ann1.AY8SNM	arahy.Tifrunner.gnm2.ann1.AY8SNM.1	C2H2
arahy.Tifrunner.gnm2.ann1.DV6FW6	arahy.Tifrunner.gnm2.ann1.DV6FW6.1	C2H2
arahy.Tifrunner.gnm2.ann1.H1KJG3	arahy.Tifrunner.gnm2.ann1.H1KJG3.1	C2H2
arahy.Tifrunner.gnm2.ann1.KE0ZZY	arahy.Tifrunner.gnm2.ann1.KE0ZZY.1	C2H2
arahy.Tifrunner.gnm2.ann1.NU0NAN	arahy.Tifrunner.gnm2.ann1.NU0NAN.1	C2H2
arahy.Tifrunner.gnm2.ann1.RRM2UF	arahy.Tifrunner.gnm2.ann1.RRM2UF.1	C2H2
arahy.Tifrunner.gnm2.ann1.UKTC06	arahy.Tifrunner.gnm2.ann1.UKTC06.1	C2H2
arahy.Tifrunner.gnm2.ann1.W2RGT3	arahy.Tifrunner.gnm2.ann1.W2RGT3.1	C2H2
arahy.Tifrunner.gnm2.ann1.2IZ1HG	arahy.Tifrunner.gnm2.ann1.2IZ1HG.1	C2H2
arahy.Tifrunner.gnm2.ann1.52QBHW	arahy.Tifrunner.gnm2.ann1.52QBHW.1	C2H2
arahy.Tifrunner.gnm2.ann1.7DB23U	arahy.Tifrunner.gnm2.ann1.7DB23U.1	C2H2
arahy.Tifrunner.gnm2.ann1.AGE02H	arahy.Tifrunner.gnm2.ann1.AGE02H.1	C2H2
arahy.Tifrunner.gnm2.ann1.E824PZ	arahy.Tifrunner.gnm2.ann1.E824PZ.1	C2H2
arahy.Tifrunner.gnm2.ann1.H5QJF0	arahy.Tifrunner.gnm2.ann1.H5QJF0.1	C2H2
arahy.Tifrunner.gnm2.ann1.H7D8HY	arahy.Tifrunner.gnm2.ann1.H7D8HY.1	C2H2
arahy.Tifrunner.gnm2.ann1.H8QNW8	arahy.Tifrunner.gnm2.ann1.H8QNW8.1	C2H2
arahy.Tifrunner.gnm2.ann1.KA762Q	arahy.Tifrunner.gnm2.ann1.KA762Q.1	C2H2
arahy.Tifrunner.gnm2.ann1.LRXS7M	arahy.Tifrunner.gnm2.ann1.LRXS7M.1	C2H2
arahy.Tifrunner.gnm2.ann1.UJ0XJV	arahy.Tifrunner.gnm2.ann1.UJ0XJV.1	C2H2
arahy.Tifrunner.gnm2.ann1.Y2SXNG	arahy.Tifrunner.gnm2.ann1.Y2SXNG.1	C2H2
arahy.Tifrunner.gnm2.ann1.YLX7TF	arahy.Tifrunner.gnm2.ann1.YLX7TF.1	C2H2
arahy.Tifrunner.gnm2.ann1.YVFI37	arahy.Tifrunner.gnm2.ann1.YVFI37.1	C2H2
arahy.Tifrunner.gnm2.ann1.1FA9DV	arahy.Tifrunner.gnm2.ann1.1FA9DV.1	C2H2
arahy.Tifrunner.gnm2.ann1.62X1XK	arahy.Tifrunner.gnm2.ann1.62X1XK.1	C2H2
arahy.Tifrunner.gnm2.ann1.63G8L5	arahy.Tifrunner.gnm2.ann1.63G8L5.1	C2H2
arahy.Tifrunner.gnm2.ann1.6835ZM	arahy.Tifrunner.gnm2.ann1.6835ZM.1	C2H2
arahy.Tifrunner.gnm2.ann1.6Z1LR7	arahy.Tifrunner.gnm2.ann1.6Z1LR7.1	C2H2
arahy.Tifrunner.gnm2.ann1.76HL2D	arahy.Tifrunner.gnm2.ann1.76HL2D.1	C2H2
arahy.Tifrunner.gnm2.ann1.7Y9ZSE	arahy.Tifrunner.gnm2.ann1.7Y9ZSE.1	C2H2
arahy.Tifrunner.gnm2.ann1.8LSN0I	arahy.Tifrunner.gnm2.ann1.8LSN0I.1	C2H2
arahy.Tifrunner.gnm2.ann1.AI6U0B	arahy.Tifrunner.gnm2.ann1.AI6U0B.1	C2H2
arahy.Tifrunner.gnm2.ann1.DFD6U9	arahy.Tifrunner.gnm2.ann1.DFD6U9.1	C2H2
arahy.Tifrunner.gnm2.ann1.GRPH1V	arahy.Tifrunner.gnm2.ann1.GRPH1V.1	C2H2
arahy.Tifrunner.gnm2.ann1.HRR71B	arahy.Tifrunner.gnm2.ann1.HRR71B.1	C2H2
arahy.Tifrunner.gnm2.ann1.JYQV5P	arahy.Tifrunner.gnm2.ann1.JYQV5P.1	C2H2
arahy.Tifrunner.gnm2.ann1.MP8D0L	arahy.Tifrunner.gnm2.ann1.MP8D0L.1	C2H2
arahy.Tifrunner.gnm2.ann1.QYL8CN	arahy.Tifrunner.gnm2.ann1.QYL8CN.1	C2H2
arahy.Tifrunner.gnm2.ann1.TFH4LI	arahy.Tifrunner.gnm2.ann1.TFH4LI.1	C2H2
arahy.Tifrunner.gnm2.ann1.U3PP50	arahy.Tifrunner.gnm2.ann1.U3PP50.1	C2H2
arahy.Tifrunner.gnm2.ann1.WE7PDB	arahy.Tifrunner.gnm2.ann1.WE7PDB.1	C2H2
arahy.Tifrunner.gnm2.ann1.WLGU64	arahy.Tifrunner.gnm2.ann1.WLGU64.1	C2H2
arahy.Tifrunner.gnm2.ann1.YLRV95	arahy.Tifrunner.gnm2.ann1.YLRV95.1	C2H2
arahy.Tifrunner.gnm2.ann1.259MTB	arahy.Tifrunner.gnm2.ann1.259MTB.1	C2H2
arahy.Tifrunner.gnm2.ann1.369ZBB	arahy.Tifrunner.gnm2.ann1.369ZBB.1	C2H2
arahy.Tifrunner.gnm2.ann1.DJI5YQ	arahy.Tifrunner.gnm2.ann1.DJI5YQ.1	C2H2
arahy.Tifrunner.gnm2.ann1.IGV1QM	arahy.Tifrunner.gnm2.ann1.IGV1QM.1	C2H2
arahy.Tifrunner.gnm2.ann1.JJEK9U	arahy.Tifrunner.gnm2.ann1.JJEK9U.1	C2H2
arahy.Tifrunner.gnm2.ann1.LRN7UR	arahy.Tifrunner.gnm2.ann1.LRN7UR.1	C2H2
arahy.Tifrunner.gnm2.ann1.P05YRK	arahy.Tifrunner.gnm2.ann1.P05YRK.1	C2H2
arahy.Tifrunner.gnm2.ann1.QY5N6S	arahy.Tifrunner.gnm2.ann1.QY5N6S.1	C2H2
arahy.Tifrunner.gnm2.ann1.SURN03	arahy.Tifrunner.gnm2.ann1.SURN03.1	C2H2
arahy.Tifrunner.gnm2.ann1.WCFZ4Q	arahy.Tifrunner.gnm2.ann1.WCFZ4Q.1	C2H2
arahy.Tifrunner.gnm2.ann1.WX8AQN	arahy.Tifrunner.gnm2.ann1.WX8AQN.1	C2H2
arahy.Tifrunner.gnm2.ann1.Z1XI1M	arahy.Tifrunner.gnm2.ann1.Z1XI1M.1	C2H2
arahy.Tifrunner.gnm2.ann1.20D4K6	arahy.Tifrunner.gnm2.ann1.20D4K6.1	C2H2
arahy.Tifrunner.gnm2.ann1.2L056W	arahy.Tifrunner.gnm2.ann1.2L056W.1	C2H2
arahy.Tifrunner.gnm2.ann1.2QY0R3	arahy.Tifrunner.gnm2.ann1.2QY0R3.1	C2H2
arahy.Tifrunner.gnm2.ann1.5RS65W	arahy.Tifrunner.gnm2.ann1.5RS65W.1	C2H2
arahy.Tifrunner.gnm2.ann1.9KUV83	arahy.Tifrunner.gnm2.ann1.9KUV83.1	C2H2
arahy.Tifrunner.gnm2.ann1.AM735H	arahy.Tifrunner.gnm2.ann1.AM735H.1	C2H2
arahy.Tifrunner.gnm2.ann1.CA07B7	arahy.Tifrunner.gnm2.ann1.CA07B7.1	C2H2
arahy.Tifrunner.gnm2.ann1.CAS3GS	arahy.Tifrunner.gnm2.ann1.CAS3GS.1	C2H2
arahy.Tifrunner.gnm2.ann1.EPUL7W	arahy.Tifrunner.gnm2.ann1.EPUL7W.1	C2H2
arahy.Tifrunner.gnm2.ann1.GE3CES	arahy.Tifrunner.gnm2.ann1.GE3CES.1	C2H2
arahy.Tifrunner.gnm2.ann1.GLQ3B3	arahy.Tifrunner.gnm2.ann1.GLQ3B3.1	C2H2
arahy.Tifrunner.gnm2.ann1.HS7WKB	arahy.Tifrunner.gnm2.ann1.HS7WKB.1	C2H2
arahy.Tifrunner.gnm2.ann1.JW7TU4	arahy.Tifrunner.gnm2.ann1.JW7TU4.1	C2H2
arahy.Tifrunner.gnm2.ann1.KL0YJC	arahy.Tifrunner.gnm2.ann1.KL0YJC.1	C2H2
arahy.Tifrunner.gnm2.ann1.LUSX59	arahy.Tifrunner.gnm2.ann1.LUSX59.1	C2H2
arahy.Tifrunner.gnm2.ann1.LXQM1X	arahy.Tifrunner.gnm2.ann1.LXQM1X.1	C2H2
arahy.Tifrunner.gnm2.ann1.N5TJ4W	arahy.Tifrunner.gnm2.ann1.N5TJ4W.1	C2H2
arahy.Tifrunner.gnm2.ann1.PC1F1T	arahy.Tifrunner.gnm2.ann1.PC1F1T.1	C2H2
arahy.Tifrunner.gnm2.ann1.QX22B2	arahy.Tifrunner.gnm2.ann1.QX22B2.1	C2H2
arahy.Tifrunner.gnm2.ann1.RY8QGI	arahy.Tifrunner.gnm2.ann1.RY8QGI.1	C2H2
arahy.Tifrunner.gnm2.ann1.UTHZ1X	arahy.Tifrunner.gnm2.ann1.UTHZ1X.1	C2H2
arahy.Tifrunner.gnm2.ann1.VZ89S9	arahy.Tifrunner.gnm2.ann1.VZ89S9.1	C2H2
arahy.Tifrunner.gnm2.ann1.WE98Q3	arahy.Tifrunner.gnm2.ann1.WE98Q3.1	C2H2
arahy.Tifrunner.gnm2.ann1.XTEC92	arahy.Tifrunner.gnm2.ann1.XTEC92.1	C2H2
arahy.Tifrunner.gnm2.ann1.0A7D8K	arahy.Tifrunner.gnm2.ann1.0A7D8K.1	C2H2
arahy.Tifrunner.gnm2.ann1.0L29ML	arahy.Tifrunner.gnm2.ann1.0L29ML.1	C2H2
arahy.Tifrunner.gnm2.ann1.26FV7C	arahy.Tifrunner.gnm2.ann1.26FV7C.1	C2H2
arahy.Tifrunner.gnm2.ann1.30LJXS	arahy.Tifrunner.gnm2.ann1.30LJXS.1	C2H2
arahy.Tifrunner.gnm2.ann1.5XC2KC	arahy.Tifrunner.gnm2.ann1.5XC2KC.1	C2H2
arahy.Tifrunner.gnm2.ann1.62570H	arahy.Tifrunner.gnm2.ann1.62570H.1	C2H2
arahy.Tifrunner.gnm2.ann1.6E3U4S	arahy.Tifrunner.gnm2.ann1.6E3U4S.1	C2H2
arahy.Tifrunner.gnm2.ann1.DDPG02	arahy.Tifrunner.gnm2.ann1.DDPG02.1	C2H2
arahy.Tifrunner.gnm2.ann1.F25RYT	arahy.Tifrunner.gnm2.ann1.F25RYT.2	C2H2
arahy.Tifrunner.gnm2.ann1.FK7XM9	arahy.Tifrunner.gnm2.ann1.FK7XM9.1	C2H2
arahy.Tifrunner.gnm2.ann1.I4EFYD	arahy.Tifrunner.gnm2.ann1.I4EFYD.1	C2H2
arahy.Tifrunner.gnm2.ann1.IS160S	arahy.Tifrunner.gnm2.ann1.IS160S.1	C2H2
arahy.Tifrunner.gnm2.ann1.ISY5ET	arahy.Tifrunner.gnm2.ann1.ISY5ET.1	C2H2
arahy.Tifrunner.gnm2.ann1.KB9TDA	arahy.Tifrunner.gnm2.ann1.KB9TDA.1	C2H2
arahy.Tifrunner.gnm2.ann1.N8H2I0	arahy.Tifrunner.gnm2.ann1.N8H2I0.1	C2H2
arahy.Tifrunner.gnm2.ann1.RQM33C	arahy.Tifrunner.gnm2.ann1.RQM33C.1	C2H2
arahy.Tifrunner.gnm2.ann1.V8NH83	arahy.Tifrunner.gnm2.ann1.V8NH83.1	C2H2
arahy.Tifrunner.gnm2.ann1.XCYW33	arahy.Tifrunner.gnm2.ann1.XCYW33.1	C2H2
arahy.Tifrunner.gnm2.ann1.Y8ZFR1	arahy.Tifrunner.gnm2.ann1.Y8ZFR1.1	C2H2
arahy.Tifrunner.gnm2.ann1.YDP8E4	arahy.Tifrunner.gnm2.ann1.YDP8E4.1	C2H2
arahy.Tifrunner.gnm2.ann1.YK7I6N	arahy.Tifrunner.gnm2.ann1.YK7I6N.1	C2H2
arahy.Tifrunner.gnm2.ann1.0S1LA5	arahy.Tifrunner.gnm2.ann1.0S1LA5.1	C2H2
arahy.Tifrunner.gnm2.ann1.4MT9SK	arahy.Tifrunner.gnm2.ann1.4MT9SK.1	C2H2
arahy.Tifrunner.gnm2.ann1.4QCN9H	arahy.Tifrunner.gnm2.ann1.4QCN9H.1	C2H2
arahy.Tifrunner.gnm2.ann1.53HSKV	arahy.Tifrunner.gnm2.ann1.53HSKV.1	C2H2
arahy.Tifrunner.gnm2.ann1.55B6KH	arahy.Tifrunner.gnm2.ann1.55B6KH.1	C2H2
arahy.Tifrunner.gnm2.ann1.5FCQ1J	arahy.Tifrunner.gnm2.ann1.5FCQ1J.1	C2H2
arahy.Tifrunner.gnm2.ann1.5T63VN	arahy.Tifrunner.gnm2.ann1.5T63VN.1	C2H2
arahy.Tifrunner.gnm2.ann1.82BY3I	arahy.Tifrunner.gnm2.ann1.82BY3I.1	C2H2
arahy.Tifrunner.gnm2.ann1.860KU2	arahy.Tifrunner.gnm2.ann1.860KU2.1	C2H2
arahy.Tifrunner.gnm2.ann1.ER48TH	arahy.Tifrunner.gnm2.ann1.ER48TH.1	C2H2
arahy.Tifrunner.gnm2.ann1.FD05IU	arahy.Tifrunner.gnm2.ann1.FD05IU.1	C2H2
arahy.Tifrunner.gnm2.ann1.I5G2IR	arahy.Tifrunner.gnm2.ann1.I5G2IR.1	C2H2
arahy.Tifrunner.gnm2.ann1.J5699Y	arahy.Tifrunner.gnm2.ann1.J5699Y.1	C2H2
arahy.Tifrunner.gnm2.ann1.JIT9FN	arahy.Tifrunner.gnm2.ann1.JIT9FN.1	C2H2
arahy.Tifrunner.gnm2.ann1.NVJ6TJ	arahy.Tifrunner.gnm2.ann1.NVJ6TJ.1	C2H2
arahy.Tifrunner.gnm2.ann1.P9WJGS	arahy.Tifrunner.gnm2.ann1.P9WJGS.1	C2H2
arahy.Tifrunner.gnm2.ann1.PBKK9N	arahy.Tifrunner.gnm2.ann1.PBKK9N.1	C2H2
arahy.Tifrunner.gnm2.ann1.PS7Q1V	arahy.Tifrunner.gnm2.ann1.PS7Q1V.1	C2H2
arahy.Tifrunner.gnm2.ann1.TLFL18	arahy.Tifrunner.gnm2.ann1.TLFL18.1	C2H2
arahy.Tifrunner.gnm2.ann1.TQHX8C	arahy.Tifrunner.gnm2.ann1.TQHX8C.1	C2H2
arahy.Tifrunner.gnm2.ann1.XED10Z	arahy.Tifrunner.gnm2.ann1.XED10Z.1	C2H2
arahy.Tifrunner.gnm2.ann1.XGF38B	arahy.Tifrunner.gnm2.ann1.XGF38B.1	C2H2
arahy.Tifrunner.gnm2.ann1.L3LYUI	arahy.Tifrunner.gnm2.ann1.L3LYUI.1	C2H2
arahy.Tifrunner.gnm2.ann1.T9ECGJ	arahy.Tifrunner.gnm2.ann1.T9ECGJ.1	C2H2
arahy.Tifrunner.gnm2.ann1.TL1UNA	arahy.Tifrunner.gnm2.ann1.TL1UNA.1	C2H2
arahy.Tifrunner.gnm2.ann1.TNLF7V	arahy.Tifrunner.gnm2.ann1.TNLF7V.1	C2H2
arahy.Tifrunner.gnm2.ann1.TX8CZR	arahy.Tifrunner.gnm2.ann1.TX8CZR.1	C2H2
arahy.Tifrunner.gnm2.ann1.U9954S	arahy.Tifrunner.gnm2.ann1.U9954S.1	C2H2
arahy.Tifrunner.gnm2.ann1.VA1YNF	arahy.Tifrunner.gnm2.ann1.VA1YNF.1	C2H2
arahy.Tifrunner.gnm2.ann1.YM25EH	arahy.Tifrunner.gnm2.ann1.YM25EH.1	C2H2
arahy.Tifrunner.gnm2.ann1.KWAB0D	ONT.10315.1	C3H
arahy.Tifrunner.gnm2.ann1.QP4B54	ONT.10395.1	C3H
arahy.Tifrunner.gnm2.ann1.6UMZ2R	ONT.10412.1	C3H
arahy.Tifrunner.gnm2.ann1.H764QZ	ONT.12164.14	C3H
arahy.Tifrunner.gnm2.ann1.GX00WG	ONT.13017.1	C3H
ONT.13170	ONT.13170.1	C3H
arahy.Tifrunner.gnm2.ann1.H2AKHM	ONT.14458.1	C3H
ONT.14745	ONT.14745.1	C3H
arahy.Tifrunner.gnm2.ann1.LBVL0K	ONT.15115.1	C3H
arahy.Tifrunner.gnm2.ann1.NHZH5I	ONT.15116.1	C3H
arahy.Tifrunner.gnm2.ann1.0NLM3R	ONT.15148.1	C3H
arahy.Tifrunner.gnm2.ann1.IGMF9F	ONT.15626.4	C3H
arahy.Tifrunner.gnm2.ann1.GD0UEJ	ONT.17244.2	C3H
arahy.Tifrunner.gnm2.ann1.SS16UG	ONT.20332.8	C3H
arahy.Tifrunner.gnm2.ann1.3LDH3N	ONT.20883.1	C3H
arahy.Tifrunner.gnm2.ann1.6Y8FH0	ONT.21090.1	C3H
arahy.Tifrunner.gnm2.ann1.GQT8P7	ONT.21673.2	C3H
arahy.Tifrunner.gnm2.ann1.94GFRR	ONT.21842.1	C3H
arahy.Tifrunner.gnm2.ann1.MCR2FH	ONT.22089.2	C3H
arahy.Tifrunner.gnm2.ann1.JS26LE	ONT.22140.1	C3H
arahy.Tifrunner.gnm2.ann1.FMR26E	ONT.22718.1	C3H
ONT.23499	ONT.23499.1	C3H
arahy.Tifrunner.gnm2.ann1.FAG6RL	ONT.24066.1	C3H
arahy.Tifrunner.gnm2.ann1.KYG6ZE	ONT.24558.2	C3H
arahy.Tifrunner.gnm2.ann1.VAE2IM	ONT.24682.1	C3H
arahy.Tifrunner.gnm2.ann1.J2NKIW	ONT.25181.1	C3H
arahy.Tifrunner.gnm2.ann1.XVC3D4	ONT.25970.1	C3H
arahy.Tifrunner.gnm2.ann1.ZG36KZ	ONT.27316.2	C3H
arahy.Tifrunner.gnm2.ann1.9DZU8H	ONT.27602.1	C3H
ONT.28192	ONT.28192.1	C3H
arahy.Tifrunner.gnm2.ann1.I5JRZ8	ONT.28372.1	C3H
arahy.Tifrunner.gnm2.ann1.HQ3BES	ONT.28518.1	C3H
arahy.Tifrunner.gnm2.ann1.DAPK4A	ONT.29252.3	C3H
arahy.Tifrunner.gnm2.ann1.A0F858	ONT.29904.3	C3H
arahy.Tifrunner.gnm2.ann1.C4VQXX	ONT.3014.4	C3H
arahy.Tifrunner.gnm2.ann1.2HI4J5	ONT.30476.1	C3H
arahy.Tifrunner.gnm2.ann1.C42N0A	ONT.30497.1	C3H
arahy.Tifrunner.gnm2.ann1.RI5H0P	ONT.30559.2	C3H
arahy.Tifrunner.gnm2.ann1.MSJ6DP	ONT.31936.1	C3H
arahy.Tifrunner.gnm2.ann1.JKU5X8	ONT.31973.1	C3H
arahy.Tifrunner.gnm2.ann1.0GB9DR	ONT.32025.2	C3H
arahy.Tifrunner.gnm2.ann1.7BJ6UQ	ONT.3231.2	C3H
arahy.Tifrunner.gnm2.ann1.5A3FI2	ONT.32403.14	C3H
arahy.Tifrunner.gnm2.ann1.SFTJ5P	ONT.32602.1	C3H
ONT.32782	ONT.32782.1	C3H
ONT.33282	ONT.33282.1	C3H
arahy.Tifrunner.gnm2.ann1.HIY6S0	ONT.34019.1	C3H
arahy.Tifrunner.gnm2.ann1.Z50281	ONT.34773.1	C3H
arahy.Tifrunner.gnm2.ann1.ZP601Q	ONT.34809.1	C3H
arahy.Tifrunner.gnm2.ann1.932KHQ	ONT.35864.2	C3H
ONT.36396	ONT.36396.1	C3H
arahy.Tifrunner.gnm2.ann1.X4GWKU	ONT.38368.2	C3H
arahy.Tifrunner.gnm2.ann1.UG5YAZ	ONT.3972.1	C3H
arahy.Tifrunner.gnm2.ann1.75ENLE	ONT.491.1	C3H
arahy.Tifrunner.gnm2.ann1.QQ4J84	ONT.5260.1	C3H
arahy.Tifrunner.gnm2.ann1.G7GJBK	ONT.5286.3	C3H
arahy.Tifrunner.gnm2.ann1.W4JVCT	ONT.5302.2	C3H
arahy.Tifrunner.gnm2.ann1.MG10WM	ONT.56.1	C3H
arahy.Tifrunner.gnm2.ann1.UBL83T	ONT.5649.2	C3H
ONT.5765	ONT.5765.1	C3H
arahy.Tifrunner.gnm2.ann1.WVQS2M	ONT.5915.1	C3H
arahy.Tifrunner.gnm2.ann1.Y01GTZ	ONT.612.1	C3H
arahy.Tifrunner.gnm2.ann1.9EB9RH	ONT.6673.1	C3H
arahy.Tifrunner.gnm2.ann1.MSPK9F	ONT.8014.2	C3H
arahy.Tifrunner.gnm2.ann1.286K5M	ONT.819.1	C3H
arahy.Tifrunner.gnm2.ann1.0H5DHB	ONT.8305.1	C3H
arahy.Tifrunner.gnm2.ann1.TRC77F	ONT.9033.1	C3H
arahy.Tifrunner.gnm2.ann1.V4KEVW	ONT.9226.1	C3H
arahy.Tifrunner.gnm2.ann1.4GH0FM	ONT.9648.1	C3H
arahy.Tifrunner.gnm2.ann1.6CVH65	arahy.Tifrunner.gnm2.ann1.6CVH65.1	C3H
arahy.Tifrunner.gnm2.ann1.9GY8Y8	arahy.Tifrunner.gnm2.ann1.9GY8Y8.1	C3H
arahy.Tifrunner.gnm2.ann1.B60469	arahy.Tifrunner.gnm2.ann1.B60469.1	C3H
arahy.Tifrunner.gnm2.ann1.EN9PMD	arahy.Tifrunner.gnm2.ann1.EN9PMD.1	C3H
arahy.Tifrunner.gnm2.ann1.ETIN8D	arahy.Tifrunner.gnm2.ann1.ETIN8D.1	C3H
arahy.Tifrunner.gnm2.ann1.JPE2T4	arahy.Tifrunner.gnm2.ann1.JPE2T4.1	C3H
arahy.Tifrunner.gnm2.ann1.QV7Y4U	arahy.Tifrunner.gnm2.ann1.QV7Y4U.1	C3H
arahy.Tifrunner.gnm2.ann1.I533MD	arahy.Tifrunner.gnm2.ann1.I533MD.1	C3H
arahy.Tifrunner.gnm2.ann1.ITY2T4	arahy.Tifrunner.gnm2.ann1.ITY2T4.1	C3H
arahy.Tifrunner.gnm2.ann1.K799TH	arahy.Tifrunner.gnm2.ann1.K799TH.1	C3H
arahy.Tifrunner.gnm2.ann1.QW19KK	arahy.Tifrunner.gnm2.ann1.QW19KK.1	C3H
arahy.Tifrunner.gnm2.ann1.068H8T	arahy.Tifrunner.gnm2.ann1.068H8T.1	C3H
arahy.Tifrunner.gnm2.ann1.6AD899	arahy.Tifrunner.gnm2.ann1.6AD899.1	C3H
arahy.Tifrunner.gnm2.ann1.6HV4D5	arahy.Tifrunner.gnm2.ann1.6HV4D5.1	C3H
arahy.Tifrunner.gnm2.ann1.E8Y2WS	arahy.Tifrunner.gnm2.ann1.E8Y2WS.1	C3H
arahy.Tifrunner.gnm2.ann1.Q92UBX	arahy.Tifrunner.gnm2.ann1.Q92UBX.1	C3H
arahy.Tifrunner.gnm2.ann1.QT6MN3	arahy.Tifrunner.gnm2.ann1.QT6MN3.1	C3H
arahy.Tifrunner.gnm2.ann1.TFIN41	arahy.Tifrunner.gnm2.ann1.TFIN41.1	C3H
arahy.Tifrunner.gnm2.ann1.U0SE7F	arahy.Tifrunner.gnm2.ann1.U0SE7F.1	C3H
arahy.Tifrunner.gnm2.ann1.XUD8XD	arahy.Tifrunner.gnm2.ann1.XUD8XD.4	C3H
arahy.Tifrunner.gnm2.ann1.10SI56	arahy.Tifrunner.gnm2.ann1.10SI56.1	C3H
arahy.Tifrunner.gnm2.ann1.27XR7G	arahy.Tifrunner.gnm2.ann1.27XR7G.1	C3H
arahy.Tifrunner.gnm2.ann1.3LKU2S	arahy.Tifrunner.gnm2.ann1.3LKU2S.1	C3H
arahy.Tifrunner.gnm2.ann1.6V6YZC	arahy.Tifrunner.gnm2.ann1.6V6YZC.1	C3H
arahy.Tifrunner.gnm2.ann1.8V8SFL	arahy.Tifrunner.gnm2.ann1.8V8SFL.1	C3H
arahy.Tifrunner.gnm2.ann1.A58RJ7	arahy.Tifrunner.gnm2.ann1.A58RJ7.1	C3H
arahy.Tifrunner.gnm2.ann1.H7RZSB	arahy.Tifrunner.gnm2.ann1.H7RZSB.1	C3H
arahy.Tifrunner.gnm2.ann1.J1TK4W	arahy.Tifrunner.gnm2.ann1.J1TK4W.1	C3H
arahy.Tifrunner.gnm2.ann1.J5EU5Y	arahy.Tifrunner.gnm2.ann1.J5EU5Y.1	C3H
arahy.Tifrunner.gnm2.ann1.MM94I9	arahy.Tifrunner.gnm2.ann1.MM94I9.1	C3H
arahy.Tifrunner.gnm2.ann1.N565XM	arahy.Tifrunner.gnm2.ann1.N565XM.1	C3H
arahy.Tifrunner.gnm2.ann1.NHVJ82	arahy.Tifrunner.gnm2.ann1.NHVJ82.1	C3H
arahy.Tifrunner.gnm2.ann1.UFST2G	arahy.Tifrunner.gnm2.ann1.UFST2G.1	C3H
arahy.Tifrunner.gnm2.ann1.YQ2HRW	arahy.Tifrunner.gnm2.ann1.YQ2HRW.1	C3H
arahy.Tifrunner.gnm2.ann1.7B6ACI	arahy.Tifrunner.gnm2.ann1.7B6ACI.1	C3H
arahy.Tifrunner.gnm2.ann1.DCUM0J	arahy.Tifrunner.gnm2.ann1.DCUM0J.1	C3H
arahy.Tifrunner.gnm2.ann1.GT4GNB	arahy.Tifrunner.gnm2.ann1.GT4GNB.1	C3H
arahy.Tifrunner.gnm2.ann1.HWX0BC	arahy.Tifrunner.gnm2.ann1.HWX0BC.1	C3H
arahy.Tifrunner.gnm2.ann1.KUSZ9U	arahy.Tifrunner.gnm2.ann1.KUSZ9U.1	C3H
arahy.Tifrunner.gnm2.ann1.Q95WBF	arahy.Tifrunner.gnm2.ann1.Q95WBF.1	C3H
arahy.Tifrunner.gnm2.ann1.S50S0B	arahy.Tifrunner.gnm2.ann1.S50S0B.1	C3H
arahy.Tifrunner.gnm2.ann1.SUW3ZA	arahy.Tifrunner.gnm2.ann1.SUW3ZA.1	C3H
arahy.Tifrunner.gnm2.ann1.W4V2BL	arahy.Tifrunner.gnm2.ann1.W4V2BL.1	C3H
arahy.Tifrunner.gnm2.ann1.WU4XQ7	arahy.Tifrunner.gnm2.ann1.WU4XQ7.1	C3H
arahy.Tifrunner.gnm2.ann1.Z8L4ZJ	arahy.Tifrunner.gnm2.ann1.Z8L4ZJ.1	C3H
arahy.Tifrunner.gnm2.ann1.BDLH6M	arahy.Tifrunner.gnm2.ann1.BDLH6M.1	C3H
arahy.Tifrunner.gnm2.ann1.FZ17FK	arahy.Tifrunner.gnm2.ann1.FZ17FK.1	C3H
arahy.Tifrunner.gnm2.ann1.IMB0BX	arahy.Tifrunner.gnm2.ann1.IMB0BX.1	C3H
arahy.Tifrunner.gnm2.ann1.X4HTYC	arahy.Tifrunner.gnm2.ann1.X4HTYC.1	C3H
arahy.Tifrunner.gnm2.ann1.3CZ6TN	arahy.Tifrunner.gnm2.ann1.3CZ6TN.1	C3H
arahy.Tifrunner.gnm2.ann1.50MPSE	arahy.Tifrunner.gnm2.ann1.50MPSE.1	C3H
arahy.Tifrunner.gnm2.ann1.835YPG	arahy.Tifrunner.gnm2.ann1.835YPG.1	C3H
arahy.Tifrunner.gnm2.ann1.8YD36W	arahy.Tifrunner.gnm2.ann1.8YD36W.1	C3H
arahy.Tifrunner.gnm2.ann1.9WI7GI	arahy.Tifrunner.gnm2.ann1.9WI7GI.1	C3H
arahy.Tifrunner.gnm2.ann1.A7GBNY	arahy.Tifrunner.gnm2.ann1.A7GBNY.1	C3H
arahy.Tifrunner.gnm2.ann1.DLKB6Q	arahy.Tifrunner.gnm2.ann1.DLKB6Q.2	C3H
arahy.Tifrunner.gnm2.ann1.HBJB6N	arahy.Tifrunner.gnm2.ann1.HBJB6N.1	C3H
arahy.Tifrunner.gnm2.ann1.JQ68ST	arahy.Tifrunner.gnm2.ann1.JQ68ST.1	C3H
arahy.Tifrunner.gnm2.ann1.UW2U2R	arahy.Tifrunner.gnm2.ann1.UW2U2R.1	C3H
arahy.Tifrunner.gnm2.ann1.V9C9EC	arahy.Tifrunner.gnm2.ann1.V9C9EC.1	C3H
arahy.Tifrunner.gnm2.ann1.4047RD	arahy.Tifrunner.gnm2.ann1.4047RD.1	C3H
arahy.Tifrunner.gnm2.ann1.A43QXH	arahy.Tifrunner.gnm2.ann1.A43QXH.1	C3H
arahy.Tifrunner.gnm2.ann1.GR9NQC	arahy.Tifrunner.gnm2.ann1.GR9NQC.1	C3H
arahy.Tifrunner.gnm2.ann1.JJB9SI	arahy.Tifrunner.gnm2.ann1.JJB9SI.1	C3H
arahy.Tifrunner.gnm2.ann1.Q851GZ	arahy.Tifrunner.gnm2.ann1.Q851GZ.1	C3H
arahy.Tifrunner.gnm2.ann1.RS0TAB	arahy.Tifrunner.gnm2.ann1.RS0TAB.1	C3H
arahy.Tifrunner.gnm2.ann1.S57KMF	arahy.Tifrunner.gnm2.ann1.S57KMF.1	C3H
arahy.Tifrunner.gnm2.ann1.UVUV6T	arahy.Tifrunner.gnm2.ann1.UVUV6T.1	C3H
arahy.Tifrunner.gnm2.ann1.UNJ3ZI	ONT.19916.1	CAMTA
arahy.Tifrunner.gnm2.ann1.UA74AL	ONT.25671.1	CAMTA
arahy.Tifrunner.gnm2.ann1.70REMX	ONT.26900.4	CAMTA
arahy.Tifrunner.gnm2.ann1.G17I6Y	ONT.6432.1	CAMTA
arahy.Tifrunner.gnm2.ann1.AHLX63	arahy.Tifrunner.gnm2.ann1.AHLX63.1	CAMTA
arahy.Tifrunner.gnm2.ann1.4U9EUW	arahy.Tifrunner.gnm2.ann1.4U9EUW.1	CAMTA
arahy.Tifrunner.gnm2.ann1.GX0UVA	arahy.Tifrunner.gnm2.ann1.GX0UVA.1	CAMTA
arahy.Tifrunner.gnm2.ann1.T8C104	arahy.Tifrunner.gnm2.ann1.T8C104.1	CAMTA
arahy.Tifrunner.gnm2.ann1.V3UUR8	arahy.Tifrunner.gnm2.ann1.V3UUR8.1	CAMTA
arahy.Tifrunner.gnm2.ann1.SA4ZZ3	arahy.Tifrunner.gnm2.ann1.SA4ZZ3.1	CAMTA
arahy.Tifrunner.gnm2.ann1.V703XR	arahy.Tifrunner.gnm2.ann1.V703XR.1	CAMTA
arahy.Tifrunner.gnm2.ann1.37A62C	arahy.Tifrunner.gnm2.ann1.37A62C.1	CAMTA
arahy.Tifrunner.gnm2.ann1.XUEC37	arahy.Tifrunner.gnm2.ann1.XUEC37.1	CAMTA
arahy.Tifrunner.gnm2.ann1.I0NY0M	arahy.Tifrunner.gnm2.ann1.I0NY0M.1	CAMTA
arahy.Tifrunner.gnm2.ann1.LMT1Q9	ONT.14310.1	Coactivator p15
arahy.Tifrunner.gnm2.ann1.9W5UDX	ONT.34107.1	Coactivator p15
ONT.4283	ONT.4283.1	Coactivator p15
arahy.Tifrunner.gnm2.ann1.QJF382	arahy.Tifrunner.gnm2.ann1.QJF382.1	Coactivator p15
arahy.Tifrunner.gnm2.ann1.JQ1PN1	arahy.Tifrunner.gnm2.ann1.JQ1PN1.1	Coactivator p15
arahy.Tifrunner.gnm2.ann1.VRDQ1B	arahy.Tifrunner.gnm2.ann1.VRDQ1B.1	Coactivator p15
arahy.Tifrunner.gnm2.ann1.P6CEN8	ONT.26780.10	CPP
arahy.Tifrunner.gnm2.ann1.K909MU	ONT.30603.1	CPP
arahy.Tifrunner.gnm2.ann1.VJP601	ONT.34867.1	CPP
arahy.Tifrunner.gnm2.ann1.WTC82S	ONT.38139.1	CPP
arahy.Tifrunner.gnm2.ann1.9CNE94	ONT.4142.2	CPP
arahy.Tifrunner.gnm2.ann1.3BD8CQ	ONT.8736.1	CPP
arahy.Tifrunner.gnm2.ann1.E09QVI	arahy.Tifrunner.gnm2.ann1.E09QVI.1	CPP
arahy.Tifrunner.gnm2.ann1.79SPSS	arahy.Tifrunner.gnm2.ann1.79SPSS.1	CPP
arahy.Tifrunner.gnm2.ann1.HR1TS1	arahy.Tifrunner.gnm2.ann1.HR1TS1.1	CPP
arahy.Tifrunner.gnm2.ann1.M8MZ5S	arahy.Tifrunner.gnm2.ann1.M8MZ5S.1	CPP
arahy.Tifrunner.gnm2.ann1.VMK2JT	arahy.Tifrunner.gnm2.ann1.VMK2JT.1	CPP
arahy.Tifrunner.gnm2.ann1.VYSW4B	arahy.Tifrunner.gnm2.ann1.VYSW4B.1	CPP
arahy.Tifrunner.gnm2.ann1.Y1FCW9	arahy.Tifrunner.gnm2.ann1.Y1FCW9.1	CPP
arahy.Tifrunner.gnm2.ann1.I31YLB	arahy.Tifrunner.gnm2.ann1.I31YLB.1	CPP
arahy.Tifrunner.gnm2.ann1.J1VVLX	arahy.Tifrunner.gnm2.ann1.J1VVLX.1	CPP
arahy.Tifrunner.gnm2.ann1.549WES	arahy.Tifrunner.gnm2.ann1.549WES.1	CPP
arahy.Tifrunner.gnm2.ann1.B88PIA	arahy.Tifrunner.gnm2.ann1.B88PIA.1	CPP
arahy.Tifrunner.gnm2.ann1.IK82S7	arahy.Tifrunner.gnm2.ann1.IK82S7.1	CPP
arahy.Tifrunner.gnm2.ann1.AYCM5Z	arahy.Tifrunner.gnm2.ann1.AYCM5Z.1	CPP
arahy.Tifrunner.gnm2.ann1.LNN77U	arahy.Tifrunner.gnm2.ann1.LNN77U.1	CPP
arahy.Tifrunner.gnm2.ann1.SA7CU8	arahy.Tifrunner.gnm2.ann1.SA7CU8.1	CPP
arahy.Tifrunner.gnm2.ann1.WG7QK5	arahy.Tifrunner.gnm2.ann1.WG7QK5.1	CPP
ONT.13678	ONT.13678.1	CSD
arahy.Tifrunner.gnm2.ann1.MJC4G5	ONT.20135.1	CSD
ONT.246	ONT.246.1	CSD
ONT.32200	ONT.32200.1	CSD
arahy.Tifrunner.gnm2.ann1.LP1JBF	ONT.3723.1	CSD
arahy.Tifrunner.gnm2.ann1.V7M4XR	arahy.Tifrunner.gnm2.ann1.V7M4XR.2	CSD
arahy.Tifrunner.gnm2.ann1.LSB155	arahy.Tifrunner.gnm2.ann1.LSB155.1	CSD
arahy.Tifrunner.gnm2.ann1.31DYP6	arahy.Tifrunner.gnm2.ann1.31DYP6.2	CSD
arahy.Tifrunner.gnm2.ann1.U14WQI	ONT.13268.1	DBB
arahy.Tifrunner.gnm2.ann1.ZS9VWH	ONT.18793.3	DBB
arahy.Tifrunner.gnm2.ann1.GMWG2V	ONT.21046.2	DBB
arahy.Tifrunner.gnm2.ann1.V574CD	ONT.28520.10	DBB
arahy.Tifrunner.gnm2.ann1.B9QMIW	ONT.38974.2	DBB
arahy.Tifrunner.gnm2.ann1.6J3MKV	ONT.655.1	DBB
arahy.Tifrunner.gnm2.ann1.6JS337	ONT.9228.1	DBB
arahy.Tifrunner.gnm2.ann1.ZT519T	arahy.Tifrunner.gnm2.ann1.ZT519T.1	DBB
arahy.Tifrunner.gnm2.ann1.WG32WU	ONT.1729.1	DBP
arahy.Tifrunner.gnm2.ann1.0UT8YS	ONT.19999.1	DBP
arahy.Tifrunner.gnm2.ann1.MJD0UZ	ONT.20943.4	DBP
arahy.Tifrunner.gnm2.ann1.0THM7P	ONT.20947.4	DBP
arahy.Tifrunner.gnm2.ann1.XR3L42	ONT.1041.2	DDT
arahy.Tifrunner.gnm2.ann1.UY40LW	ONT.22746.1	DDT
ONT.24525	ONT.24525.1	DDT
arahy.Tifrunner.gnm2.ann1.4364K7	ONT.5889.1	DDT
arahy.Tifrunner.gnm2.ann1.9KY8ZW	arahy.Tifrunner.gnm2.ann1.9KY8ZW.1	DDT
arahy.Tifrunner.gnm2.ann1.A1GHB6	arahy.Tifrunner.gnm2.ann1.A1GHB6.1	DDT
arahy.Tifrunner.gnm2.ann1.BS1MHB	arahy.Tifrunner.gnm2.ann1.BS1MHB.1	DDT
arahy.Tifrunner.gnm2.ann1.9N20R9	arahy.Tifrunner.gnm2.ann1.9N20R9.1	DDT
arahy.Tifrunner.gnm2.ann1.9Z2GEU	arahy.Tifrunner.gnm2.ann1.9Z2GEU.1	DDT
arahy.Tifrunner.gnm2.ann1.CH5A50	arahy.Tifrunner.gnm2.ann1.CH5A50.1	DDT
arahy.Tifrunner.gnm2.ann1.LD21FD	arahy.Tifrunner.gnm2.ann1.LD21FD.1	DDT
arahy.Tifrunner.gnm2.ann1.UJH38K	ONT.22721.1	E2F-DP
arahy.Tifrunner.gnm2.ann1.46VCLG	ONT.23060.2	E2F-DP
arahy.Tifrunner.gnm2.ann1.U5QHM9	ONT.24599.1	E2F-DP
arahy.Tifrunner.gnm2.ann1.PT9M9B	ONT.27996.1	E2F-DP
arahy.Tifrunner.gnm2.ann1.54F4RD	ONT.29934.1	E2F-DP
arahy.Tifrunner.gnm2.ann1.UUW3MN	ONT.3527.1	E2F-DP
arahy.Tifrunner.gnm2.ann1.8BD1V8	ONT.3839.1	E2F-DP
arahy.Tifrunner.gnm2.ann1.GCS8UL	ONT.5303.1	E2F-DP
arahy.Tifrunner.gnm2.ann1.Q67Z2R	ONT.9831.10	E2F-DP
arahy.Tifrunner.gnm2.ann1.2L64QD	arahy.Tifrunner.gnm2.ann1.2L64QD.1	E2F-DP
arahy.Tifrunner.gnm2.ann1.U6ZQZC	arahy.Tifrunner.gnm2.ann1.U6ZQZC.1	E2F-DP
arahy.Tifrunner.gnm2.ann1.1J1N84	arahy.Tifrunner.gnm2.ann1.1J1N84.1	E2F-DP
arahy.Tifrunner.gnm2.ann1.V1GP0X	arahy.Tifrunner.gnm2.ann1.V1GP0X.1	E2F-DP
arahy.Tifrunner.gnm2.ann1.T7DLBP	arahy.Tifrunner.gnm2.ann1.T7DLBP.1	E2F-DP
arahy.Tifrunner.gnm2.ann1.C6R171	arahy.Tifrunner.gnm2.ann1.C6R171.1	E2F-DP
arahy.Tifrunner.gnm2.ann1.Y4QQE4	arahy.Tifrunner.gnm2.ann1.Y4QQE4.1	E2F-DP
arahy.Tifrunner.gnm2.ann1.4U64XY	arahy.Tifrunner.gnm2.ann1.4U64XY.1	E2F-DP
arahy.Tifrunner.gnm2.ann1.D6GCTI	arahy.Tifrunner.gnm2.ann1.D6GCTI.1	E2F-DP
arahy.Tifrunner.gnm2.ann1.SNX30H	arahy.Tifrunner.gnm2.ann1.SNX30H.1	E2F-DP
arahy.Tifrunner.gnm2.ann1.J729H0	ONT.12263.1	EIL
arahy.Tifrunner.gnm2.ann1.798WTR	ONT.13858.1	EIL
arahy.Tifrunner.gnm2.ann1.S7XF8N	ONT.31594.1	EIL
arahy.Tifrunner.gnm2.ann1.H3KMIQ	ONT.33381.1	EIL
arahy.Tifrunner.gnm2.ann1.020U4T	arahy.Tifrunner.gnm2.ann1.020U4T.1	EIL
arahy.Tifrunner.gnm2.ann1.KAVD32	arahy.Tifrunner.gnm2.ann1.KAVD32.1	EIL
arahy.Tifrunner.gnm2.ann1.NY6GZ1	arahy.Tifrunner.gnm2.ann1.NY6GZ1.1	EIL
arahy.Tifrunner.gnm2.ann1.TW2WXJ	arahy.Tifrunner.gnm2.ann1.TW2WXJ.1	EIL
arahy.Tifrunner.gnm2.ann1.VSW4LH	arahy.Tifrunner.gnm2.ann1.VSW4LH.1	EIL
arahy.Tifrunner.gnm2.ann1.WD0BS1	arahy.Tifrunner.gnm2.ann1.WD0BS1.1	EIL
arahy.Tifrunner.gnm2.ann1.WSV7XI	arahy.Tifrunner.gnm2.ann1.WSV7XI.1	EIL
arahy.Tifrunner.gnm2.ann1.YY36K3	arahy.Tifrunner.gnm2.ann1.YY36K3.1	EIL
arahy.Tifrunner.gnm2.ann1.6X6PIX	arahy.Tifrunner.gnm2.ann1.6X6PIX.1	EIL
arahy.Tifrunner.gnm2.ann1.7BH3EL	arahy.Tifrunner.gnm2.ann1.7BH3EL.1	EIL
arahy.Tifrunner.gnm2.ann1.KM0LRM	arahy.Tifrunner.gnm2.ann1.KM0LRM.1	EIL
arahy.Tifrunner.gnm2.ann1.W9B30W	arahy.Tifrunner.gnm2.ann1.W9B30W.1	EIL
arahy.Tifrunner.gnm2.ann1.Z6FJX1	arahy.Tifrunner.gnm2.ann1.Z6FJX1.1	EIL
arahy.Tifrunner.gnm2.ann1.W6VT7I	ONT.12268.1	FAR1
ONT.12505	ONT.12505.1	FAR1
arahy.Tifrunner.gnm2.ann1.TJH45E	ONT.13848.1	FAR1
arahy.Tifrunner.gnm2.ann1.DZ9UTX	ONT.13860.1	FAR1
arahy.Tifrunner.gnm2.ann1.PZ3VGA	ONT.14812.1	FAR1
arahy.Tifrunner.gnm2.ann1.D82R4K	ONT.16079.2	FAR1
arahy.Tifrunner.gnm2.ann1.4T21GN	ONT.16559.1	FAR1
arahy.Tifrunner.gnm2.ann1.SSL8RB	ONT.17102.2	FAR1
arahy.Tifrunner.gnm2.ann1.QW5BDX	ONT.18179.1	FAR1
ONT.18236	ONT.18236.1	FAR1
arahy.Tifrunner.gnm2.ann1.3F86AE	ONT.19161.1	FAR1
ONT.20457	ONT.20457.1	FAR1
ONT.21231	ONT.21231.1	FAR1
arahy.Tifrunner.gnm2.ann1.G6Y5VA	ONT.2212.1	FAR1
arahy.Tifrunner.gnm2.ann1.1HT5LR	ONT.22268.1	FAR1
arahy.Tifrunner.gnm2.ann1.UL52QC	ONT.22550.1	FAR1
arahy.Tifrunner.gnm2.ann1.U80MXJ	ONT.23178.1	FAR1
arahy.Tifrunner.gnm2.ann1.036Q5Z	ONT.25867.1	FAR1
arahy.Tifrunner.gnm2.ann1.UJUB3G	ONT.25952.1	FAR1
arahy.Tifrunner.gnm2.ann1.DC1LDI	ONT.26050.2	FAR1
ONT.26281	ONT.26281.1	FAR1
ONT.26368	ONT.26368.1	FAR1
arahy.Tifrunner.gnm2.ann1.Z2KB3N	ONT.26712.2	FAR1
arahy.Tifrunner.gnm2.ann1.P37JDH	ONT.26797.1	FAR1
arahy.Tifrunner.gnm2.ann1.YFG5TV	ONT.28403.1	FAR1
ONT.30887	ONT.30887.1	FAR1
arahy.Tifrunner.gnm2.ann1.SY7N9S	ONT.31430.1	FAR1
arahy.Tifrunner.gnm2.ann1.F6YBSJ	ONT.31598.1	FAR1
arahy.Tifrunner.gnm2.ann1.63XTJE	ONT.3336.1	FAR1
arahy.Tifrunner.gnm2.ann1.6XY8VG	ONT.33375.2	FAR1
arahy.Tifrunner.gnm2.ann1.FLC5D2	ONT.33383.2	FAR1
arahy.Tifrunner.gnm2.ann1.UM8CAG	ONT.33808.1	FAR1
arahy.Tifrunner.gnm2.ann1.09CHBQ	ONT.34125.1	FAR1
arahy.Tifrunner.gnm2.ann1.40DIQU	ONT.35376.1	FAR1
arahy.Tifrunner.gnm2.ann1.VI4CFZ	ONT.36014.1	FAR1
arahy.Tifrunner.gnm2.ann1.Z9H0PS	ONT.37420.1	FAR1
arahy.Tifrunner.gnm2.ann1.KBR22V	ONT.38199.1	FAR1
arahy.Tifrunner.gnm2.ann1.WD2UEY	ONT.38648.2	FAR1
arahy.Tifrunner.gnm2.ann1.SBYN78	ONT.4218.1	FAR1
ONT.4985	ONT.4985.1	FAR1
arahy.Tifrunner.gnm2.ann1.VV1Q05	ONT.5101.2	FAR1
arahy.Tifrunner.gnm2.ann1.5LZP4T	ONT.5384.1	FAR1
arahy.Tifrunner.gnm2.ann1.XSHZ1Y	ONT.5384.3	FAR1
arahy.Tifrunner.gnm2.ann1.RPT7A5	ONT.5416.1	FAR1
arahy.Tifrunner.gnm2.ann1.9C7FTW	ONT.6503.1	FAR1
arahy.Tifrunner.gnm2.ann1.X31DKD	ONT.6571.1	FAR1
arahy.Tifrunner.gnm2.ann1.LIZK6F	ONT.6652.1	FAR1
arahy.Tifrunner.gnm2.ann1.BDP107	ONT.6754.1	FAR1
ONT.7094	ONT.7094.2	FAR1
arahy.Tifrunner.gnm2.ann1.RBX3HB	ONT.7385.1	FAR1
arahy.Tifrunner.gnm2.ann1.FAE047	ONT.8090.2	FAR1
arahy.Tifrunner.gnm2.ann1.0Z3BG5	arahy.Tifrunner.gnm2.ann1.0Z3BG5.1	FAR1
arahy.Tifrunner.gnm2.ann1.E92V9Y	arahy.Tifrunner.gnm2.ann1.E92V9Y.1	FAR1
arahy.Tifrunner.gnm2.ann1.F3EUUB	arahy.Tifrunner.gnm2.ann1.F3EUUB.1	FAR1
arahy.Tifrunner.gnm2.ann1.G8EG78	arahy.Tifrunner.gnm2.ann1.G8EG78.1	FAR1
arahy.Tifrunner.gnm2.ann1.NC53K6	arahy.Tifrunner.gnm2.ann1.NC53K6.1	FAR1
arahy.Tifrunner.gnm2.ann1.UU22QK	arahy.Tifrunner.gnm2.ann1.UU22QK.1	FAR1
arahy.Tifrunner.gnm2.ann1.XD7TDX	arahy.Tifrunner.gnm2.ann1.XD7TDX.1	FAR1
arahy.Tifrunner.gnm2.ann1.1078FM	arahy.Tifrunner.gnm2.ann1.1078FM.1	FAR1
arahy.Tifrunner.gnm2.ann1.8SNE72	arahy.Tifrunner.gnm2.ann1.8SNE72.2	FAR1
arahy.Tifrunner.gnm2.ann1.AI9FJE	arahy.Tifrunner.gnm2.ann1.AI9FJE.1	FAR1
arahy.Tifrunner.gnm2.ann1.B1LYNA	arahy.Tifrunner.gnm2.ann1.B1LYNA.1	FAR1
arahy.Tifrunner.gnm2.ann1.KZL1N0	arahy.Tifrunner.gnm2.ann1.KZL1N0.1	FAR1
arahy.Tifrunner.gnm2.ann1.P1AWAH	arahy.Tifrunner.gnm2.ann1.P1AWAH.1	FAR1
arahy.Tifrunner.gnm2.ann1.RPVA7B	arahy.Tifrunner.gnm2.ann1.RPVA7B.1	FAR1
arahy.Tifrunner.gnm2.ann1.VI37WY	arahy.Tifrunner.gnm2.ann1.VI37WY.1	FAR1
arahy.Tifrunner.gnm2.ann1.Y5BKCJ	arahy.Tifrunner.gnm2.ann1.Y5BKCJ.1	FAR1
arahy.Tifrunner.gnm2.ann1.ZEDI37	arahy.Tifrunner.gnm2.ann1.ZEDI37.1	FAR1
arahy.Tifrunner.gnm2.ann1.094T1L	arahy.Tifrunner.gnm2.ann1.094T1L.2	FAR1
arahy.Tifrunner.gnm2.ann1.30KSCZ	arahy.Tifrunner.gnm2.ann1.30KSCZ.1	FAR1
arahy.Tifrunner.gnm2.ann1.8E2LYN	arahy.Tifrunner.gnm2.ann1.8E2LYN.1	FAR1
arahy.Tifrunner.gnm2.ann1.C42JP5	arahy.Tifrunner.gnm2.ann1.C42JP5.1	FAR1
arahy.Tifrunner.gnm2.ann1.FPY4AL	arahy.Tifrunner.gnm2.ann1.FPY4AL.1	FAR1
arahy.Tifrunner.gnm2.ann1.H2UDWM	arahy.Tifrunner.gnm2.ann1.H2UDWM.1	FAR1
arahy.Tifrunner.gnm2.ann1.KJ2SKP	arahy.Tifrunner.gnm2.ann1.KJ2SKP.1	FAR1
arahy.Tifrunner.gnm2.ann1.N9AV22	arahy.Tifrunner.gnm2.ann1.N9AV22.1	FAR1
arahy.Tifrunner.gnm2.ann1.R931AE	arahy.Tifrunner.gnm2.ann1.R931AE.1	FAR1
arahy.Tifrunner.gnm2.ann1.RA4NX7	arahy.Tifrunner.gnm2.ann1.RA4NX7.1	FAR1
arahy.Tifrunner.gnm2.ann1.710GGN	arahy.Tifrunner.gnm2.ann1.710GGN.1	FAR1
arahy.Tifrunner.gnm2.ann1.BQ3TTJ	arahy.Tifrunner.gnm2.ann1.BQ3TTJ.1	FAR1
arahy.Tifrunner.gnm2.ann1.J08WI4	arahy.Tifrunner.gnm2.ann1.J08WI4.2	FAR1
arahy.Tifrunner.gnm2.ann1.JDJ4YH	arahy.Tifrunner.gnm2.ann1.JDJ4YH.1	FAR1
arahy.Tifrunner.gnm2.ann1.QF9QDK	arahy.Tifrunner.gnm2.ann1.QF9QDK.1	FAR1
arahy.Tifrunner.gnm2.ann1.R9E33Q	arahy.Tifrunner.gnm2.ann1.R9E33Q.1	FAR1
arahy.Tifrunner.gnm2.ann1.W8SRLW	arahy.Tifrunner.gnm2.ann1.W8SRLW.1	FAR1
arahy.Tifrunner.gnm2.ann1.Z72PVB	arahy.Tifrunner.gnm2.ann1.Z72PVB.1	FAR1
arahy.Tifrunner.gnm2.ann1.0HR61J	arahy.Tifrunner.gnm2.ann1.0HR61J.7	FAR1
arahy.Tifrunner.gnm2.ann1.29S8ZW	arahy.Tifrunner.gnm2.ann1.29S8ZW.1	FAR1
arahy.Tifrunner.gnm2.ann1.70KCRG	arahy.Tifrunner.gnm2.ann1.70KCRG.2	FAR1
arahy.Tifrunner.gnm2.ann1.C3B8AU	arahy.Tifrunner.gnm2.ann1.C3B8AU.1	FAR1
arahy.Tifrunner.gnm2.ann1.CU1977	arahy.Tifrunner.gnm2.ann1.CU1977.1	FAR1
arahy.Tifrunner.gnm2.ann1.IV6IYF	arahy.Tifrunner.gnm2.ann1.IV6IYF.1	FAR1
arahy.Tifrunner.gnm2.ann1.NRKY30	arahy.Tifrunner.gnm2.ann1.NRKY30.1	FAR1
arahy.Tifrunner.gnm2.ann1.RDS1N3	arahy.Tifrunner.gnm2.ann1.RDS1N3.1	FAR1
arahy.Tifrunner.gnm2.ann1.RH7XCG	arahy.Tifrunner.gnm2.ann1.RH7XCG.1	FAR1
arahy.Tifrunner.gnm2.ann1.UCM082	arahy.Tifrunner.gnm2.ann1.UCM082.1	FAR1
arahy.Tifrunner.gnm2.ann1.ZXKM0U	arahy.Tifrunner.gnm2.ann1.ZXKM0U.1	FAR1
arahy.Tifrunner.gnm2.ann1.1YX8TX	arahy.Tifrunner.gnm2.ann1.1YX8TX.1	FAR1
arahy.Tifrunner.gnm2.ann1.3JTY54	arahy.Tifrunner.gnm2.ann1.3JTY54.1	FAR1
arahy.Tifrunner.gnm2.ann1.8317D2	arahy.Tifrunner.gnm2.ann1.8317D2.1	FAR1
arahy.Tifrunner.gnm2.ann1.BLZ5RY	arahy.Tifrunner.gnm2.ann1.BLZ5RY.1	FAR1
arahy.Tifrunner.gnm2.ann1.D3CBRA	arahy.Tifrunner.gnm2.ann1.D3CBRA.1	FAR1
arahy.Tifrunner.gnm2.ann1.HAI34B	arahy.Tifrunner.gnm2.ann1.HAI34B.1	FAR1
arahy.Tifrunner.gnm2.ann1.JNZ5XH	arahy.Tifrunner.gnm2.ann1.JNZ5XH.1	FAR1
arahy.Tifrunner.gnm2.ann1.MU2UU0	arahy.Tifrunner.gnm2.ann1.MU2UU0.1	FAR1
arahy.Tifrunner.gnm2.ann1.PMV3RA	arahy.Tifrunner.gnm2.ann1.PMV3RA.1	FAR1
arahy.Tifrunner.gnm2.ann1.Q7GSV1	arahy.Tifrunner.gnm2.ann1.Q7GSV1.1	FAR1
arahy.Tifrunner.gnm2.ann1.R1C8VV	arahy.Tifrunner.gnm2.ann1.R1C8VV.1	FAR1
arahy.Tifrunner.gnm2.ann1.1A3H86	arahy.Tifrunner.gnm2.ann1.1A3H86.1	FAR1
arahy.Tifrunner.gnm2.ann1.3DH759	arahy.Tifrunner.gnm2.ann1.3DH759.1	FAR1
arahy.Tifrunner.gnm2.ann1.7M8RAR	arahy.Tifrunner.gnm2.ann1.7M8RAR.1	FAR1
arahy.Tifrunner.gnm2.ann1.8433TV	arahy.Tifrunner.gnm2.ann1.8433TV.1	FAR1
arahy.Tifrunner.gnm2.ann1.8B7JRK	arahy.Tifrunner.gnm2.ann1.8B7JRK.1	FAR1
arahy.Tifrunner.gnm2.ann1.9K8J5U	arahy.Tifrunner.gnm2.ann1.9K8J5U.1	FAR1
arahy.Tifrunner.gnm2.ann1.C3RRT9	arahy.Tifrunner.gnm2.ann1.C3RRT9.1	FAR1
arahy.Tifrunner.gnm2.ann1.FPM2TZ	arahy.Tifrunner.gnm2.ann1.FPM2TZ.1	FAR1
arahy.Tifrunner.gnm2.ann1.HV6HRD	arahy.Tifrunner.gnm2.ann1.HV6HRD.1	FAR1
arahy.Tifrunner.gnm2.ann1.LFPY9D	arahy.Tifrunner.gnm2.ann1.LFPY9D.1	FAR1
arahy.Tifrunner.gnm2.ann1.P0DZ60	arahy.Tifrunner.gnm2.ann1.P0DZ60.1	FAR1
arahy.Tifrunner.gnm2.ann1.QD7BCG	arahy.Tifrunner.gnm2.ann1.QD7BCG.1	FAR1
arahy.Tifrunner.gnm2.ann1.QN1KDE	arahy.Tifrunner.gnm2.ann1.QN1KDE.1	FAR1
arahy.Tifrunner.gnm2.ann1.QR5X02	arahy.Tifrunner.gnm2.ann1.QR5X02.1	FAR1
arahy.Tifrunner.gnm2.ann1.YUMR6G	arahy.Tifrunner.gnm2.ann1.YUMR6G.1	FAR1
arahy.Tifrunner.gnm2.ann1.ZSYR8D	arahy.Tifrunner.gnm2.ann1.ZSYR8D.1	FAR1
arahy.Tifrunner.gnm2.ann1.23F54M	arahy.Tifrunner.gnm2.ann1.23F54M.1	FAR1
arahy.Tifrunner.gnm2.ann1.43NZX2	arahy.Tifrunner.gnm2.ann1.43NZX2.1	FAR1
arahy.Tifrunner.gnm2.ann1.96E2N1	arahy.Tifrunner.gnm2.ann1.96E2N1.1	FAR1
arahy.Tifrunner.gnm2.ann1.QI9WZR	arahy.Tifrunner.gnm2.ann1.QI9WZR.1	FAR1
arahy.Tifrunner.gnm2.ann1.SVU2WY	arahy.Tifrunner.gnm2.ann1.SVU2WY.1	FAR1
arahy.Tifrunner.gnm2.ann1.T3J6VH	arahy.Tifrunner.gnm2.ann1.T3J6VH.1	FAR1
arahy.Tifrunner.gnm2.ann1.YIT1R5	arahy.Tifrunner.gnm2.ann1.YIT1R5.1	FAR1
arahy.Tifrunner.gnm2.ann1.YPLZ25	arahy.Tifrunner.gnm2.ann1.YPLZ25.1	FAR1
arahy.Tifrunner.gnm2.ann1.UB10Y8	ONT.1415.1	GARP-ARR-B
arahy.Tifrunner.gnm2.ann1.QIR43M	ONT.17876.1	GARP-ARR-B
arahy.Tifrunner.gnm2.ann1.69B3L2	ONT.1807.1	GARP-ARR-B
arahy.Tifrunner.gnm2.ann1.D788HE	ONT.20479.1	GARP-ARR-B
arahy.Tifrunner.gnm2.ann1.ZM4C11	ONT.23313.1	GARP-ARR-B
arahy.Tifrunner.gnm2.ann1.N8Q6VK	ONT.37878.1	GARP-ARR-B
arahy.Tifrunner.gnm2.ann1.HUN5XX	ONT.4949.1	GARP-ARR-B
arahy.Tifrunner.gnm2.ann1.N36P5V	arahy.Tifrunner.gnm2.ann1.N36P5V.1	GARP-ARR-B
arahy.Tifrunner.gnm2.ann1.QRG75F	arahy.Tifrunner.gnm2.ann1.QRG75F.1	GARP-ARR-B
arahy.Tifrunner.gnm2.ann1.F8U6QL	arahy.Tifrunner.gnm2.ann1.F8U6QL.1	GARP-ARR-B
arahy.Tifrunner.gnm2.ann1.Q3RA0M	arahy.Tifrunner.gnm2.ann1.Q3RA0M.1	GARP-ARR-B
arahy.Tifrunner.gnm2.ann1.GIY6CE	arahy.Tifrunner.gnm2.ann1.GIY6CE.1	GARP-ARR-B
arahy.Tifrunner.gnm2.ann1.0DD300	arahy.Tifrunner.gnm2.ann1.0DD300.1	GARP-ARR-B
arahy.Tifrunner.gnm2.ann1.LEG0TK	arahy.Tifrunner.gnm2.ann1.LEG0TK.1	GARP-ARR-B
arahy.Tifrunner.gnm2.ann1.UG2HRK	arahy.Tifrunner.gnm2.ann1.UG2HRK.1	GARP-ARR-B
arahy.Tifrunner.gnm2.ann1.03F3RZ	ONT.10678.1	GARP-G2-like
arahy.Tifrunner.gnm2.ann1.H67HNM	ONT.11105.1	GARP-G2-like
arahy.Tifrunner.gnm2.ann1.ISGY16	ONT.13205.1	GARP-G2-like
arahy.Tifrunner.gnm2.ann1.X8J8BT	ONT.13961.1	GARP-G2-like
ONT.14840	ONT.14840.1	GARP-G2-like
arahy.Tifrunner.gnm2.ann1.18QESW	ONT.14999.2	GARP-G2-like
arahy.Tifrunner.gnm2.ann1.YR1NZ1	ONT.15972.4	GARP-G2-like
arahy.Tifrunner.gnm2.ann1.ZMGM97	ONT.16377.10	GARP-G2-like
arahy.Tifrunner.gnm2.ann1.MI35X1	ONT.16602.1	GARP-G2-like
ONT.16809	ONT.16809.1	GARP-G2-like
arahy.Tifrunner.gnm2.ann1.6R8KAD	ONT.17733.3	GARP-G2-like
arahy.Tifrunner.gnm2.ann1.GS51BL	ONT.20794.1	GARP-G2-like
arahy.Tifrunner.gnm2.ann1.JN4NL9	ONT.21391.1	GARP-G2-like
arahy.Tifrunner.gnm2.ann1.RRN1ZJ	ONT.22731.1	GARP-G2-like
arahy.Tifrunner.gnm2.ann1.K7A0IJ	ONT.2345.1	GARP-G2-like
arahy.Tifrunner.gnm2.ann1.SI8X9Q	ONT.24742.2	GARP-G2-like
arahy.Tifrunner.gnm2.ann1.NBI0A3	ONT.25944.1	GARP-G2-like
arahy.Tifrunner.gnm2.ann1.7QB8XJ	ONT.25945.1	GARP-G2-like
ONT.27864	ONT.27864.1	GARP-G2-like
arahy.Tifrunner.gnm2.ann1.U6QWXY	ONT.29705.1	GARP-G2-like
arahy.Tifrunner.gnm2.ann1.1I6ZSS	ONT.29964.1	GARP-G2-like
arahy.Tifrunner.gnm2.ann1.23K5JN	ONT.33487.2	GARP-G2-like
arahy.Tifrunner.gnm2.ann1.W1BSQT	ONT.34272.1	GARP-G2-like
arahy.Tifrunner.gnm2.ann1.T9R3PD	ONT.34431.2	GARP-G2-like
arahy.Tifrunner.gnm2.ann1.7L0GHA	ONT.34720.3	GARP-G2-like
arahy.Tifrunner.gnm2.ann1.EFC314	ONT.35694.11	GARP-G2-like
arahy.Tifrunner.gnm2.ann1.7BR3CD	ONT.3635.1	GARP-G2-like
arahy.Tifrunner.gnm2.ann1.019HRU	ONT.36412.1	GARP-G2-like
arahy.Tifrunner.gnm2.ann1.N32TVW	ONT.37448.1	GARP-G2-like
arahy.Tifrunner.gnm2.ann1.DD0TCJ	ONT.37737.1	GARP-G2-like
arahy.Tifrunner.gnm2.ann1.17JY83	ONT.411.1	GARP-G2-like
arahy.Tifrunner.gnm2.ann1.A9PKKK	ONT.5452.1	GARP-G2-like
arahy.Tifrunner.gnm2.ann1.C97XLR	ONT.6643.1	GARP-G2-like
arahy.Tifrunner.gnm2.ann1.V4D1J0	ONT.6644.2	GARP-G2-like
arahy.Tifrunner.gnm2.ann1.WDM4XI	ONT.895.1	GARP-G2-like
arahy.Tifrunner.gnm2.ann1.Y2U02I	ONT.9863.2	GARP-G2-like
arahy.Tifrunner.gnm2.ann1.USKV5G	arahy.Tifrunner.gnm2.ann1.USKV5G.1	GARP-G2-like
arahy.Tifrunner.gnm2.ann1.06CRWC	arahy.Tifrunner.gnm2.ann1.06CRWC.1	GARP-G2-like
arahy.Tifrunner.gnm2.ann1.LL3JQF	arahy.Tifrunner.gnm2.ann1.LL3JQF.1	GARP-G2-like
arahy.Tifrunner.gnm2.ann1.QX8C58	arahy.Tifrunner.gnm2.ann1.QX8C58.1	GARP-G2-like
arahy.Tifrunner.gnm2.ann1.QY4I34	arahy.Tifrunner.gnm2.ann1.QY4I34.1	GARP-G2-like
arahy.Tifrunner.gnm2.ann1.TMW3CG	arahy.Tifrunner.gnm2.ann1.TMW3CG.1	GARP-G2-like
arahy.Tifrunner.gnm2.ann1.Z0WZ2G	arahy.Tifrunner.gnm2.ann1.Z0WZ2G.1	GARP-G2-like
arahy.Tifrunner.gnm2.ann1.7C467Q	arahy.Tifrunner.gnm2.ann1.7C467Q.1	GARP-G2-like
arahy.Tifrunner.gnm2.ann1.8WUN2S	arahy.Tifrunner.gnm2.ann1.8WUN2S.1	GARP-G2-like
arahy.Tifrunner.gnm2.ann1.E59KL2	arahy.Tifrunner.gnm2.ann1.E59KL2.1	GARP-G2-like
arahy.Tifrunner.gnm2.ann1.J44A69	arahy.Tifrunner.gnm2.ann1.J44A69.1	GARP-G2-like
arahy.Tifrunner.gnm2.ann1.PQ2YE1	arahy.Tifrunner.gnm2.ann1.PQ2YE1.1	GARP-G2-like
arahy.Tifrunner.gnm2.ann1.RSPK5C	arahy.Tifrunner.gnm2.ann1.RSPK5C.1	GARP-G2-like
arahy.Tifrunner.gnm2.ann1.S9KT6V	arahy.Tifrunner.gnm2.ann1.S9KT6V.1	GARP-G2-like
arahy.Tifrunner.gnm2.ann1.SPR85I	arahy.Tifrunner.gnm2.ann1.SPR85I.1	GARP-G2-like
arahy.Tifrunner.gnm2.ann1.T25X4W	arahy.Tifrunner.gnm2.ann1.T25X4W.1	GARP-G2-like
arahy.Tifrunner.gnm2.ann1.VJ5QJ8	arahy.Tifrunner.gnm2.ann1.VJ5QJ8.1	GARP-G2-like
arahy.Tifrunner.gnm2.ann1.VPG32V	arahy.Tifrunner.gnm2.ann1.VPG32V.1	GARP-G2-like
arahy.Tifrunner.gnm2.ann1.YIX46G	arahy.Tifrunner.gnm2.ann1.YIX46G.1	GARP-G2-like
arahy.Tifrunner.gnm2.ann1.ZT2UHJ	arahy.Tifrunner.gnm2.ann1.ZT2UHJ.1	GARP-G2-like
arahy.Tifrunner.gnm2.ann1.14M6HG	arahy.Tifrunner.gnm2.ann1.14M6HG.1	GARP-G2-like
arahy.Tifrunner.gnm2.ann1.1F2INR	arahy.Tifrunner.gnm2.ann1.1F2INR.1	GARP-G2-like
arahy.Tifrunner.gnm2.ann1.I5CHDY	arahy.Tifrunner.gnm2.ann1.I5CHDY.1	GARP-G2-like
arahy.Tifrunner.gnm2.ann1.PVPS7T	arahy.Tifrunner.gnm2.ann1.PVPS7T.1	GARP-G2-like
arahy.Tifrunner.gnm2.ann1.WISH7K	arahy.Tifrunner.gnm2.ann1.WISH7K.1	GARP-G2-like
arahy.Tifrunner.gnm2.ann1.1J8Q1W	arahy.Tifrunner.gnm2.ann1.1J8Q1W.1	GARP-G2-like
arahy.Tifrunner.gnm2.ann1.1Z7GQF	arahy.Tifrunner.gnm2.ann1.1Z7GQF.1	GARP-G2-like
arahy.Tifrunner.gnm2.ann1.KK2QPE	arahy.Tifrunner.gnm2.ann1.KK2QPE.3	GARP-G2-like
arahy.Tifrunner.gnm2.ann1.S5DSK4	arahy.Tifrunner.gnm2.ann1.S5DSK4.1	GARP-G2-like
arahy.Tifrunner.gnm2.ann1.XH0653	arahy.Tifrunner.gnm2.ann1.XH0653.1	GARP-G2-like
arahy.Tifrunner.gnm2.ann1.18GZJ3	arahy.Tifrunner.gnm2.ann1.18GZJ3.1	GARP-G2-like
arahy.Tifrunner.gnm2.ann1.25X103	arahy.Tifrunner.gnm2.ann1.25X103.1	GARP-G2-like
arahy.Tifrunner.gnm2.ann1.47BGAF	arahy.Tifrunner.gnm2.ann1.47BGAF.1	GARP-G2-like
arahy.Tifrunner.gnm2.ann1.69RPC9	arahy.Tifrunner.gnm2.ann1.69RPC9.1	GARP-G2-like
arahy.Tifrunner.gnm2.ann1.GQXZ8M	arahy.Tifrunner.gnm2.ann1.GQXZ8M.1	GARP-G2-like
arahy.Tifrunner.gnm2.ann1.H11USM	arahy.Tifrunner.gnm2.ann1.H11USM.1	GARP-G2-like
arahy.Tifrunner.gnm2.ann1.MQY6TT	arahy.Tifrunner.gnm2.ann1.MQY6TT.1	GARP-G2-like
arahy.Tifrunner.gnm2.ann1.N0RGPS	arahy.Tifrunner.gnm2.ann1.N0RGPS.1	GARP-G2-like
arahy.Tifrunner.gnm2.ann1.SZ2X5E	arahy.Tifrunner.gnm2.ann1.SZ2X5E.1	GARP-G2-like
arahy.Tifrunner.gnm2.ann1.V5WQ77	arahy.Tifrunner.gnm2.ann1.V5WQ77.1	GARP-G2-like
arahy.Tifrunner.gnm2.ann1.YRV0GJ	arahy.Tifrunner.gnm2.ann1.YRV0GJ.1	GARP-G2-like
arahy.Tifrunner.gnm2.ann1.5GV92J	arahy.Tifrunner.gnm2.ann1.5GV92J.1	GARP-G2-like
arahy.Tifrunner.gnm2.ann1.86MRWY	arahy.Tifrunner.gnm2.ann1.86MRWY.1	GARP-G2-like
arahy.Tifrunner.gnm2.ann1.893SZW	arahy.Tifrunner.gnm2.ann1.893SZW.1	GARP-G2-like
arahy.Tifrunner.gnm2.ann1.GRY8GW	arahy.Tifrunner.gnm2.ann1.GRY8GW.1	GARP-G2-like
arahy.Tifrunner.gnm2.ann1.KD5B4I	arahy.Tifrunner.gnm2.ann1.KD5B4I.1	GARP-G2-like
arahy.Tifrunner.gnm2.ann1.T4XB5Y	arahy.Tifrunner.gnm2.ann1.T4XB5Y.1	GARP-G2-like
arahy.Tifrunner.gnm2.ann1.TJ07L6	arahy.Tifrunner.gnm2.ann1.TJ07L6.1	GARP-G2-like
arahy.Tifrunner.gnm2.ann1.Z2967R	arahy.Tifrunner.gnm2.ann1.Z2967R.1	GARP-G2-like
arahy.Tifrunner.gnm2.ann1.ZJ3KD6	arahy.Tifrunner.gnm2.ann1.ZJ3KD6.1	GARP-G2-like
arahy.Tifrunner.gnm2.ann1.GAW0T6	arahy.Tifrunner.gnm2.ann1.GAW0T6.1	GARP-G2-like
arahy.Tifrunner.gnm2.ann1.J82BMM	arahy.Tifrunner.gnm2.ann1.J82BMM.1	GARP-G2-like
arahy.Tifrunner.gnm2.ann1.NISN2Q	arahy.Tifrunner.gnm2.ann1.NISN2Q.1	GARP-G2-like
arahy.Tifrunner.gnm2.ann1.Q5BZ28	arahy.Tifrunner.gnm2.ann1.Q5BZ28.1	GARP-G2-like
arahy.Tifrunner.gnm2.ann1.VRF1CM	arahy.Tifrunner.gnm2.ann1.VRF1CM.1	GARP-G2-like
ONT.11788	ONT.11788.1	GeBP
arahy.Tifrunner.gnm2.ann1.DZ7Z6Q	ONT.17875.1	GeBP
arahy.Tifrunner.gnm2.ann1.Z7YL41	ONT.18775.1	GeBP
ONT.31143	ONT.31143.1	GeBP
arahy.Tifrunner.gnm2.ann1.ZZ4VEM	ONT.36631.2	GeBP
arahy.Tifrunner.gnm2.ann1.AC8M2L	arahy.Tifrunner.gnm2.ann1.AC8M2L.1	GeBP
arahy.Tifrunner.gnm2.ann1.CHJC5X	arahy.Tifrunner.gnm2.ann1.CHJC5X.1	GeBP
arahy.Tifrunner.gnm2.ann1.JZ11TB	arahy.Tifrunner.gnm2.ann1.JZ11TB.1	GeBP
arahy.Tifrunner.gnm2.ann1.L9U4X5	arahy.Tifrunner.gnm2.ann1.L9U4X5.1	GeBP
arahy.Tifrunner.gnm2.ann1.PHA4NK	ONT.10468.2	GNAT
arahy.Tifrunner.gnm2.ann1.J3GQ4Y	ONT.10635.1	GNAT
arahy.Tifrunner.gnm2.ann1.TC3YPE	ONT.11467.2	GNAT
arahy.Tifrunner.gnm2.ann1.86F2TK	ONT.12103.1	GNAT
arahy.Tifrunner.gnm2.ann1.M3J26F	ONT.14185.1	GNAT
arahy.Tifrunner.gnm2.ann1.D0MVTX	ONT.16338.10	GNAT
ONT.17649	ONT.17649.1	GNAT
arahy.Tifrunner.gnm2.ann1.RW2HW9	ONT.18488.1	GNAT
arahy.Tifrunner.gnm2.ann1.NKAS4C	ONT.18820.1	GNAT
ONT.20448	ONT.20448.1	GNAT
arahy.Tifrunner.gnm2.ann1.0JVE27	ONT.21042.1	GNAT
arahy.Tifrunner.gnm2.ann1.KDYD97	ONT.21115.2	GNAT
arahy.Tifrunner.gnm2.ann1.UL380H	ONT.23068.1	GNAT
arahy.Tifrunner.gnm2.ann1.NU1P8G	ONT.23431.1	GNAT
arahy.Tifrunner.gnm2.ann1.598RU2	ONT.24248.1	GNAT
arahy.Tifrunner.gnm2.ann1.WW5SAZ	ONT.24635.3	GNAT
arahy.Tifrunner.gnm2.ann1.7LY3NN	ONT.26341.1	GNAT
arahy.Tifrunner.gnm2.ann1.U6I4YS	ONT.27473.1	GNAT
arahy.Tifrunner.gnm2.ann1.F82WRM	ONT.27709.2	GNAT
arahy.Tifrunner.gnm2.ann1.M1K315	ONT.28052.1	GNAT
arahy.Tifrunner.gnm2.ann1.XK2UET	ONT.28723.1	GNAT
ONT.29295	ONT.29295.1	GNAT
arahy.Tifrunner.gnm2.ann1.NXU1NB	ONT.29923.1	GNAT
arahy.Tifrunner.gnm2.ann1.R5NTZZ	ONT.30420.1	GNAT
arahy.Tifrunner.gnm2.ann1.P67EX8	ONT.31441.1	GNAT
arahy.Tifrunner.gnm2.ann1.YPG8JQ	ONT.32271.1	GNAT
arahy.Tifrunner.gnm2.ann1.0NW2H0	ONT.34798.1	GNAT
ONT.35055	ONT.35055.2	GNAT
arahy.Tifrunner.gnm2.ann1.B5KM0B	ONT.36892.1	GNAT
ONT.370	ONT.370.1	GNAT
ONT.37628	ONT.37628.1	GNAT
arahy.Tifrunner.gnm2.ann1.TC8PXF	ONT.3845.1	GNAT
arahy.Tifrunner.gnm2.ann1.WXC194	ONT.38634.1	GNAT
arahy.Tifrunner.gnm2.ann1.Q2LGCQ	ONT.38878.2	GNAT
arahy.Tifrunner.gnm2.ann1.Y3SZAS	ONT.4194.1	GNAT
ONT.4199	ONT.4199.1	GNAT
arahy.Tifrunner.gnm2.ann1.KW18SN	ONT.4231.2	GNAT
arahy.Tifrunner.gnm2.ann1.3FR1H5	ONT.5341.2	GNAT
arahy.Tifrunner.gnm2.ann1.THUB96	ONT.5428.1	GNAT
arahy.Tifrunner.gnm2.ann1.XHC94G	ONT.588.1	GNAT
arahy.Tifrunner.gnm2.ann1.GE8FUD	ONT.660.2	GNAT
arahy.Tifrunner.gnm2.ann1.V4D1ZF	ONT.7045.2	GNAT
arahy.Tifrunner.gnm2.ann1.415TK8	ONT.8392.1	GNAT
arahy.Tifrunner.gnm2.ann1.FQS9XH	ONT.8399.1	GNAT
arahy.Tifrunner.gnm2.ann1.GP9GZC	ONT.9116.1	GNAT
ONT.9403	ONT.9403.1	GNAT
arahy.Tifrunner.gnm2.ann1.240KDJ	ONT.9407.1	GNAT
ONT.9949	ONT.9949.1	GNAT
arahy.Tifrunner.gnm2.ann1.43GZ20	arahy.Tifrunner.gnm2.ann1.43GZ20.1	GNAT
arahy.Tifrunner.gnm2.ann1.RLB3YD	arahy.Tifrunner.gnm2.ann1.RLB3YD.1	GNAT
arahy.Tifrunner.gnm2.ann1.0PBM2M	arahy.Tifrunner.gnm2.ann1.0PBM2M.1	GNAT
arahy.Tifrunner.gnm2.ann1.13N2B5	arahy.Tifrunner.gnm2.ann1.13N2B5.1	GNAT
arahy.Tifrunner.gnm2.ann1.H4QNV5	arahy.Tifrunner.gnm2.ann1.H4QNV5.1	GNAT
arahy.Tifrunner.gnm2.ann1.1ZYA2W	arahy.Tifrunner.gnm2.ann1.1ZYA2W.1	GNAT
arahy.Tifrunner.gnm2.ann1.FQMP84	arahy.Tifrunner.gnm2.ann1.FQMP84.1	GNAT
arahy.Tifrunner.gnm2.ann1.KDM1H7	arahy.Tifrunner.gnm2.ann1.KDM1H7.1	GNAT
arahy.Tifrunner.gnm2.ann1.L5PTYD	arahy.Tifrunner.gnm2.ann1.L5PTYD.1	GNAT
arahy.Tifrunner.gnm2.ann1.ML1PU9	arahy.Tifrunner.gnm2.ann1.ML1PU9.1	GNAT
arahy.Tifrunner.gnm2.ann1.P1JLUS	arahy.Tifrunner.gnm2.ann1.P1JLUS.1	GNAT
arahy.Tifrunner.gnm2.ann1.USM880	arahy.Tifrunner.gnm2.ann1.USM880.1	GNAT
arahy.Tifrunner.gnm2.ann1.V4ADPS	arahy.Tifrunner.gnm2.ann1.V4ADPS.1	GNAT
arahy.Tifrunner.gnm2.ann1.2AD11G	arahy.Tifrunner.gnm2.ann1.2AD11G.1	GNAT
arahy.Tifrunner.gnm2.ann1.E78GDQ	arahy.Tifrunner.gnm2.ann1.E78GDQ.1	GNAT
arahy.Tifrunner.gnm2.ann1.IXL9K3	arahy.Tifrunner.gnm2.ann1.IXL9K3.1	GNAT
arahy.Tifrunner.gnm2.ann1.RI9J7M	arahy.Tifrunner.gnm2.ann1.RI9J7M.1	GNAT
arahy.Tifrunner.gnm2.ann1.RYXG2W	arahy.Tifrunner.gnm2.ann1.RYXG2W.1	GNAT
arahy.Tifrunner.gnm2.ann1.EUZ8JK	arahy.Tifrunner.gnm2.ann1.EUZ8JK.1	GNAT
arahy.Tifrunner.gnm2.ann1.SN6IJK	arahy.Tifrunner.gnm2.ann1.SN6IJK.1	GNAT
arahy.Tifrunner.gnm2.ann1.UXPW02	arahy.Tifrunner.gnm2.ann1.UXPW02.1	GNAT
arahy.Tifrunner.gnm2.ann1.5V2BX3	arahy.Tifrunner.gnm2.ann1.5V2BX3.1	GNAT
arahy.Tifrunner.gnm2.ann1.B2PPBR	arahy.Tifrunner.gnm2.ann1.B2PPBR.1	GNAT
arahy.Tifrunner.gnm2.ann1.CV28ZI	arahy.Tifrunner.gnm2.ann1.CV28ZI.1	GNAT
arahy.Tifrunner.gnm2.ann1.DZ64CF	arahy.Tifrunner.gnm2.ann1.DZ64CF.1	GNAT
arahy.Tifrunner.gnm2.ann1.N6EW4G	arahy.Tifrunner.gnm2.ann1.N6EW4G.1	GNAT
arahy.Tifrunner.gnm2.ann1.U456D3	arahy.Tifrunner.gnm2.ann1.U456D3.1	GNAT
arahy.Tifrunner.gnm2.ann1.U6WHGD	arahy.Tifrunner.gnm2.ann1.U6WHGD.1	GNAT
arahy.Tifrunner.gnm2.ann1.XL0JHI	arahy.Tifrunner.gnm2.ann1.XL0JHI.1	GNAT
arahy.Tifrunner.gnm2.ann1.15S673	arahy.Tifrunner.gnm2.ann1.15S673.1	GNAT
arahy.Tifrunner.gnm2.ann1.GCG1Y2	arahy.Tifrunner.gnm2.ann1.GCG1Y2.1	GNAT
arahy.Tifrunner.gnm2.ann1.LIRE86	arahy.Tifrunner.gnm2.ann1.LIRE86.2	GNAT
arahy.Tifrunner.gnm2.ann1.QRU6X1	arahy.Tifrunner.gnm2.ann1.QRU6X1.1	GNAT
arahy.Tifrunner.gnm2.ann1.XZ9N91	arahy.Tifrunner.gnm2.ann1.XZ9N91.1	GNAT
arahy.Tifrunner.gnm2.ann1.YEB8JM	arahy.Tifrunner.gnm2.ann1.YEB8JM.1	GNAT
arahy.Tifrunner.gnm2.ann1.1G2CVV	ONT.1127.1	GRAS
arahy.Tifrunner.gnm2.ann1.H50D8Y	ONT.12166.1	GRAS
arahy.Tifrunner.gnm2.ann1.P9UX8E	ONT.12786.1	GRAS
ONT.14011	ONT.14011.1	GRAS
ONT.14098	ONT.14098.1	GRAS
arahy.Tifrunner.gnm2.ann1.C2E8GX	ONT.14595.1	GRAS
arahy.Tifrunner.gnm2.ann1.KFT90B	ONT.14846.2	GRAS
arahy.Tifrunner.gnm2.ann1.3U6Z4I	ONT.14848.1	GRAS
arahy.Tifrunner.gnm2.ann1.CF7XAP	ONT.1897.1	GRAS
arahy.Tifrunner.gnm2.ann1.MTF7G2	ONT.19311.1	GRAS
ONT.19812	ONT.19812.1	GRAS
ONT.21693	ONT.21693.1	GRAS
ONT.21741	ONT.21741.1	GRAS
arahy.Tifrunner.gnm2.ann1.IIU33D	ONT.22489.1	GRAS
arahy.Tifrunner.gnm2.ann1.1BB2MM	ONT.22829.1	GRAS
ONT.24551	ONT.24551.1	GRAS
ONT.24783	ONT.24783.1	GRAS
ONT.25337	ONT.25337.2	GRAS
ONT.2651	ONT.2651.1	GRAS
arahy.Tifrunner.gnm2.ann1.JU87H7	ONT.26793.1	GRAS
ONT.2686	ONT.2686.1	GRAS
ONT.27140	ONT.27140.1	GRAS
ONT.27672	ONT.27672.1	GRAS
ONT.28344	ONT.28344.1	GRAS
ONT.28490	ONT.28490.1	GRAS
arahy.Tifrunner.gnm2.ann1.59VQSP	ONT.32355.1	GRAS
arahy.Tifrunner.gnm2.ann1.9LNM8S	ONT.32401.1	GRAS
[truncated: 2,495 more rows]
