# Supplementary material for: Full-length transcriptome sequencing provides insights into alternative splicing under cold stress in peanut
Source: Front Plant Sci. 2024 Mar 7;15:1362277. doi: 10.3389/fpls.2024.1362277 (PMC10954824; doi:10.3389/fpls.2024.1362277)
Supplement: Supplementary file 11 [file Table_8.xlsx]

## Sheet: Sheet1
Table S10. Cold responsive transcription factors in the two peanut cultivars.
All cold responsive TFs (1351)	Cold responsive TFs specifically found in SLH（193）	Cold responsive TFs specifically found in ZH12（526）
arahy.Tifrunner.gnm2.ann1.00I77L	arahy.Tifrunner.gnm2.ann1.0U49HS	ONT.11499
arahy.Tifrunner.gnm2.ann1.00JV9G	arahy.Tifrunner.gnm2.ann1.12AQES	ONT.12083
arahy.Tifrunner.gnm2.ann1.014EBR	arahy.Tifrunner.gnm2.ann1.14UD5L	ONT.13798
arahy.Tifrunner.gnm2.ann1.03HAKR	arahy.Tifrunner.gnm2.ann1.17JY83	ONT.14098
arahy.Tifrunner.gnm2.ann1.03LME3	arahy.Tifrunner.gnm2.ann1.1E9R5B	ONT.16101
arahy.Tifrunner.gnm2.ann1.076XKT	arahy.Tifrunner.gnm2.ann1.1J1N84	ONT.16321
arahy.Tifrunner.gnm2.ann1.091A4A	arahy.Tifrunner.gnm2.ann1.1K6ZHH	ONT.18534
arahy.Tifrunner.gnm2.ann1.0AWF5M	arahy.Tifrunner.gnm2.ann1.29DZAQ	ONT.19527
arahy.Tifrunner.gnm2.ann1.0BLG9X	arahy.Tifrunner.gnm2.ann1.2NG6S0	ONT.19690
arahy.Tifrunner.gnm2.ann1.0CU6GK	arahy.Tifrunner.gnm2.ann1.2Q625H	ONT.22250
arahy.Tifrunner.gnm2.ann1.0FWB0U	arahy.Tifrunner.gnm2.ann1.2SUK7S	ONT.2436
arahy.Tifrunner.gnm2.ann1.0THM7P	arahy.Tifrunner.gnm2.ann1.30ZBSQ	ONT.24873
arahy.Tifrunner.gnm2.ann1.0U0SSW	arahy.Tifrunner.gnm2.ann1.3FR1H5	ONT.27699
arahy.Tifrunner.gnm2.ann1.0UF999	arahy.Tifrunner.gnm2.ann1.3G9MJD	ONT.28141
arahy.Tifrunner.gnm2.ann1.0UT8YS	arahy.Tifrunner.gnm2.ann1.3M73WP	ONT.32322
arahy.Tifrunner.gnm2.ann1.13YX47	arahy.Tifrunner.gnm2.ann1.4137UB	ONT.34277
arahy.Tifrunner.gnm2.ann1.18CGRH	arahy.Tifrunner.gnm2.ann1.45L6E0	ONT.36908
arahy.Tifrunner.gnm2.ann1.18QESW	arahy.Tifrunner.gnm2.ann1.46KP2H	ONT.37678
arahy.Tifrunner.gnm2.ann1.1B2Z8C	arahy.Tifrunner.gnm2.ann1.470EJV	ONT.37741
arahy.Tifrunner.gnm2.ann1.1B7IGJ	arahy.Tifrunner.gnm2.ann1.4D7F7P	ONT.38676
arahy.Tifrunner.gnm2.ann1.1C4B0A	arahy.Tifrunner.gnm2.ann1.4NTH9K	ONT.415
arahy.Tifrunner.gnm2.ann1.1CR6HA	arahy.Tifrunner.gnm2.ann1.4XS3FZ	ONT.5581
arahy.Tifrunner.gnm2.ann1.1D4W9H	arahy.Tifrunner.gnm2.ann1.51NNVX	ONT.816
arahy.Tifrunner.gnm2.ann1.1G2CVV	arahy.Tifrunner.gnm2.ann1.564Z05	arahy.Tifrunner.gnm2.ann1.12HUMH
arahy.Tifrunner.gnm2.ann1.1IJJ7X	arahy.Tifrunner.gnm2.ann1.56KTIF	arahy.Tifrunner.gnm2.ann1.29NKFC
arahy.Tifrunner.gnm2.ann1.1KM4NQ	arahy.Tifrunner.gnm2.ann1.5EJH8A	arahy.Tifrunner.gnm2.ann1.29NN0H
arahy.Tifrunner.gnm2.ann1.1PI2YG	arahy.Tifrunner.gnm2.ann1.5I2TXN	arahy.Tifrunner.gnm2.ann1.2H77W4
arahy.Tifrunner.gnm2.ann1.1QMW5J	arahy.Tifrunner.gnm2.ann1.5UD55A	arahy.Tifrunner.gnm2.ann1.2MPS86
arahy.Tifrunner.gnm2.ann1.1UE66A	arahy.Tifrunner.gnm2.ann1.5WR99K	arahy.Tifrunner.gnm2.ann1.449CV2
arahy.Tifrunner.gnm2.ann1.1V63ZN	arahy.Tifrunner.gnm2.ann1.669CET	arahy.Tifrunner.gnm2.ann1.5BA4ES
arahy.Tifrunner.gnm2.ann1.23B9T9	arahy.Tifrunner.gnm2.ann1.6B39MA	arahy.Tifrunner.gnm2.ann1.63G8L5
arahy.Tifrunner.gnm2.ann1.25PL5E	arahy.Tifrunner.gnm2.ann1.6BXT91	arahy.Tifrunner.gnm2.ann1.65HUV4
arahy.Tifrunner.gnm2.ann1.26GAKU	arahy.Tifrunner.gnm2.ann1.6YQ7UV	arahy.Tifrunner.gnm2.ann1.679QY2
arahy.Tifrunner.gnm2.ann1.29D948	arahy.Tifrunner.gnm2.ann1.748QI4	arahy.Tifrunner.gnm2.ann1.6835ZM
arahy.Tifrunner.gnm2.ann1.2A56XJ	arahy.Tifrunner.gnm2.ann1.76FVS2	arahy.Tifrunner.gnm2.ann1.6K442L
arahy.Tifrunner.gnm2.ann1.2AA9DZ	arahy.Tifrunner.gnm2.ann1.77CZVH	arahy.Tifrunner.gnm2.ann1.858S2J
arahy.Tifrunner.gnm2.ann1.2AHI7R	arahy.Tifrunner.gnm2.ann1.78GQMD	arahy.Tifrunner.gnm2.ann1.8E68ZN
arahy.Tifrunner.gnm2.ann1.2F1UPX	arahy.Tifrunner.gnm2.ann1.798CQ8	arahy.Tifrunner.gnm2.ann1.8XPX7R
arahy.Tifrunner.gnm2.ann1.2FYA1K	arahy.Tifrunner.gnm2.ann1.7QF3KQ	arahy.Tifrunner.gnm2.ann1.A5253D
arahy.Tifrunner.gnm2.ann1.2MPX2Y	arahy.Tifrunner.gnm2.ann1.7RR6EE	arahy.Tifrunner.gnm2.ann1.A8EX91
arahy.Tifrunner.gnm2.ann1.2PFX68	arahy.Tifrunner.gnm2.ann1.7T3N35	arahy.Tifrunner.gnm2.ann1.AFV1R8
arahy.Tifrunner.gnm2.ann1.2UCE3W	arahy.Tifrunner.gnm2.ann1.8BN0DB	arahy.Tifrunner.gnm2.ann1.AS0C7C
arahy.Tifrunner.gnm2.ann1.2Y0GDL	arahy.Tifrunner.gnm2.ann1.8G4CM0	arahy.Tifrunner.gnm2.ann1.BTE5MM
arahy.Tifrunner.gnm2.ann1.2YRL0L	arahy.Tifrunner.gnm2.ann1.8R729R	arahy.Tifrunner.gnm2.ann1.C3HPWP
arahy.Tifrunner.gnm2.ann1.31DYP6	arahy.Tifrunner.gnm2.ann1.8XLM1I	arahy.Tifrunner.gnm2.ann1.C9M3KU
arahy.Tifrunner.gnm2.ann1.32BR6K	arahy.Tifrunner.gnm2.ann1.95H00J	arahy.Tifrunner.gnm2.ann1.CC8IDD
arahy.Tifrunner.gnm2.ann1.32PDNQ	arahy.Tifrunner.gnm2.ann1.996ISG	arahy.Tifrunner.gnm2.ann1.CPTS0I
arahy.Tifrunner.gnm2.ann1.36H91F	arahy.Tifrunner.gnm2.ann1.A1GHB6	arahy.Tifrunner.gnm2.ann1.CVNS8P
arahy.Tifrunner.gnm2.ann1.36ZEN1	arahy.Tifrunner.gnm2.ann1.A58RJ7	arahy.Tifrunner.gnm2.ann1.CX086V
arahy.Tifrunner.gnm2.ann1.37A62C	arahy.Tifrunner.gnm2.ann1.A7GBNY	arahy.Tifrunner.gnm2.ann1.E9BLTS
arahy.Tifrunner.gnm2.ann1.37VRS2	arahy.Tifrunner.gnm2.ann1.A9PKKK	arahy.Tifrunner.gnm2.ann1.EJ82H8
arahy.Tifrunner.gnm2.ann1.380HSJ	arahy.Tifrunner.gnm2.ann1.ABQ1RQ	arahy.Tifrunner.gnm2.ann1.EPKF0N
arahy.Tifrunner.gnm2.ann1.3895TY	arahy.Tifrunner.gnm2.ann1.AHLX63	arahy.Tifrunner.gnm2.ann1.FP3Q5V
arahy.Tifrunner.gnm2.ann1.3E7WJ6	arahy.Tifrunner.gnm2.ann1.ATV9YP	arahy.Tifrunner.gnm2.ann1.FZU8AD
arahy.Tifrunner.gnm2.ann1.3F2LJ6	arahy.Tifrunner.gnm2.ann1.B8VX3Q	arahy.Tifrunner.gnm2.ann1.G3YZJ0
arahy.Tifrunner.gnm2.ann1.3FT6ZD	arahy.Tifrunner.gnm2.ann1.BAML4E	arahy.Tifrunner.gnm2.ann1.GBQU8N
arahy.Tifrunner.gnm2.ann1.3S471Z	arahy.Tifrunner.gnm2.ann1.BJW67H	arahy.Tifrunner.gnm2.ann1.GP7L65
arahy.Tifrunner.gnm2.ann1.3S8P0L	arahy.Tifrunner.gnm2.ann1.BL8W3W	arahy.Tifrunner.gnm2.ann1.GR8EZE
arahy.Tifrunner.gnm2.ann1.3TU9DB	arahy.Tifrunner.gnm2.ann1.BS74YV	arahy.Tifrunner.gnm2.ann1.H39FBL
arahy.Tifrunner.gnm2.ann1.3WAX0M	arahy.Tifrunner.gnm2.ann1.CD1PG8	arahy.Tifrunner.gnm2.ann1.HAG9AR
arahy.Tifrunner.gnm2.ann1.40UHTZ	arahy.Tifrunner.gnm2.ann1.CKY0R5	arahy.Tifrunner.gnm2.ann1.HU1B6R
arahy.Tifrunner.gnm2.ann1.42KS26	arahy.Tifrunner.gnm2.ann1.CS824N	arahy.Tifrunner.gnm2.ann1.IG3UT7
arahy.Tifrunner.gnm2.ann1.4364K7	arahy.Tifrunner.gnm2.ann1.CV46MP	arahy.Tifrunner.gnm2.ann1.IJ6373
arahy.Tifrunner.gnm2.ann1.47HK44	arahy.Tifrunner.gnm2.ann1.D032ER	arahy.Tifrunner.gnm2.ann1.J7P0LQ
arahy.Tifrunner.gnm2.ann1.47NS3A	arahy.Tifrunner.gnm2.ann1.D41UNS	arahy.Tifrunner.gnm2.ann1.J8HG2W
arahy.Tifrunner.gnm2.ann1.49VWUD	arahy.Tifrunner.gnm2.ann1.D5R23C	arahy.Tifrunner.gnm2.ann1.JB9PK4
arahy.Tifrunner.gnm2.ann1.4BF7AZ	arahy.Tifrunner.gnm2.ann1.DPV4Y1	arahy.Tifrunner.gnm2.ann1.JM0DSQ
arahy.Tifrunner.gnm2.ann1.4GH0FM	arahy.Tifrunner.gnm2.ann1.DX8F1P	arahy.Tifrunner.gnm2.ann1.JSN7JY
arahy.Tifrunner.gnm2.ann1.4HW5AH	arahy.Tifrunner.gnm2.ann1.DY7VNH	arahy.Tifrunner.gnm2.ann1.K4CW46
arahy.Tifrunner.gnm2.ann1.4KB8WD	arahy.Tifrunner.gnm2.ann1.E88P3Q	arahy.Tifrunner.gnm2.ann1.K64R7P
arahy.Tifrunner.gnm2.ann1.4L43B4	arahy.Tifrunner.gnm2.ann1.EBLC22	arahy.Tifrunner.gnm2.ann1.KNN8RN
arahy.Tifrunner.gnm2.ann1.4U9EUW	arahy.Tifrunner.gnm2.ann1.EXPS8P	arahy.Tifrunner.gnm2.ann1.L21EJT
arahy.Tifrunner.gnm2.ann1.4V5YZV	arahy.Tifrunner.gnm2.ann1.F2RES5	arahy.Tifrunner.gnm2.ann1.MBY2QM
arahy.Tifrunner.gnm2.ann1.4WA5US	arahy.Tifrunner.gnm2.ann1.F4SVGY	arahy.Tifrunner.gnm2.ann1.ME2JXJ
arahy.Tifrunner.gnm2.ann1.4Y7J59	arahy.Tifrunner.gnm2.ann1.FQS251	arahy.Tifrunner.gnm2.ann1.MGN032
arahy.Tifrunner.gnm2.ann1.4YP4NP	arahy.Tifrunner.gnm2.ann1.FW6W1M	arahy.Tifrunner.gnm2.ann1.MX4LCS
arahy.Tifrunner.gnm2.ann1.50TKKU	arahy.Tifrunner.gnm2.ann1.FYJY46	arahy.Tifrunner.gnm2.ann1.N7G5LN
arahy.Tifrunner.gnm2.ann1.52XQ2N	arahy.Tifrunner.gnm2.ann1.G26LFA	arahy.Tifrunner.gnm2.ann1.NAU3FJ
arahy.Tifrunner.gnm2.ann1.53HSKV	arahy.Tifrunner.gnm2.ann1.GE8FUD	arahy.Tifrunner.gnm2.ann1.NB8KRW
arahy.Tifrunner.gnm2.ann1.54SH3C	arahy.Tifrunner.gnm2.ann1.GGDF5U	arahy.Tifrunner.gnm2.ann1.NKAS4C
arahy.Tifrunner.gnm2.ann1.55B6KH	arahy.Tifrunner.gnm2.ann1.GN3J12	arahy.Tifrunner.gnm2.ann1.NLE5K3
arahy.Tifrunner.gnm2.ann1.5684ZR	arahy.Tifrunner.gnm2.ann1.GS0FK5	arahy.Tifrunner.gnm2.ann1.NLPK0N
arahy.Tifrunner.gnm2.ann1.56MHIC	arahy.Tifrunner.gnm2.ann1.GV8AWD	arahy.Tifrunner.gnm2.ann1.NXSQ64
arahy.Tifrunner.gnm2.ann1.577H6Y	arahy.Tifrunner.gnm2.ann1.H91V8V	arahy.Tifrunner.gnm2.ann1.P1JLUS
arahy.Tifrunner.gnm2.ann1.596HBI	arahy.Tifrunner.gnm2.ann1.HTSI62	arahy.Tifrunner.gnm2.ann1.P5AXXG
arahy.Tifrunner.gnm2.ann1.5A3FI2	arahy.Tifrunner.gnm2.ann1.I0NY0M	arahy.Tifrunner.gnm2.ann1.PZJ7B1
arahy.Tifrunner.gnm2.ann1.5AD6K9	arahy.Tifrunner.gnm2.ann1.I49I5G	arahy.Tifrunner.gnm2.ann1.QDL5QZ
arahy.Tifrunner.gnm2.ann1.5CG51V	arahy.Tifrunner.gnm2.ann1.ILS8DP	arahy.Tifrunner.gnm2.ann1.QGFJ76
arahy.Tifrunner.gnm2.ann1.5FCQ1J	arahy.Tifrunner.gnm2.ann1.IR61KG	arahy.Tifrunner.gnm2.ann1.QZZL54
arahy.Tifrunner.gnm2.ann1.5FT298	arahy.Tifrunner.gnm2.ann1.IZ1QNN	arahy.Tifrunner.gnm2.ann1.RIV6ZB
arahy.Tifrunner.gnm2.ann1.5G8LZC	arahy.Tifrunner.gnm2.ann1.J3GQ4Y	arahy.Tifrunner.gnm2.ann1.RX34PI
arahy.Tifrunner.gnm2.ann1.5KI8FH	arahy.Tifrunner.gnm2.ann1.J62Q7G	arahy.Tifrunner.gnm2.ann1.S8NMKG
arahy.Tifrunner.gnm2.ann1.5V6QPU	arahy.Tifrunner.gnm2.ann1.JT5ALL	arahy.Tifrunner.gnm2.ann1.TC9Y2U
arahy.Tifrunner.gnm2.ann1.5YT5MY	arahy.Tifrunner.gnm2.ann1.JZ11TB	arahy.Tifrunner.gnm2.ann1.U6WHGD
arahy.Tifrunner.gnm2.ann1.60VMKJ	arahy.Tifrunner.gnm2.ann1.K0N155	arahy.Tifrunner.gnm2.ann1.V5FMPV
arahy.Tifrunner.gnm2.ann1.6187DS	arahy.Tifrunner.gnm2.ann1.K6EU4R	arahy.Tifrunner.gnm2.ann1.V88TU5
arahy.Tifrunner.gnm2.ann1.62HRHN	arahy.Tifrunner.gnm2.ann1.KM5KAV	arahy.Tifrunner.gnm2.ann1.VI6QZG
arahy.Tifrunner.gnm2.ann1.6494R5	arahy.Tifrunner.gnm2.ann1.KVXN1E	arahy.Tifrunner.gnm2.ann1.VPG32V
arahy.Tifrunner.gnm2.ann1.65NT4G	arahy.Tifrunner.gnm2.ann1.L1PMVE	arahy.Tifrunner.gnm2.ann1.W56I62
arahy.Tifrunner.gnm2.ann1.65U0MI	arahy.Tifrunner.gnm2.ann1.L90JUP	arahy.Tifrunner.gnm2.ann1.WF4CBH
arahy.Tifrunner.gnm2.ann1.6DX332	arahy.Tifrunner.gnm2.ann1.LIZK6F	arahy.Tifrunner.gnm2.ann1.WSM8QM
arahy.Tifrunner.gnm2.ann1.6EBR5V	arahy.Tifrunner.gnm2.ann1.LT7EDZ	arahy.Tifrunner.gnm2.ann1.Y4DE2H
arahy.Tifrunner.gnm2.ann1.6FZ3DA	arahy.Tifrunner.gnm2.ann1.MCR2FH	arahy.Tifrunner.gnm2.ann1.YA9X9Q
arahy.Tifrunner.gnm2.ann1.6JGL55	arahy.Tifrunner.gnm2.ann1.MG2JR8	arahy.Tifrunner.gnm2.ann1.ZQ919F
arahy.Tifrunner.gnm2.ann1.6LM78C	arahy.Tifrunner.gnm2.ann1.MH5UWC	arahy.Tifrunner.gnm2.ann1.ZW7540
arahy.Tifrunner.gnm2.ann1.6W2W8X	arahy.Tifrunner.gnm2.ann1.N49JF0	ONT.10649
arahy.Tifrunner.gnm2.ann1.71EHKP	arahy.Tifrunner.gnm2.ann1.N565XM	ONT.14011
arahy.Tifrunner.gnm2.ann1.72FWH3	arahy.Tifrunner.gnm2.ann1.NAZL6H	ONT.14346
arahy.Tifrunner.gnm2.ann1.73DHZN	arahy.Tifrunner.gnm2.ann1.NU01L9	ONT.15400
arahy.Tifrunner.gnm2.ann1.7472IT	arahy.Tifrunner.gnm2.ann1.NWRG9K	ONT.17164
arahy.Tifrunner.gnm2.ann1.768P1R	arahy.Tifrunner.gnm2.ann1.P2THRP	ONT.17425
arahy.Tifrunner.gnm2.ann1.76C240	arahy.Tifrunner.gnm2.ann1.P4XMCK	ONT.18522
arahy.Tifrunner.gnm2.ann1.7CSR8W	arahy.Tifrunner.gnm2.ann1.P67EX8	ONT.18910
arahy.Tifrunner.gnm2.ann1.7G7SK7	arahy.Tifrunner.gnm2.ann1.PN4MV0	ONT.20803
arahy.Tifrunner.gnm2.ann1.7L0DWH	arahy.Tifrunner.gnm2.ann1.Q10S7I	ONT.24754
arahy.Tifrunner.gnm2.ann1.7L0GHA	arahy.Tifrunner.gnm2.ann1.Q28BRX	ONT.28792
arahy.Tifrunner.gnm2.ann1.7LY3NN	arahy.Tifrunner.gnm2.ann1.Q67Z2R	ONT.28827
arahy.Tifrunner.gnm2.ann1.7MW9BK	arahy.Tifrunner.gnm2.ann1.Q9GEU7	ONT.30165
arahy.Tifrunner.gnm2.ann1.7P5JVV	arahy.Tifrunner.gnm2.ann1.QR3GWV	ONT.3128
arahy.Tifrunner.gnm2.ann1.7QKH3M	arahy.Tifrunner.gnm2.ann1.QZK539	ONT.33105
arahy.Tifrunner.gnm2.ann1.7TT8S3	arahy.Tifrunner.gnm2.ann1.R1C8VV	ONT.34016
arahy.Tifrunner.gnm2.ann1.7WH0ZP	arahy.Tifrunner.gnm2.ann1.RA3MKB	ONT.35055
arahy.Tifrunner.gnm2.ann1.7X0NJW	arahy.Tifrunner.gnm2.ann1.RCKD5T	ONT.36954
arahy.Tifrunner.gnm2.ann1.857KFG	arahy.Tifrunner.gnm2.ann1.RSI8TM	ONT.425
arahy.Tifrunner.gnm2.ann1.85VPHV	arahy.Tifrunner.gnm2.ann1.S1X8C1	ONT.5928
arahy.Tifrunner.gnm2.ann1.86F2TK	arahy.Tifrunner.gnm2.ann1.S45US4	ONT.6101
arahy.Tifrunner.gnm2.ann1.87AL67	arahy.Tifrunner.gnm2.ann1.S6585G	ONT.9484
arahy.Tifrunner.gnm2.ann1.88B2ED	arahy.Tifrunner.gnm2.ann1.SERN02	ONT.9949
arahy.Tifrunner.gnm2.ann1.8CZ745	arahy.Tifrunner.gnm2.ann1.T7BWXM	arahy.Tifrunner.gnm2.ann1.01XFNB
arahy.Tifrunner.gnm2.ann1.8D109F	arahy.Tifrunner.gnm2.ann1.T95EUW	arahy.Tifrunner.gnm2.ann1.02IZMF
arahy.Tifrunner.gnm2.ann1.8JT992	arahy.Tifrunner.gnm2.ann1.TC8PXF	arahy.Tifrunner.gnm2.ann1.036Q5Z
arahy.Tifrunner.gnm2.ann1.8K9FRI	arahy.Tifrunner.gnm2.ann1.TEZ5MC	arahy.Tifrunner.gnm2.ann1.0DD300
arahy.Tifrunner.gnm2.ann1.8KC8J6	arahy.Tifrunner.gnm2.ann1.TZM64J	arahy.Tifrunner.gnm2.ann1.0FU07W
arahy.Tifrunner.gnm2.ann1.8KX9XE	arahy.Tifrunner.gnm2.ann1.U14WQI	arahy.Tifrunner.gnm2.ann1.0G4LNA
arahy.Tifrunner.gnm2.ann1.8LB9ZD	arahy.Tifrunner.gnm2.ann1.U7HMBF	arahy.Tifrunner.gnm2.ann1.0NLM3R
arahy.Tifrunner.gnm2.ann1.8MV22J	arahy.Tifrunner.gnm2.ann1.UG5YAZ	arahy.Tifrunner.gnm2.ann1.0QJD35
arahy.Tifrunner.gnm2.ann1.8U41WB	arahy.Tifrunner.gnm2.ann1.UTHZ1X	arahy.Tifrunner.gnm2.ann1.0SK1H1
arahy.Tifrunner.gnm2.ann1.908HV2	arahy.Tifrunner.gnm2.ann1.UUW3MN	arahy.Tifrunner.gnm2.ann1.0V6YW0
arahy.Tifrunner.gnm2.ann1.96XQBG	arahy.Tifrunner.gnm2.ann1.UV35CQ	arahy.Tifrunner.gnm2.ann1.0ZB9Y5
arahy.Tifrunner.gnm2.ann1.97AX4B	arahy.Tifrunner.gnm2.ann1.UX5VDV	arahy.Tifrunner.gnm2.ann1.11KZZ9
arahy.Tifrunner.gnm2.ann1.9C1IJD	arahy.Tifrunner.gnm2.ann1.UX6KKC	arahy.Tifrunner.gnm2.ann1.13C0EN
arahy.Tifrunner.gnm2.ann1.9IQ583	arahy.Tifrunner.gnm2.ann1.V4I8CJ	arahy.Tifrunner.gnm2.ann1.18KTSH
arahy.Tifrunner.gnm2.ann1.9KRV5K	arahy.Tifrunner.gnm2.ann1.V8BXHT	arahy.Tifrunner.gnm2.ann1.1BTX43
arahy.Tifrunner.gnm2.ann1.9LNM8S	arahy.Tifrunner.gnm2.ann1.VNR2QD	arahy.Tifrunner.gnm2.ann1.1BXK41
arahy.Tifrunner.gnm2.ann1.9PR62B	arahy.Tifrunner.gnm2.ann1.W17VPE	arahy.Tifrunner.gnm2.ann1.1HT5LR
arahy.Tifrunner.gnm2.ann1.9RJJ4S	arahy.Tifrunner.gnm2.ann1.W73X2G	arahy.Tifrunner.gnm2.ann1.1P6DI5
arahy.Tifrunner.gnm2.ann1.9UXU7A	arahy.Tifrunner.gnm2.ann1.W74017	arahy.Tifrunner.gnm2.ann1.1QJ78E
arahy.Tifrunner.gnm2.ann1.9WG3Z1	arahy.Tifrunner.gnm2.ann1.WGS0P4	arahy.Tifrunner.gnm2.ann1.2031JR
arahy.Tifrunner.gnm2.ann1.9ZTQ0N	arahy.Tifrunner.gnm2.ann1.WNEW3V	arahy.Tifrunner.gnm2.ann1.20C5U6
arahy.Tifrunner.gnm2.ann1.A1VWSL	arahy.Tifrunner.gnm2.ann1.WQ4R53	arahy.Tifrunner.gnm2.ann1.23K5JN
arahy.Tifrunner.gnm2.ann1.A26VA3	arahy.Tifrunner.gnm2.ann1.WVAI17	arahy.Tifrunner.gnm2.ann1.253MV8
arahy.Tifrunner.gnm2.ann1.A3ULYL	arahy.Tifrunner.gnm2.ann1.X1PT0Q	arahy.Tifrunner.gnm2.ann1.286K5M
arahy.Tifrunner.gnm2.ann1.A43QXH	arahy.Tifrunner.gnm2.ann1.X25DG1	arahy.Tifrunner.gnm2.ann1.28MHAL
arahy.Tifrunner.gnm2.ann1.A77B5H	arahy.Tifrunner.gnm2.ann1.X3LKGW	arahy.Tifrunner.gnm2.ann1.2A4XC9
arahy.Tifrunner.gnm2.ann1.A7SJM3	arahy.Tifrunner.gnm2.ann1.X9RD42	arahy.Tifrunner.gnm2.ann1.2DN1X0
arahy.Tifrunner.gnm2.ann1.A9DUZ3	arahy.Tifrunner.gnm2.ann1.XL1L9T	arahy.Tifrunner.gnm2.ann1.2GK99M
arahy.Tifrunner.gnm2.ann1.A9G6ZW	arahy.Tifrunner.gnm2.ann1.XPK4NL	arahy.Tifrunner.gnm2.ann1.2HI4J5
arahy.Tifrunner.gnm2.ann1.ABBA5Z	arahy.Tifrunner.gnm2.ann1.Y1X04L	arahy.Tifrunner.gnm2.ann1.2J1BD7
arahy.Tifrunner.gnm2.ann1.ACH06T	arahy.Tifrunner.gnm2.ann1.Y3SZAS	arahy.Tifrunner.gnm2.ann1.31J8XM
arahy.Tifrunner.gnm2.ann1.AFHS7R	arahy.Tifrunner.gnm2.ann1.Y9PZ1H	arahy.Tifrunner.gnm2.ann1.372SCG
arahy.Tifrunner.gnm2.ann1.AL7WCM	arahy.Tifrunner.gnm2.ann1.YBER36	arahy.Tifrunner.gnm2.ann1.3815T4
arahy.Tifrunner.gnm2.ann1.ALL85F	arahy.Tifrunner.gnm2.ann1.YR1NZ1	arahy.Tifrunner.gnm2.ann1.38NBAQ
arahy.Tifrunner.gnm2.ann1.ARS1HB	arahy.Tifrunner.gnm2.ann1.Z03QFY	arahy.Tifrunner.gnm2.ann1.3C4V56
arahy.Tifrunner.gnm2.ann1.AUP71V	arahy.Tifrunner.gnm2.ann1.Z04G07	arahy.Tifrunner.gnm2.ann1.3D7MPL
arahy.Tifrunner.gnm2.ann1.AWSU0J	arahy.Tifrunner.gnm2.ann1.Z6X6WE	arahy.Tifrunner.gnm2.ann1.3F6TQT
arahy.Tifrunner.gnm2.ann1.AX2FME	arahy.Tifrunner.gnm2.ann1.Z8TZMB	arahy.Tifrunner.gnm2.ann1.3GQ9MB
arahy.Tifrunner.gnm2.ann1.AY8I6Y	arahy.Tifrunner.gnm2.ann1.ZC30QF	arahy.Tifrunner.gnm2.ann1.3N6K0N
arahy.Tifrunner.gnm2.ann1.B1IT4T	arahy.Tifrunner.gnm2.ann1.ZCTZ1D	arahy.Tifrunner.gnm2.ann1.3RY6J8
arahy.Tifrunner.gnm2.ann1.B2AD5C	arahy.Tifrunner.gnm2.ann1.ZDQ75D	arahy.Tifrunner.gnm2.ann1.3U6Z4I
arahy.Tifrunner.gnm2.ann1.B3NTUN	arahy.Tifrunner.gnm2.ann1.ZJ3KD6	arahy.Tifrunner.gnm2.ann1.40DIQU
arahy.Tifrunner.gnm2.ann1.B4LZ3P	arahy.Tifrunner.gnm2.ann1.ZL7UIF	arahy.Tifrunner.gnm2.ann1.42MKBI
arahy.Tifrunner.gnm2.ann1.B815UL	arahy.Tifrunner.gnm2.ann1.ZMGM97	arahy.Tifrunner.gnm2.ann1.44B081
arahy.Tifrunner.gnm2.ann1.B8P5ZC	arahy.Tifrunner.gnm2.ann1.ZPNH9W	arahy.Tifrunner.gnm2.ann1.46RN8V
arahy.Tifrunner.gnm2.ann1.BAL5EB	arahy.Tifrunner.gnm2.ann1.ZRTB0J	arahy.Tifrunner.gnm2.ann1.4BPU9Y
arahy.Tifrunner.gnm2.ann1.BCR6RP	arahy.Tifrunner.gnm2.ann1.ZZD7T7	arahy.Tifrunner.gnm2.ann1.4E445H
arahy.Tifrunner.gnm2.ann1.BF0KEW	ONT.14526	arahy.Tifrunner.gnm2.ann1.5041YP
arahy.Tifrunner.gnm2.ann1.BFU0GS	ONT.14997	arahy.Tifrunner.gnm2.ann1.50MPSE
arahy.Tifrunner.gnm2.ann1.BH211Y	ONT.16034	arahy.Tifrunner.gnm2.ann1.56MJ2J
arahy.Tifrunner.gnm2.ann1.BHH2Q1	ONT.17751	arahy.Tifrunner.gnm2.ann1.598RU2
arahy.Tifrunner.gnm2.ann1.BII4R6	ONT.23208	arahy.Tifrunner.gnm2.ann1.5CX2AU
arahy.Tifrunner.gnm2.ann1.BQ8TCS	ONT.24900	arahy.Tifrunner.gnm2.ann1.5EK85H
arahy.Tifrunner.gnm2.ann1.BRHA2V	ONT.2686	arahy.Tifrunner.gnm2.ann1.5LZP4T
arahy.Tifrunner.gnm2.ann1.BWT8ND	ONT.27355	arahy.Tifrunner.gnm2.ann1.5MEL2D
arahy.Tifrunner.gnm2.ann1.BWV8RN	ONT.27902	arahy.Tifrunner.gnm2.ann1.5Q88N2
arahy.Tifrunner.gnm2.ann1.C126L3	ONT.31423	arahy.Tifrunner.gnm2.ann1.5RG0UU
arahy.Tifrunner.gnm2.ann1.C14L30	ONT.32224	arahy.Tifrunner.gnm2.ann1.5XCD2W
arahy.Tifrunner.gnm2.ann1.C1JFDB	ONT.33045	arahy.Tifrunner.gnm2.ann1.69B3L2
arahy.Tifrunner.gnm2.ann1.C1L015	ONT.36082	arahy.Tifrunner.gnm2.ann1.69QRE7
arahy.Tifrunner.gnm2.ann1.C2E8GX	ONT.37181	arahy.Tifrunner.gnm2.ann1.6BR0GS
arahy.Tifrunner.gnm2.ann1.C4VQXX	ONT.4311	arahy.Tifrunner.gnm2.ann1.6FS9GU
arahy.Tifrunner.gnm2.ann1.C5K50D	ONT.5606	arahy.Tifrunner.gnm2.ann1.6HMZ07
arahy.Tifrunner.gnm2.ann1.C6MU4Z	ONT.5700	arahy.Tifrunner.gnm2.ann1.6MJ8Q6
arahy.Tifrunner.gnm2.ann1.C8ILII	ONT.7094	arahy.Tifrunner.gnm2.ann1.6MXT9H
arahy.Tifrunner.gnm2.ann1.CAS3GS		arahy.Tifrunner.gnm2.ann1.6NN0YE
arahy.Tifrunner.gnm2.ann1.CDS96U		arahy.Tifrunner.gnm2.ann1.6TI82F
arahy.Tifrunner.gnm2.ann1.CF7XAP		arahy.Tifrunner.gnm2.ann1.6UMZ2R
arahy.Tifrunner.gnm2.ann1.CFQ0TD		arahy.Tifrunner.gnm2.ann1.6ZR463
arahy.Tifrunner.gnm2.ann1.CH5A50		arahy.Tifrunner.gnm2.ann1.71NB6R
arahy.Tifrunner.gnm2.ann1.CH7PW0		arahy.Tifrunner.gnm2.ann1.79TY2T
arahy.Tifrunner.gnm2.ann1.CVA9UE		arahy.Tifrunner.gnm2.ann1.79UAYX
arahy.Tifrunner.gnm2.ann1.CWGX97		arahy.Tifrunner.gnm2.ann1.7JYX6X
arahy.Tifrunner.gnm2.ann1.CZ6VEU		arahy.Tifrunner.gnm2.ann1.7QL5S6
arahy.Tifrunner.gnm2.ann1.D15G2D		arahy.Tifrunner.gnm2.ann1.7UDZ1N
arahy.Tifrunner.gnm2.ann1.D15RR9		arahy.Tifrunner.gnm2.ann1.7WQ35J
arahy.Tifrunner.gnm2.ann1.D56WMI		arahy.Tifrunner.gnm2.ann1.7Z9IPQ
arahy.Tifrunner.gnm2.ann1.D90B1M		arahy.Tifrunner.gnm2.ann1.825X9M
arahy.Tifrunner.gnm2.ann1.DE5YG6		arahy.Tifrunner.gnm2.ann1.83IFXD
arahy.Tifrunner.gnm2.ann1.DEK8Z8		arahy.Tifrunner.gnm2.ann1.83Q9A2
arahy.Tifrunner.gnm2.ann1.DG2K05		arahy.Tifrunner.gnm2.ann1.84W2TN
arahy.Tifrunner.gnm2.ann1.DH24MV		arahy.Tifrunner.gnm2.ann1.85WIHV
arahy.Tifrunner.gnm2.ann1.DJI5YQ		arahy.Tifrunner.gnm2.ann1.8W2D3B
arahy.Tifrunner.gnm2.ann1.DLKB6Q		arahy.Tifrunner.gnm2.ann1.8ZPK8F
arahy.Tifrunner.gnm2.ann1.DPKT20		arahy.Tifrunner.gnm2.ann1.92FFKE
arahy.Tifrunner.gnm2.ann1.DPQ6SD		arahy.Tifrunner.gnm2.ann1.94M007
arahy.Tifrunner.gnm2.ann1.DRB5KP		arahy.Tifrunner.gnm2.ann1.96C52J
arahy.Tifrunner.gnm2.ann1.DVQ9X5		arahy.Tifrunner.gnm2.ann1.9CNE94
arahy.Tifrunner.gnm2.ann1.DW6EQY		arahy.Tifrunner.gnm2.ann1.9GY8Y8
arahy.Tifrunner.gnm2.ann1.DY3CW6		arahy.Tifrunner.gnm2.ann1.9QPF88
arahy.Tifrunner.gnm2.ann1.E0X5DU		arahy.Tifrunner.gnm2.ann1.9SCD6T
arahy.Tifrunner.gnm2.ann1.E4SRBI		arahy.Tifrunner.gnm2.ann1.A0F858
arahy.Tifrunner.gnm2.ann1.E78XAF		arahy.Tifrunner.gnm2.ann1.A6JJY3
arahy.Tifrunner.gnm2.ann1.E8Y2WS		arahy.Tifrunner.gnm2.ann1.A8Q4IW
arahy.Tifrunner.gnm2.ann1.EDW718		arahy.Tifrunner.gnm2.ann1.AAI19J
arahy.Tifrunner.gnm2.ann1.EFC314		arahy.Tifrunner.gnm2.ann1.AB1T8P
arahy.Tifrunner.gnm2.ann1.EGF22G		arahy.Tifrunner.gnm2.ann1.AC1RDM
arahy.Tifrunner.gnm2.ann1.EJIH9F		arahy.Tifrunner.gnm2.ann1.AIPG34
arahy.Tifrunner.gnm2.ann1.ER48TH		arahy.Tifrunner.gnm2.ann1.AJV249
arahy.Tifrunner.gnm2.ann1.EXG4FA		arahy.Tifrunner.gnm2.ann1.AKSW6P
arahy.Tifrunner.gnm2.ann1.EXJ5K8		arahy.Tifrunner.gnm2.ann1.AR1CII
arahy.Tifrunner.gnm2.ann1.EZ5RGK		arahy.Tifrunner.gnm2.ann1.AVA03Z
arahy.Tifrunner.gnm2.ann1.F096Y2		arahy.Tifrunner.gnm2.ann1.AYWF3K
arahy.Tifrunner.gnm2.ann1.F1F9U2		arahy.Tifrunner.gnm2.ann1.B16MMT
arahy.Tifrunner.gnm2.ann1.F2D5GR		arahy.Tifrunner.gnm2.ann1.B1KVMA
arahy.Tifrunner.gnm2.ann1.F7WS4I		arahy.Tifrunner.gnm2.ann1.B53UZQ
arahy.Tifrunner.gnm2.ann1.F95VPU		arahy.Tifrunner.gnm2.ann1.B9QMIW
arahy.Tifrunner.gnm2.ann1.F9MJGS		arahy.Tifrunner.gnm2.ann1.BBC6WZ
arahy.Tifrunner.gnm2.ann1.FCSG49		arahy.Tifrunner.gnm2.ann1.BGR119
arahy.Tifrunner.gnm2.ann1.FDN5YK		arahy.Tifrunner.gnm2.ann1.C4R67I
arahy.Tifrunner.gnm2.ann1.FFY74H		arahy.Tifrunner.gnm2.ann1.CB6P6Z
arahy.Tifrunner.gnm2.ann1.FJH25Q		arahy.Tifrunner.gnm2.ann1.CDP1KS
arahy.Tifrunner.gnm2.ann1.FL9AGG		arahy.Tifrunner.gnm2.ann1.D0MVTX
arahy.Tifrunner.gnm2.ann1.FQS9XH		arahy.Tifrunner.gnm2.ann1.D1YJVB
arahy.Tifrunner.gnm2.ann1.FTRM9I		arahy.Tifrunner.gnm2.ann1.D3LV4V
arahy.Tifrunner.gnm2.ann1.FU1JML		arahy.Tifrunner.gnm2.ann1.D773D7
arahy.Tifrunner.gnm2.ann1.FVN5RM		arahy.Tifrunner.gnm2.ann1.D8MTW4
arahy.Tifrunner.gnm2.ann1.FVZ9TJ		arahy.Tifrunner.gnm2.ann1.D979GK
arahy.Tifrunner.gnm2.ann1.FWIG8T		arahy.Tifrunner.gnm2.ann1.DD0TCJ
arahy.Tifrunner.gnm2.ann1.FX782E		arahy.Tifrunner.gnm2.ann1.DF1HSU
arahy.Tifrunner.gnm2.ann1.FYS41P		arahy.Tifrunner.gnm2.ann1.DHT5D0
arahy.Tifrunner.gnm2.ann1.G0YQ1S		arahy.Tifrunner.gnm2.ann1.DI6U38
arahy.Tifrunner.gnm2.ann1.G0Z736		arahy.Tifrunner.gnm2.ann1.DIZB8V
arahy.Tifrunner.gnm2.ann1.G729YX		arahy.Tifrunner.gnm2.ann1.DL3ZW4
arahy.Tifrunner.gnm2.ann1.G9MQRS		arahy.Tifrunner.gnm2.ann1.DP35X1
arahy.Tifrunner.gnm2.ann1.GCG1Y2		arahy.Tifrunner.gnm2.ann1.DU9C9C
arahy.Tifrunner.gnm2.ann1.GF54Z4		arahy.Tifrunner.gnm2.ann1.E2UI1Z
arahy.Tifrunner.gnm2.ann1.GJ0ZSN		arahy.Tifrunner.gnm2.ann1.E7XDIB
arahy.Tifrunner.gnm2.ann1.GQZA4M		arahy.Tifrunner.gnm2.ann1.EG887M
arahy.Tifrunner.gnm2.ann1.GRY8GW		arahy.Tifrunner.gnm2.ann1.EU8XRE
arahy.Tifrunner.gnm2.ann1.GUW9QM		arahy.Tifrunner.gnm2.ann1.EUH4IG
arahy.Tifrunner.gnm2.ann1.GW3WU5		arahy.Tifrunner.gnm2.ann1.EZ2Q4B
arahy.Tifrunner.gnm2.ann1.GX00WG		arahy.Tifrunner.gnm2.ann1.F1GXSN
arahy.Tifrunner.gnm2.ann1.GYR78M		arahy.Tifrunner.gnm2.ann1.F25RYT
arahy.Tifrunner.gnm2.ann1.GZBK6D		arahy.Tifrunner.gnm2.ann1.F330XL
arahy.Tifrunner.gnm2.ann1.H2N64Y		arahy.Tifrunner.gnm2.ann1.F6NJQK
arahy.Tifrunner.gnm2.ann1.H3HGUT		arahy.Tifrunner.gnm2.ann1.FHJ4BK
arahy.Tifrunner.gnm2.ann1.H3KMIQ		arahy.Tifrunner.gnm2.ann1.GD5YP7
arahy.Tifrunner.gnm2.ann1.H50D8Y		arahy.Tifrunner.gnm2.ann1.GF6ZB7
arahy.Tifrunner.gnm2.ann1.H515SB		arahy.Tifrunner.gnm2.ann1.GIJ59W
arahy.Tifrunner.gnm2.ann1.H764QZ		arahy.Tifrunner.gnm2.ann1.GIY6CE
arahy.Tifrunner.gnm2.ann1.H78LTB		arahy.Tifrunner.gnm2.ann1.GLQ3B3
arahy.Tifrunner.gnm2.ann1.H916D0		arahy.Tifrunner.gnm2.ann1.GMWG2V
arahy.Tifrunner.gnm2.ann1.H9D2WH		arahy.Tifrunner.gnm2.ann1.GN3L7I
arahy.Tifrunner.gnm2.ann1.HA5D83		arahy.Tifrunner.gnm2.ann1.GR7XEI
arahy.Tifrunner.gnm2.ann1.HGAZ7D		arahy.Tifrunner.gnm2.ann1.GS51BL
arahy.Tifrunner.gnm2.ann1.HITK0G		arahy.Tifrunner.gnm2.ann1.H1PWIN
arahy.Tifrunner.gnm2.ann1.HL1WF3		arahy.Tifrunner.gnm2.ann1.H6RS04
arahy.Tifrunner.gnm2.ann1.HRDR92		arahy.Tifrunner.gnm2.ann1.H8DJRL
arahy.Tifrunner.gnm2.ann1.HVT10G		arahy.Tifrunner.gnm2.ann1.HH7ZGN
arahy.Tifrunner.gnm2.ann1.HW01DK		arahy.Tifrunner.gnm2.ann1.HIV449
arahy.Tifrunner.gnm2.ann1.HX2S4H		arahy.Tifrunner.gnm2.ann1.HNM84L
arahy.Tifrunner.gnm2.ann1.I442D3		arahy.Tifrunner.gnm2.ann1.HQ4J8E
arahy.Tifrunner.gnm2.ann1.I4L3EJ		arahy.Tifrunner.gnm2.ann1.HR6FN8
arahy.Tifrunner.gnm2.ann1.I6JZDT		arahy.Tifrunner.gnm2.ann1.HTR7RG
arahy.Tifrunner.gnm2.ann1.ICZ913		arahy.Tifrunner.gnm2.ann1.I2EZUU
arahy.Tifrunner.gnm2.ann1.IG5XIH		arahy.Tifrunner.gnm2.ann1.I2W0HI
arahy.Tifrunner.gnm2.ann1.IH9T3K		arahy.Tifrunner.gnm2.ann1.I4QQIE
arahy.Tifrunner.gnm2.ann1.II9Y4T		arahy.Tifrunner.gnm2.ann1.I9BDFC
arahy.Tifrunner.gnm2.ann1.ISYP38		arahy.Tifrunner.gnm2.ann1.IBN91T
arahy.Tifrunner.gnm2.ann1.IVEQ23		arahy.Tifrunner.gnm2.ann1.ICIJ2U
arahy.Tifrunner.gnm2.ann1.J0D1JF		arahy.Tifrunner.gnm2.ann1.IEZ2LH
arahy.Tifrunner.gnm2.ann1.J0DG7J		arahy.Tifrunner.gnm2.ann1.IGMF9F
arahy.Tifrunner.gnm2.ann1.J2NKIW		arahy.Tifrunner.gnm2.ann1.IH31ZD
arahy.Tifrunner.gnm2.ann1.J2PKFE		arahy.Tifrunner.gnm2.ann1.IMP9EL
arahy.Tifrunner.gnm2.ann1.J6K2KY		arahy.Tifrunner.gnm2.ann1.IPD4BK
arahy.Tifrunner.gnm2.ann1.J7VJ5I		arahy.Tifrunner.gnm2.ann1.ITUB3V
arahy.Tifrunner.gnm2.ann1.JBU48Q		arahy.Tifrunner.gnm2.ann1.J2FWCG
arahy.Tifrunner.gnm2.ann1.JCYU2I		arahy.Tifrunner.gnm2.ann1.J4CT7A
arahy.Tifrunner.gnm2.ann1.JI2FJ7		arahy.Tifrunner.gnm2.ann1.J541GW
arahy.Tifrunner.gnm2.ann1.JJB9SI		arahy.Tifrunner.gnm2.ann1.J6XLN4
arahy.Tifrunner.gnm2.ann1.JU87H7		arahy.Tifrunner.gnm2.ann1.J729H0
arahy.Tifrunner.gnm2.ann1.JYJ007		arahy.Tifrunner.gnm2.ann1.JA05KE
arahy.Tifrunner.gnm2.ann1.K23Z11		arahy.Tifrunner.gnm2.ann1.JE37KP
arahy.Tifrunner.gnm2.ann1.K5EF2U		arahy.Tifrunner.gnm2.ann1.JEZR1W
arahy.Tifrunner.gnm2.ann1.K6INHB		arahy.Tifrunner.gnm2.ann1.JKB27X
arahy.Tifrunner.gnm2.ann1.K909MU		arahy.Tifrunner.gnm2.ann1.JRR1U5
arahy.Tifrunner.gnm2.ann1.KBYK8P		arahy.Tifrunner.gnm2.ann1.JT9MTX
arahy.Tifrunner.gnm2.ann1.KD4831		arahy.Tifrunner.gnm2.ann1.K29MSX
arahy.Tifrunner.gnm2.ann1.KDI7TH		arahy.Tifrunner.gnm2.ann1.K4491K
arahy.Tifrunner.gnm2.ann1.KDYD97		arahy.Tifrunner.gnm2.ann1.K6QUG2
arahy.Tifrunner.gnm2.ann1.KF0N62		arahy.Tifrunner.gnm2.ann1.KA850A
arahy.Tifrunner.gnm2.ann1.KJLF7A		arahy.Tifrunner.gnm2.ann1.KE033J
arahy.Tifrunner.gnm2.ann1.KK3V44		arahy.Tifrunner.gnm2.ann1.KG0R3Z
arahy.Tifrunner.gnm2.ann1.KP4VNB		arahy.Tifrunner.gnm2.ann1.KKY0JA
arahy.Tifrunner.gnm2.ann1.KQL0FY		arahy.Tifrunner.gnm2.ann1.KSUC5C
arahy.Tifrunner.gnm2.ann1.KS67M3		arahy.Tifrunner.gnm2.ann1.KYG6ZE
arahy.Tifrunner.gnm2.ann1.KU3WND		arahy.Tifrunner.gnm2.ann1.L2HUY0
arahy.Tifrunner.gnm2.ann1.KZS5BJ		arahy.Tifrunner.gnm2.ann1.L5PTYD
arahy.Tifrunner.gnm2.ann1.L1HKPT		arahy.Tifrunner.gnm2.ann1.L6KZS8
arahy.Tifrunner.gnm2.ann1.L5HMHT		arahy.Tifrunner.gnm2.ann1.L8Y5Z3
arahy.Tifrunner.gnm2.ann1.L65DKI		arahy.Tifrunner.gnm2.ann1.L959U0
arahy.Tifrunner.gnm2.ann1.L6TRL0		arahy.Tifrunner.gnm2.ann1.LMT1Q9
arahy.Tifrunner.gnm2.ann1.L85IH5		arahy.Tifrunner.gnm2.ann1.LSBE5R
arahy.Tifrunner.gnm2.ann1.L9IK9Y		arahy.Tifrunner.gnm2.ann1.LSPH1E
arahy.Tifrunner.gnm2.ann1.L9MWY5		arahy.Tifrunner.gnm2.ann1.M2R7LU
arahy.Tifrunner.gnm2.ann1.LCQF6T		arahy.Tifrunner.gnm2.ann1.M5TQDY
arahy.Tifrunner.gnm2.ann1.LD2WL8		arahy.Tifrunner.gnm2.ann1.MHQ5U3
arahy.Tifrunner.gnm2.ann1.LDTM0X		arahy.Tifrunner.gnm2.ann1.MI35X1
arahy.Tifrunner.gnm2.ann1.LESB3B		arahy.Tifrunner.gnm2.ann1.MM1CBR
arahy.Tifrunner.gnm2.ann1.LH2L98		arahy.Tifrunner.gnm2.ann1.MSLW3U
arahy.Tifrunner.gnm2.ann1.LKX9XM		arahy.Tifrunner.gnm2.ann1.MTF7G2
arahy.Tifrunner.gnm2.ann1.LM9Y2C		arahy.Tifrunner.gnm2.ann1.MW3SQS
arahy.Tifrunner.gnm2.ann1.LNW2E9		arahy.Tifrunner.gnm2.ann1.N0U0UU
arahy.Tifrunner.gnm2.ann1.LPK4E6		arahy.Tifrunner.gnm2.ann1.N4A1C9
arahy.Tifrunner.gnm2.ann1.LXJ7K2		arahy.Tifrunner.gnm2.ann1.N4TQEE
arahy.Tifrunner.gnm2.ann1.M1K315		arahy.Tifrunner.gnm2.ann1.N8H2I0
arahy.Tifrunner.gnm2.ann1.M26H9J		arahy.Tifrunner.gnm2.ann1.NCU4DF
arahy.Tifrunner.gnm2.ann1.MB41E4		arahy.Tifrunner.gnm2.ann1.NT7Z8Q
arahy.Tifrunner.gnm2.ann1.MFVS6B		arahy.Tifrunner.gnm2.ann1.NV91PZ
arahy.Tifrunner.gnm2.ann1.MG10WM		arahy.Tifrunner.gnm2.ann1.NXJT0C
arahy.Tifrunner.gnm2.ann1.MJD0UZ		arahy.Tifrunner.gnm2.ann1.P3T58Z
arahy.Tifrunner.gnm2.ann1.MJPM8B		arahy.Tifrunner.gnm2.ann1.P48F6M
arahy.Tifrunner.gnm2.ann1.MSPK9F		arahy.Tifrunner.gnm2.ann1.P8XRWE
arahy.Tifrunner.gnm2.ann1.MYRR9C		arahy.Tifrunner.gnm2.ann1.PDIL34
arahy.Tifrunner.gnm2.ann1.N2H9FB		arahy.Tifrunner.gnm2.ann1.PH74U7
arahy.Tifrunner.gnm2.ann1.N4UYPZ		arahy.Tifrunner.gnm2.ann1.PHPT4F
arahy.Tifrunner.gnm2.ann1.N6Y25N		arahy.Tifrunner.gnm2.ann1.PKE437
arahy.Tifrunner.gnm2.ann1.N7IIZM		arahy.Tifrunner.gnm2.ann1.PT9M9B
arahy.Tifrunner.gnm2.ann1.N96SQT		arahy.Tifrunner.gnm2.ann1.PZ05LS
arahy.Tifrunner.gnm2.ann1.N9U68C		arahy.Tifrunner.gnm2.ann1.QCS8A7
arahy.Tifrunner.gnm2.ann1.NA5G54		arahy.Tifrunner.gnm2.ann1.QD1ITD
arahy.Tifrunner.gnm2.ann1.NB83W5		arahy.Tifrunner.gnm2.ann1.QEK7F9
arahy.Tifrunner.gnm2.ann1.NDX0CI		arahy.Tifrunner.gnm2.ann1.QI0PHV
arahy.Tifrunner.gnm2.ann1.NHZH5I		arahy.Tifrunner.gnm2.ann1.QP4B54
arahy.Tifrunner.gnm2.ann1.NJK3G3		arahy.Tifrunner.gnm2.ann1.QQ4J84
arahy.Tifrunner.gnm2.ann1.NK5JY0		arahy.Tifrunner.gnm2.ann1.QY5N6S
arahy.Tifrunner.gnm2.ann1.NLIW19		arahy.Tifrunner.gnm2.ann1.QYL8CN
arahy.Tifrunner.gnm2.ann1.NM7VB5		arahy.Tifrunner.gnm2.ann1.RF7AVT
arahy.Tifrunner.gnm2.ann1.NQ5HSN		arahy.Tifrunner.gnm2.ann1.RS70VX
arahy.Tifrunner.gnm2.ann1.NU1P8G		arahy.Tifrunner.gnm2.ann1.RTBW6H
arahy.Tifrunner.gnm2.ann1.NWS29J		arahy.Tifrunner.gnm2.ann1.RWWV81
arahy.Tifrunner.gnm2.ann1.P5534Y		arahy.Tifrunner.gnm2.ann1.RYXG2W
arahy.Tifrunner.gnm2.ann1.P9WJGS		arahy.Tifrunner.gnm2.ann1.S6XBKD
arahy.Tifrunner.gnm2.ann1.PDCB5X		arahy.Tifrunner.gnm2.ann1.S7XF8N
arahy.Tifrunner.gnm2.ann1.PDF2MW		arahy.Tifrunner.gnm2.ann1.S9FEUH
arahy.Tifrunner.gnm2.ann1.PDLP37		arahy.Tifrunner.gnm2.ann1.SBYN78
arahy.Tifrunner.gnm2.ann1.PIJN5Q		arahy.Tifrunner.gnm2.ann1.SE4UA1
arahy.Tifrunner.gnm2.ann1.PK48VF		arahy.Tifrunner.gnm2.ann1.SIF6YU
arahy.Tifrunner.gnm2.ann1.PL301B		arahy.Tifrunner.gnm2.ann1.SMV5T8
arahy.Tifrunner.gnm2.ann1.PLAG1N		arahy.Tifrunner.gnm2.ann1.T0ZIH1
arahy.Tifrunner.gnm2.ann1.PLVV0P		arahy.Tifrunner.gnm2.ann1.T87RCJ
arahy.Tifrunner.gnm2.ann1.PR7AYB		arahy.Tifrunner.gnm2.ann1.TF9NF6
arahy.Tifrunner.gnm2.ann1.PW9PR6		arahy.Tifrunner.gnm2.ann1.TFL5QC
arahy.Tifrunner.gnm2.ann1.PY0P22		arahy.Tifrunner.gnm2.ann1.THUB96
arahy.Tifrunner.gnm2.ann1.PZ3VGA		arahy.Tifrunner.gnm2.ann1.TPQ86D
arahy.Tifrunner.gnm2.ann1.Q2LGCQ		arahy.Tifrunner.gnm2.ann1.TS407L
arahy.Tifrunner.gnm2.ann1.Q49QRY		arahy.Tifrunner.gnm2.ann1.TWQ0V4
arahy.Tifrunner.gnm2.ann1.Q6JUAH		arahy.Tifrunner.gnm2.ann1.U63X74
arahy.Tifrunner.gnm2.ann1.Q8NRQP		arahy.Tifrunner.gnm2.ann1.U6I4YS
arahy.Tifrunner.gnm2.ann1.QLUK9J		arahy.Tifrunner.gnm2.ann1.UBHF2S
arahy.Tifrunner.gnm2.ann1.QP34EV		arahy.Tifrunner.gnm2.ann1.UCK419
arahy.Tifrunner.gnm2.ann1.QPMH4Z		arahy.Tifrunner.gnm2.ann1.UG2HRK
arahy.Tifrunner.gnm2.ann1.QUP41J		arahy.Tifrunner.gnm2.ann1.UJZR4Z
arahy.Tifrunner.gnm2.ann1.QV2KCV		arahy.Tifrunner.gnm2.ann1.UQJP0C
arahy.Tifrunner.gnm2.ann1.QY7BN7		arahy.Tifrunner.gnm2.ann1.V3922U
arahy.Tifrunner.gnm2.ann1.R1QDN0		arahy.Tifrunner.gnm2.ann1.V4D1J0
arahy.Tifrunner.gnm2.ann1.R1XHAZ		arahy.Tifrunner.gnm2.ann1.V64N20
arahy.Tifrunner.gnm2.ann1.R3D0LA		arahy.Tifrunner.gnm2.ann1.V7M4XR
arahy.Tifrunner.gnm2.ann1.R4BZXE		arahy.Tifrunner.gnm2.ann1.VCGU4G
arahy.Tifrunner.gnm2.ann1.R60CUW		arahy.Tifrunner.gnm2.ann1.VFS8MG
arahy.Tifrunner.gnm2.ann1.R6IGW9		arahy.Tifrunner.gnm2.ann1.VJP601
arahy.Tifrunner.gnm2.ann1.RG9LRA		arahy.Tifrunner.gnm2.ann1.VK2HD8
arahy.Tifrunner.gnm2.ann1.RKP385		arahy.Tifrunner.gnm2.ann1.W9B7XJ
arahy.Tifrunner.gnm2.ann1.RN6KV5		arahy.Tifrunner.gnm2.ann1.WAJ05F
arahy.Tifrunner.gnm2.ann1.RVD233		arahy.Tifrunner.gnm2.ann1.WJT401
arahy.Tifrunner.gnm2.ann1.RWXL5X		arahy.Tifrunner.gnm2.ann1.WLF6LC
arahy.Tifrunner.gnm2.ann1.S1J40P		arahy.Tifrunner.gnm2.ann1.WPCM0F
arahy.Tifrunner.gnm2.ann1.S25UJZ		arahy.Tifrunner.gnm2.ann1.X8E4UZ
arahy.Tifrunner.gnm2.ann1.S31KRA		arahy.Tifrunner.gnm2.ann1.X8JHA4
arahy.Tifrunner.gnm2.ann1.S3IANQ		arahy.Tifrunner.gnm2.ann1.XL89DC
arahy.Tifrunner.gnm2.ann1.SB3XQV		arahy.Tifrunner.gnm2.ann1.Y2L847
arahy.Tifrunner.gnm2.ann1.SCNC0P		arahy.Tifrunner.gnm2.ann1.Y51BP6
arahy.Tifrunner.gnm2.ann1.SDDU5A		arahy.Tifrunner.gnm2.ann1.Y7W1NJ
arahy.Tifrunner.gnm2.ann1.SE8WTS		arahy.Tifrunner.gnm2.ann1.YC6VBU
arahy.Tifrunner.gnm2.ann1.SF5CY1		arahy.Tifrunner.gnm2.ann1.YEC905
arahy.Tifrunner.gnm2.ann1.SFTJ5P		arahy.Tifrunner.gnm2.ann1.YET430
arahy.Tifrunner.gnm2.ann1.SGD688		arahy.Tifrunner.gnm2.ann1.YFKH51
arahy.Tifrunner.gnm2.ann1.SI0BUE		arahy.Tifrunner.gnm2.ann1.YQ8CLY
arahy.Tifrunner.gnm2.ann1.SI8X9Q		arahy.Tifrunner.gnm2.ann1.YS1RTV
arahy.Tifrunner.gnm2.ann1.SP53YQ		arahy.Tifrunner.gnm2.ann1.Z3EVH2
arahy.Tifrunner.gnm2.ann1.SS16UG		arahy.Tifrunner.gnm2.ann1.Z3NZLL
arahy.Tifrunner.gnm2.ann1.SURN03		arahy.Tifrunner.gnm2.ann1.Z47KWR
arahy.Tifrunner.gnm2.ann1.SVE7QB		arahy.Tifrunner.gnm2.ann1.Z4TF31
arahy.Tifrunner.gnm2.ann1.SY3F7W		arahy.Tifrunner.gnm2.ann1.Z9PFJZ
arahy.Tifrunner.gnm2.ann1.T1CM6G		arahy.Tifrunner.gnm2.ann1.ZS6XNI
arahy.Tifrunner.gnm2.ann1.T25X4W		arahy.Tifrunner.gnm2.ann1.ZS9VWH
arahy.Tifrunner.gnm2.ann1.T5C9EA		arahy.Tifrunner.gnm2.ann1.ZU4V4B
arahy.Tifrunner.gnm2.ann1.T82HCQ		ONT.11544
arahy.Tifrunner.gnm2.ann1.T8C104		ONT.11788
arahy.Tifrunner.gnm2.ann1.T9R3PD		ONT.19731
arahy.Tifrunner.gnm2.ann1.TB4ASA		ONT.21741
arahy.Tifrunner.gnm2.ann1.TBD9DX		ONT.30875
arahy.Tifrunner.gnm2.ann1.TC7Y0P		ONT.32751
arahy.Tifrunner.gnm2.ann1.TGUH8U		ONT.36148
arahy.Tifrunner.gnm2.ann1.TJ20XM		ONT.38062
arahy.Tifrunner.gnm2.ann1.TK2Q97		ONT.6240
arahy.Tifrunner.gnm2.ann1.TQ1MU5		ONT.821
arahy.Tifrunner.gnm2.ann1.TRGC7G		ONT.909
arahy.Tifrunner.gnm2.ann1.TX8CZR		ONT.987
arahy.Tifrunner.gnm2.ann1.TXU7QT		arahy.Tifrunner.gnm2.ann1.04TBQJ
arahy.Tifrunner.gnm2.ann1.TY7WD8		arahy.Tifrunner.gnm2.ann1.095TGF
arahy.Tifrunner.gnm2.ann1.TYJ1PE		arahy.Tifrunner.gnm2.ann1.0H5DHB
arahy.Tifrunner.gnm2.ann1.TZG1XT		arahy.Tifrunner.gnm2.ann1.0HJ3TW
arahy.Tifrunner.gnm2.ann1.U0TDM7		arahy.Tifrunner.gnm2.ann1.0SN27X
arahy.Tifrunner.gnm2.ann1.U2II3I		arahy.Tifrunner.gnm2.ann1.12W07B
arahy.Tifrunner.gnm2.ann1.U487DX		arahy.Tifrunner.gnm2.ann1.1BB2MM
arahy.Tifrunner.gnm2.ann1.U7GT3J		arahy.Tifrunner.gnm2.ann1.1GV9MA
arahy.Tifrunner.gnm2.ann1.UANN5Y		arahy.Tifrunner.gnm2.ann1.23JWM4
arahy.Tifrunner.gnm2.ann1.UG7PEX		arahy.Tifrunner.gnm2.ann1.3BD8CQ
arahy.Tifrunner.gnm2.ann1.UGYE5Q		arahy.Tifrunner.gnm2.ann1.3CY5UQ
arahy.Tifrunner.gnm2.ann1.UHV0SM		arahy.Tifrunner.gnm2.ann1.4IR4XJ
arahy.Tifrunner.gnm2.ann1.UI5U2V		arahy.Tifrunner.gnm2.ann1.549WES
arahy.Tifrunner.gnm2.ann1.UJ0XJV		arahy.Tifrunner.gnm2.ann1.5KH3HF
arahy.Tifrunner.gnm2.ann1.UJH38K		arahy.Tifrunner.gnm2.ann1.5QXC4B
arahy.Tifrunner.gnm2.ann1.UPU6LY		arahy.Tifrunner.gnm2.ann1.657RUG
arahy.Tifrunner.gnm2.ann1.UTRD0U		arahy.Tifrunner.gnm2.ann1.6CVG62
arahy.Tifrunner.gnm2.ann1.UX8DIM		arahy.Tifrunner.gnm2.ann1.6CYD98
arahy.Tifrunner.gnm2.ann1.V20ZHW		arahy.Tifrunner.gnm2.ann1.6JS337
arahy.Tifrunner.gnm2.ann1.V3UUR8		arahy.Tifrunner.gnm2.ann1.6QA0V6
arahy.Tifrunner.gnm2.ann1.V4D1ZF		arahy.Tifrunner.gnm2.ann1.6XY8VG
arahy.Tifrunner.gnm2.ann1.V67U6Z		arahy.Tifrunner.gnm2.ann1.6Y8FH0
arahy.Tifrunner.gnm2.ann1.V6RQGH		arahy.Tifrunner.gnm2.ann1.7A5VUD
arahy.Tifrunner.gnm2.ann1.V703XR		arahy.Tifrunner.gnm2.ann1.90U3DG
arahy.Tifrunner.gnm2.ann1.V8NH83		arahy.Tifrunner.gnm2.ann1.951CXV
arahy.Tifrunner.gnm2.ann1.V960AN		arahy.Tifrunner.gnm2.ann1.9DZU8H
arahy.Tifrunner.gnm2.ann1.VCF3H0		arahy.Tifrunner.gnm2.ann1.9ZXH08
arahy.Tifrunner.gnm2.ann1.VG3SGX		arahy.Tifrunner.gnm2.ann1.A5442N
arahy.Tifrunner.gnm2.ann1.VGLF4N		arahy.Tifrunner.gnm2.ann1.A99G02
arahy.Tifrunner.gnm2.ann1.VI4CFZ		arahy.Tifrunner.gnm2.ann1.B35230
arahy.Tifrunner.gnm2.ann1.VJ5QJ8		arahy.Tifrunner.gnm2.ann1.D23SI7
arahy.Tifrunner.gnm2.ann1.VJ8B3Q		arahy.Tifrunner.gnm2.ann1.D4BTID
arahy.Tifrunner.gnm2.ann1.VLJH54		arahy.Tifrunner.gnm2.ann1.D6EDPL
arahy.Tifrunner.gnm2.ann1.VRF1CM		arahy.Tifrunner.gnm2.ann1.DQCW8K
arahy.Tifrunner.gnm2.ann1.VW4TEM		arahy.Tifrunner.gnm2.ann1.EY0R4L
arahy.Tifrunner.gnm2.ann1.VX60JM		arahy.Tifrunner.gnm2.ann1.F82WRM
arahy.Tifrunner.gnm2.ann1.VXJX4E		arahy.Tifrunner.gnm2.ann1.FGBY5B
arahy.Tifrunner.gnm2.ann1.W0QIY9		arahy.Tifrunner.gnm2.ann1.G2HH9X
arahy.Tifrunner.gnm2.ann1.W16IV2		arahy.Tifrunner.gnm2.ann1.GWIQ86
arahy.Tifrunner.gnm2.ann1.W19Z82		arahy.Tifrunner.gnm2.ann1.GX0UVA
arahy.Tifrunner.gnm2.ann1.W1F2QM		arahy.Tifrunner.gnm2.ann1.H2AKHM
arahy.Tifrunner.gnm2.ann1.W4QI9P		arahy.Tifrunner.gnm2.ann1.HIY6S0
arahy.Tifrunner.gnm2.ann1.W5ECAN		arahy.Tifrunner.gnm2.ann1.I6AGPX
arahy.Tifrunner.gnm2.ann1.W6VT7I		arahy.Tifrunner.gnm2.ann1.IE8JUR
arahy.Tifrunner.gnm2.ann1.WDSQ8J		arahy.Tifrunner.gnm2.ann1.IIU33D
arahy.Tifrunner.gnm2.ann1.WDZX9F		arahy.Tifrunner.gnm2.ann1.J13BPB
arahy.Tifrunner.gnm2.ann1.WE7PDB		arahy.Tifrunner.gnm2.ann1.J72J6Q
arahy.Tifrunner.gnm2.ann1.WEZ503		arahy.Tifrunner.gnm2.ann1.JRMF73
arahy.Tifrunner.gnm2.ann1.WFL6TQ		arahy.Tifrunner.gnm2.ann1.K37UFQ
arahy.Tifrunner.gnm2.ann1.WG32WU		arahy.Tifrunner.gnm2.ann1.K8YLAG
arahy.Tifrunner.gnm2.ann1.WH6N3S		arahy.Tifrunner.gnm2.ann1.KUP0VV
arahy.Tifrunner.gnm2.ann1.WHG5AA		arahy.Tifrunner.gnm2.ann1.L5HHP2
arahy.Tifrunner.gnm2.ann1.WJPD8A		arahy.Tifrunner.gnm2.ann1.LBF070
arahy.Tifrunner.gnm2.ann1.WMY7WD		arahy.Tifrunner.gnm2.ann1.M32IQ6
arahy.Tifrunner.gnm2.ann1.WPHD30		arahy.Tifrunner.gnm2.ann1.M3PRRA
arahy.Tifrunner.gnm2.ann1.WRX76U		arahy.Tifrunner.gnm2.ann1.M409IX
arahy.Tifrunner.gnm2.ann1.WU5RMI		arahy.Tifrunner.gnm2.ann1.ME94TX
arahy.Tifrunner.gnm2.ann1.WUI646		arahy.Tifrunner.gnm2.ann1.MG25IW
arahy.Tifrunner.gnm2.ann1.WULW7H		arahy.Tifrunner.gnm2.ann1.MMX4MC
arahy.Tifrunner.gnm2.ann1.WVH2H8		arahy.Tifrunner.gnm2.ann1.MQY6TT
arahy.Tifrunner.gnm2.ann1.WVIE7L		arahy.Tifrunner.gnm2.ann1.N2A79V
arahy.Tifrunner.gnm2.ann1.WW5SAZ		arahy.Tifrunner.gnm2.ann1.NFB9X0
arahy.Tifrunner.gnm2.ann1.WX7AU9		arahy.Tifrunner.gnm2.ann1.NMP67C
arahy.Tifrunner.gnm2.ann1.X35DRH		arahy.Tifrunner.gnm2.ann1.P9UX8E
arahy.Tifrunner.gnm2.ann1.X47CQ0		arahy.Tifrunner.gnm2.ann1.Q95WBF
arahy.Tifrunner.gnm2.ann1.X6DXXB		arahy.Tifrunner.gnm2.ann1.QF6VR4
arahy.Tifrunner.gnm2.ann1.X6RF7Y		arahy.Tifrunner.gnm2.ann1.QI9WZR
arahy.Tifrunner.gnm2.ann1.XAPR04		arahy.Tifrunner.gnm2.ann1.RFW3PD
arahy.Tifrunner.gnm2.ann1.XF5UIG		arahy.Tifrunner.gnm2.ann1.RNVH09
arahy.Tifrunner.gnm2.ann1.XFB661		arahy.Tifrunner.gnm2.ann1.RS5FH0
arahy.Tifrunner.gnm2.ann1.XIF53R		arahy.Tifrunner.gnm2.ann1.S6MTJ1
arahy.Tifrunner.gnm2.ann1.XIQ273		arahy.Tifrunner.gnm2.ann1.SBJ000
arahy.Tifrunner.gnm2.ann1.XJ3ZRF		arahy.Tifrunner.gnm2.ann1.SC24YE
arahy.Tifrunner.gnm2.ann1.XK2UET		arahy.Tifrunner.gnm2.ann1.ST6WXP
arahy.Tifrunner.gnm2.ann1.XN5C49		arahy.Tifrunner.gnm2.ann1.SY7N9S
arahy.Tifrunner.gnm2.ann1.XNQT3T		arahy.Tifrunner.gnm2.ann1.TAM8B0
arahy.Tifrunner.gnm2.ann1.XUAL01		arahy.Tifrunner.gnm2.ann1.TI45MV
arahy.Tifrunner.gnm2.ann1.XUEC37		arahy.Tifrunner.gnm2.ann1.TQL4XD
arahy.Tifrunner.gnm2.ann1.XW1WV5		arahy.Tifrunner.gnm2.ann1.U6QWXY
arahy.Tifrunner.gnm2.ann1.XZ9EX0		arahy.Tifrunner.gnm2.ann1.UG6V14
arahy.Tifrunner.gnm2.ann1.Y09WXD		arahy.Tifrunner.gnm2.ann1.UN52J1
arahy.Tifrunner.gnm2.ann1.Y0TSMC		arahy.Tifrunner.gnm2.ann1.V574CD
arahy.Tifrunner.gnm2.ann1.Y2E5VB		arahy.Tifrunner.gnm2.ann1.VA7IIE
arahy.Tifrunner.gnm2.ann1.Y2U02I		arahy.Tifrunner.gnm2.ann1.VRDQ1B
arahy.Tifrunner.gnm2.ann1.Y3MCKA		arahy.Tifrunner.gnm2.ann1.VSYF54
arahy.Tifrunner.gnm2.ann1.Y5JHRV		arahy.Tifrunner.gnm2.ann1.VW0TTK
arahy.Tifrunner.gnm2.ann1.Y5X1TE		arahy.Tifrunner.gnm2.ann1.W5F641
arahy.Tifrunner.gnm2.ann1.Y6ILE8		arahy.Tifrunner.gnm2.ann1.WDRD4S
arahy.Tifrunner.gnm2.ann1.Y6Q3ES		arahy.Tifrunner.gnm2.ann1.WTQ0WN
arahy.Tifrunner.gnm2.ann1.YFKM11		arahy.Tifrunner.gnm2.ann1.X5M96P
arahy.Tifrunner.gnm2.ann1.YH9HLJ		arahy.Tifrunner.gnm2.ann1.X76I3V
arahy.Tifrunner.gnm2.ann1.YIX46G		arahy.Tifrunner.gnm2.ann1.Y01GTZ
arahy.Tifrunner.gnm2.ann1.YM4VCW		arahy.Tifrunner.gnm2.ann1.Y3I247
arahy.Tifrunner.gnm2.ann1.YRC4PH		arahy.Tifrunner.gnm2.ann1.YAEJ5M
arahy.Tifrunner.gnm2.ann1.YSN9W3		arahy.Tifrunner.gnm2.ann1.YPG8JQ
arahy.Tifrunner.gnm2.ann1.YW2RJ0		arahy.Tifrunner.gnm2.ann1.Z2QYJ5
arahy.Tifrunner.gnm2.ann1.YYFQ06		arahy.Tifrunner.gnm2.ann1.ZKN0VI
arahy.Tifrunner.gnm2.ann1.Z22D2G		arahy.Tifrunner.gnm2.ann1.ZM38TH
arahy.Tifrunner.gnm2.ann1.Z25GSD
arahy.Tifrunner.gnm2.ann1.Z3D5KE
arahy.Tifrunner.gnm2.ann1.Z62C6M
arahy.Tifrunner.gnm2.ann1.Z7X0SX
arahy.Tifrunner.gnm2.ann1.Z8VU36
arahy.Tifrunner.gnm2.ann1.ZEA1CF
arahy.Tifrunner.gnm2.ann1.ZFW2W7
arahy.Tifrunner.gnm2.ann1.ZG36KZ
arahy.Tifrunner.gnm2.ann1.ZHJ1I0
arahy.Tifrunner.gnm2.ann1.ZJ433C
arahy.Tifrunner.gnm2.ann1.ZL8RP9
arahy.Tifrunner.gnm2.ann1.ZN7Y7A
arahy.Tifrunner.gnm2.ann1.ZNIJ0J
arahy.Tifrunner.gnm2.ann1.ZSLI3V
arahy.Tifrunner.gnm2.ann1.ZT519T
arahy.Tifrunner.gnm2.ann1.ZUL46H
arahy.Tifrunner.gnm2.ann1.ZYNV17
ONT.11545
ONT.12076
ONT.12421
ONT.13085
ONT.13170
ONT.13678
ONT.13914
ONT.13937
ONT.14013
ONT.14040
ONT.14144
ONT.14745
ONT.14769
ONT.14857
ONT.15686
ONT.15802
ONT.16218
ONT.16239
ONT.16906
ONT.17649
ONT.17960
ONT.19414
ONT.19429
ONT.19535
ONT.19577
ONT.19812
ONT.20448
ONT.20876
ONT.20887
ONT.21369
ONT.22210
ONT.22533
ONT.2302
ONT.23499
ONT.2353
ONT.23533
ONT.23702
ONT.24551
ONT.24783
ONT.25263
ONT.27864
ONT.27867
ONT.28164
ONT.28192
ONT.28599
ONT.29256
ONT.29295
ONT.29586
ONT.29752
ONT.29932
ONT.30148
ONT.30779
ONT.31143
ONT.313
ONT.31415
ONT.31776
ONT.32200
ONT.33282
ONT.33435
ONT.33565
ONT.336
ONT.33634
ONT.33702
ONT.3441
ONT.35378
ONT.36746
ONT.370
ONT.37133
ONT.37628
ONT.37973
ONT.38688
ONT.4199
ONT.4341
ONT.4517
ONT.4584
ONT.4743
ONT.477
ONT.5449
ONT.5465
ONT.5501
ONT.5765
ONT.6209
ONT.825
ONT.8521
ONT.8822
ONT.963
ONT.9699
ONT.9920
arahy.Tifrunner.gnm2.ann1.0U49HS
arahy.Tifrunner.gnm2.ann1.12AQES
arahy.Tifrunner.gnm2.ann1.14UD5L
arahy.Tifrunner.gnm2.ann1.17JY83
arahy.Tifrunner.gnm2.ann1.1E9R5B
arahy.Tifrunner.gnm2.ann1.1J1N84
arahy.Tifrunner.gnm2.ann1.1K6ZHH
arahy.Tifrunner.gnm2.ann1.29DZAQ
arahy.Tifrunner.gnm2.ann1.2NG6S0
arahy.Tifrunner.gnm2.ann1.2Q625H
arahy.Tifrunner.gnm2.ann1.2SUK7S
arahy.Tifrunner.gnm2.ann1.30ZBSQ
arahy.Tifrunner.gnm2.ann1.3FR1H5
arahy.Tifrunner.gnm2.ann1.3G9MJD
arahy.Tifrunner.gnm2.ann1.3M73WP
arahy.Tifrunner.gnm2.ann1.4137UB
arahy.Tifrunner.gnm2.ann1.45L6E0
arahy.Tifrunner.gnm2.ann1.46KP2H
arahy.Tifrunner.gnm2.ann1.470EJV
arahy.Tifrunner.gnm2.ann1.4D7F7P
arahy.Tifrunner.gnm2.ann1.4NTH9K
arahy.Tifrunner.gnm2.ann1.4XS3FZ
arahy.Tifrunner.gnm2.ann1.51NNVX
arahy.Tifrunner.gnm2.ann1.564Z05
arahy.Tifrunner.gnm2.ann1.56KTIF
arahy.Tifrunner.gnm2.ann1.5EJH8A
arahy.Tifrunner.gnm2.ann1.5I2TXN
arahy.Tifrunner.gnm2.ann1.5UD55A
arahy.Tifrunner.gnm2.ann1.5WR99K
arahy.Tifrunner.gnm2.ann1.669CET
arahy.Tifrunner.gnm2.ann1.6B39MA
arahy.Tifrunner.gnm2.ann1.6BXT91
arahy.Tifrunner.gnm2.ann1.6YQ7UV
arahy.Tifrunner.gnm2.ann1.748QI4
arahy.Tifrunner.gnm2.ann1.76FVS2
arahy.Tifrunner.gnm2.ann1.77CZVH
arahy.Tifrunner.gnm2.ann1.78GQMD
arahy.Tifrunner.gnm2.ann1.798CQ8
arahy.Tifrunner.gnm2.ann1.7QF3KQ
arahy.Tifrunner.gnm2.ann1.7RR6EE
arahy.Tifrunner.gnm2.ann1.7T3N35
arahy.Tifrunner.gnm2.ann1.8BN0DB
arahy.Tifrunner.gnm2.ann1.8G4CM0
arahy.Tifrunner.gnm2.ann1.8R729R
arahy.Tifrunner.gnm2.ann1.8XLM1I
arahy.Tifrunner.gnm2.ann1.95H00J
arahy.Tifrunner.gnm2.ann1.996ISG
arahy.Tifrunner.gnm2.ann1.A1GHB6
arahy.Tifrunner.gnm2.ann1.A58RJ7
arahy.Tifrunner.gnm2.ann1.A7GBNY
arahy.Tifrunner.gnm2.ann1.A9PKKK
arahy.Tifrunner.gnm2.ann1.ABQ1RQ
arahy.Tifrunner.gnm2.ann1.AHLX63
arahy.Tifrunner.gnm2.ann1.ATV9YP
arahy.Tifrunner.gnm2.ann1.B8VX3Q
arahy.Tifrunner.gnm2.ann1.BAML4E
arahy.Tifrunner.gnm2.ann1.BJW67H
arahy.Tifrunner.gnm2.ann1.BL8W3W
arahy.Tifrunner.gnm2.ann1.BS74YV
arahy.Tifrunner.gnm2.ann1.CD1PG8
arahy.Tifrunner.gnm2.ann1.CKY0R5
arahy.Tifrunner.gnm2.ann1.CS824N
arahy.Tifrunner.gnm2.ann1.CV46MP
arahy.Tifrunner.gnm2.ann1.D032ER
arahy.Tifrunner.gnm2.ann1.D41UNS
arahy.Tifrunner.gnm2.ann1.D5R23C
arahy.Tifrunner.gnm2.ann1.DPV4Y1
arahy.Tifrunner.gnm2.ann1.DX8F1P
arahy.Tifrunner.gnm2.ann1.DY7VNH
arahy.Tifrunner.gnm2.ann1.E88P3Q
arahy.Tifrunner.gnm2.ann1.EBLC22
arahy.Tifrunner.gnm2.ann1.EXPS8P
arahy.Tifrunner.gnm2.ann1.F2RES5
arahy.Tifrunner.gnm2.ann1.F4SVGY
arahy.Tifrunner.gnm2.ann1.FQS251
arahy.Tifrunner.gnm2.ann1.FW6W1M
arahy.Tifrunner.gnm2.ann1.FYJY46
arahy.Tifrunner.gnm2.ann1.G26LFA
arahy.Tifrunner.gnm2.ann1.GE8FUD
arahy.Tifrunner.gnm2.ann1.GGDF5U
arahy.Tifrunner.gnm2.ann1.GN3J12
arahy.Tifrunner.gnm2.ann1.GS0FK5
arahy.Tifrunner.gnm2.ann1.GV8AWD
arahy.Tifrunner.gnm2.ann1.H91V8V
arahy.Tifrunner.gnm2.ann1.HTSI62
arahy.Tifrunner.gnm2.ann1.I0NY0M
arahy.Tifrunner.gnm2.ann1.I49I5G
arahy.Tifrunner.gnm2.ann1.ILS8DP
arahy.Tifrunner.gnm2.ann1.IR61KG
arahy.Tifrunner.gnm2.ann1.IZ1QNN
arahy.Tifrunner.gnm2.ann1.J3GQ4Y
arahy.Tifrunner.gnm2.ann1.J62Q7G
arahy.Tifrunner.gnm2.ann1.JT5ALL
arahy.Tifrunner.gnm2.ann1.JZ11TB
arahy.Tifrunner.gnm2.ann1.K0N155
arahy.Tifrunner.gnm2.ann1.K6EU4R
arahy.Tifrunner.gnm2.ann1.KM5KAV
arahy.Tifrunner.gnm2.ann1.KVXN1E
arahy.Tifrunner.gnm2.ann1.L1PMVE
arahy.Tifrunner.gnm2.ann1.L90JUP
arahy.Tifrunner.gnm2.ann1.LIZK6F
arahy.Tifrunner.gnm2.ann1.LT7EDZ
arahy.Tifrunner.gnm2.ann1.MCR2FH
arahy.Tifrunner.gnm2.ann1.MG2JR8
arahy.Tifrunner.gnm2.ann1.MH5UWC
arahy.Tifrunner.gnm2.ann1.N49JF0
arahy.Tifrunner.gnm2.ann1.N565XM
arahy.Tifrunner.gnm2.ann1.NAZL6H
arahy.Tifrunner.gnm2.ann1.NU01L9
arahy.Tifrunner.gnm2.ann1.NWRG9K
arahy.Tifrunner.gnm2.ann1.P2THRP
arahy.Tifrunner.gnm2.ann1.P4XMCK
arahy.Tifrunner.gnm2.ann1.P67EX8
arahy.Tifrunner.gnm2.ann1.PN4MV0
arahy.Tifrunner.gnm2.ann1.Q10S7I
arahy.Tifrunner.gnm2.ann1.Q28BRX
arahy.Tifrunner.gnm2.ann1.Q67Z2R
arahy.Tifrunner.gnm2.ann1.Q9GEU7
arahy.Tifrunner.gnm2.ann1.QR3GWV
arahy.Tifrunner.gnm2.ann1.QZK539
arahy.Tifrunner.gnm2.ann1.R1C8VV
arahy.Tifrunner.gnm2.ann1.RA3MKB
arahy.Tifrunner.gnm2.ann1.RCKD5T
arahy.Tifrunner.gnm2.ann1.RSI8TM
arahy.Tifrunner.gnm2.ann1.S1X8C1
arahy.Tifrunner.gnm2.ann1.S45US4
arahy.Tifrunner.gnm2.ann1.S6585G
arahy.Tifrunner.gnm2.ann1.SERN02
arahy.Tifrunner.gnm2.ann1.T7BWXM
arahy.Tifrunner.gnm2.ann1.T95EUW
arahy.Tifrunner.gnm2.ann1.TC8PXF
arahy.Tifrunner.gnm2.ann1.TEZ5MC
arahy.Tifrunner.gnm2.ann1.TZM64J
arahy.Tifrunner.gnm2.ann1.U14WQI
arahy.Tifrunner.gnm2.ann1.U7HMBF
arahy.Tifrunner.gnm2.ann1.UG5YAZ
arahy.Tifrunner.gnm2.ann1.UTHZ1X
arahy.Tifrunner.gnm2.ann1.UUW3MN
arahy.Tifrunner.gnm2.ann1.UV35CQ
arahy.Tifrunner.gnm2.ann1.UX5VDV
arahy.Tifrunner.gnm2.ann1.UX6KKC
arahy.Tifrunner.gnm2.ann1.V4I8CJ
arahy.Tifrunner.gnm2.ann1.V8BXHT
arahy.Tifrunner.gnm2.ann1.VNR2QD
arahy.Tifrunner.gnm2.ann1.W17VPE
arahy.Tifrunner.gnm2.ann1.W73X2G
arahy.Tifrunner.gnm2.ann1.W74017
arahy.Tifrunner.gnm2.ann1.WGS0P4
arahy.Tifrunner.gnm2.ann1.WNEW3V
arahy.Tifrunner.gnm2.ann1.WQ4R53
arahy.Tifrunner.gnm2.ann1.WVAI17
arahy.Tifrunner.gnm2.ann1.X1PT0Q
arahy.Tifrunner.gnm2.ann1.X25DG1
arahy.Tifrunner.gnm2.ann1.X3LKGW
arahy.Tifrunner.gnm2.ann1.X9RD42
arahy.Tifrunner.gnm2.ann1.XL1L9T
arahy.Tifrunner.gnm2.ann1.XPK4NL
arahy.Tifrunner.gnm2.ann1.Y1X04L
arahy.Tifrunner.gnm2.ann1.Y3SZAS
arahy.Tifrunner.gnm2.ann1.Y9PZ1H
arahy.Tifrunner.gnm2.ann1.YBER36
arahy.Tifrunner.gnm2.ann1.YR1NZ1
arahy.Tifrunner.gnm2.ann1.Z03QFY
arahy.Tifrunner.gnm2.ann1.Z04G07
arahy.Tifrunner.gnm2.ann1.Z6X6WE
arahy.Tifrunner.gnm2.ann1.Z8TZMB
arahy.Tifrunner.gnm2.ann1.ZC30QF
arahy.Tifrunner.gnm2.ann1.ZCTZ1D
arahy.Tifrunner.gnm2.ann1.ZDQ75D
arahy.Tifrunner.gnm2.ann1.ZJ3KD6
arahy.Tifrunner.gnm2.ann1.ZL7UIF
arahy.Tifrunner.gnm2.ann1.ZMGM97
arahy.Tifrunner.gnm2.ann1.ZPNH9W
arahy.Tifrunner.gnm2.ann1.ZRTB0J
arahy.Tifrunner.gnm2.ann1.ZZD7T7
ONT.14526
ONT.14997
ONT.16034
ONT.17751
ONT.23208
ONT.24900
ONT.2686
ONT.27355
ONT.27902
ONT.31423
ONT.32224
ONT.33045
ONT.36082
ONT.37181
ONT.4311
ONT.5606
ONT.5700
ONT.7094
ONT.11499
ONT.12083
ONT.13798
ONT.14098
ONT.16101
ONT.16321
ONT.18534
ONT.19527
ONT.19690
ONT.22250
ONT.2436
ONT.24873
ONT.27699
ONT.28141
ONT.32322
ONT.34277
ONT.36908
ONT.37678
ONT.37741
ONT.38676
ONT.415
ONT.5581
ONT.816
arahy.Tifrunner.gnm2.ann1.12HUMH
arahy.Tifrunner.gnm2.ann1.29NKFC
arahy.Tifrunner.gnm2.ann1.29NN0H
arahy.Tifrunner.gnm2.ann1.2H77W4
arahy.Tifrunner.gnm2.ann1.2MPS86
arahy.Tifrunner.gnm2.ann1.449CV2
arahy.Tifrunner.gnm2.ann1.5BA4ES
arahy.Tifrunner.gnm2.ann1.63G8L5
arahy.Tifrunner.gnm2.ann1.65HUV4
arahy.Tifrunner.gnm2.ann1.679QY2
arahy.Tifrunner.gnm2.ann1.6835ZM
arahy.Tifrunner.gnm2.ann1.6K442L
arahy.Tifrunner.gnm2.ann1.858S2J
arahy.Tifrunner.gnm2.ann1.8E68ZN
arahy.Tifrunner.gnm2.ann1.8XPX7R
arahy.Tifrunner.gnm2.ann1.A5253D
arahy.Tifrunner.gnm2.ann1.A8EX91
arahy.Tifrunner.gnm2.ann1.AFV1R8
arahy.Tifrunner.gnm2.ann1.AS0C7C
arahy.Tifrunner.gnm2.ann1.BTE5MM
arahy.Tifrunner.gnm2.ann1.C3HPWP
arahy.Tifrunner.gnm2.ann1.C9M3KU
arahy.Tifrunner.gnm2.ann1.CC8IDD
arahy.Tifrunner.gnm2.ann1.CPTS0I
arahy.Tifrunner.gnm2.ann1.CVNS8P
arahy.Tifrunner.gnm2.ann1.CX086V
arahy.Tifrunner.gnm2.ann1.E9BLTS
arahy.Tifrunner.gnm2.ann1.EJ82H8
arahy.Tifrunner.gnm2.ann1.EPKF0N
arahy.Tifrunner.gnm2.ann1.FP3Q5V
arahy.Tifrunner.gnm2.ann1.FZU8AD
arahy.Tifrunner.gnm2.ann1.G3YZJ0
arahy.Tifrunner.gnm2.ann1.GBQU8N
arahy.Tifrunner.gnm2.ann1.GP7L65
arahy.Tifrunner.gnm2.ann1.GR8EZE
arahy.Tifrunner.gnm2.ann1.H39FBL
arahy.Tifrunner.gnm2.ann1.HAG9AR
arahy.Tifrunner.gnm2.ann1.HU1B6R
arahy.Tifrunner.gnm2.ann1.IG3UT7
arahy.Tifrunner.gnm2.ann1.IJ6373
arahy.Tifrunner.gnm2.ann1.J7P0LQ
arahy.Tifrunner.gnm2.ann1.J8HG2W
arahy.Tifrunner.gnm2.ann1.JB9PK4
arahy.Tifrunner.gnm2.ann1.JM0DSQ
arahy.Tifrunner.gnm2.ann1.JSN7JY
arahy.Tifrunner.gnm2.ann1.K4CW46
arahy.Tifrunner.gnm2.ann1.K64R7P
arahy.Tifrunner.gnm2.ann1.KNN8RN
arahy.Tifrunner.gnm2.ann1.L21EJT
arahy.Tifrunner.gnm2.ann1.MBY2QM
arahy.Tifrunner.gnm2.ann1.ME2JXJ
arahy.Tifrunner.gnm2.ann1.MGN032
arahy.Tifrunner.gnm2.ann1.MX4LCS
arahy.Tifrunner.gnm2.ann1.N7G5LN
arahy.Tifrunner.gnm2.ann1.NAU3FJ
arahy.Tifrunner.gnm2.ann1.NB8KRW
arahy.Tifrunner.gnm2.ann1.NKAS4C
arahy.Tifrunner.gnm2.ann1.NLE5K3
arahy.Tifrunner.gnm2.ann1.NLPK0N
arahy.Tifrunner.gnm2.ann1.NXSQ64
arahy.Tifrunner.gnm2.ann1.P1JLUS
arahy.Tifrunner.gnm2.ann1.P5AXXG
arahy.Tifrunner.gnm2.ann1.PZJ7B1
arahy.Tifrunner.gnm2.ann1.QDL5QZ
arahy.Tifrunner.gnm2.ann1.QGFJ76
arahy.Tifrunner.gnm2.ann1.QZZL54
arahy.Tifrunner.gnm2.ann1.RIV6ZB
arahy.Tifrunner.gnm2.ann1.RX34PI
arahy.Tifrunner.gnm2.ann1.S8NMKG
arahy.Tifrunner.gnm2.ann1.TC9Y2U
arahy.Tifrunner.gnm2.ann1.U6WHGD
arahy.Tifrunner.gnm2.ann1.V5FMPV
arahy.Tifrunner.gnm2.ann1.V88TU5
arahy.Tifrunner.gnm2.ann1.VI6QZG
arahy.Tifrunner.gnm2.ann1.VPG32V
arahy.Tifrunner.gnm2.ann1.W56I62
arahy.Tifrunner.gnm2.ann1.WF4CBH
arahy.Tifrunner.gnm2.ann1.WSM8QM
arahy.Tifrunner.gnm2.ann1.Y4DE2H
arahy.Tifrunner.gnm2.ann1.YA9X9Q
arahy.Tifrunner.gnm2.ann1.ZQ919F
arahy.Tifrunner.gnm2.ann1.ZW7540
ONT.10649
ONT.14011
ONT.14346
ONT.15400
ONT.17164
ONT.17425
ONT.18522
ONT.18910
ONT.20803
ONT.24754
ONT.28792
ONT.28827
ONT.30165
ONT.3128
ONT.33105
ONT.34016
ONT.35055
ONT.36954
ONT.425
ONT.5928
ONT.6101
ONT.9484
ONT.9949
arahy.Tifrunner.gnm2.ann1.01XFNB
arahy.Tifrunner.gnm2.ann1.02IZMF
arahy.Tifrunner.gnm2.ann1.036Q5Z
arahy.Tifrunner.gnm2.ann1.0DD300
arahy.Tifrunner.gnm2.ann1.0FU07W
arahy.Tifrunner.gnm2.ann1.0G4LNA
arahy.Tifrunner.gnm2.ann1.0NLM3R
arahy.Tifrunner.gnm2.ann1.0QJD35
arahy.Tifrunner.gnm2.ann1.0SK1H1
arahy.Tifrunner.gnm2.ann1.0V6YW0
arahy.Tifrunner.gnm2.ann1.0ZB9Y5
arahy.Tifrunner.gnm2.ann1.11KZZ9
arahy.Tifrunner.gnm2.ann1.13C0EN
arahy.Tifrunner.gnm2.ann1.18KTSH
arahy.Tifrunner.gnm2.ann1.1BTX43
arahy.Tifrunner.gnm2.ann1.1BXK41
arahy.Tifrunner.gnm2.ann1.1HT5LR
arahy.Tifrunner.gnm2.ann1.1P6DI5
arahy.Tifrunner.gnm2.ann1.1QJ78E
arahy.Tifrunner.gnm2.ann1.2031JR
arahy.Tifrunner.gnm2.ann1.20C5U6
arahy.Tifrunner.gnm2.ann1.23K5JN
arahy.Tifrunner.gnm2.ann1.253MV8
arahy.Tifrunner.gnm2.ann1.286K5M
arahy.Tifrunner.gnm2.ann1.28MHAL
arahy.Tifrunner.gnm2.ann1.2A4XC9
arahy.Tifrunner.gnm2.ann1.2DN1X0
arahy.Tifrunner.gnm2.ann1.2GK99M
arahy.Tifrunner.gnm2.ann1.2HI4J5
arahy.Tifrunner.gnm2.ann1.2J1BD7
arahy.Tifrunner.gnm2.ann1.31J8XM
arahy.Tifrunner.gnm2.ann1.372SCG
arahy.Tifrunner.gnm2.ann1.3815T4
arahy.Tifrunner.gnm2.ann1.38NBAQ
arahy.Tifrunner.gnm2.ann1.3C4V56
arahy.Tifrunner.gnm2.ann1.3D7MPL
arahy.Tifrunner.gnm2.ann1.3F6TQT
arahy.Tifrunner.gnm2.ann1.3GQ9MB
arahy.Tifrunner.gnm2.ann1.3N6K0N
arahy.Tifrunner.gnm2.ann1.3RY6J8
arahy.Tifrunner.gnm2.ann1.3U6Z4I
arahy.Tifrunner.gnm2.ann1.40DIQU
arahy.Tifrunner.gnm2.ann1.42MKBI
arahy.Tifrunner.gnm2.ann1.44B081
arahy.Tifrunner.gnm2.ann1.46RN8V
arahy.Tifrunner.gnm2.ann1.4BPU9Y
arahy.Tifrunner.gnm2.ann1.4E445H
arahy.Tifrunner.gnm2.ann1.5041YP
arahy.Tifrunner.gnm2.ann1.50MPSE
arahy.Tifrunner.gnm2.ann1.56MJ2J
arahy.Tifrunner.gnm2.ann1.598RU2
arahy.Tifrunner.gnm2.ann1.5CX2AU
arahy.Tifrunner.gnm2.ann1.5EK85H
arahy.Tifrunner.gnm2.ann1.5LZP4T
arahy.Tifrunner.gnm2.ann1.5MEL2D
arahy.Tifrunner.gnm2.ann1.5Q88N2
arahy.Tifrunner.gnm2.ann1.5RG0UU
arahy.Tifrunner.gnm2.ann1.5XCD2W
arahy.Tifrunner.gnm2.ann1.69B3L2
arahy.Tifrunner.gnm2.ann1.69QRE7
arahy.Tifrunner.gnm2.ann1.6BR0GS
arahy.Tifrunner.gnm2.ann1.6FS9GU
arahy.Tifrunner.gnm2.ann1.6HMZ07
arahy.Tifrunner.gnm2.ann1.6MJ8Q6
arahy.Tifrunner.gnm2.ann1.6MXT9H
arahy.Tifrunner.gnm2.ann1.6NN0YE
arahy.Tifrunner.gnm2.ann1.6TI82F
arahy.Tifrunner.gnm2.ann1.6UMZ2R
arahy.Tifrunner.gnm2.ann1.6ZR463
arahy.Tifrunner.gnm2.ann1.71NB6R
arahy.Tifrunner.gnm2.ann1.79TY2T
arahy.Tifrunner.gnm2.ann1.79UAYX
arahy.Tifrunner.gnm2.ann1.7JYX6X
arahy.Tifrunner.gnm2.ann1.7QL5S6
arahy.Tifrunner.gnm2.ann1.7UDZ1N
arahy.Tifrunner.gnm2.ann1.7WQ35J
arahy.Tifrunner.gnm2.ann1.7Z9IPQ
arahy.Tifrunner.gnm2.ann1.825X9M
arahy.Tifrunner.gnm2.ann1.83IFXD
arahy.Tifrunner.gnm2.ann1.83Q9A2
arahy.Tifrunner.gnm2.ann1.84W2TN
arahy.Tifrunner.gnm2.ann1.85WIHV
arahy.Tifrunner.gnm2.ann1.8W2D3B
arahy.Tifrunner.gnm2.ann1.8ZPK8F
arahy.Tifrunner.gnm2.ann1.92FFKE
arahy.Tifrunner.gnm2.ann1.94M007
arahy.Tifrunner.gnm2.ann1.96C52J
arahy.Tifrunner.gnm2.ann1.9CNE94
arahy.Tifrunner.gnm2.ann1.9GY8Y8
arahy.Tifrunner.gnm2.ann1.9QPF88
arahy.Tifrunner.gnm2.ann1.9SCD6T
arahy.Tifrunner.gnm2.ann1.A0F858
arahy.Tifrunner.gnm2.ann1.A6JJY3
arahy.Tifrunner.gnm2.ann1.A8Q4IW
arahy.Tifrunner.gnm2.ann1.AAI19J
arahy.Tifrunner.gnm2.ann1.AB1T8P
arahy.Tifrunner.gnm2.ann1.AC1RDM
arahy.Tifrunner.gnm2.ann1.AIPG34
arahy.Tifrunner.gnm2.ann1.AJV249
arahy.Tifrunner.gnm2.ann1.AKSW6P
arahy.Tifrunner.gnm2.ann1.AR1CII
arahy.Tifrunner.gnm2.ann1.AVA03Z
arahy.Tifrunner.gnm2.ann1.AYWF3K
arahy.Tifrunner.gnm2.ann1.B16MMT
arahy.Tifrunner.gnm2.ann1.B1KVMA
arahy.Tifrunner.gnm2.ann1.B53UZQ
arahy.Tifrunner.gnm2.ann1.B9QMIW
arahy.Tifrunner.gnm2.ann1.BBC6WZ
arahy.Tifrunner.gnm2.ann1.BGR119
arahy.Tifrunner.gnm2.ann1.C4R67I
arahy.Tifrunner.gnm2.ann1.CB6P6Z
arahy.Tifrunner.gnm2.ann1.CDP1KS
arahy.Tifrunner.gnm2.ann1.D0MVTX
arahy.Tifrunner.gnm2.ann1.D1YJVB
arahy.Tifrunner.gnm2.ann1.D3LV4V
arahy.Tifrunner.gnm2.ann1.D773D7
arahy.Tifrunner.gnm2.ann1.D8MTW4
arahy.Tifrunner.gnm2.ann1.D979GK
arahy.Tifrunner.gnm2.ann1.DD0TCJ
arahy.Tifrunner.gnm2.ann1.DF1HSU
arahy.Tifrunner.gnm2.ann1.DHT5D0
arahy.Tifrunner.gnm2.ann1.DI6U38
arahy.Tifrunner.gnm2.ann1.DIZB8V
arahy.Tifrunner.gnm2.ann1.DL3ZW4
arahy.Tifrunner.gnm2.ann1.DP35X1
arahy.Tifrunner.gnm2.ann1.DU9C9C
arahy.Tifrunner.gnm2.ann1.E2UI1Z
arahy.Tifrunner.gnm2.ann1.E7XDIB
arahy.Tifrunner.gnm2.ann1.EG887M
arahy.Tifrunner.gnm2.ann1.EU8XRE
arahy.Tifrunner.gnm2.ann1.EUH4IG
arahy.Tifrunner.gnm2.ann1.EZ2Q4B
arahy.Tifrunner.gnm2.ann1.F1GXSN
arahy.Tifrunner.gnm2.ann1.F25RYT
arahy.Tifrunner.gnm2.ann1.F330XL
arahy.Tifrunner.gnm2.ann1.F6NJQK
arahy.Tifrunner.gnm2.ann1.FHJ4BK
arahy.Tifrunner.gnm2.ann1.GD5YP7
arahy.Tifrunner.gnm2.ann1.GF6ZB7
arahy.Tifrunner.gnm2.ann1.GIJ59W
arahy.Tifrunner.gnm2.ann1.GIY6CE
arahy.Tifrunner.gnm2.ann1.GLQ3B3
arahy.Tifrunner.gnm2.ann1.GMWG2V
arahy.Tifrunner.gnm2.ann1.GN3L7I
arahy.Tifrunner.gnm2.ann1.GR7XEI
arahy.Tifrunner.gnm2.ann1.GS51BL
arahy.Tifrunner.gnm2.ann1.H1PWIN
arahy.Tifrunner.gnm2.ann1.H6RS04
arahy.Tifrunner.gnm2.ann1.H8DJRL
arahy.Tifrunner.gnm2.ann1.HH7ZGN
arahy.Tifrunner.gnm2.ann1.HIV449
arahy.Tifrunner.gnm2.ann1.HNM84L
arahy.Tifrunner.gnm2.ann1.HQ4J8E
arahy.Tifrunner.gnm2.ann1.HR6FN8
arahy.Tifrunner.gnm2.ann1.HTR7RG
arahy.Tifrunner.gnm2.ann1.I2EZUU
arahy.Tifrunner.gnm2.ann1.I2W0HI
arahy.Tifrunner.gnm2.ann1.I4QQIE
arahy.Tifrunner.gnm2.ann1.I9BDFC
arahy.Tifrunner.gnm2.ann1.IBN91T
arahy.Tifrunner.gnm2.ann1.ICIJ2U
arahy.Tifrunner.gnm2.ann1.IEZ2LH
arahy.Tifrunner.gnm2.ann1.IGMF9F
arahy.Tifrunner.gnm2.ann1.IH31ZD
arahy.Tifrunner.gnm2.ann1.IMP9EL
arahy.Tifrunner.gnm2.ann1.IPD4BK
arahy.Tifrunner.gnm2.ann1.ITUB3V
arahy.Tifrunner.gnm2.ann1.J2FWCG
arahy.Tifrunner.gnm2.ann1.J4CT7A
arahy.Tifrunner.gnm2.ann1.J541GW
arahy.Tifrunner.gnm2.ann1.J6XLN4
arahy.Tifrunner.gnm2.ann1.J729H0
arahy.Tifrunner.gnm2.ann1.JA05KE
arahy.Tifrunner.gnm2.ann1.JE37KP
arahy.Tifrunner.gnm2.ann1.JEZR1W
arahy.Tifrunner.gnm2.ann1.JKB27X
arahy.Tifrunner.gnm2.ann1.JRR1U5
arahy.Tifrunner.gnm2.ann1.JT9MTX
arahy.Tifrunner.gnm2.ann1.K29MSX
arahy.Tifrunner.gnm2.ann1.K4491K
arahy.Tifrunner.gnm2.ann1.K6QUG2
arahy.Tifrunner.gnm2.ann1.KA850A
arahy.Tifrunner.gnm2.ann1.KE033J
arahy.Tifrunner.gnm2.ann1.KG0R3Z
arahy.Tifrunner.gnm2.ann1.KKY0JA
arahy.Tifrunner.gnm2.ann1.KSUC5C
arahy.Tifrunner.gnm2.ann1.KYG6ZE
arahy.Tifrunner.gnm2.ann1.L2HUY0
arahy.Tifrunner.gnm2.ann1.L5PTYD
arahy.Tifrunner.gnm2.ann1.L6KZS8
arahy.Tifrunner.gnm2.ann1.L8Y5Z3
arahy.Tifrunner.gnm2.ann1.L959U0
arahy.Tifrunner.gnm2.ann1.LMT1Q9
arahy.Tifrunner.gnm2.ann1.LSBE5R
arahy.Tifrunner.gnm2.ann1.LSPH1E
arahy.Tifrunner.gnm2.ann1.M2R7LU
arahy.Tifrunner.gnm2.ann1.M5TQDY
arahy.Tifrunner.gnm2.ann1.MHQ5U3
arahy.Tifrunner.gnm2.ann1.MI35X1
arahy.Tifrunner.gnm2.ann1.MM1CBR
arahy.Tifrunner.gnm2.ann1.MSLW3U
arahy.Tifrunner.gnm2.ann1.MTF7G2
arahy.Tifrunner.gnm2.ann1.MW3SQS
arahy.Tifrunner.gnm2.ann1.N0U0UU
arahy.Tifrunner.gnm2.ann1.N4A1C9
arahy.Tifrunner.gnm2.ann1.N4TQEE
arahy.Tifrunner.gnm2.ann1.N8H2I0
arahy.Tifrunner.gnm2.ann1.NCU4DF
arahy.Tifrunner.gnm2.ann1.NT7Z8Q
arahy.Tifrunner.gnm2.ann1.NV91PZ
arahy.Tifrunner.gnm2.ann1.NXJT0C
arahy.Tifrunner.gnm2.ann1.P3T58Z
arahy.Tifrunner.gnm2.ann1.P48F6M
arahy.Tifrunner.gnm2.ann1.P8XRWE
arahy.Tifrunner.gnm2.ann1.PDIL34
arahy.Tifrunner.gnm2.ann1.PH74U7
arahy.Tifrunner.gnm2.ann1.PHPT4F
arahy.Tifrunner.gnm2.ann1.PKE437
arahy.Tifrunner.gnm2.ann1.PT9M9B
arahy.Tifrunner.gnm2.ann1.PZ05LS
arahy.Tifrunner.gnm2.ann1.QCS8A7
arahy.Tifrunner.gnm2.ann1.QD1ITD
arahy.Tifrunner.gnm2.ann1.QEK7F9
arahy.Tifrunner.gnm2.ann1.QI0PHV
arahy.Tifrunner.gnm2.ann1.QP4B54
arahy.Tifrunner.gnm2.ann1.QQ4J84
arahy.Tifrunner.gnm2.ann1.QY5N6S
arahy.Tifrunner.gnm2.ann1.QYL8CN
arahy.Tifrunner.gnm2.ann1.RF7AVT
arahy.Tifrunner.gnm2.ann1.RS70VX
arahy.Tifrunner.gnm2.ann1.RTBW6H
arahy.Tifrunner.gnm2.ann1.RWWV81
arahy.Tifrunner.gnm2.ann1.RYXG2W
arahy.Tifrunner.gnm2.ann1.S6XBKD
arahy.Tifrunner.gnm2.ann1.S7XF8N
arahy.Tifrunner.gnm2.ann1.S9FEUH
arahy.Tifrunner.gnm2.ann1.SBYN78
arahy.Tifrunner.gnm2.ann1.SE4UA1
arahy.Tifrunner.gnm2.ann1.SIF6YU
arahy.Tifrunner.gnm2.ann1.SMV5T8
arahy.Tifrunner.gnm2.ann1.T0ZIH1
arahy.Tifrunner.gnm2.ann1.T87RCJ
arahy.Tifrunner.gnm2.ann1.TF9NF6
arahy.Tifrunner.gnm2.ann1.TFL5QC
arahy.Tifrunner.gnm2.ann1.THUB96
arahy.Tifrunner.gnm2.ann1.TPQ86D
arahy.Tifrunner.gnm2.ann1.TS407L
arahy.Tifrunner.gnm2.ann1.TWQ0V4
arahy.Tifrunner.gnm2.ann1.U63X74
arahy.Tifrunner.gnm2.ann1.U6I4YS
arahy.Tifrunner.gnm2.ann1.UBHF2S
arahy.Tifrunner.gnm2.ann1.UCK419
arahy.Tifrunner.gnm2.ann1.UG2HRK
arahy.Tifrunner.gnm2.ann1.UJZR4Z
arahy.Tifrunner.gnm2.ann1.UQJP0C
arahy.Tifrunner.gnm2.ann1.V3922U
arahy.Tifrunner.gnm2.ann1.V4D1J0
arahy.Tifrunner.gnm2.ann1.V64N20
arahy.Tifrunner.gnm2.ann1.V7M4XR
arahy.Tifrunner.gnm2.ann1.VCGU4G
arahy.Tifrunner.gnm2.ann1.VFS8MG
arahy.Tifrunner.gnm2.ann1.VJP601
arahy.Tifrunner.gnm2.ann1.VK2HD8
arahy.Tifrunner.gnm2.ann1.W9B7XJ
arahy.Tifrunner.gnm2.ann1.WAJ05F
arahy.Tifrunner.gnm2.ann1.WJT401
arahy.Tifrunner.gnm2.ann1.WLF6LC
arahy.Tifrunner.gnm2.ann1.WPCM0F
arahy.Tifrunner.gnm2.ann1.X8E4UZ
arahy.Tifrunner.gnm2.ann1.X8JHA4
arahy.Tifrunner.gnm2.ann1.XL89DC
arahy.Tifrunner.gnm2.ann1.Y2L847
arahy.Tifrunner.gnm2.ann1.Y51BP6
arahy.Tifrunner.gnm2.ann1.Y7W1NJ
arahy.Tifrunner.gnm2.ann1.YC6VBU
arahy.Tifrunner.gnm2.ann1.YEC905
arahy.Tifrunner.gnm2.ann1.YET430
arahy.Tifrunner.gnm2.ann1.YFKH51
arahy.Tifrunner.gnm2.ann1.YQ8CLY
arahy.Tifrunner.gnm2.ann1.YS1RTV
arahy.Tifrunner.gnm2.ann1.Z3EVH2
arahy.Tifrunner.gnm2.ann1.Z3NZLL
arahy.Tifrunner.gnm2.ann1.Z47KWR
arahy.Tifrunner.gnm2.ann1.Z4TF31
arahy.Tifrunner.gnm2.ann1.Z9PFJZ
arahy.Tifrunner.gnm2.ann1.ZS6XNI
arahy.Tifrunner.gnm2.ann1.ZS9VWH
arahy.Tifrunner.gnm2.ann1.ZU4V4B
ONT.11544
ONT.11788
ONT.19731
ONT.21741
ONT.30875
ONT.32751
ONT.36148
ONT.38062
ONT.6240
ONT.821
ONT.909
ONT.987
arahy.Tifrunner.gnm2.ann1.04TBQJ
arahy.Tifrunner.gnm2.ann1.095TGF
arahy.Tifrunner.gnm2.ann1.0H5DHB
arahy.Tifrunner.gnm2.ann1.0HJ3TW
arahy.Tifrunner.gnm2.ann1.0SN27X
arahy.Tifrunner.gnm2.ann1.12W07B
arahy.Tifrunner.gnm2.ann1.1BB2MM
arahy.Tifrunner.gnm2.ann1.1GV9MA
arahy.Tifrunner.gnm2.ann1.23JWM4
arahy.Tifrunner.gnm2.ann1.3BD8CQ
arahy.Tifrunner.gnm2.ann1.3CY5UQ
arahy.Tifrunner.gnm2.ann1.4IR4XJ
arahy.Tifrunner.gnm2.ann1.549WES
arahy.Tifrunner.gnm2.ann1.5KH3HF
arahy.Tifrunner.gnm2.ann1.5QXC4B
arahy.Tifrunner.gnm2.ann1.657RUG
arahy.Tifrunner.gnm2.ann1.6CVG62
arahy.Tifrunner.gnm2.ann1.6CYD98
arahy.Tifrunner.gnm2.ann1.6JS337
arahy.Tifrunner.gnm2.ann1.6QA0V6
arahy.Tifrunner.gnm2.ann1.6XY8VG
arahy.Tifrunner.gnm2.ann1.6Y8FH0
arahy.Tifrunner.gnm2.ann1.7A5VUD
arahy.Tifrunner.gnm2.ann1.90U3DG
arahy.Tifrunner.gnm2.ann1.951CXV
arahy.Tifrunner.gnm2.ann1.9DZU8H
arahy.Tifrunner.gnm2.ann1.9ZXH08
arahy.Tifrunner.gnm2.ann1.A5442N
arahy.Tifrunner.gnm2.ann1.A99G02
arahy.Tifrunner.gnm2.ann1.B35230
arahy.Tifrunner.gnm2.ann1.D23SI7
arahy.Tifrunner.gnm2.ann1.D4BTID
arahy.Tifrunner.gnm2.ann1.D6EDPL
arahy.Tifrunner.gnm2.ann1.DQCW8K
arahy.Tifrunner.gnm2.ann1.EY0R4L
arahy.Tifrunner.gnm2.ann1.F82WRM
arahy.Tifrunner.gnm2.ann1.FGBY5B
arahy.Tifrunner.gnm2.ann1.G2HH9X
arahy.Tifrunner.gnm2.ann1.GWIQ86
arahy.Tifrunner.gnm2.ann1.GX0UVA
arahy.Tifrunner.gnm2.ann1.H2AKHM
arahy.Tifrunner.gnm2.ann1.HIY6S0
arahy.Tifrunner.gnm2.ann1.I6AGPX
arahy.Tifrunner.gnm2.ann1.IE8JUR
arahy.Tifrunner.gnm2.ann1.IIU33D
arahy.Tifrunner.gnm2.ann1.J13BPB
arahy.Tifrunner.gnm2.ann1.J72J6Q
arahy.Tifrunner.gnm2.ann1.JRMF73
arahy.Tifrunner.gnm2.ann1.K37UFQ
arahy.Tifrunner.gnm2.ann1.K8YLAG
arahy.Tifrunner.gnm2.ann1.KUP0VV
arahy.Tifrunner.gnm2.ann1.L5HHP2
arahy.Tifrunner.gnm2.ann1.LBF070
arahy.Tifrunner.gnm2.ann1.M32IQ6
arahy.Tifrunner.gnm2.ann1.M3PRRA
arahy.Tifrunner.gnm2.ann1.M409IX
arahy.Tifrunner.gnm2.ann1.ME94TX
arahy.Tifrunner.gnm2.ann1.MG25IW
arahy.Tifrunner.gnm2.ann1.MMX4MC
arahy.Tifrunner.gnm2.ann1.MQY6TT
arahy.Tifrunner.gnm2.ann1.N2A79V
arahy.Tifrunner.gnm2.ann1.NFB9X0
arahy.Tifrunner.gnm2.ann1.NMP67C
arahy.Tifrunner.gnm2.ann1.P9UX8E
arahy.Tifrunner.gnm2.ann1.Q95WBF
arahy.Tifrunner.gnm2.ann1.QF6VR4
arahy.Tifrunner.gnm2.ann1.QI9WZR
arahy.Tifrunner.gnm2.ann1.RFW3PD
arahy.Tifrunner.gnm2.ann1.RNVH09
arahy.Tifrunner.gnm2.ann1.RS5FH0
arahy.Tifrunner.gnm2.ann1.S6MTJ1
arahy.Tifrunner.gnm2.ann1.SBJ000
arahy.Tifrunner.gnm2.ann1.SC24YE
arahy.Tifrunner.gnm2.ann1.ST6WXP
arahy.Tifrunner.gnm2.ann1.SY7N9S
arahy.Tifrunner.gnm2.ann1.TAM8B0
arahy.Tifrunner.gnm2.ann1.TI45MV
arahy.Tifrunner.gnm2.ann1.TQL4XD
arahy.Tifrunner.gnm2.ann1.U6QWXY
arahy.Tifrunner.gnm2.ann1.UG6V14
arahy.Tifrunner.gnm2.ann1.UN52J1
arahy.Tifrunner.gnm2.ann1.V574CD
arahy.Tifrunner.gnm2.ann1.VA7IIE
arahy.Tifrunner.gnm2.ann1.VRDQ1B
arahy.Tifrunner.gnm2.ann1.VSYF54
arahy.Tifrunner.gnm2.ann1.VW0TTK
arahy.Tifrunner.gnm2.ann1.W5F641
arahy.Tifrunner.gnm2.ann1.WDRD4S
arahy.Tifrunner.gnm2.ann1.WTQ0WN
arahy.Tifrunner.gnm2.ann1.X5M96P
arahy.Tifrunner.gnm2.ann1.X76I3V
arahy.Tifrunner.gnm2.ann1.Y01GTZ
arahy.Tifrunner.gnm2.ann1.Y3I247
arahy.Tifrunner.gnm2.ann1.YAEJ5M
arahy.Tifrunner.gnm2.ann1.YPG8JQ
arahy.Tifrunner.gnm2.ann1.Z2QYJ5
arahy.Tifrunner.gnm2.ann1.ZKN0VI
arahy.Tifrunner.gnm2.ann1.ZM38TH
