# Supplementary material for: Full-length transcriptome sequencing provides insights into alternative splicing under cold stress in peanut
Source: Front Plant Sci. 2024 Mar 7;15:1362277. doi: 10.3389/fpls.2024.1362277 (PMC10954824; doi:10.3389/fpls.2024.1362277)
Supplement: Supplementary file 12 [file Table_9.xlsx]

## Sheet: sheet 1
Table S11. Identification of DREB transcription factors in the transcriptome.
Gene ID	Transcript ID	Transcript name	SLH-0-A	SLH-0-B	SLH-0-C	SLH-3-A	SLH-3-B	SLH-3-C	SLH-12-A	SLH-12-B	SLH-12-C	SLH-24-A	SLH-24-B	SLH-24-C	ZH12-0-A	ZH12-0-B	ZH12-0-C	ZH12-3-A	ZH12-3-B	ZH12-3-C	ZH12-12-A	ZH12-12-B	ZH12-12-C	ZH12-24-A	ZH12-24-B	ZH12-24-C
arahy.Tifrunner.gnm2.ann1.73DHZN	ONT.12313.3	AhDREB12.1	2.79779	1.2998	1.413	16.72	19.2006	18.4484	21.7945	43.3406	78.1109	16.5384	22.7668	24.2799	4.0561	1.6566	3.39929	29.9052	26.5848	29.1853	26.2043	22.4067	26.7789	44.9582	43.7407	39.4764
arahy.Tifrunner.gnm2.ann1.73DHZN	ONT.12313.2	AhDREB12.2	0.599526	0	0.176625	0.30963	1.99251	0.653041	0.721673	3.71491	3.99233	3.52206	3.56216	2.2228	0	0.184066	0	3.11512	1.62764	3.1382	1.77323	0.786199	2.45678	3.63947	2.78013	4.01455
arahy.Tifrunner.gnm2.ann1.3D7MPL	arahy.Tifrunner.gnm2.ann1.3D7MPL.1	AhDREB16.1	0.799368	2.78528	3.53251	0.464445	0.362275	0.979562	5.05171	0.963124	1.38864	1.3782	0	0	0	0.184066	0	0.77878	0.361698	0.62764	2.56133	3.34135	2.2111	1.28452	1.48274	2.45333
arahy.Tifrunner.gnm2.ann1.17GHQZ	arahy.Tifrunner.gnm2.ann1.17GHQZ.1	AhDREB20.1	0.999211	1.11411	0.706501	1.54815	0.543412	0.979562	1.01034	0.687946	0.520739	0.765664	0.154876	0.34197	1.35203	2.94506	0.522967	0.311512	0.180849	0.78455	0	0.393099	0.245678	0.856346	0.185342	0.22303
arahy.Tifrunner.gnm2.ann1.X9M6WH	ONT.21201.1	AhDREB23.1	8.39337	19.1256	17.1327	5.41852	5.79639	0	9.38175	3.30214	0	6.73785	2.6329	3.07773	0	0	0	0	0	0	0	0	0	0	0	0
arahy.Tifrunner.gnm2.ann1.X9M6WH	ONT.21201.2	AhDREB23.2	2.79779	0	0	5.2637	0	7.50997	0	0	2.08296	2.60326	0	0	0	0	0	0	0	0	0	0	0	0	0	0
arahy.Tifrunner.gnm2.ann1.KD4831	arahy.Tifrunner.gnm2.ann1.KD4831.1	AhDREB25.1	0.599526	0.185685	0	0	0.362275	0	0.866008	2.88937	2.77728	5.97218	9.44746	6.66841	0	0.184066	0.784451	0	0.361698	0.31382	1.18215	1.9655	6.14196	12.8452	11.8619	11.5976
arahy.Tifrunner.gnm2.ann1.DIZB8V	ONT.23396.1	AhDREB26.1	1.59874	2.22822	3.17925	0.774074	0.905686	0.653041	1.44335	0.550357	0.867899	5.05339	0	0	0.225339	0.736265	0.261484	0.623024	0.361698	1.09837	1.18215	1.5724	2.94814	2.35495	1.85342	5.57576
arahy.Tifrunner.gnm2.ann1.DIZB8V	ONT.23396.2	AhDREB26.2	0.199842	0	0	1.54815	1.26796	1.95912	0.866008	0	0.347159	3.06266	0.309753	0.170985	0.225339	0	0	0.155756	0.542548	0.47073	0.39405	0.19655	0	1.28452	0	1.78424
arahy.Tifrunner.gnm2.ann1.KQL0FY	arahy.Tifrunner.gnm2.ann1.KQL0FY.1	AhDREB27.1	0	0.185685	0	0	0	0	0.144335	0.275178	0	6.58471	9.1377	23.083	0	0	0.261484	0	0	0	0.197025	0.393099	0.491356	5.56625	4.26287	4.01455
arahy.Tifrunner.gnm2.ann1.SE8WTS	arahy.Tifrunner.gnm2.ann1.SE8WTS.1	AhDREB3.1	0.199842	0.185685	0	0.154815	0.362275	0	0.144335	5.50357	3.12443	6.58471	9.29258	10.943	0.450678	0.184066	0	0	0.180849	0.15691	1.97025	1.76895	4.66789	12.6311	11.6765	12.0436
arahy.Tifrunner.gnm2.ann1.SE8WTS	ONT.3370.2	AhDREB3.2	0	0.185685	0	0.154815	0	0.16326	0.144335	0.687946	1.90938	2.75639	1.70364	1.70985	0.225339	0	0	0	0	0.15691	0.39405	0.19655	1.47407	1.49861	4.81889	3.12242
arahy.Tifrunner.gnm2.ann1.47NS3A	arahy.Tifrunner.gnm2.ann1.47NS3A.1	AhDREB30.1	66.7473	44.7502	46.6291	11.3015	23.1856	14.3669	13.2788	40.4512	47.908	145.476	218.066	254.426	69.8551	51.9067	68.7702	17.4447	15.9147	17.7308	7.88101	6.48614	8.59874	185.613	183.118	184.223
arahy.Tifrunner.gnm2.ann1.5KI8FH	ONT.31644.2	AhDREB35.1	5.79542	3.34234	3.00263	29.5696	32.7858	33.3051	37.094	63.1534	119.596	28.9421	27.568	32.8291	4.28144	3.12913	4.18374	34.8894	42.1379	41.4243	54.576	41.8651	52.5751	56.3047	60.0508	56.8727
arahy.Tifrunner.gnm2.ann1.5KI8FH	ONT.31644.1	AhDREB35.2	0	0	0	1.23852	3.98502	3.42847	1.73202	2.20143	5.72813	2.75639	1.54876	0.854924	0	0.184066	0.261484	3.42663	4.70208	5.17803	4.33455	3.1448	6.14196	3.2113	4.07752	4.46061
arahy.Tifrunner.gnm2.ann1.L5HMHT	ONT.33536.1	AhDREB39.1	11.1912	17.8258	17.4859	10.063	10.8682	10.9384	12.9901	7.84258	7.46393	34.608	44.9141	45.311	5.1828	5.89012	4.7067	6.69751	6.87227	7.37477	9.85126	11.5964	6.87899	26.1185	25.7625	23.1951
arahy.Tifrunner.gnm2.ann1.KDEH1Y	arahy.Tifrunner.gnm2.ann1.KDEH1Y.1	AhDREB40.1	0.999211	1.67117	1.94288	0.30963	0.181137	0.653041	3.3197	0.825535	0.694319	1.83759	0.154876	0.34197	0.225339	0.184066	0	0.623024	0.361698	0.62764	1.97025	1.1793	0.982713	0	0.556026	1.78424
arahy.Tifrunner.gnm2.ann1.YAEJ5M	arahy.Tifrunner.gnm2.ann1.YAEJ5M.1	AhDREB41.1	3.59716	2.97097	2.826	1.85778	1.63024	0.979562	6.49506	0.963124	1.7358	4.13459	0.774382	0.854924	1.80271	2.761	2.09187	2.33634	3.43613	2.03983	3.54645	3.34135	0.982713	4.92399	5.37492	13.6048
arahy.Tifrunner.gnm2.ann1.VJ8B3Q	arahy.Tifrunner.gnm2.ann1.VJ8B3Q.1	AhDREB6.1	40.3681	24.8818	34.2653	6.03778	9.78141	10.7752	4.1857	22.7022	35.4103	63.2439	144.654	107.208	41.0117	36.6292	50.9893	13.395	12.6594	15.691	3.34943	1.5724	2.2111	102.762	103.235	95.457
ONT.14013	ONT.14013.1	ONT.14013.1	3.19747	3.52802	4.59226	3.71556	2.17365	2.4489	4.76304	1.78866	1.38864	2.90952	2.78777	1.02591	1.80271	2.02473	1.04593	1.24605	1.26594	0.94146	1.18215	0.19655	2.2111	2.78312	1.85342	2.00727
ONT.14013	ONT.14013.2	ONT.14013.2	1.99842	1.11411	1.413	3.0963	2.35478	2.93868	5.91772	3.43973	3.81875	13.3226	27.7229	13.8498	2.70407	1.47253	0.261484	1.24605	1.44679	1.5691	5.5167	5.69994	3.43949	19.2678	15.7541	11.1515
ONT.14013	ONT.14013.3	ONT.14013.3	3.39732	3.15665	6.18188	3.40593	3.07933	2.77542	5.05171	3.16455	4.51307	22.6637	33.763	42.7462	0	3.31319	4.7067	2.4921	2.53189	3.29511	6.89588	6.48614	1.71975	17.7692	17.7928	14.943
ONT.16034	ONT.16034.1	ONT.16034.1	34.5727	1.85685	9.00789	88.7089	78.2513	58.6104	0	8.11776	23.6068	4.13459	13.0096	9.40417	10.3656	44.7281	0	100.151	94.9458	116.898	0.39405	0	6.63331	10.7043	4.63355	7.58303
ONT.18825	ONT.18825.1	ONT.18825.1	7.19432	3.89939	3.70913	1.23852	1.4491	3.91825	3.60837	7.01705	6.24887	11.3318	4.95604	2.2228	3.15475	4.04946	0.784451	1.09029	2.71274	4.07966	2.95538	2.55515	2.70246	3.85356	4.63355	17.6194
ONT.19577	ONT.19577.1	ONT.19577.1	2.79779	0	1.58963	7.12148	7.42663	13.0608	0	0.275178	0	0.153133	0.464629	0.170985	0	0.920332	0	14.3296	7.95736	7.53168	0	0	0	0	0	0
ONT.24873	ONT.24873.1	ONT.24873.1	5.39574	4.08508	5.12213	7.58593	11.2305	10.9384	13.2788	4.26526	5.72813	13.6288	3.2524	1.19689	0.225339	1.1044	0	2.02483	3.61698	3.45202	3.34943	3.34135	3.68517	0.856346	0.741368	8.92121
ONT.27610	ONT.27610.1	ONT.27610.1	10.7915	0	2.1195	18.7326	18.1137	39.1825	0.144335	0.963124	0	0	1.39389	0	0.901356	9.75552	0	31.1512	20.436	10.513	0	0	0	7.06485	5.93094	0.22303
ONT.28164	ONT.28164.1	ONT.28164.1	0.199842	0.557056	0.353251	3.71556	3.98502	1.6326	4.04137	0.825535	2.25654	2.75639	2.32314	1.88083	0	0	0	5.91873	7.05312	6.43331	1.18215	2.3586	0.982713	0.642259	0.92671	3.56848
ONT.29256	ONT.29256.1	ONT.29256.1	0.399684	0.185685	0	13.7785	5.61526	6.04063	0	1.51348	5.20739	0.153133	0.309753	0.68394	0	0.184066	0	3.11512	16.4573	11.7683	0	0	0.737035	0.642259	0.92671	3.56848
ONT.36083	ONT.36083.1	ONT.36083.1	25.5798	1.11411	9.53776	45.8252	45.2843	29.0603	0	7.01705	17.1844	1.83759	8.36332	6.32644	2.25339	16.0138	0	48.1286	50.0952	67.6282	0.39405	0.19655	1.71975	6.20851	3.70684	4.68364
ONT.39007	ONT.39007.1	ONT.39007.1	1.99842	2.59959	2.64938	0.928889	1.26796	2.28564	1.87635	3.16455	1.56222	6.27845	3.56216	2.05182	1.57737	2.2088	2.35335	1.24605	2.71274	1.72601	0.591075	0.393099	1.47407	1.07043	0.185342	9.5903
ONT.477	ONT.477.1	ONT.477.1	4.59637	0	1.58963	12.3852	7.7889	17.4688	0	0.412767	0.347159	0.153133	0.619505	1.36788	0.225339	1.28846	0	19.6253	8.68076	15.2203	0	0	0	0.642259	0	0.22303
ONT.5581	ONT.5581.1	ONT.5581.1	1.19905	1.85685	3.88576	2.16741	4.34729	4.08151	7.36107	3.16455	3.29801	8.72857	3.2524	1.70985	0.450678	0.552199	0	1.71332	3.07444	2.51056	2.95538	2.94825	1.96543	2.35495	1.48274	10.4824
ONT.8316	ONT.8316.1	ONT.8316.1	1.79858	0	1.23638	3.25111	3.44161	5.71411	0	0.137589	0.347159	0	0	0	0.450678	1.1044	0	2.33634	2.89359	1.72601	0	0	0.245678	1.92678	1.11205	0.446061
ONT.9920	ONT.9920.1	ONT.9920.1	0.199842	0	0	5.72815	2.8982	3.91825	0	0.963124	2.77728	0.918797	2.6329	4.10364	0	0.552199	0	3.8939	14.8296	7.68859	0	0	0	2.78312	2.03876	2.2303
