# Supplementary material for: Full-length transcriptome sequencing provides insights into alternative splicing under cold stress in peanut
Source: Front Plant Sci. 2024 Mar 7;15:1362277. doi: 10.3389/fpls.2024.1362277 (PMC10954824; doi:10.3389/fpls.2024.1362277)
Supplement: Supplementary file 13 [file Table_10.xlsx]

## Sheet: Sheet1
Table S12. Summary of genes that possessed alternative polyadenylation (APA) sites.* The percentage indicates the number of APA genes accounted for the total number of identified genes (38,511) .
Sample name	Number of alternative polyadenylation sites
	1	2	3	4	5	>5	Total number of APA (≥2)	Percentage (%)*
SLH-0h	5590	4838.33	4240.67	3461.67	2650	6377	21567.7	56.0039
SLH-3h	5580.33	4823.33	4063	3255.67	2581.67	6465.67	21189.3	55.0215
SLH-12h	5548.67	4738.67	3893.67	3174	2484	6599.33	20889.7	54.2434
SLH-24h	5079.5	4376	3783.5	3133.5	2499.5	7363	21155.5	54.9337
ZH12-0h	5219.67	4686.67	4012	3373	2619	6265	20955.7	54.4148
ZH12-3h	5311	4563.33	3898	3140.33	2553.33	6791.33	20946.3	54.3905
ZH12-12h	6593	5120.67	3744	2787	1965.33	4377	17994	46.7243
ZH12-24h	5896.67	4603.67	3544.67	2811.67	2135.33	5648.67	18744	48.6718
