# Supplementary material for: Full-length transcriptome sequencing provides insights into alternative splicing under cold stress in peanut
Source: Front Plant Sci. 2024 Mar 7;15:1362277. doi: 10.3389/fpls.2024.1362277 (PMC10954824; doi:10.3389/fpls.2024.1362277)
Supplement: Supplementary file 14 [file Table_11.xlsx]

## Sheet: Sheet1
Table S13. The top ten polyadenylation motifs in the transcriptome.
APA motif	Number	Percentage
WTGKA	355760	0.194846
SRAG	348661	0.190958
CTYS	326069	0.178585
GYTNC	256042	0.140232
AAKRAA	202985	0.111173
ATRTAY	176889	0.0968803
TTTKGKT	64239	0.035183
YTYTCTT	59071	0.0323526
AATAMTAW	19608	0.0107391
ATTATTAT	16528	0.00905221
