# Supplementary material for: Full-length transcriptome sequencing provides insights into alternative splicing under cold stress in peanut
Source: Front Plant Sci. 2024 Mar 7;15:1362277. doi: 10.3389/fpls.2024.1362277 (PMC10954824; doi:10.3389/fpls.2024.1362277)
Supplement: Supplementary file 15 [file Table_12.xlsx]

## Sheet: Stastistics of isoform
Table S14. Statistics of genes with alternative splicing isoforms.
Gene ID	AS isoform counts		AS Isoform number	Counts	Percentage
arahy.Tifrunner.gnm2.ann1.0003EL	10		1	15309	0.39272
arahy.Tifrunner.gnm2.ann1.0034KJ	2		2	7268	0.186445
arahy.Tifrunner.gnm2.ann1.004CIH	8		3	4735	0.121466
arahy.Tifrunner.gnm2.ann1.004J0D	2		4	3306	0.0848084
arahy.Tifrunner.gnm2.ann1.005C3Q	4		5 and more	8364	0.214561
arahy.Tifrunner.gnm2.ann1.0067NC	2		Alternative splicing (2 and more)	23673	0.60728
arahy.Tifrunner.gnm2.ann1.006XS9	1		Total	38982	1
arahy.Tifrunner.gnm2.ann1.0079YX	2
arahy.Tifrunner.gnm2.ann1.0093F6	3
arahy.Tifrunner.gnm2.ann1.00A31M	11
arahy.Tifrunner.gnm2.ann1.00B185	7
arahy.Tifrunner.gnm2.ann1.00DB5A	7
arahy.Tifrunner.gnm2.ann1.00G2U6	1
arahy.Tifrunner.gnm2.ann1.00HR05	2
arahy.Tifrunner.gnm2.ann1.00I77L	2
arahy.Tifrunner.gnm2.ann1.00I7KW	2
arahy.Tifrunner.gnm2.ann1.00JV9G	4
arahy.Tifrunner.gnm2.ann1.00JXB8	9
arahy.Tifrunner.gnm2.ann1.00L7NP	3
arahy.Tifrunner.gnm2.ann1.00M5T5	1
arahy.Tifrunner.gnm2.ann1.00N95T	3
arahy.Tifrunner.gnm2.ann1.00PPME	4
arahy.Tifrunner.gnm2.ann1.00Q11I	1
arahy.Tifrunner.gnm2.ann1.00QPSW	3
arahy.Tifrunner.gnm2.ann1.00QVML	1
arahy.Tifrunner.gnm2.ann1.00QZ3I	1
arahy.Tifrunner.gnm2.ann1.00R4IN	1
arahy.Tifrunner.gnm2.ann1.00SZA6	1
arahy.Tifrunner.gnm2.ann1.00T38C	1
arahy.Tifrunner.gnm2.ann1.00UVWE	3
arahy.Tifrunner.gnm2.ann1.00V3DL	2
arahy.Tifrunner.gnm2.ann1.00VL53	3
arahy.Tifrunner.gnm2.ann1.00VVAL	1
arahy.Tifrunner.gnm2.ann1.00WUVK	10
arahy.Tifrunner.gnm2.ann1.00X5DN	1
arahy.Tifrunner.gnm2.ann1.00XS3D	4
arahy.Tifrunner.gnm2.ann1.00YXRD	3
arahy.Tifrunner.gnm2.ann1.00ZDTM	9
arahy.Tifrunner.gnm2.ann1.011VCX	4
arahy.Tifrunner.gnm2.ann1.011XRQ	10
arahy.Tifrunner.gnm2.ann1.012SKZ	5
arahy.Tifrunner.gnm2.ann1.013JYW	4
arahy.Tifrunner.gnm2.ann1.0142CX	2
arahy.Tifrunner.gnm2.ann1.014EBR	3
arahy.Tifrunner.gnm2.ann1.015YF3	1
arahy.Tifrunner.gnm2.ann1.016HCI	3
arahy.Tifrunner.gnm2.ann1.016YCC	7
arahy.Tifrunner.gnm2.ann1.018Q39	3
arahy.Tifrunner.gnm2.ann1.019HRU	2
arahy.Tifrunner.gnm2.ann1.01A8MA	2
arahy.Tifrunner.gnm2.ann1.01A9SY	3
arahy.Tifrunner.gnm2.ann1.01ACP3	2
arahy.Tifrunner.gnm2.ann1.01AR4S	6
arahy.Tifrunner.gnm2.ann1.01AYHN	5
arahy.Tifrunner.gnm2.ann1.01B6ZB	3
arahy.Tifrunner.gnm2.ann1.01BVTU	3
arahy.Tifrunner.gnm2.ann1.01BY0R	1
arahy.Tifrunner.gnm2.ann1.01D1MQ	2
arahy.Tifrunner.gnm2.ann1.01D2LU	1
arahy.Tifrunner.gnm2.ann1.01D3A3	4
arahy.Tifrunner.gnm2.ann1.01DGNM	3
arahy.Tifrunner.gnm2.ann1.01DT97	4
arahy.Tifrunner.gnm2.ann1.01FT8Z	2
arahy.Tifrunner.gnm2.ann1.01GDC8	9
arahy.Tifrunner.gnm2.ann1.01HJNS	7
arahy.Tifrunner.gnm2.ann1.01HJP6	2
arahy.Tifrunner.gnm2.ann1.01HUHH	3
arahy.Tifrunner.gnm2.ann1.01IKZ7	1
arahy.Tifrunner.gnm2.ann1.01M4JQ	3
arahy.Tifrunner.gnm2.ann1.01NQBU	8
arahy.Tifrunner.gnm2.ann1.01P7ER	4
arahy.Tifrunner.gnm2.ann1.01QGAU	3
arahy.Tifrunner.gnm2.ann1.01RPY8	2
arahy.Tifrunner.gnm2.ann1.01RQ4M	2
arahy.Tifrunner.gnm2.ann1.01S097	2
arahy.Tifrunner.gnm2.ann1.01TYUM	5
arahy.Tifrunner.gnm2.ann1.01U1VE	8
arahy.Tifrunner.gnm2.ann1.01UMM0	1
arahy.Tifrunner.gnm2.ann1.01WB0T	2
arahy.Tifrunner.gnm2.ann1.01XFNB	1
arahy.Tifrunner.gnm2.ann1.01YFCZ	3
arahy.Tifrunner.gnm2.ann1.01YPVW	4
arahy.Tifrunner.gnm2.ann1.01ZVMZ	1
arahy.Tifrunner.gnm2.ann1.021TT5	4
arahy.Tifrunner.gnm2.ann1.0228NK	6
arahy.Tifrunner.gnm2.ann1.023UF6	4
arahy.Tifrunner.gnm2.ann1.024UA3	3
arahy.Tifrunner.gnm2.ann1.02894U	3
arahy.Tifrunner.gnm2.ann1.029DEV	3
arahy.Tifrunner.gnm2.ann1.029WE6	13
arahy.Tifrunner.gnm2.ann1.029YN0	3
arahy.Tifrunner.gnm2.ann1.02BAGQ	4
arahy.Tifrunner.gnm2.ann1.02D1WC	2
arahy.Tifrunner.gnm2.ann1.02DA49	1
arahy.Tifrunner.gnm2.ann1.02EG99	3
arahy.Tifrunner.gnm2.ann1.02ERGG	1
arahy.Tifrunner.gnm2.ann1.02EZ4F	2
arahy.Tifrunner.gnm2.ann1.02F7EH	5
arahy.Tifrunner.gnm2.ann1.02FWCT	1
arahy.Tifrunner.gnm2.ann1.02I6X5	3
arahy.Tifrunner.gnm2.ann1.02IZMF	3
arahy.Tifrunner.gnm2.ann1.02J1VT	6
arahy.Tifrunner.gnm2.ann1.02K5W7	5
arahy.Tifrunner.gnm2.ann1.02L0EL	9
arahy.Tifrunner.gnm2.ann1.02L9SB	1
arahy.Tifrunner.gnm2.ann1.02NDWK	2
arahy.Tifrunner.gnm2.ann1.02Q6I5	3
arahy.Tifrunner.gnm2.ann1.02QZYL	13
arahy.Tifrunner.gnm2.ann1.02RJAW	3
arahy.Tifrunner.gnm2.ann1.02S8F1	2
arahy.Tifrunner.gnm2.ann1.02U3XB	2
arahy.Tifrunner.gnm2.ann1.02U7QK	2
arahy.Tifrunner.gnm2.ann1.02UTLC	1
arahy.Tifrunner.gnm2.ann1.02UU0S	2
arahy.Tifrunner.gnm2.ann1.02VXE5	1
arahy.Tifrunner.gnm2.ann1.02XPQ8	1
arahy.Tifrunner.gnm2.ann1.030G1Q	1
arahy.Tifrunner.gnm2.ann1.032VCH	4
arahy.Tifrunner.gnm2.ann1.03382U	2
arahy.Tifrunner.gnm2.ann1.033PPZ	14
arahy.Tifrunner.gnm2.ann1.033Y78	1
arahy.Tifrunner.gnm2.ann1.0361F1	1
arahy.Tifrunner.gnm2.ann1.036Q5Z	1
arahy.Tifrunner.gnm2.ann1.039TZW	8
arahy.Tifrunner.gnm2.ann1.03A2T4	3
arahy.Tifrunner.gnm2.ann1.03AHKF	5
arahy.Tifrunner.gnm2.ann1.03BFRT	3
arahy.Tifrunner.gnm2.ann1.03CGRD	5
arahy.Tifrunner.gnm2.ann1.03CHBD	3
arahy.Tifrunner.gnm2.ann1.03CQRM	4
arahy.Tifrunner.gnm2.ann1.03CYAA	2
arahy.Tifrunner.gnm2.ann1.03D6J4	2
arahy.Tifrunner.gnm2.ann1.03DKLN	1
arahy.Tifrunner.gnm2.ann1.03EXEF	1
arahy.Tifrunner.gnm2.ann1.03F3RZ	7
arahy.Tifrunner.gnm2.ann1.03F5C5	4
arahy.Tifrunner.gnm2.ann1.03H2AV	4
arahy.Tifrunner.gnm2.ann1.03HAKR	8
arahy.Tifrunner.gnm2.ann1.03I7QG	1
arahy.Tifrunner.gnm2.ann1.03IC02	4
arahy.Tifrunner.gnm2.ann1.03J21L	1
arahy.Tifrunner.gnm2.ann1.03J9E3	4
arahy.Tifrunner.gnm2.ann1.03K4CT	3
arahy.Tifrunner.gnm2.ann1.03K86Q	1
arahy.Tifrunner.gnm2.ann1.03LME3	4
arahy.Tifrunner.gnm2.ann1.03MBRC	1
arahy.Tifrunner.gnm2.ann1.03NJDX	1
arahy.Tifrunner.gnm2.ann1.03Q5EX	3
arahy.Tifrunner.gnm2.ann1.03Q7VJ	1
arahy.Tifrunner.gnm2.ann1.03QWZ4	7
arahy.Tifrunner.gnm2.ann1.03S8MC	2
arahy.Tifrunner.gnm2.ann1.03TW92	3
arahy.Tifrunner.gnm2.ann1.03UVXD	1
arahy.Tifrunner.gnm2.ann1.03UWN9	3
arahy.Tifrunner.gnm2.ann1.03VIYN	6
arahy.Tifrunner.gnm2.ann1.03VPIQ	8
arahy.Tifrunner.gnm2.ann1.03VRI3	3
arahy.Tifrunner.gnm2.ann1.03WG9V	2
arahy.Tifrunner.gnm2.ann1.03WWG0	5
arahy.Tifrunner.gnm2.ann1.03XYV8	1
arahy.Tifrunner.gnm2.ann1.040H4U	1
arahy.Tifrunner.gnm2.ann1.040HS9	3
arahy.Tifrunner.gnm2.ann1.0410DC	3
arahy.Tifrunner.gnm2.ann1.043YES	6
arahy.Tifrunner.gnm2.ann1.044LWD	16
arahy.Tifrunner.gnm2.ann1.045FSF	1
arahy.Tifrunner.gnm2.ann1.045PL1	2
arahy.Tifrunner.gnm2.ann1.046I3L	2
arahy.Tifrunner.gnm2.ann1.048NTX	4
arahy.Tifrunner.gnm2.ann1.048ZT0	1
arahy.Tifrunner.gnm2.ann1.04ACRJ	1
arahy.Tifrunner.gnm2.ann1.04AGHE	1
arahy.Tifrunner.gnm2.ann1.04AI4E	4
arahy.Tifrunner.gnm2.ann1.04BQTE	1
arahy.Tifrunner.gnm2.ann1.04D7UL	2
arahy.Tifrunner.gnm2.ann1.04DKNA	3
arahy.Tifrunner.gnm2.ann1.04DS3H	1
arahy.Tifrunner.gnm2.ann1.04G3W2	1
arahy.Tifrunner.gnm2.ann1.04HISF	1
arahy.Tifrunner.gnm2.ann1.04HYJ8	2
arahy.Tifrunner.gnm2.ann1.04I11T	1
arahy.Tifrunner.gnm2.ann1.04JNDX	1
arahy.Tifrunner.gnm2.ann1.04JW1L	4
arahy.Tifrunner.gnm2.ann1.04LXIS	1
arahy.Tifrunner.gnm2.ann1.04NGUW	1
arahy.Tifrunner.gnm2.ann1.04P64Q	2
arahy.Tifrunner.gnm2.ann1.04PXL7	9
arahy.Tifrunner.gnm2.ann1.04Q2AE	2
arahy.Tifrunner.gnm2.ann1.04TBQJ	3
arahy.Tifrunner.gnm2.ann1.04TCW6	2
arahy.Tifrunner.gnm2.ann1.04U8N5	4
arahy.Tifrunner.gnm2.ann1.04V0U4	2
arahy.Tifrunner.gnm2.ann1.04X3C9	2
arahy.Tifrunner.gnm2.ann1.05088S	1
arahy.Tifrunner.gnm2.ann1.050HUA	7
arahy.Tifrunner.gnm2.ann1.050RSH	1
arahy.Tifrunner.gnm2.ann1.050WC1	3
arahy.Tifrunner.gnm2.ann1.0513A0	4
arahy.Tifrunner.gnm2.ann1.051ZG9	1
arahy.Tifrunner.gnm2.ann1.0525TE	2
arahy.Tifrunner.gnm2.ann1.052BLV	3
arahy.Tifrunner.gnm2.ann1.054DCV	3
arahy.Tifrunner.gnm2.ann1.0568A9	7
arahy.Tifrunner.gnm2.ann1.056HEM	2
arahy.Tifrunner.gnm2.ann1.0571R5	1
arahy.Tifrunner.gnm2.ann1.059HR6	1
arahy.Tifrunner.gnm2.ann1.059Z6S	1
arahy.Tifrunner.gnm2.ann1.05A8K1	1
arahy.Tifrunner.gnm2.ann1.05C3SW	5
arahy.Tifrunner.gnm2.ann1.05GVWZ	5
arahy.Tifrunner.gnm2.ann1.05JDR6	1
arahy.Tifrunner.gnm2.ann1.05JFC4	1
arahy.Tifrunner.gnm2.ann1.05JXYY	4
arahy.Tifrunner.gnm2.ann1.05K2HA	5
arahy.Tifrunner.gnm2.ann1.05M0GB	8
arahy.Tifrunner.gnm2.ann1.05M2SK	1
arahy.Tifrunner.gnm2.ann1.05MAMP	1
arahy.Tifrunner.gnm2.ann1.05MP60	1
arahy.Tifrunner.gnm2.ann1.05P1IU	4
arahy.Tifrunner.gnm2.ann1.05QC9F	1
arahy.Tifrunner.gnm2.ann1.05RLXM	3
arahy.Tifrunner.gnm2.ann1.05VQV1	3
arahy.Tifrunner.gnm2.ann1.05X33F	8
arahy.Tifrunner.gnm2.ann1.05YYMQ	1
arahy.Tifrunner.gnm2.ann1.05Z6FK	3
arahy.Tifrunner.gnm2.ann1.05ZMZX	2
arahy.Tifrunner.gnm2.ann1.06159S	6
arahy.Tifrunner.gnm2.ann1.061K9L	6
arahy.Tifrunner.gnm2.ann1.063DHX	1
arahy.Tifrunner.gnm2.ann1.068WTC	12
arahy.Tifrunner.gnm2.ann1.0698HC	8
arahy.Tifrunner.gnm2.ann1.069RBA	3
arahy.Tifrunner.gnm2.ann1.06A0YN	3
arahy.Tifrunner.gnm2.ann1.06ADV2	1
arahy.Tifrunner.gnm2.ann1.06AVZ6	4
arahy.Tifrunner.gnm2.ann1.06CD8W	3
arahy.Tifrunner.gnm2.ann1.06CE9J	4
arahy.Tifrunner.gnm2.ann1.06CRWC	1
arahy.Tifrunner.gnm2.ann1.06DG1T	4
arahy.Tifrunner.gnm2.ann1.06EJ88	5
arahy.Tifrunner.gnm2.ann1.06HJR7	1
arahy.Tifrunner.gnm2.ann1.06HUX3	4
arahy.Tifrunner.gnm2.ann1.06L84B	1
arahy.Tifrunner.gnm2.ann1.06LGCI	2
arahy.Tifrunner.gnm2.ann1.06MV4V	9
arahy.Tifrunner.gnm2.ann1.06PSEJ	1
arahy.Tifrunner.gnm2.ann1.06QP13	6
arahy.Tifrunner.gnm2.ann1.06R3M2	1
arahy.Tifrunner.gnm2.ann1.06RI6S	10
arahy.Tifrunner.gnm2.ann1.06T2K2	3
arahy.Tifrunner.gnm2.ann1.06VRVW	3
arahy.Tifrunner.gnm2.ann1.06VYCT	9
arahy.Tifrunner.gnm2.ann1.06X6UX	2
arahy.Tifrunner.gnm2.ann1.06XI8G	2
arahy.Tifrunner.gnm2.ann1.06Y4PY	1
arahy.Tifrunner.gnm2.ann1.06Z89H	5
arahy.Tifrunner.gnm2.ann1.06ZF6Z	1
arahy.Tifrunner.gnm2.ann1.0707WP	1
arahy.Tifrunner.gnm2.ann1.07091Z	5
arahy.Tifrunner.gnm2.ann1.070EBZ	3
arahy.Tifrunner.gnm2.ann1.072U0I	5
arahy.Tifrunner.gnm2.ann1.07543H	3
arahy.Tifrunner.gnm2.ann1.0756ZF	5
arahy.Tifrunner.gnm2.ann1.076XKT	8
arahy.Tifrunner.gnm2.ann1.077R6R	1
arahy.Tifrunner.gnm2.ann1.078WK3	2
arahy.Tifrunner.gnm2.ann1.079M4U	4
arahy.Tifrunner.gnm2.ann1.07BPB5	2
arahy.Tifrunner.gnm2.ann1.07CG3L	1
arahy.Tifrunner.gnm2.ann1.07DJUP	3
arahy.Tifrunner.gnm2.ann1.07EMGU	1
arahy.Tifrunner.gnm2.ann1.07EWQF	1
arahy.Tifrunner.gnm2.ann1.07J3HR	2
arahy.Tifrunner.gnm2.ann1.07JFIQ	1
arahy.Tifrunner.gnm2.ann1.07MYST	6
arahy.Tifrunner.gnm2.ann1.07PP75	2
arahy.Tifrunner.gnm2.ann1.07Q55L	2
arahy.Tifrunner.gnm2.ann1.07R66E	3
arahy.Tifrunner.gnm2.ann1.07RNNT	5
arahy.Tifrunner.gnm2.ann1.07RPJW	8
arahy.Tifrunner.gnm2.ann1.07S74W	2
arahy.Tifrunner.gnm2.ann1.07SUKG	12
arahy.Tifrunner.gnm2.ann1.07T9WF	2
arahy.Tifrunner.gnm2.ann1.07WNF7	4
arahy.Tifrunner.gnm2.ann1.07YC75	4
arahy.Tifrunner.gnm2.ann1.07YELL	5
arahy.Tifrunner.gnm2.ann1.07YSYM	9
arahy.Tifrunner.gnm2.ann1.08076P	4
arahy.Tifrunner.gnm2.ann1.081E2U	7
arahy.Tifrunner.gnm2.ann1.082NQD	5
arahy.Tifrunner.gnm2.ann1.083TJ3	12
arahy.Tifrunner.gnm2.ann1.087C8T	1
arahy.Tifrunner.gnm2.ann1.087IU6	2
arahy.Tifrunner.gnm2.ann1.08BDP4	1
arahy.Tifrunner.gnm2.ann1.08CHDU	12
arahy.Tifrunner.gnm2.ann1.08CHYH	3
arahy.Tifrunner.gnm2.ann1.08EL86	3
arahy.Tifrunner.gnm2.ann1.08FCR9	1
arahy.Tifrunner.gnm2.ann1.08G0EU	5
arahy.Tifrunner.gnm2.ann1.08G8AR	4
arahy.Tifrunner.gnm2.ann1.08H2K0	6
arahy.Tifrunner.gnm2.ann1.08HL34	2
arahy.Tifrunner.gnm2.ann1.08IJVF	2
arahy.Tifrunner.gnm2.ann1.08JA7Z	4
arahy.Tifrunner.gnm2.ann1.08LC4Y	3
arahy.Tifrunner.gnm2.ann1.08LYWQ	3
arahy.Tifrunner.gnm2.ann1.08MLA9	1
arahy.Tifrunner.gnm2.ann1.08N3SS	1
arahy.Tifrunner.gnm2.ann1.08QMYU	1
arahy.Tifrunner.gnm2.ann1.08QZGW	2
arahy.Tifrunner.gnm2.ann1.08RMNX	2
arahy.Tifrunner.gnm2.ann1.08S4VV	6
arahy.Tifrunner.gnm2.ann1.08T3T7	4
arahy.Tifrunner.gnm2.ann1.08TEND	8
arahy.Tifrunner.gnm2.ann1.08U2RY	2
arahy.Tifrunner.gnm2.ann1.08UNPH	6
arahy.Tifrunner.gnm2.ann1.08V5V4	1
arahy.Tifrunner.gnm2.ann1.08VBYE	3
arahy.Tifrunner.gnm2.ann1.08WXTV	11
arahy.Tifrunner.gnm2.ann1.08WZ1E	3
arahy.Tifrunner.gnm2.ann1.08YD9Z	1
arahy.Tifrunner.gnm2.ann1.08YRK9	2
arahy.Tifrunner.gnm2.ann1.091A4A	4
arahy.Tifrunner.gnm2.ann1.091QIK	1
arahy.Tifrunner.gnm2.ann1.093KP0	9
arahy.Tifrunner.gnm2.ann1.093LPU	1
arahy.Tifrunner.gnm2.ann1.095TGF	2
arahy.Tifrunner.gnm2.ann1.095X5J	1
arahy.Tifrunner.gnm2.ann1.0990KC	5
arahy.Tifrunner.gnm2.ann1.099TXP	1
arahy.Tifrunner.gnm2.ann1.09CHBQ	1
arahy.Tifrunner.gnm2.ann1.09CI3V	4
arahy.Tifrunner.gnm2.ann1.09DD91	2
arahy.Tifrunner.gnm2.ann1.09EZ08	1
arahy.Tifrunner.gnm2.ann1.09FGJA	4
arahy.Tifrunner.gnm2.ann1.09GV4T	5
arahy.Tifrunner.gnm2.ann1.09HEKB	11
arahy.Tifrunner.gnm2.ann1.09HRLI	2
arahy.Tifrunner.gnm2.ann1.09IS21	3
arahy.Tifrunner.gnm2.ann1.09JGDD	4
arahy.Tifrunner.gnm2.ann1.09KEBU	2
arahy.Tifrunner.gnm2.ann1.09KNS5	4
arahy.Tifrunner.gnm2.ann1.09LR4A	5
arahy.Tifrunner.gnm2.ann1.09M2FB	3
arahy.Tifrunner.gnm2.ann1.09MUKR	1
arahy.Tifrunner.gnm2.ann1.09PM8L	3
arahy.Tifrunner.gnm2.ann1.09PUMV	1
arahy.Tifrunner.gnm2.ann1.09PW0C	4
arahy.Tifrunner.gnm2.ann1.09T8EW	1
arahy.Tifrunner.gnm2.ann1.09V7NE	9
arahy.Tifrunner.gnm2.ann1.09X96J	11
arahy.Tifrunner.gnm2.ann1.09XT1N	2
arahy.Tifrunner.gnm2.ann1.09XZQE	1
arahy.Tifrunner.gnm2.ann1.09Z0E1	2
arahy.Tifrunner.gnm2.ann1.09ZGYD	5
arahy.Tifrunner.gnm2.ann1.09ZXWH	2
arahy.Tifrunner.gnm2.ann1.0A1ABD	4
arahy.Tifrunner.gnm2.ann1.0A2U5U	1
arahy.Tifrunner.gnm2.ann1.0A57X0	2
arahy.Tifrunner.gnm2.ann1.0A6Q27	4
arahy.Tifrunner.gnm2.ann1.0A6Y9S	6
arahy.Tifrunner.gnm2.ann1.0A7WSD	2
arahy.Tifrunner.gnm2.ann1.0A9D4I	3
arahy.Tifrunner.gnm2.ann1.0AAB2E	6
arahy.Tifrunner.gnm2.ann1.0AB4R7	12
arahy.Tifrunner.gnm2.ann1.0AB76H	1
arahy.Tifrunner.gnm2.ann1.0AC10P	1
arahy.Tifrunner.gnm2.ann1.0AF3IJ	9
arahy.Tifrunner.gnm2.ann1.0AQ0IW	7
arahy.Tifrunner.gnm2.ann1.0AR657	1
arahy.Tifrunner.gnm2.ann1.0AS58E	4
arahy.Tifrunner.gnm2.ann1.0AS7E9	1
arahy.Tifrunner.gnm2.ann1.0ASR8J	8
arahy.Tifrunner.gnm2.ann1.0AWF5M	9
arahy.Tifrunner.gnm2.ann1.0AZ5VJ	1
arahy.Tifrunner.gnm2.ann1.0B1JTP	3
arahy.Tifrunner.gnm2.ann1.0B2JR4	1
arahy.Tifrunner.gnm2.ann1.0B2YB3	1
arahy.Tifrunner.gnm2.ann1.0B41PU	10
arahy.Tifrunner.gnm2.ann1.0B4MFB	1
arahy.Tifrunner.gnm2.ann1.0B6HPH	2
arahy.Tifrunner.gnm2.ann1.0B6IYK	3
arahy.Tifrunner.gnm2.ann1.0B7H6P	1
arahy.Tifrunner.gnm2.ann1.0B7JEM	1
arahy.Tifrunner.gnm2.ann1.0B7PBW	1
arahy.Tifrunner.gnm2.ann1.0B8THM	1
arahy.Tifrunner.gnm2.ann1.0BB5XM	4
arahy.Tifrunner.gnm2.ann1.0BBG36	5
arahy.Tifrunner.gnm2.ann1.0BBN6W	2
arahy.Tifrunner.gnm2.ann1.0BC81I	1
arahy.Tifrunner.gnm2.ann1.0BJ33Y	1
arahy.Tifrunner.gnm2.ann1.0BLG9X	3
arahy.Tifrunner.gnm2.ann1.0BP8ZB	4
arahy.Tifrunner.gnm2.ann1.0BPR43	4
arahy.Tifrunner.gnm2.ann1.0BUM6B	3
arahy.Tifrunner.gnm2.ann1.0BX3U4	11
arahy.Tifrunner.gnm2.ann1.0BXA8A	10
arahy.Tifrunner.gnm2.ann1.0BXH0B	1
arahy.Tifrunner.gnm2.ann1.0BY36D	13
arahy.Tifrunner.gnm2.ann1.0C0BSE	3
arahy.Tifrunner.gnm2.ann1.0C34XQ	1
arahy.Tifrunner.gnm2.ann1.0C39AK	1
arahy.Tifrunner.gnm2.ann1.0C3V8Z	9
arahy.Tifrunner.gnm2.ann1.0C4R8T	3
arahy.Tifrunner.gnm2.ann1.0C6YUW	10
arahy.Tifrunner.gnm2.ann1.0C6ZNN	11
arahy.Tifrunner.gnm2.ann1.0C8612	1
arahy.Tifrunner.gnm2.ann1.0C8NZA	5
arahy.Tifrunner.gnm2.ann1.0C9A28	1
arahy.Tifrunner.gnm2.ann1.0C9QHL	5
arahy.Tifrunner.gnm2.ann1.0C9UPH	1
arahy.Tifrunner.gnm2.ann1.0CA1AM	4
arahy.Tifrunner.gnm2.ann1.0CD108	3
arahy.Tifrunner.gnm2.ann1.0CE3F9	3
arahy.Tifrunner.gnm2.ann1.0CFS5U	8
arahy.Tifrunner.gnm2.ann1.0CG85F	2
arahy.Tifrunner.gnm2.ann1.0CK08N	3
arahy.Tifrunner.gnm2.ann1.0CM1H8	3
arahy.Tifrunner.gnm2.ann1.0CM7KK	1
arahy.Tifrunner.gnm2.ann1.0CMJ96	2
arahy.Tifrunner.gnm2.ann1.0CNB81	2
arahy.Tifrunner.gnm2.ann1.0CP2Z1	8
arahy.Tifrunner.gnm2.ann1.0CQJ15	3
arahy.Tifrunner.gnm2.ann1.0CQZ6Z	1
arahy.Tifrunner.gnm2.ann1.0CRJ7F	3
arahy.Tifrunner.gnm2.ann1.0CS5BR	5
arahy.Tifrunner.gnm2.ann1.0CU6GK	5
arahy.Tifrunner.gnm2.ann1.0D01QN	1
arahy.Tifrunner.gnm2.ann1.0D25G8	1
arahy.Tifrunner.gnm2.ann1.0D280N	1
arahy.Tifrunner.gnm2.ann1.0D28PY	3
arahy.Tifrunner.gnm2.ann1.0D471F	6
arahy.Tifrunner.gnm2.ann1.0D67R5	2
arahy.Tifrunner.gnm2.ann1.0D88S7	1
arahy.Tifrunner.gnm2.ann1.0D8FTQ	9
arahy.Tifrunner.gnm2.ann1.0D8J24	1
arahy.Tifrunner.gnm2.ann1.0DBH4W	2
arahy.Tifrunner.gnm2.ann1.0DBY0B	2
arahy.Tifrunner.gnm2.ann1.0DC02M	3
arahy.Tifrunner.gnm2.ann1.0DD300	4
arahy.Tifrunner.gnm2.ann1.0DDN1X	1
arahy.Tifrunner.gnm2.ann1.0DE01N	1
arahy.Tifrunner.gnm2.ann1.0DE1FL	2
arahy.Tifrunner.gnm2.ann1.0DF5JX	4
arahy.Tifrunner.gnm2.ann1.0DG4WJ	9
arahy.Tifrunner.gnm2.ann1.0DH8ES	1
arahy.Tifrunner.gnm2.ann1.0DI5A2	1
arahy.Tifrunner.gnm2.ann1.0DN2NX	7
arahy.Tifrunner.gnm2.ann1.0DN5L0	3
arahy.Tifrunner.gnm2.ann1.0DQ71P	1
arahy.Tifrunner.gnm2.ann1.0DQ7QA	3
arahy.Tifrunner.gnm2.ann1.0DR3QG	1
arahy.Tifrunner.gnm2.ann1.0DR8LC	3
arahy.Tifrunner.gnm2.ann1.0DV40D	7
arahy.Tifrunner.gnm2.ann1.0DY23C	1
arahy.Tifrunner.gnm2.ann1.0DY3J5	13
arahy.Tifrunner.gnm2.ann1.0DY7CF	1
arahy.Tifrunner.gnm2.ann1.0DZS3V	2
arahy.Tifrunner.gnm2.ann1.0E0Z25	4
arahy.Tifrunner.gnm2.ann1.0E14DC	17
arahy.Tifrunner.gnm2.ann1.0E1AJJ	5
arahy.Tifrunner.gnm2.ann1.0E4EG2	2
arahy.Tifrunner.gnm2.ann1.0E4SK3	1
arahy.Tifrunner.gnm2.ann1.0E4TYB	1
arahy.Tifrunner.gnm2.ann1.0E4ZKW	4
arahy.Tifrunner.gnm2.ann1.0E54W0	5
arahy.Tifrunner.gnm2.ann1.0E5XS1	2
arahy.Tifrunner.gnm2.ann1.0E65IT	2
arahy.Tifrunner.gnm2.ann1.0E73VR	2
arahy.Tifrunner.gnm2.ann1.0E7D6R	2
arahy.Tifrunner.gnm2.ann1.0E87YT	3
arahy.Tifrunner.gnm2.ann1.0E9UWZ	1
arahy.Tifrunner.gnm2.ann1.0E9YFP	2
arahy.Tifrunner.gnm2.ann1.0ELP1Z	1
arahy.Tifrunner.gnm2.ann1.0ES9VU	1
arahy.Tifrunner.gnm2.ann1.0ET7PE	2
arahy.Tifrunner.gnm2.ann1.0EX7CA	2
arahy.Tifrunner.gnm2.ann1.0EX7F2	2
arahy.Tifrunner.gnm2.ann1.0EYZ3J	5
arahy.Tifrunner.gnm2.ann1.0EZ80L	8
arahy.Tifrunner.gnm2.ann1.0F111G	1
arahy.Tifrunner.gnm2.ann1.0F1BT2	2
arahy.Tifrunner.gnm2.ann1.0F1RE7	6
arahy.Tifrunner.gnm2.ann1.0F4FSZ	14
arahy.Tifrunner.gnm2.ann1.0F4L5T	12
arahy.Tifrunner.gnm2.ann1.0F554D	4
arahy.Tifrunner.gnm2.ann1.0F5MQQ	5
arahy.Tifrunner.gnm2.ann1.0F7AFP	4
arahy.Tifrunner.gnm2.ann1.0F9H7B	8
arahy.Tifrunner.gnm2.ann1.0F9TFU	3
arahy.Tifrunner.gnm2.ann1.0FA8VF	2
arahy.Tifrunner.gnm2.ann1.0FDZ3Y	2
arahy.Tifrunner.gnm2.ann1.0FEQ3F	2
arahy.Tifrunner.gnm2.ann1.0FI6RG	1
arahy.Tifrunner.gnm2.ann1.0FM3Z5	4
arahy.Tifrunner.gnm2.ann1.0FMT0L	2
arahy.Tifrunner.gnm2.ann1.0FNG65	2
arahy.Tifrunner.gnm2.ann1.0FP5K8	6
arahy.Tifrunner.gnm2.ann1.0FQ4XJ	1
arahy.Tifrunner.gnm2.ann1.0FR3XP	2
arahy.Tifrunner.gnm2.ann1.0FU07W	3
arahy.Tifrunner.gnm2.ann1.0FVV8A	3
arahy.Tifrunner.gnm2.ann1.0FWB0U	8
arahy.Tifrunner.gnm2.ann1.0FWC6J	1
arahy.Tifrunner.gnm2.ann1.0FZT73	2
arahy.Tifrunner.gnm2.ann1.0G05EQ	2
arahy.Tifrunner.gnm2.ann1.0G17QL	2
arahy.Tifrunner.gnm2.ann1.0G1QRI	5
arahy.Tifrunner.gnm2.ann1.0G1U1N	1
arahy.Tifrunner.gnm2.ann1.0G4IZN	1
arahy.Tifrunner.gnm2.ann1.0G4LNA	1
arahy.Tifrunner.gnm2.ann1.0G5T8T	5
arahy.Tifrunner.gnm2.ann1.0G7CZ2	2
arahy.Tifrunner.gnm2.ann1.0G7P48	6
arahy.Tifrunner.gnm2.ann1.0G8GJQ	2
arahy.Tifrunner.gnm2.ann1.0G9B1N	1
arahy.Tifrunner.gnm2.ann1.0GB9DR	2
arahy.Tifrunner.gnm2.ann1.0GCQ42	6
arahy.Tifrunner.gnm2.ann1.0GE1ZU	1
arahy.Tifrunner.gnm2.ann1.0GES1T	1
arahy.Tifrunner.gnm2.ann1.0GG7BD	5
arahy.Tifrunner.gnm2.ann1.0GGX7L	1
arahy.Tifrunner.gnm2.ann1.0GHG5C	1
arahy.Tifrunner.gnm2.ann1.0GIF91	2
arahy.Tifrunner.gnm2.ann1.0GK98G	8
arahy.Tifrunner.gnm2.ann1.0GN70T	3
arahy.Tifrunner.gnm2.ann1.0GR2GF	3
arahy.Tifrunner.gnm2.ann1.0GVW71	4
arahy.Tifrunner.gnm2.ann1.0GWZ16	1
arahy.Tifrunner.gnm2.ann1.0GY0RD	7
arahy.Tifrunner.gnm2.ann1.0GZ16Q	1
arahy.Tifrunner.gnm2.ann1.0H0ATF	9
arahy.Tifrunner.gnm2.ann1.0H2RQJ	1
arahy.Tifrunner.gnm2.ann1.0H4UJT	1
arahy.Tifrunner.gnm2.ann1.0H5DHB	2
arahy.Tifrunner.gnm2.ann1.0H6YGR	2
arahy.Tifrunner.gnm2.ann1.0H89JH	2
arahy.Tifrunner.gnm2.ann1.0H8BAV	6
arahy.Tifrunner.gnm2.ann1.0H8BTF	1
arahy.Tifrunner.gnm2.ann1.0H98Z4	1
arahy.Tifrunner.gnm2.ann1.0HG9JC	5
arahy.Tifrunner.gnm2.ann1.0HJ3TW	5
arahy.Tifrunner.gnm2.ann1.0HTC6K	12
arahy.Tifrunner.gnm2.ann1.0HZN60	2
arahy.Tifrunner.gnm2.ann1.0I2RXG	9
arahy.Tifrunner.gnm2.ann1.0I35HW	3
arahy.Tifrunner.gnm2.ann1.0I3NZ2	1
arahy.Tifrunner.gnm2.ann1.0I3WMA	1
arahy.Tifrunner.gnm2.ann1.0I4CS6	4
arahy.Tifrunner.gnm2.ann1.0I87EX	3
arahy.Tifrunner.gnm2.ann1.0IB5VB	5
arahy.Tifrunner.gnm2.ann1.0IBU2N	2
arahy.Tifrunner.gnm2.ann1.0IDF8B	5
arahy.Tifrunner.gnm2.ann1.0IE2SQ	5
arahy.Tifrunner.gnm2.ann1.0IGH5Q	5
arahy.Tifrunner.gnm2.ann1.0II3I9	25
arahy.Tifrunner.gnm2.ann1.0IJH0T	3
arahy.Tifrunner.gnm2.ann1.0IM15M	1
arahy.Tifrunner.gnm2.ann1.0IPW5R	4
arahy.Tifrunner.gnm2.ann1.0IQ56K	2
arahy.Tifrunner.gnm2.ann1.0IR6V9	7
arahy.Tifrunner.gnm2.ann1.0IR88Q	7
arahy.Tifrunner.gnm2.ann1.0IT1NR	4
arahy.Tifrunner.gnm2.ann1.0IXC5E	1
arahy.Tifrunner.gnm2.ann1.0IYI31	8
arahy.Tifrunner.gnm2.ann1.0IZ382	15
arahy.Tifrunner.gnm2.ann1.0J1699	2
arahy.Tifrunner.gnm2.ann1.0J3BLQ	1
arahy.Tifrunner.gnm2.ann1.0J3LZT	5
arahy.Tifrunner.gnm2.ann1.0J46GK	2
arahy.Tifrunner.gnm2.ann1.0J4ETI	7
arahy.Tifrunner.gnm2.ann1.0J4HUG	1
arahy.Tifrunner.gnm2.ann1.0J6FIX	1
arahy.Tifrunner.gnm2.ann1.0J6LH7	7
arahy.Tifrunner.gnm2.ann1.0J797U	1
arahy.Tifrunner.gnm2.ann1.0JB8QE	2
arahy.Tifrunner.gnm2.ann1.0JCU38	2
arahy.Tifrunner.gnm2.ann1.0JDQ22	1
arahy.Tifrunner.gnm2.ann1.0JH0K6	5
arahy.Tifrunner.gnm2.ann1.0JI0VP	1
arahy.Tifrunner.gnm2.ann1.0JIR1Z	1
arahy.Tifrunner.gnm2.ann1.0JVE27	11
arahy.Tifrunner.gnm2.ann1.0JX5VM	5
arahy.Tifrunner.gnm2.ann1.0JY1T4	6
arahy.Tifrunner.gnm2.ann1.0K0UZD	4
arahy.Tifrunner.gnm2.ann1.0K24RL	4
arahy.Tifrunner.gnm2.ann1.0K2T49	10
arahy.Tifrunner.gnm2.ann1.0K456L	1
arahy.Tifrunner.gnm2.ann1.0K51C9	6
arahy.Tifrunner.gnm2.ann1.0K86JE	5
arahy.Tifrunner.gnm2.ann1.0K8AZ2	6
arahy.Tifrunner.gnm2.ann1.0K8T2G	2
arahy.Tifrunner.gnm2.ann1.0K9FD0	6
arahy.Tifrunner.gnm2.ann1.0KD87G	3
arahy.Tifrunner.gnm2.ann1.0KDC5W	15
arahy.Tifrunner.gnm2.ann1.0KDF2J	3
arahy.Tifrunner.gnm2.ann1.0KE5GJ	1
arahy.Tifrunner.gnm2.ann1.0KE6L8	1
arahy.Tifrunner.gnm2.ann1.0KG03L	2
arahy.Tifrunner.gnm2.ann1.0KJ6B5	5
arahy.Tifrunner.gnm2.ann1.0KL0LR	9
arahy.Tifrunner.gnm2.ann1.0KLV1J	3
arahy.Tifrunner.gnm2.ann1.0KPM2I	1
arahy.Tifrunner.gnm2.ann1.0KQV7A	4
arahy.Tifrunner.gnm2.ann1.0KSV0I	7
arahy.Tifrunner.gnm2.ann1.0KV6DQ	5
arahy.Tifrunner.gnm2.ann1.0L0BEE	3
arahy.Tifrunner.gnm2.ann1.0L0HR0	1
arahy.Tifrunner.gnm2.ann1.0L2FVX	1
arahy.Tifrunner.gnm2.ann1.0L2MCG	6
arahy.Tifrunner.gnm2.ann1.0L2UMW	3
arahy.Tifrunner.gnm2.ann1.0L53E3	1
arahy.Tifrunner.gnm2.ann1.0L68TT	1
arahy.Tifrunner.gnm2.ann1.0L9E2L	1
arahy.Tifrunner.gnm2.ann1.0L9SJ6	2
arahy.Tifrunner.gnm2.ann1.0LDE9J	9
arahy.Tifrunner.gnm2.ann1.0LE775	4
arahy.Tifrunner.gnm2.ann1.0LE9N4	2
arahy.Tifrunner.gnm2.ann1.0LH6ZS	6
arahy.Tifrunner.gnm2.ann1.0LH7PF	1
arahy.Tifrunner.gnm2.ann1.0LS4T0	3
arahy.Tifrunner.gnm2.ann1.0LT2FK	2
arahy.Tifrunner.gnm2.ann1.0LW32C	1
arahy.Tifrunner.gnm2.ann1.0LZD0Q	3
arahy.Tifrunner.gnm2.ann1.0M132R	1
arahy.Tifrunner.gnm2.ann1.0M18UD	11
arahy.Tifrunner.gnm2.ann1.0M1DUZ	1
arahy.Tifrunner.gnm2.ann1.0M27V0	4
arahy.Tifrunner.gnm2.ann1.0M314Q	8
arahy.Tifrunner.gnm2.ann1.0M423A	4
arahy.Tifrunner.gnm2.ann1.0M60B9	4
arahy.Tifrunner.gnm2.ann1.0M6L3T	2
arahy.Tifrunner.gnm2.ann1.0M9QLC	3
arahy.Tifrunner.gnm2.ann1.0ME452	3
arahy.Tifrunner.gnm2.ann1.0ME6H4	2
arahy.Tifrunner.gnm2.ann1.0MK326	11
arahy.Tifrunner.gnm2.ann1.0MP31D	5
arahy.Tifrunner.gnm2.ann1.0MQH7X	1
arahy.Tifrunner.gnm2.ann1.0MSU5M	3
arahy.Tifrunner.gnm2.ann1.0MYH4H	5
arahy.Tifrunner.gnm2.ann1.0MYI9I	1
arahy.Tifrunner.gnm2.ann1.0N0LPX	3
arahy.Tifrunner.gnm2.ann1.0N164V	1
arahy.Tifrunner.gnm2.ann1.0N1I6I	2
arahy.Tifrunner.gnm2.ann1.0N1ZDK	1
arahy.Tifrunner.gnm2.ann1.0N298G	1
arahy.Tifrunner.gnm2.ann1.0N5IZC	13
arahy.Tifrunner.gnm2.ann1.0N6LTB	2
arahy.Tifrunner.gnm2.ann1.0N85F7	1
arahy.Tifrunner.gnm2.ann1.0N86HX	1
arahy.Tifrunner.gnm2.ann1.0NAL6S	3
arahy.Tifrunner.gnm2.ann1.0NDH2Q	4
arahy.Tifrunner.gnm2.ann1.0NE75U	2
arahy.Tifrunner.gnm2.ann1.0NEN23	1
arahy.Tifrunner.gnm2.ann1.0NF1ZI	9
arahy.Tifrunner.gnm2.ann1.0NFG0V	2
arahy.Tifrunner.gnm2.ann1.0NG2AS	6
arahy.Tifrunner.gnm2.ann1.0NGS5F	4
arahy.Tifrunner.gnm2.ann1.0NJ1V1	7
arahy.Tifrunner.gnm2.ann1.0NK0N0	2
arahy.Tifrunner.gnm2.ann1.0NLM3R	2
arahy.Tifrunner.gnm2.ann1.0NN7BN	10
arahy.Tifrunner.gnm2.ann1.0NSC2B	2
arahy.Tifrunner.gnm2.ann1.0NU1GV	1
arahy.Tifrunner.gnm2.ann1.0NW2H0	4
arahy.Tifrunner.gnm2.ann1.0NW365	5
arahy.Tifrunner.gnm2.ann1.0P0L33	7
arahy.Tifrunner.gnm2.ann1.0P48VX	4
arahy.Tifrunner.gnm2.ann1.0P59UU	2
arahy.Tifrunner.gnm2.ann1.0P9F65	1
arahy.Tifrunner.gnm2.ann1.0P9V0B	3
arahy.Tifrunner.gnm2.ann1.0PC56D	4
arahy.Tifrunner.gnm2.ann1.0PDG3M	2
arahy.Tifrunner.gnm2.ann1.0PDV4E	3
arahy.Tifrunner.gnm2.ann1.0PE2EF	1
arahy.Tifrunner.gnm2.ann1.0PE7XW	4
arahy.Tifrunner.gnm2.ann1.0PG00T	1
arahy.Tifrunner.gnm2.ann1.0PHB1J	8
arahy.Tifrunner.gnm2.ann1.0PI3PU	6
arahy.Tifrunner.gnm2.ann1.0PJ706	2
arahy.Tifrunner.gnm2.ann1.0PNK8Q	3
arahy.Tifrunner.gnm2.ann1.0PNZ7T	6
arahy.Tifrunner.gnm2.ann1.0PUU86	6
arahy.Tifrunner.gnm2.ann1.0PW7WM	7
arahy.Tifrunner.gnm2.ann1.0Q01G3	5
arahy.Tifrunner.gnm2.ann1.0Q085S	1
arahy.Tifrunner.gnm2.ann1.0Q1I8G	4
arahy.Tifrunner.gnm2.ann1.0Q1UCB	2
arahy.Tifrunner.gnm2.ann1.0Q3DRY	5
arahy.Tifrunner.gnm2.ann1.0Q4XQV	2
arahy.Tifrunner.gnm2.ann1.0Q505S	2
arahy.Tifrunner.gnm2.ann1.0Q5BJB	2
arahy.Tifrunner.gnm2.ann1.0Q6B9J	1
arahy.Tifrunner.gnm2.ann1.0QBZ7D	2
arahy.Tifrunner.gnm2.ann1.0QCV82	4
arahy.Tifrunner.gnm2.ann1.0QDU9Y	1
arahy.Tifrunner.gnm2.ann1.0QEA6L	3
arahy.Tifrunner.gnm2.ann1.0QF2GW	1
arahy.Tifrunner.gnm2.ann1.0QGS2E	13
arahy.Tifrunner.gnm2.ann1.0QJD35	2
arahy.Tifrunner.gnm2.ann1.0QRZ59	1
arahy.Tifrunner.gnm2.ann1.0QS9SD	4
arahy.Tifrunner.gnm2.ann1.0QV8DZ	1
arahy.Tifrunner.gnm2.ann1.0QZ944	4
arahy.Tifrunner.gnm2.ann1.0QZG7W	2
arahy.Tifrunner.gnm2.ann1.0QZJ5C	6
arahy.Tifrunner.gnm2.ann1.0R0FR4	2
arahy.Tifrunner.gnm2.ann1.0R3YHS	5
arahy.Tifrunner.gnm2.ann1.0R4JGR	2
arahy.Tifrunner.gnm2.ann1.0R5WQW	3
arahy.Tifrunner.gnm2.ann1.0R76NZ	1
arahy.Tifrunner.gnm2.ann1.0R79PA	3
arahy.Tifrunner.gnm2.ann1.0R8S6T	1
arahy.Tifrunner.gnm2.ann1.0RG3QL	1
arahy.Tifrunner.gnm2.ann1.0RH0I3	3
arahy.Tifrunner.gnm2.ann1.0RI6JJ	1
arahy.Tifrunner.gnm2.ann1.0RIH3A	3
arahy.Tifrunner.gnm2.ann1.0RJM1Q	3
arahy.Tifrunner.gnm2.ann1.0RK6BN	1
arahy.Tifrunner.gnm2.ann1.0RL0PX	1
arahy.Tifrunner.gnm2.ann1.0RM1GA	8
arahy.Tifrunner.gnm2.ann1.0RV1NN	4
arahy.Tifrunner.gnm2.ann1.0RV7R4	2
arahy.Tifrunner.gnm2.ann1.0S1LA5	2
arahy.Tifrunner.gnm2.ann1.0S2LPG	3
arahy.Tifrunner.gnm2.ann1.0S2PTK	3
arahy.Tifrunner.gnm2.ann1.0S34N7	9
arahy.Tifrunner.gnm2.ann1.0S4473	1
arahy.Tifrunner.gnm2.ann1.0S64XP	1
arahy.Tifrunner.gnm2.ann1.0S8C0Z	1
arahy.Tifrunner.gnm2.ann1.0S8VPV	3
arahy.Tifrunner.gnm2.ann1.0S8X19	3
arahy.Tifrunner.gnm2.ann1.0S9GR8	2
arahy.Tifrunner.gnm2.ann1.0SEA8T	1
arahy.Tifrunner.gnm2.ann1.0SF8RD	4
arahy.Tifrunner.gnm2.ann1.0SFT85	3
arahy.Tifrunner.gnm2.ann1.0SG038	2
arahy.Tifrunner.gnm2.ann1.0SK1H1	2
arahy.Tifrunner.gnm2.ann1.0SMS9Y	5
arahy.Tifrunner.gnm2.ann1.0SN27X	1
arahy.Tifrunner.gnm2.ann1.0SP0C0	1
arahy.Tifrunner.gnm2.ann1.0SU9K7	1
arahy.Tifrunner.gnm2.ann1.0SUS71	1
arahy.Tifrunner.gnm2.ann1.0SW4QZ	4
arahy.Tifrunner.gnm2.ann1.0SZ2NS	2
arahy.Tifrunner.gnm2.ann1.0T11RW	1
arahy.Tifrunner.gnm2.ann1.0T2LLH	2
arahy.Tifrunner.gnm2.ann1.0T2RHF	9
arahy.Tifrunner.gnm2.ann1.0T42SY	1
arahy.Tifrunner.gnm2.ann1.0T4FW3	1
arahy.Tifrunner.gnm2.ann1.0T4V2C	4
arahy.Tifrunner.gnm2.ann1.0T503U	9
arahy.Tifrunner.gnm2.ann1.0T6MFC	3
arahy.Tifrunner.gnm2.ann1.0T77JN	2
arahy.Tifrunner.gnm2.ann1.0T7G4F	5
arahy.Tifrunner.gnm2.ann1.0T87WI	7
arahy.Tifrunner.gnm2.ann1.0T8X31	1
arahy.Tifrunner.gnm2.ann1.0TB3XB	2
arahy.Tifrunner.gnm2.ann1.0TG0LH	1
arahy.Tifrunner.gnm2.ann1.0TH4I1	4
arahy.Tifrunner.gnm2.ann1.0THM7P	4
arahy.Tifrunner.gnm2.ann1.0TI1L3	1
arahy.Tifrunner.gnm2.ann1.0TKH4B	4
arahy.Tifrunner.gnm2.ann1.0TL0BP	3
arahy.Tifrunner.gnm2.ann1.0TPK9J	4
arahy.Tifrunner.gnm2.ann1.0TRA3C	4
arahy.Tifrunner.gnm2.ann1.0TS4QU	6
arahy.Tifrunner.gnm2.ann1.0TW07M	6
arahy.Tifrunner.gnm2.ann1.0TWQ75	2
arahy.Tifrunner.gnm2.ann1.0TX3JS	5
arahy.Tifrunner.gnm2.ann1.0TX68Y	9
arahy.Tifrunner.gnm2.ann1.0TY6IG	3
arahy.Tifrunner.gnm2.ann1.0TY6P3	3
arahy.Tifrunner.gnm2.ann1.0U01EG	2
arahy.Tifrunner.gnm2.ann1.0U0SSW	41
arahy.Tifrunner.gnm2.ann1.0U26KL	4
arahy.Tifrunner.gnm2.ann1.0U2YQ3	6
arahy.Tifrunner.gnm2.ann1.0U49HS	2
arahy.Tifrunner.gnm2.ann1.0U4Z5X	4
arahy.Tifrunner.gnm2.ann1.0U5UXQ	2
arahy.Tifrunner.gnm2.ann1.0U64IK	2
arahy.Tifrunner.gnm2.ann1.0U7N6T	2
arahy.Tifrunner.gnm2.ann1.0U8PS9	1
arahy.Tifrunner.gnm2.ann1.0UCE1L	2
arahy.Tifrunner.gnm2.ann1.0UF999	2
arahy.Tifrunner.gnm2.ann1.0UIU5S	3
arahy.Tifrunner.gnm2.ann1.0UKE5Q	16
arahy.Tifrunner.gnm2.ann1.0UM6BL	1
arahy.Tifrunner.gnm2.ann1.0UM6RI	2
arahy.Tifrunner.gnm2.ann1.0UP1AG	3
arahy.Tifrunner.gnm2.ann1.0UR0S2	7
arahy.Tifrunner.gnm2.ann1.0UT8YS	10
arahy.Tifrunner.gnm2.ann1.0UTP9P	1
arahy.Tifrunner.gnm2.ann1.0UW0EU	4
arahy.Tifrunner.gnm2.ann1.0UW6S5	3
arahy.Tifrunner.gnm2.ann1.0UWS9P	2
arahy.Tifrunner.gnm2.ann1.0UXM82	4
arahy.Tifrunner.gnm2.ann1.0UZT5Y	1
arahy.Tifrunner.gnm2.ann1.0V14H2	5
arahy.Tifrunner.gnm2.ann1.0V1DCJ	1
arahy.Tifrunner.gnm2.ann1.0V2EN1	4
arahy.Tifrunner.gnm2.ann1.0V36VB	2
arahy.Tifrunner.gnm2.ann1.0V3EF3	1
arahy.Tifrunner.gnm2.ann1.0V448S	4
arahy.Tifrunner.gnm2.ann1.0V66HY	1
arahy.Tifrunner.gnm2.ann1.0V6YW0	4
arahy.Tifrunner.gnm2.ann1.0V74LF	4
arahy.Tifrunner.gnm2.ann1.0VB874	3
arahy.Tifrunner.gnm2.ann1.0VBM10	1
arahy.Tifrunner.gnm2.ann1.0VD1WE	1
arahy.Tifrunner.gnm2.ann1.0VI0D3	1
arahy.Tifrunner.gnm2.ann1.0VIC9P	1
arahy.Tifrunner.gnm2.ann1.0VJ7W8	3
arahy.Tifrunner.gnm2.ann1.0VT33L	1
arahy.Tifrunner.gnm2.ann1.0VU03S	2
arahy.Tifrunner.gnm2.ann1.0W09N8	11
arahy.Tifrunner.gnm2.ann1.0W0WAG	6
arahy.Tifrunner.gnm2.ann1.0W128L	3
arahy.Tifrunner.gnm2.ann1.0W4FI5	2
arahy.Tifrunner.gnm2.ann1.0W5UIW	3
arahy.Tifrunner.gnm2.ann1.0W8RKK	1
arahy.Tifrunner.gnm2.ann1.0W916P	13
arahy.Tifrunner.gnm2.ann1.0W95S5	2
arahy.Tifrunner.gnm2.ann1.0WB72Y	1
arahy.Tifrunner.gnm2.ann1.0WC7DT	3
arahy.Tifrunner.gnm2.ann1.0WF02T	5
arahy.Tifrunner.gnm2.ann1.0WG7ZM	1
arahy.Tifrunner.gnm2.ann1.0WJ8WI	8
arahy.Tifrunner.gnm2.ann1.0WKN8B	3
arahy.Tifrunner.gnm2.ann1.0WM0I5	5
arahy.Tifrunner.gnm2.ann1.0WME44	3
arahy.Tifrunner.gnm2.ann1.0WPF7D	1
arahy.Tifrunner.gnm2.ann1.0WSK8D	24
arahy.Tifrunner.gnm2.ann1.0WT4V9	1
arahy.Tifrunner.gnm2.ann1.0WUB70	2
arahy.Tifrunner.gnm2.ann1.0WZ6H1	4
arahy.Tifrunner.gnm2.ann1.0X0ILC	1
arahy.Tifrunner.gnm2.ann1.0X1LIN	2
arahy.Tifrunner.gnm2.ann1.0X1Y55	4
arahy.Tifrunner.gnm2.ann1.0X38XU	3
arahy.Tifrunner.gnm2.ann1.0X3R4P	3
arahy.Tifrunner.gnm2.ann1.0X82MA	1
arahy.Tifrunner.gnm2.ann1.0X932T	10
arahy.Tifrunner.gnm2.ann1.0XA03X	5
arahy.Tifrunner.gnm2.ann1.0XB6C7	2
arahy.Tifrunner.gnm2.ann1.0XD544	5
arahy.Tifrunner.gnm2.ann1.0XE8ZG	5
arahy.Tifrunner.gnm2.ann1.0XG3CD	5
arahy.Tifrunner.gnm2.ann1.0XGN9Z	2
arahy.Tifrunner.gnm2.ann1.0XGZ0U	2
arahy.Tifrunner.gnm2.ann1.0XII0R	7
arahy.Tifrunner.gnm2.ann1.0XL2Q0	3
arahy.Tifrunner.gnm2.ann1.0XM443	7
arahy.Tifrunner.gnm2.ann1.0XMI5T	3
arahy.Tifrunner.gnm2.ann1.0XPL30	2
arahy.Tifrunner.gnm2.ann1.0XQ7UR	2
arahy.Tifrunner.gnm2.ann1.0XXG28	2
arahy.Tifrunner.gnm2.ann1.0XZV5D	4
arahy.Tifrunner.gnm2.ann1.0Y1MFM	3
arahy.Tifrunner.gnm2.ann1.0Y3V4L	4
arahy.Tifrunner.gnm2.ann1.0Y513H	1
arahy.Tifrunner.gnm2.ann1.0Y53Q4	2
arahy.Tifrunner.gnm2.ann1.0Y5IZW	8
arahy.Tifrunner.gnm2.ann1.0Y5YUA	1
arahy.Tifrunner.gnm2.ann1.0Y6FKJ	5
arahy.Tifrunner.gnm2.ann1.0Y6UED	3
arahy.Tifrunner.gnm2.ann1.0Y7URC	2
arahy.Tifrunner.gnm2.ann1.0Y9XYY	6
arahy.Tifrunner.gnm2.ann1.0YA8SQ	3
arahy.Tifrunner.gnm2.ann1.0YB7S3	4
arahy.Tifrunner.gnm2.ann1.0YCB9L	1
arahy.Tifrunner.gnm2.ann1.0YHR6E	10
arahy.Tifrunner.gnm2.ann1.0YI8WX	1
arahy.Tifrunner.gnm2.ann1.0YJA3I	4
arahy.Tifrunner.gnm2.ann1.0YJG6G	3
arahy.Tifrunner.gnm2.ann1.0YR97U	2
arahy.Tifrunner.gnm2.ann1.0YRW91	12
arahy.Tifrunner.gnm2.ann1.0Z0DIR	3
arahy.Tifrunner.gnm2.ann1.0Z12M9	1
arahy.Tifrunner.gnm2.ann1.0Z1YQG	1
arahy.Tifrunner.gnm2.ann1.0Z487T	6
arahy.Tifrunner.gnm2.ann1.0Z5I97	2
arahy.Tifrunner.gnm2.ann1.0Z73T7	2
arahy.Tifrunner.gnm2.ann1.0Z7T57	6
arahy.Tifrunner.gnm2.ann1.0Z89RW	1
arahy.Tifrunner.gnm2.ann1.0Z8AMS	4
arahy.Tifrunner.gnm2.ann1.0Z8DMS	1
arahy.Tifrunner.gnm2.ann1.0Z8YFF	1
arahy.Tifrunner.gnm2.ann1.0Z9K9L	4
arahy.Tifrunner.gnm2.ann1.0ZB6G2	7
arahy.Tifrunner.gnm2.ann1.0ZB9Y5	1
arahy.Tifrunner.gnm2.ann1.0ZDL97	1
arahy.Tifrunner.gnm2.ann1.0ZF8VJ	2
arahy.Tifrunner.gnm2.ann1.0ZFC4V	1
arahy.Tifrunner.gnm2.ann1.0ZFN4L	1
arahy.Tifrunner.gnm2.ann1.0ZGE19	1
arahy.Tifrunner.gnm2.ann1.0ZGI27	1
arahy.Tifrunner.gnm2.ann1.0ZKW04	1
arahy.Tifrunner.gnm2.ann1.0ZTH3B	4
arahy.Tifrunner.gnm2.ann1.0ZYF06	2
arahy.Tifrunner.gnm2.ann1.100NT6	2
arahy.Tifrunner.gnm2.ann1.102QYH	1
arahy.Tifrunner.gnm2.ann1.102RQV	6
arahy.Tifrunner.gnm2.ann1.103L73	1
arahy.Tifrunner.gnm2.ann1.105TUT	3
arahy.Tifrunner.gnm2.ann1.108W4S	2
arahy.Tifrunner.gnm2.ann1.10AK8N	6
arahy.Tifrunner.gnm2.ann1.10ECP5	2
arahy.Tifrunner.gnm2.ann1.10ET88	4
arahy.Tifrunner.gnm2.ann1.10EXD2	1
arahy.Tifrunner.gnm2.ann1.10EZJ8	1
arahy.Tifrunner.gnm2.ann1.10FGX8	1
arahy.Tifrunner.gnm2.ann1.10IC2A	3
arahy.Tifrunner.gnm2.ann1.10JCRR	6
arahy.Tifrunner.gnm2.ann1.10LG66	1
arahy.Tifrunner.gnm2.ann1.10LGU9	6
arahy.Tifrunner.gnm2.ann1.10MHJ6	4
arahy.Tifrunner.gnm2.ann1.10NZ15	1
arahy.Tifrunner.gnm2.ann1.10QB4Z	2
arahy.Tifrunner.gnm2.ann1.10QHSJ	3
arahy.Tifrunner.gnm2.ann1.10R7VE	4
arahy.Tifrunner.gnm2.ann1.10RJVF	1
arahy.Tifrunner.gnm2.ann1.10SI56	2
arahy.Tifrunner.gnm2.ann1.10UC8X	1
arahy.Tifrunner.gnm2.ann1.10VWGS	3
arahy.Tifrunner.gnm2.ann1.10W9XD	2
arahy.Tifrunner.gnm2.ann1.10Y6YW	1
arahy.Tifrunner.gnm2.ann1.10ZGUJ	5
arahy.Tifrunner.gnm2.ann1.110G34	4
arahy.Tifrunner.gnm2.ann1.110NX6	3
arahy.Tifrunner.gnm2.ann1.11333K	2
arahy.Tifrunner.gnm2.ann1.113P23	2
arahy.Tifrunner.gnm2.ann1.114EL0	21
arahy.Tifrunner.gnm2.ann1.117UGC	3
arahy.Tifrunner.gnm2.ann1.1181X5	9
arahy.Tifrunner.gnm2.ann1.118RMI	6
arahy.Tifrunner.gnm2.ann1.119T42	1
arahy.Tifrunner.gnm2.ann1.11BQ2X	3
arahy.Tifrunner.gnm2.ann1.11C4G0	1
arahy.Tifrunner.gnm2.ann1.11CA21	4
arahy.Tifrunner.gnm2.ann1.11CB4V	1
arahy.Tifrunner.gnm2.ann1.11CPHY	17
arahy.Tifrunner.gnm2.ann1.11D7LJ	1
arahy.Tifrunner.gnm2.ann1.11DDVR	5
arahy.Tifrunner.gnm2.ann1.11ED70	1
arahy.Tifrunner.gnm2.ann1.11EUX6	1
arahy.Tifrunner.gnm2.ann1.11GRU6	3
arahy.Tifrunner.gnm2.ann1.11GZ1T	1
arahy.Tifrunner.gnm2.ann1.11HLTU	2
arahy.Tifrunner.gnm2.ann1.11HRG0	1
arahy.Tifrunner.gnm2.ann1.11HTNE	6
arahy.Tifrunner.gnm2.ann1.11IQ35	5
arahy.Tifrunner.gnm2.ann1.11JIMN	1
arahy.Tifrunner.gnm2.ann1.11K8WE	5
arahy.Tifrunner.gnm2.ann1.11KZZ9	4
arahy.Tifrunner.gnm2.ann1.11LC84	2
arahy.Tifrunner.gnm2.ann1.11MF2K	1
arahy.Tifrunner.gnm2.ann1.11MVEE	2
arahy.Tifrunner.gnm2.ann1.11NDUV	7
arahy.Tifrunner.gnm2.ann1.11NISW	1
arahy.Tifrunner.gnm2.ann1.11NJV3	6
arahy.Tifrunner.gnm2.ann1.11NKIJ	1
arahy.Tifrunner.gnm2.ann1.11QJS0	2
arahy.Tifrunner.gnm2.ann1.11TW0N	1
arahy.Tifrunner.gnm2.ann1.11UTVE	7
arahy.Tifrunner.gnm2.ann1.11V3F3	1
arahy.Tifrunner.gnm2.ann1.11VL1S	1
arahy.Tifrunner.gnm2.ann1.11YZMF	1
arahy.Tifrunner.gnm2.ann1.11ZMB3	2
arahy.Tifrunner.gnm2.ann1.121ATL	1
arahy.Tifrunner.gnm2.ann1.122S7D	1
arahy.Tifrunner.gnm2.ann1.122VE1	1
arahy.Tifrunner.gnm2.ann1.122XK3	1
arahy.Tifrunner.gnm2.ann1.12746V	1
arahy.Tifrunner.gnm2.ann1.128L9Z	1
arahy.Tifrunner.gnm2.ann1.129FS0	7
arahy.Tifrunner.gnm2.ann1.129W39	4
arahy.Tifrunner.gnm2.ann1.12AD17	4
arahy.Tifrunner.gnm2.ann1.12AFKW	1
arahy.Tifrunner.gnm2.ann1.12AQES	2
arahy.Tifrunner.gnm2.ann1.12D61J	18
arahy.Tifrunner.gnm2.ann1.12ETBG	9
arahy.Tifrunner.gnm2.ann1.12F6XV	3
arahy.Tifrunner.gnm2.ann1.12FNT9	1
arahy.Tifrunner.gnm2.ann1.12G0NV	1
arahy.Tifrunner.gnm2.ann1.12HLQD	1
arahy.Tifrunner.gnm2.ann1.12HUMH	2
arahy.Tifrunner.gnm2.ann1.12HWWY	1
arahy.Tifrunner.gnm2.ann1.12I364	3
arahy.Tifrunner.gnm2.ann1.12J3VU	5
arahy.Tifrunner.gnm2.ann1.12KYVB	1
arahy.Tifrunner.gnm2.ann1.12L8KL	10
arahy.Tifrunner.gnm2.ann1.12M25E	4
arahy.Tifrunner.gnm2.ann1.12MHRI	1
arahy.Tifrunner.gnm2.ann1.12N6X7	5
arahy.Tifrunner.gnm2.ann1.12PUQF	2
arahy.Tifrunner.gnm2.ann1.12U4ZA	3
arahy.Tifrunner.gnm2.ann1.12W07B	9
arahy.Tifrunner.gnm2.ann1.12X2WP	1
arahy.Tifrunner.gnm2.ann1.12ZBK0	9
arahy.Tifrunner.gnm2.ann1.132VHE	6
arahy.Tifrunner.gnm2.ann1.132YY9	1
arahy.Tifrunner.gnm2.ann1.135E3G	1
arahy.Tifrunner.gnm2.ann1.138YHT	2
arahy.Tifrunner.gnm2.ann1.13BEBU	1
arahy.Tifrunner.gnm2.ann1.13C0EN	1
arahy.Tifrunner.gnm2.ann1.13C5F2	1
arahy.Tifrunner.gnm2.ann1.13CNWC	8
arahy.Tifrunner.gnm2.ann1.13DKAC	1
arahy.Tifrunner.gnm2.ann1.13E1N0	5
arahy.Tifrunner.gnm2.ann1.13F19V	4
arahy.Tifrunner.gnm2.ann1.13GHM6	1
arahy.Tifrunner.gnm2.ann1.13GU12	1
arahy.Tifrunner.gnm2.ann1.13IMLW	3
arahy.Tifrunner.gnm2.ann1.13J4KN	1
arahy.Tifrunner.gnm2.ann1.13JYDQ	1
arahy.Tifrunner.gnm2.ann1.13KX0I	2
arahy.Tifrunner.gnm2.ann1.13LU1X	1
arahy.Tifrunner.gnm2.ann1.13R07Z	3
arahy.Tifrunner.gnm2.ann1.13RJNQ	1
arahy.Tifrunner.gnm2.ann1.13S01Z	10
arahy.Tifrunner.gnm2.ann1.13T34P	2
arahy.Tifrunner.gnm2.ann1.13YW1E	7
arahy.Tifrunner.gnm2.ann1.13YWQX	3
arahy.Tifrunner.gnm2.ann1.13YX47	3
arahy.Tifrunner.gnm2.ann1.13YYB8	7
arahy.Tifrunner.gnm2.ann1.1437I4	2
arahy.Tifrunner.gnm2.ann1.145DEM	4
arahy.Tifrunner.gnm2.ann1.146QCX	6
arahy.Tifrunner.gnm2.ann1.1494UG	8
arahy.Tifrunner.gnm2.ann1.14A3MN	3
arahy.Tifrunner.gnm2.ann1.14A9Q3	5
arahy.Tifrunner.gnm2.ann1.14B96B	1
arahy.Tifrunner.gnm2.ann1.14BCP7	1
arahy.Tifrunner.gnm2.ann1.14BHD7	1
arahy.Tifrunner.gnm2.ann1.14DQKS	2
arahy.Tifrunner.gnm2.ann1.14DYL3	4
arahy.Tifrunner.gnm2.ann1.14EEYB	7
arahy.Tifrunner.gnm2.ann1.14GSB9	10
arahy.Tifrunner.gnm2.ann1.14I9QE	4
arahy.Tifrunner.gnm2.ann1.14IBSY	6
arahy.Tifrunner.gnm2.ann1.14IIV2	3
arahy.Tifrunner.gnm2.ann1.14IR3Z	1
arahy.Tifrunner.gnm2.ann1.14IU8D	2
arahy.Tifrunner.gnm2.ann1.14KAFV	4
arahy.Tifrunner.gnm2.ann1.14KYNF	1
arahy.Tifrunner.gnm2.ann1.14LK3H	1
arahy.Tifrunner.gnm2.ann1.14QJGF	4
arahy.Tifrunner.gnm2.ann1.14QNZ5	1
arahy.Tifrunner.gnm2.ann1.14QP5E	1
arahy.Tifrunner.gnm2.ann1.14SSB6	3
arahy.Tifrunner.gnm2.ann1.14SSX1	4
arahy.Tifrunner.gnm2.ann1.14UD5L	2
arahy.Tifrunner.gnm2.ann1.14WQKG	3
arahy.Tifrunner.gnm2.ann1.14X4SK	5
arahy.Tifrunner.gnm2.ann1.14XETV	1
arahy.Tifrunner.gnm2.ann1.14YBGE	2
arahy.Tifrunner.gnm2.ann1.14YEDZ	3
arahy.Tifrunner.gnm2.ann1.151DVX	3
arahy.Tifrunner.gnm2.ann1.151W35	1
arahy.Tifrunner.gnm2.ann1.156AYJ	5
arahy.Tifrunner.gnm2.ann1.156BLZ	2
arahy.Tifrunner.gnm2.ann1.157G9B	1
arahy.Tifrunner.gnm2.ann1.157ZG7	3
arahy.Tifrunner.gnm2.ann1.158GZX	1
arahy.Tifrunner.gnm2.ann1.158MUU	2
arahy.Tifrunner.gnm2.ann1.158NIU	4
arahy.Tifrunner.gnm2.ann1.158S68	6
arahy.Tifrunner.gnm2.ann1.159H25	6
arahy.Tifrunner.gnm2.ann1.15A7AE	1
arahy.Tifrunner.gnm2.ann1.15AHFL	1
arahy.Tifrunner.gnm2.ann1.15AJKM	4
arahy.Tifrunner.gnm2.ann1.15EC9B	7
arahy.Tifrunner.gnm2.ann1.15FVU2	4
arahy.Tifrunner.gnm2.ann1.15GK1E	1
arahy.Tifrunner.gnm2.ann1.15I91Z	1
arahy.Tifrunner.gnm2.ann1.15IZES	5
arahy.Tifrunner.gnm2.ann1.15JPRS	3
arahy.Tifrunner.gnm2.ann1.15KEFW	2
arahy.Tifrunner.gnm2.ann1.15MU7G	11
arahy.Tifrunner.gnm2.ann1.15NCRR	3
arahy.Tifrunner.gnm2.ann1.15P38C	4
arahy.Tifrunner.gnm2.ann1.15T1EA	1
arahy.Tifrunner.gnm2.ann1.15VG0N	1
arahy.Tifrunner.gnm2.ann1.15VHK9	3
arahy.Tifrunner.gnm2.ann1.15VHUH	1
arahy.Tifrunner.gnm2.ann1.15VWWC	5
arahy.Tifrunner.gnm2.ann1.15W76Y	7
arahy.Tifrunner.gnm2.ann1.15WA1E	1
arahy.Tifrunner.gnm2.ann1.15Y2JY	2
arahy.Tifrunner.gnm2.ann1.15ZR5C	12
arahy.Tifrunner.gnm2.ann1.160DKY	1
arahy.Tifrunner.gnm2.ann1.160YLH	1
arahy.Tifrunner.gnm2.ann1.161N9I	2
arahy.Tifrunner.gnm2.ann1.161SS5	3
arahy.Tifrunner.gnm2.ann1.1628KP	6
arahy.Tifrunner.gnm2.ann1.162RMF	5
arahy.Tifrunner.gnm2.ann1.1645LU	6
arahy.Tifrunner.gnm2.ann1.1646XJ	1
arahy.Tifrunner.gnm2.ann1.164QK4	3
arahy.Tifrunner.gnm2.ann1.16527J	1
arahy.Tifrunner.gnm2.ann1.16A6WD	1
arahy.Tifrunner.gnm2.ann1.16AZTT	2
arahy.Tifrunner.gnm2.ann1.16GZH2	1
arahy.Tifrunner.gnm2.ann1.16J66J	1
arahy.Tifrunner.gnm2.ann1.16JRKN	3
arahy.Tifrunner.gnm2.ann1.16KDXT	3
arahy.Tifrunner.gnm2.ann1.16L1MJ	1
arahy.Tifrunner.gnm2.ann1.16M659	1
arahy.Tifrunner.gnm2.ann1.16MNR3	5
arahy.Tifrunner.gnm2.ann1.16PD77	1
arahy.Tifrunner.gnm2.ann1.16QCS4	1
arahy.Tifrunner.gnm2.ann1.16QXFL	2
arahy.Tifrunner.gnm2.ann1.16SP4W	13
arahy.Tifrunner.gnm2.ann1.16TVZ1	1
arahy.Tifrunner.gnm2.ann1.16TXUG	1
arahy.Tifrunner.gnm2.ann1.16UM8S	12
arahy.Tifrunner.gnm2.ann1.16VBYQ	14
arahy.Tifrunner.gnm2.ann1.16ZACY	5
arahy.Tifrunner.gnm2.ann1.171W8J	1
arahy.Tifrunner.gnm2.ann1.17357K	1
arahy.Tifrunner.gnm2.ann1.173QHH	4
arahy.Tifrunner.gnm2.ann1.174QRA	1
arahy.Tifrunner.gnm2.ann1.175RP4	6
arahy.Tifrunner.gnm2.ann1.177SMQ	3
arahy.Tifrunner.gnm2.ann1.1782J0	3
arahy.Tifrunner.gnm2.ann1.1784RG	2
arahy.Tifrunner.gnm2.ann1.178NZ2	5
arahy.Tifrunner.gnm2.ann1.1797GX	4
arahy.Tifrunner.gnm2.ann1.17ALVB	1
arahy.Tifrunner.gnm2.ann1.17DK7E	4
arahy.Tifrunner.gnm2.ann1.17J2CG	3
arahy.Tifrunner.gnm2.ann1.17JY83	2
arahy.Tifrunner.gnm2.ann1.17K4UZ	1
arahy.Tifrunner.gnm2.ann1.17MV76	3
arahy.Tifrunner.gnm2.ann1.17PIEW	2
arahy.Tifrunner.gnm2.ann1.17PZW3	4
arahy.Tifrunner.gnm2.ann1.17TMG9	1
arahy.Tifrunner.gnm2.ann1.17W1X2	2
arahy.Tifrunner.gnm2.ann1.17XFIN	2
arahy.Tifrunner.gnm2.ann1.17ZCGM	14
arahy.Tifrunner.gnm2.ann1.17ZWHA	1
arahy.Tifrunner.gnm2.ann1.180H6H	1
arahy.Tifrunner.gnm2.ann1.180UYH	9
arahy.Tifrunner.gnm2.ann1.181IYB	4
arahy.Tifrunner.gnm2.ann1.181MCE	1
arahy.Tifrunner.gnm2.ann1.18208U	2
arahy.Tifrunner.gnm2.ann1.1831QW	2
arahy.Tifrunner.gnm2.ann1.183PB6	9
arahy.Tifrunner.gnm2.ann1.185HYR	1
arahy.Tifrunner.gnm2.ann1.185U5B	5
arahy.Tifrunner.gnm2.ann1.1871C9	2
arahy.Tifrunner.gnm2.ann1.187ZZG	9
arahy.Tifrunner.gnm2.ann1.1899LM	2
arahy.Tifrunner.gnm2.ann1.189BXD	7
arahy.Tifrunner.gnm2.ann1.18AW2L	3
arahy.Tifrunner.gnm2.ann1.18BCEG	1
arahy.Tifrunner.gnm2.ann1.18BE0U	3
arahy.Tifrunner.gnm2.ann1.18C3F6	1
arahy.Tifrunner.gnm2.ann1.18CGRH	3
arahy.Tifrunner.gnm2.ann1.18DP1Z	2
arahy.Tifrunner.gnm2.ann1.18FPP0	3
arahy.Tifrunner.gnm2.ann1.18GXDP	3
arahy.Tifrunner.gnm2.ann1.18KTSH	16
arahy.Tifrunner.gnm2.ann1.18NJDF	2
arahy.Tifrunner.gnm2.ann1.18P1UB	4
arahy.Tifrunner.gnm2.ann1.18PYAU	4
arahy.Tifrunner.gnm2.ann1.18Q938	2
arahy.Tifrunner.gnm2.ann1.18QESW	10
arahy.Tifrunner.gnm2.ann1.18R6S7	2
arahy.Tifrunner.gnm2.ann1.18R96V	12
arahy.Tifrunner.gnm2.ann1.18RJMF	4
arahy.Tifrunner.gnm2.ann1.18RYE7	1
arahy.Tifrunner.gnm2.ann1.18SBFH	9
arahy.Tifrunner.gnm2.ann1.18T4MA	3
arahy.Tifrunner.gnm2.ann1.18T8HP	2
arahy.Tifrunner.gnm2.ann1.18U4K7	7
arahy.Tifrunner.gnm2.ann1.18ULRA	5
arahy.Tifrunner.gnm2.ann1.18UUNK	2
arahy.Tifrunner.gnm2.ann1.18YCU1	1
arahy.Tifrunner.gnm2.ann1.18YQBF	1
arahy.Tifrunner.gnm2.ann1.18Z3WC	6
arahy.Tifrunner.gnm2.ann1.192FJ1	1
arahy.Tifrunner.gnm2.ann1.1944SK	6
arahy.Tifrunner.gnm2.ann1.195J1V	1
arahy.Tifrunner.gnm2.ann1.195NUB	1
arahy.Tifrunner.gnm2.ann1.1984FG	4
arahy.Tifrunner.gnm2.ann1.198ABM	6
arahy.Tifrunner.gnm2.ann1.19AV4I	6
arahy.Tifrunner.gnm2.ann1.19AV4Q	1
arahy.Tifrunner.gnm2.ann1.19CA3D	1
arahy.Tifrunner.gnm2.ann1.19D06Z	1
arahy.Tifrunner.gnm2.ann1.19GFYA	8
arahy.Tifrunner.gnm2.ann1.19GUIE	6
arahy.Tifrunner.gnm2.ann1.19HB3K	11
arahy.Tifrunner.gnm2.ann1.19HT20	2
arahy.Tifrunner.gnm2.ann1.19HZ0U	7
arahy.Tifrunner.gnm2.ann1.19JUXV	13
arahy.Tifrunner.gnm2.ann1.19LA55	2
arahy.Tifrunner.gnm2.ann1.19NIP2	3
arahy.Tifrunner.gnm2.ann1.19P32S	1
arahy.Tifrunner.gnm2.ann1.19RIMK	2
arahy.Tifrunner.gnm2.ann1.19RR7F	1
arahy.Tifrunner.gnm2.ann1.19SFKA	1
arahy.Tifrunner.gnm2.ann1.19TBB5	1
arahy.Tifrunner.gnm2.ann1.19W7I6	1
arahy.Tifrunner.gnm2.ann1.19X5J5	9
arahy.Tifrunner.gnm2.ann1.1A0WRJ	2
arahy.Tifrunner.gnm2.ann1.1A1X10	1
arahy.Tifrunner.gnm2.ann1.1A2Y9F	8
arahy.Tifrunner.gnm2.ann1.1A3YDX	1
arahy.Tifrunner.gnm2.ann1.1A4P42	3
arahy.Tifrunner.gnm2.ann1.1A52WD	2
arahy.Tifrunner.gnm2.ann1.1A5FNX	3
arahy.Tifrunner.gnm2.ann1.1A5L99	4
arahy.Tifrunner.gnm2.ann1.1A68HA	3
arahy.Tifrunner.gnm2.ann1.1A6HQL	6
arahy.Tifrunner.gnm2.ann1.1A97AW	3
arahy.Tifrunner.gnm2.ann1.1AD8T9	1
arahy.Tifrunner.gnm2.ann1.1AE9PZ	3
arahy.Tifrunner.gnm2.ann1.1AH909	1
arahy.Tifrunner.gnm2.ann1.1ALG22	1
arahy.Tifrunner.gnm2.ann1.1ALG4A	4
arahy.Tifrunner.gnm2.ann1.1AQ6ST	1
arahy.Tifrunner.gnm2.ann1.1AX7R1	4
arahy.Tifrunner.gnm2.ann1.1AZN13	11
arahy.Tifrunner.gnm2.ann1.1B105R	3
arahy.Tifrunner.gnm2.ann1.1B1F65	15
arahy.Tifrunner.gnm2.ann1.1B2AXH	5
arahy.Tifrunner.gnm2.ann1.1B2G8C	3
arahy.Tifrunner.gnm2.ann1.1B2UBR	6
arahy.Tifrunner.gnm2.ann1.1B2Z8C	4
arahy.Tifrunner.gnm2.ann1.1B470G	7
arahy.Tifrunner.gnm2.ann1.1B4KK2	1
arahy.Tifrunner.gnm2.ann1.1B50KW	2
arahy.Tifrunner.gnm2.ann1.1B7IGJ	1
arahy.Tifrunner.gnm2.ann1.1B8730	2
arahy.Tifrunner.gnm2.ann1.1B9UE2	2
arahy.Tifrunner.gnm2.ann1.1B9W47	1
arahy.Tifrunner.gnm2.ann1.1B9Y88	4
arahy.Tifrunner.gnm2.ann1.1BAV2G	1
arahy.Tifrunner.gnm2.ann1.1BB2MM	7
arahy.Tifrunner.gnm2.ann1.1BG2C5	1
arahy.Tifrunner.gnm2.ann1.1BHT4U	3
arahy.Tifrunner.gnm2.ann1.1BJ025	1
arahy.Tifrunner.gnm2.ann1.1BLX98	4
arahy.Tifrunner.gnm2.ann1.1BNP0N	17
arahy.Tifrunner.gnm2.ann1.1BQ3FB	5
arahy.Tifrunner.gnm2.ann1.1BRL89	6
arahy.Tifrunner.gnm2.ann1.1BTX43	2
arahy.Tifrunner.gnm2.ann1.1BU1FJ	6
arahy.Tifrunner.gnm2.ann1.1BW3L6	6
arahy.Tifrunner.gnm2.ann1.1BXK41	1
arahy.Tifrunner.gnm2.ann1.1BZV33	5
arahy.Tifrunner.gnm2.ann1.1C185Z	1
arahy.Tifrunner.gnm2.ann1.1C19KZ	6
arahy.Tifrunner.gnm2.ann1.1C4B0A	1
arahy.Tifrunner.gnm2.ann1.1C5HJI	1
arahy.Tifrunner.gnm2.ann1.1C5WUF	12
arahy.Tifrunner.gnm2.ann1.1CAS5W	1
arahy.Tifrunner.gnm2.ann1.1CC5AH	4
arahy.Tifrunner.gnm2.ann1.1CC5MB	1
arahy.Tifrunner.gnm2.ann1.1CEJ34	2
arahy.Tifrunner.gnm2.ann1.1CEU3T	4
arahy.Tifrunner.gnm2.ann1.1CH3A3	8
arahy.Tifrunner.gnm2.ann1.1CL4KB	4
arahy.Tifrunner.gnm2.ann1.1CM75D	2
arahy.Tifrunner.gnm2.ann1.1CQ2W9	3
arahy.Tifrunner.gnm2.ann1.1CR6HA	5
arahy.Tifrunner.gnm2.ann1.1CW7CI	6
arahy.Tifrunner.gnm2.ann1.1CXI4Z	16
arahy.Tifrunner.gnm2.ann1.1CZY3Y	5
arahy.Tifrunner.gnm2.ann1.1D0QNK	3
arahy.Tifrunner.gnm2.ann1.1D22H7	9
arahy.Tifrunner.gnm2.ann1.1D2WKS	3
arahy.Tifrunner.gnm2.ann1.1D4BVZ	3
arahy.Tifrunner.gnm2.ann1.1D4W9H	1
arahy.Tifrunner.gnm2.ann1.1D6AAZ	5
arahy.Tifrunner.gnm2.ann1.1D7P49	4
arahy.Tifrunner.gnm2.ann1.1DD10A	5
arahy.Tifrunner.gnm2.ann1.1DIX3L	6
arahy.Tifrunner.gnm2.ann1.1DJ7XZ	5
arahy.Tifrunner.gnm2.ann1.1DJ9GZ	3
arahy.Tifrunner.gnm2.ann1.1DM7TY	4
arahy.Tifrunner.gnm2.ann1.1DMU41	13
arahy.Tifrunner.gnm2.ann1.1DQJ64	2
arahy.Tifrunner.gnm2.ann1.1DRD1N	2
arahy.Tifrunner.gnm2.ann1.1DT180	3
arahy.Tifrunner.gnm2.ann1.1DU7LF	1
arahy.Tifrunner.gnm2.ann1.1DVI41	2
arahy.Tifrunner.gnm2.ann1.1E00SW	6
arahy.Tifrunner.gnm2.ann1.1E0YQ2	1
arahy.Tifrunner.gnm2.ann1.1E12MN	6
arahy.Tifrunner.gnm2.ann1.1E2DFU	5
arahy.Tifrunner.gnm2.ann1.1E2X9I	1
arahy.Tifrunner.gnm2.ann1.1E4X2R	3
arahy.Tifrunner.gnm2.ann1.1E5VBP	4
arahy.Tifrunner.gnm2.ann1.1E6H8M	5
arahy.Tifrunner.gnm2.ann1.1E7WKS	2
arahy.Tifrunner.gnm2.ann1.1E8W48	2
arahy.Tifrunner.gnm2.ann1.1E9R5B	6
arahy.Tifrunner.gnm2.ann1.1E9YC8	1
arahy.Tifrunner.gnm2.ann1.1ED5VS	7
arahy.Tifrunner.gnm2.ann1.1EDB5Y	26
arahy.Tifrunner.gnm2.ann1.1EF43V	5
arahy.Tifrunner.gnm2.ann1.1EF81S	1
arahy.Tifrunner.gnm2.ann1.1EFM0N	6
arahy.Tifrunner.gnm2.ann1.1EJ222	1
arahy.Tifrunner.gnm2.ann1.1EJ7KK	3
arahy.Tifrunner.gnm2.ann1.1EL4AZ	4
arahy.Tifrunner.gnm2.ann1.1EL8LN	3
arahy.Tifrunner.gnm2.ann1.1EMS42	1
arahy.Tifrunner.gnm2.ann1.1EP8UK	1
arahy.Tifrunner.gnm2.ann1.1EPH5S	1
arahy.Tifrunner.gnm2.ann1.1EQ2T2	2
arahy.Tifrunner.gnm2.ann1.1ERV7Y	5
arahy.Tifrunner.gnm2.ann1.1ES6B1	1
arahy.Tifrunner.gnm2.ann1.1EUT60	4
arahy.Tifrunner.gnm2.ann1.1EV8X8	2
arahy.Tifrunner.gnm2.ann1.1EVC3W	1
arahy.Tifrunner.gnm2.ann1.1EW4X0	3
arahy.Tifrunner.gnm2.ann1.1EXE5V	1
arahy.Tifrunner.gnm2.ann1.1EZN5T	3
arahy.Tifrunner.gnm2.ann1.1F18R3	4
arahy.Tifrunner.gnm2.ann1.1F1BFK	5
arahy.Tifrunner.gnm2.ann1.1F1YZI	3
arahy.Tifrunner.gnm2.ann1.1F2DVT	2
arahy.Tifrunner.gnm2.ann1.1F2INR	1
arahy.Tifrunner.gnm2.ann1.1F2VQA	5
arahy.Tifrunner.gnm2.ann1.1F4W0S	3
arahy.Tifrunner.gnm2.ann1.1F4WXR	1
arahy.Tifrunner.gnm2.ann1.1F58IB	2
arahy.Tifrunner.gnm2.ann1.1F59TD	1
arahy.Tifrunner.gnm2.ann1.1FAC7R	4
arahy.Tifrunner.gnm2.ann1.1FAI2T	2
arahy.Tifrunner.gnm2.ann1.1FB51V	9
arahy.Tifrunner.gnm2.ann1.1FIS1V	1
arahy.Tifrunner.gnm2.ann1.1FMC3R	2
arahy.Tifrunner.gnm2.ann1.1FPN7V	10
arahy.Tifrunner.gnm2.ann1.1FQ4J3	3
arahy.Tifrunner.gnm2.ann1.1FS32P	1
arahy.Tifrunner.gnm2.ann1.1FS3R4	4
arahy.Tifrunner.gnm2.ann1.1FV09I	3
arahy.Tifrunner.gnm2.ann1.1FX2LZ	1
arahy.Tifrunner.gnm2.ann1.1FY4ZR	8
arahy.Tifrunner.gnm2.ann1.1FYE2A	2
arahy.Tifrunner.gnm2.ann1.1FYL8S	1
arahy.Tifrunner.gnm2.ann1.1FZS4Y	1
arahy.Tifrunner.gnm2.ann1.1G1J9V	11
arahy.Tifrunner.gnm2.ann1.1G1YD8	6
arahy.Tifrunner.gnm2.ann1.1G2CVV	4
arahy.Tifrunner.gnm2.ann1.1G2EUX	2
arahy.Tifrunner.gnm2.ann1.1G30EX	4
arahy.Tifrunner.gnm2.ann1.1G3A4W	7
arahy.Tifrunner.gnm2.ann1.1G3KFZ	2
arahy.Tifrunner.gnm2.ann1.1G7C62	4
arahy.Tifrunner.gnm2.ann1.1G9108	2
arahy.Tifrunner.gnm2.ann1.1G92VG	1
arahy.Tifrunner.gnm2.ann1.1GBZ2D	8
arahy.Tifrunner.gnm2.ann1.1GC9V5	10
arahy.Tifrunner.gnm2.ann1.1GCN3K	4
arahy.Tifrunner.gnm2.ann1.1GG9S8	2
arahy.Tifrunner.gnm2.ann1.1GJ1KV	8
arahy.Tifrunner.gnm2.ann1.1GM637	7
arahy.Tifrunner.gnm2.ann1.1GQ87W	1
arahy.Tifrunner.gnm2.ann1.1GRD0W	1
arahy.Tifrunner.gnm2.ann1.1GV9IW	6
arahy.Tifrunner.gnm2.ann1.1GZ3A6	1
arahy.Tifrunner.gnm2.ann1.1H01Y5	8
arahy.Tifrunner.gnm2.ann1.1H2TTJ	15
arahy.Tifrunner.gnm2.ann1.1H2VR5	2
arahy.Tifrunner.gnm2.ann1.1H33IB	7
arahy.Tifrunner.gnm2.ann1.1H403S	5
arahy.Tifrunner.gnm2.ann1.1H4ABR	6
arahy.Tifrunner.gnm2.ann1.1H4CIU	8
arahy.Tifrunner.gnm2.ann1.1H6IZY	2
arahy.Tifrunner.gnm2.ann1.1H6NB8	2
arahy.Tifrunner.gnm2.ann1.1H7P3M	2
arahy.Tifrunner.gnm2.ann1.1H9ESI	1
arahy.Tifrunner.gnm2.ann1.1H9F4R	8
arahy.Tifrunner.gnm2.ann1.1HA888	2
arahy.Tifrunner.gnm2.ann1.1HB2SZ	13
arahy.Tifrunner.gnm2.ann1.1HBP31	1
arahy.Tifrunner.gnm2.ann1.1HE4TQ	3
arahy.Tifrunner.gnm2.ann1.1HHJ34	3
arahy.Tifrunner.gnm2.ann1.1HI5HP	2
arahy.Tifrunner.gnm2.ann1.1HI77Q	4
arahy.Tifrunner.gnm2.ann1.1HI7LS	5
arahy.Tifrunner.gnm2.ann1.1HMN83	1
arahy.Tifrunner.gnm2.ann1.1HQN2Q	6
arahy.Tifrunner.gnm2.ann1.1HS322	1
arahy.Tifrunner.gnm2.ann1.1HT5LR	2
arahy.Tifrunner.gnm2.ann1.1HU4YV	6
arahy.Tifrunner.gnm2.ann1.1I1C4M	2
arahy.Tifrunner.gnm2.ann1.1I2LZG	1
arahy.Tifrunner.gnm2.ann1.1I5KFR	3
arahy.Tifrunner.gnm2.ann1.1I5R8H	4
arahy.Tifrunner.gnm2.ann1.1I6ZSS	6
arahy.Tifrunner.gnm2.ann1.1I70XP	2
arahy.Tifrunner.gnm2.ann1.1I7GZ6	13
arahy.Tifrunner.gnm2.ann1.1I7MJM	1
arahy.Tifrunner.gnm2.ann1.1I8IFE	1
arahy.Tifrunner.gnm2.ann1.1I8MYZ	2
arahy.Tifrunner.gnm2.ann1.1I9D5I	9
arahy.Tifrunner.gnm2.ann1.1IA0LX	1
arahy.Tifrunner.gnm2.ann1.1IB7AW	2
arahy.Tifrunner.gnm2.ann1.1IC1A8	1
arahy.Tifrunner.gnm2.ann1.1IE4J6	8
arahy.Tifrunner.gnm2.ann1.1IJF7J	3
arahy.Tifrunner.gnm2.ann1.1IJJ7X	5
arahy.Tifrunner.gnm2.ann1.1IN0XH	1
arahy.Tifrunner.gnm2.ann1.1IS8IE	3
arahy.Tifrunner.gnm2.ann1.1IW9Y2	1
arahy.Tifrunner.gnm2.ann1.1IX1EK	3
arahy.Tifrunner.gnm2.ann1.1J3CUB	1
arahy.Tifrunner.gnm2.ann1.1J3RWB	4
arahy.Tifrunner.gnm2.ann1.1J7JSX	3
arahy.Tifrunner.gnm2.ann1.1J7Y06	2
arahy.Tifrunner.gnm2.ann1.1J8J0J	4
arahy.Tifrunner.gnm2.ann1.1JA0E6	1
arahy.Tifrunner.gnm2.ann1.1JAQ89	4
arahy.Tifrunner.gnm2.ann1.1JC5TC	1
arahy.Tifrunner.gnm2.ann1.1JEP19	2
arahy.Tifrunner.gnm2.ann1.1JF53G	4
arahy.Tifrunner.gnm2.ann1.1JKV8J	9
arahy.Tifrunner.gnm2.ann1.1JMX4I	5
arahy.Tifrunner.gnm2.ann1.1JN7SV	5
arahy.Tifrunner.gnm2.ann1.1JP5NC	3
arahy.Tifrunner.gnm2.ann1.1JQH22	5
arahy.Tifrunner.gnm2.ann1.1JUP22	2
arahy.Tifrunner.gnm2.ann1.1JVL6D	5
arahy.Tifrunner.gnm2.ann1.1JZ67N	1
arahy.Tifrunner.gnm2.ann1.1K1ZSN	4
arahy.Tifrunner.gnm2.ann1.1K25L2	9
arahy.Tifrunner.gnm2.ann1.1K28CT	1
arahy.Tifrunner.gnm2.ann1.1K2G7H	1
arahy.Tifrunner.gnm2.ann1.1K2NHD	1
arahy.Tifrunner.gnm2.ann1.1K5T8S	2
arahy.Tifrunner.gnm2.ann1.1K6ZHH	8
arahy.Tifrunner.gnm2.ann1.1K7GD6	2
arahy.Tifrunner.gnm2.ann1.1K9E55	2
arahy.Tifrunner.gnm2.ann1.1K9JH7	9
arahy.Tifrunner.gnm2.ann1.1KAH27	3
arahy.Tifrunner.gnm2.ann1.1KHC65	3
arahy.Tifrunner.gnm2.ann1.1KM4NQ	5
arahy.Tifrunner.gnm2.ann1.1KP53S	4
arahy.Tifrunner.gnm2.ann1.1KQ3UY	3
arahy.Tifrunner.gnm2.ann1.1KSV8R	3
arahy.Tifrunner.gnm2.ann1.1KT24E	1
arahy.Tifrunner.gnm2.ann1.1KUK4G	3
arahy.Tifrunner.gnm2.ann1.1KZ6XA	3
arahy.Tifrunner.gnm2.ann1.1KZE5K	4
arahy.Tifrunner.gnm2.ann1.1L0SFZ	2
arahy.Tifrunner.gnm2.ann1.1L0XSC	1
arahy.Tifrunner.gnm2.ann1.1L1WJ8	2
arahy.Tifrunner.gnm2.ann1.1L2ERA	3
arahy.Tifrunner.gnm2.ann1.1L30AV	1
arahy.Tifrunner.gnm2.ann1.1L3883	4
arahy.Tifrunner.gnm2.ann1.1L47SY	5
arahy.Tifrunner.gnm2.ann1.1L4TQ6	1
arahy.Tifrunner.gnm2.ann1.1L5FHK	4
arahy.Tifrunner.gnm2.ann1.1L601T	6
arahy.Tifrunner.gnm2.ann1.1L678P	22
arahy.Tifrunner.gnm2.ann1.1L6ASM	2
arahy.Tifrunner.gnm2.ann1.1L70FA	1
arahy.Tifrunner.gnm2.ann1.1L7GT4	1
arahy.Tifrunner.gnm2.ann1.1L8CHD	3
arahy.Tifrunner.gnm2.ann1.1L9BHC	10
arahy.Tifrunner.gnm2.ann1.1LA5Q7	2
arahy.Tifrunner.gnm2.ann1.1LF0YV	1
arahy.Tifrunner.gnm2.ann1.1LFA9Y	2
arahy.Tifrunner.gnm2.ann1.1LGD4F	2
arahy.Tifrunner.gnm2.ann1.1LLD00	1
arahy.Tifrunner.gnm2.ann1.1LQ7DN	1
arahy.Tifrunner.gnm2.ann1.1LQ7FQ	1
arahy.Tifrunner.gnm2.ann1.1LRU74	8
arahy.Tifrunner.gnm2.ann1.1LU1XJ	1
arahy.Tifrunner.gnm2.ann1.1M0B45	1
arahy.Tifrunner.gnm2.ann1.1M0UFP	3
arahy.Tifrunner.gnm2.ann1.1M3QP5	14
arahy.Tifrunner.gnm2.ann1.1M4GHK	2
arahy.Tifrunner.gnm2.ann1.1M6YYJ	3
arahy.Tifrunner.gnm2.ann1.1M71LS	2
arahy.Tifrunner.gnm2.ann1.1MA0KJ	3
arahy.Tifrunner.gnm2.ann1.1MC3I0	7
arahy.Tifrunner.gnm2.ann1.1MDK5L	3
arahy.Tifrunner.gnm2.ann1.1MG8UL	7
arahy.Tifrunner.gnm2.ann1.1MH00H	1
arahy.Tifrunner.gnm2.ann1.1MHD2U	1
arahy.Tifrunner.gnm2.ann1.1MJ7K6	3
arahy.Tifrunner.gnm2.ann1.1MNX0Y	1
arahy.Tifrunner.gnm2.ann1.1MPM44	1
arahy.Tifrunner.gnm2.ann1.1MWR3H	4
arahy.Tifrunner.gnm2.ann1.1N0RH8	2
arahy.Tifrunner.gnm2.ann1.1N0TT5	3
arahy.Tifrunner.gnm2.ann1.1N2067	1
arahy.Tifrunner.gnm2.ann1.1N3H6Z	1
arahy.Tifrunner.gnm2.ann1.1N4KQX	2
arahy.Tifrunner.gnm2.ann1.1N8WRQ	5
arahy.Tifrunner.gnm2.ann1.1N90UZ	4
arahy.Tifrunner.gnm2.ann1.1N9EHH	3
arahy.Tifrunner.gnm2.ann1.1N9K04	1
arahy.Tifrunner.gnm2.ann1.1N9QNC	3
arahy.Tifrunner.gnm2.ann1.1NAM0T	3
arahy.Tifrunner.gnm2.ann1.1NAQ44	4
arahy.Tifrunner.gnm2.ann1.1NB5KJ	1
arahy.Tifrunner.gnm2.ann1.1NF0KF	1
arahy.Tifrunner.gnm2.ann1.1NF82D	3
arahy.Tifrunner.gnm2.ann1.1NFZ92	1
arahy.Tifrunner.gnm2.ann1.1NG2E9	5
arahy.Tifrunner.gnm2.ann1.1NMA8N	2
arahy.Tifrunner.gnm2.ann1.1NP050	5
arahy.Tifrunner.gnm2.ann1.1NSU2H	6
arahy.Tifrunner.gnm2.ann1.1NU69P	4
arahy.Tifrunner.gnm2.ann1.1NY0MW	5
arahy.Tifrunner.gnm2.ann1.1NY3A5	2
arahy.Tifrunner.gnm2.ann1.1NY8SK	1
arahy.Tifrunner.gnm2.ann1.1P1WAU	1
arahy.Tifrunner.gnm2.ann1.1P3WKU	1
arahy.Tifrunner.gnm2.ann1.1P550B	2
arahy.Tifrunner.gnm2.ann1.1P6DI5	1
arahy.Tifrunner.gnm2.ann1.1P6TSW	3
arahy.Tifrunner.gnm2.ann1.1P6WM5	7
arahy.Tifrunner.gnm2.ann1.1P8C08	2
arahy.Tifrunner.gnm2.ann1.1P8XK5	2
arahy.Tifrunner.gnm2.ann1.1PC4GA	2
arahy.Tifrunner.gnm2.ann1.1PEU5R	3
arahy.Tifrunner.gnm2.ann1.1PEW3E	1
arahy.Tifrunner.gnm2.ann1.1PF2AY	1
arahy.Tifrunner.gnm2.ann1.1PFK72	1
arahy.Tifrunner.gnm2.ann1.1PFQ5M	2
arahy.Tifrunner.gnm2.ann1.1PI2YG	12
arahy.Tifrunner.gnm2.ann1.1PI95V	14
arahy.Tifrunner.gnm2.ann1.1PS8SX	3
arahy.Tifrunner.gnm2.ann1.1PU3AF	1
arahy.Tifrunner.gnm2.ann1.1PW3JI	1
arahy.Tifrunner.gnm2.ann1.1PW3KD	2
arahy.Tifrunner.gnm2.ann1.1PW7ZW	1
arahy.Tifrunner.gnm2.ann1.1PWQ9V	1
arahy.Tifrunner.gnm2.ann1.1PX64U	8
arahy.Tifrunner.gnm2.ann1.1Q05D2	3
arahy.Tifrunner.gnm2.ann1.1Q0CCS	2
arahy.Tifrunner.gnm2.ann1.1Q23J3	1
arahy.Tifrunner.gnm2.ann1.1Q4DHH	5
arahy.Tifrunner.gnm2.ann1.1Q5EFH	1
arahy.Tifrunner.gnm2.ann1.1Q70G5	1
arahy.Tifrunner.gnm2.ann1.1QF40H	1
arahy.Tifrunner.gnm2.ann1.1QGX3V	3
arahy.Tifrunner.gnm2.ann1.1QJ78E	8
arahy.Tifrunner.gnm2.ann1.1QL5BR	1
arahy.Tifrunner.gnm2.ann1.1QLE3S	1
arahy.Tifrunner.gnm2.ann1.1QMW5J	5
arahy.Tifrunner.gnm2.ann1.1QN3J4	3
arahy.Tifrunner.gnm2.ann1.1QT3IR	2
arahy.Tifrunner.gnm2.ann1.1QW2C7	2
arahy.Tifrunner.gnm2.ann1.1QZS5S	12
arahy.Tifrunner.gnm2.ann1.1R27RR	4
arahy.Tifrunner.gnm2.ann1.1R5J8M	1
arahy.Tifrunner.gnm2.ann1.1R6Q1E	3
arahy.Tifrunner.gnm2.ann1.1R706V	1
arahy.Tifrunner.gnm2.ann1.1R75EY	2
arahy.Tifrunner.gnm2.ann1.1R97WW	2
arahy.Tifrunner.gnm2.ann1.1R9GPH	2
arahy.Tifrunner.gnm2.ann1.1RAI3Q	1
arahy.Tifrunner.gnm2.ann1.1REK3N	6
arahy.Tifrunner.gnm2.ann1.1RGA44	12
arahy.Tifrunner.gnm2.ann1.1RK1ZX	1
arahy.Tifrunner.gnm2.ann1.1RKJ3P	12
arahy.Tifrunner.gnm2.ann1.1RMK4W	7
arahy.Tifrunner.gnm2.ann1.1RP5IK	7
arahy.Tifrunner.gnm2.ann1.1RS262	1
arahy.Tifrunner.gnm2.ann1.1RS4AR	2
arahy.Tifrunner.gnm2.ann1.1RS89E	2
arahy.Tifrunner.gnm2.ann1.1RT5K2	5
arahy.Tifrunner.gnm2.ann1.1RV5TE	14
arahy.Tifrunner.gnm2.ann1.1RV92X	2
arahy.Tifrunner.gnm2.ann1.1S4CKZ	3
arahy.Tifrunner.gnm2.ann1.1S4SY2	7
arahy.Tifrunner.gnm2.ann1.1S754L	1
arahy.Tifrunner.gnm2.ann1.1SB772	4
arahy.Tifrunner.gnm2.ann1.1SCL5Q	3
arahy.Tifrunner.gnm2.ann1.1SGL6Z	1
arahy.Tifrunner.gnm2.ann1.1SGT9N	6
arahy.Tifrunner.gnm2.ann1.1SK5MK	1
arahy.Tifrunner.gnm2.ann1.1SK6FC	3
arahy.Tifrunner.gnm2.ann1.1SM37E	2
arahy.Tifrunner.gnm2.ann1.1SMG72	1
arahy.Tifrunner.gnm2.ann1.1SN7TU	3
arahy.Tifrunner.gnm2.ann1.1SN9CK	2
arahy.Tifrunner.gnm2.ann1.1SP54C	1
arahy.Tifrunner.gnm2.ann1.1SSE7G	3
arahy.Tifrunner.gnm2.ann1.1SSJ6X	1
arahy.Tifrunner.gnm2.ann1.1SUT9Q	2
arahy.Tifrunner.gnm2.ann1.1SV43C	2
arahy.Tifrunner.gnm2.ann1.1SV5F7	4
arahy.Tifrunner.gnm2.ann1.1SXR49	1
arahy.Tifrunner.gnm2.ann1.1SZ2FT	3
arahy.Tifrunner.gnm2.ann1.1T0QE3	11
arahy.Tifrunner.gnm2.ann1.1T0RIY	1
arahy.Tifrunner.gnm2.ann1.1T1RVQ	4
arahy.Tifrunner.gnm2.ann1.1T2QZ7	1
arahy.Tifrunner.gnm2.ann1.1T3PYK	7
arahy.Tifrunner.gnm2.ann1.1T462X	1
arahy.Tifrunner.gnm2.ann1.1T46SZ	1
arahy.Tifrunner.gnm2.ann1.1T55P5	1
arahy.Tifrunner.gnm2.ann1.1T60JP	1
arahy.Tifrunner.gnm2.ann1.1T6MY4	1
arahy.Tifrunner.gnm2.ann1.1T6SIZ	2
arahy.Tifrunner.gnm2.ann1.1TDX9M	1
arahy.Tifrunner.gnm2.ann1.1TF8QR	8
arahy.Tifrunner.gnm2.ann1.1TG9FP	3
arahy.Tifrunner.gnm2.ann1.1TI5B0	4
arahy.Tifrunner.gnm2.ann1.1TT2GW	5
arahy.Tifrunner.gnm2.ann1.1TW0Z8	3
arahy.Tifrunner.gnm2.ann1.1TW5Y7	2
arahy.Tifrunner.gnm2.ann1.1TW9IR	2
arahy.Tifrunner.gnm2.ann1.1TYS6L	9
arahy.Tifrunner.gnm2.ann1.1TZ75T	2
arahy.Tifrunner.gnm2.ann1.1U19Q5	5
arahy.Tifrunner.gnm2.ann1.1U2S5X	5
arahy.Tifrunner.gnm2.ann1.1U5WXB	2
arahy.Tifrunner.gnm2.ann1.1U7IT4	9
arahy.Tifrunner.gnm2.ann1.1U7KPM	1
arahy.Tifrunner.gnm2.ann1.1U8UFT	2
arahy.Tifrunner.gnm2.ann1.1UBI84	3
arahy.Tifrunner.gnm2.ann1.1UCA9V	1
arahy.Tifrunner.gnm2.ann1.1UE66A	6
arahy.Tifrunner.gnm2.ann1.1UFI8K	3
arahy.Tifrunner.gnm2.ann1.1UG3AM	4
arahy.Tifrunner.gnm2.ann1.1UP6DU	2
arahy.Tifrunner.gnm2.ann1.1UPR0X	4
arahy.Tifrunner.gnm2.ann1.1UQX8S	7
arahy.Tifrunner.gnm2.ann1.1UR2FN	2
arahy.Tifrunner.gnm2.ann1.1UT67B	1
arahy.Tifrunner.gnm2.ann1.1UU3TQ	3
arahy.Tifrunner.gnm2.ann1.1UV8VN	1
arahy.Tifrunner.gnm2.ann1.1V0F05	6
arahy.Tifrunner.gnm2.ann1.1V18ID	1
arahy.Tifrunner.gnm2.ann1.1V29TX	3
arahy.Tifrunner.gnm2.ann1.1V2M7B	4
arahy.Tifrunner.gnm2.ann1.1V42NR	8
arahy.Tifrunner.gnm2.ann1.1V5N1T	1
arahy.Tifrunner.gnm2.ann1.1V63ZN	1
arahy.Tifrunner.gnm2.ann1.1V6YFN	1
arahy.Tifrunner.gnm2.ann1.1V7NTT	1
arahy.Tifrunner.gnm2.ann1.1V91HL	2
arahy.Tifrunner.gnm2.ann1.1V9TKU	10
arahy.Tifrunner.gnm2.ann1.1VDT9U	9
arahy.Tifrunner.gnm2.ann1.1VG4JJ	1
arahy.Tifrunner.gnm2.ann1.1VL95T	1
arahy.Tifrunner.gnm2.ann1.1VR59J	1
arahy.Tifrunner.gnm2.ann1.1VR9T8	5
arahy.Tifrunner.gnm2.ann1.1VS4ZL	1
arahy.Tifrunner.gnm2.ann1.1VUR4R	10
arahy.Tifrunner.gnm2.ann1.1VZ6LQ	7
arahy.Tifrunner.gnm2.ann1.1W2EAK	1
arahy.Tifrunner.gnm2.ann1.1W3D05	1
arahy.Tifrunner.gnm2.ann1.1W477Y	13
arahy.Tifrunner.gnm2.ann1.1W4SSV	3
arahy.Tifrunner.gnm2.ann1.1W5AMY	6
arahy.Tifrunner.gnm2.ann1.1W5D66	3
arahy.Tifrunner.gnm2.ann1.1W6BS6	1
arahy.Tifrunner.gnm2.ann1.1W779N	5
arahy.Tifrunner.gnm2.ann1.1W7KJJ	10
arahy.Tifrunner.gnm2.ann1.1W8BNJ	3
arahy.Tifrunner.gnm2.ann1.1W91VF	1
arahy.Tifrunner.gnm2.ann1.1W9MYV	5
arahy.Tifrunner.gnm2.ann1.1WB4BB	1
arahy.Tifrunner.gnm2.ann1.1WBZ5F	6
arahy.Tifrunner.gnm2.ann1.1WCV8C	5
arahy.Tifrunner.gnm2.ann1.1WFB04	2
arahy.Tifrunner.gnm2.ann1.1WFS8V	4
arahy.Tifrunner.gnm2.ann1.1WG5JX	1
arahy.Tifrunner.gnm2.ann1.1WNY7F	1
arahy.Tifrunner.gnm2.ann1.1WQ6G8	3
arahy.Tifrunner.gnm2.ann1.1WRX04	2
arahy.Tifrunner.gnm2.ann1.1WV257	1
arahy.Tifrunner.gnm2.ann1.1WVG1G	5
arahy.Tifrunner.gnm2.ann1.1WZ43C	7
arahy.Tifrunner.gnm2.ann1.1X1TH0	1
arahy.Tifrunner.gnm2.ann1.1X31DU	4
arahy.Tifrunner.gnm2.ann1.1X45M3	1
arahy.Tifrunner.gnm2.ann1.1X56WH	4
arahy.Tifrunner.gnm2.ann1.1X5T6L	6
arahy.Tifrunner.gnm2.ann1.1X6HUK	3
arahy.Tifrunner.gnm2.ann1.1X74KR	2
arahy.Tifrunner.gnm2.ann1.1X7LEL	2
arahy.Tifrunner.gnm2.ann1.1X7ZBM	6
arahy.Tifrunner.gnm2.ann1.1X8DY6	1
arahy.Tifrunner.gnm2.ann1.1XI841	8
arahy.Tifrunner.gnm2.ann1.1XPI57	2
arahy.Tifrunner.gnm2.ann1.1XR5VC	1
arahy.Tifrunner.gnm2.ann1.1XT8G8	1
arahy.Tifrunner.gnm2.ann1.1XU02A	2
arahy.Tifrunner.gnm2.ann1.1XW75L	4
arahy.Tifrunner.gnm2.ann1.1XY5HH	1
arahy.Tifrunner.gnm2.ann1.1Y2NXV	8
arahy.Tifrunner.gnm2.ann1.1Y45Q7	7
arahy.Tifrunner.gnm2.ann1.1Y4NGA	1
arahy.Tifrunner.gnm2.ann1.1Y4ZQN	5
arahy.Tifrunner.gnm2.ann1.1Y8741	2
arahy.Tifrunner.gnm2.ann1.1Y8NUF	12
arahy.Tifrunner.gnm2.ann1.1YA0US	4
arahy.Tifrunner.gnm2.ann1.1YAE55	3
arahy.Tifrunner.gnm2.ann1.1YDA7U	1
arahy.Tifrunner.gnm2.ann1.1YL9TV	4
arahy.Tifrunner.gnm2.ann1.1YUA0M	1
arahy.Tifrunner.gnm2.ann1.1YV20X	5
arahy.Tifrunner.gnm2.ann1.1YW1TH	3
arahy.Tifrunner.gnm2.ann1.1YX8TX	1
arahy.Tifrunner.gnm2.ann1.1Z01XL	1
arahy.Tifrunner.gnm2.ann1.1Z0BUP	1
arahy.Tifrunner.gnm2.ann1.1Z1C0T	9
arahy.Tifrunner.gnm2.ann1.1Z1K26	1
arahy.Tifrunner.gnm2.ann1.1Z1ZPG	1
arahy.Tifrunner.gnm2.ann1.1Z2J14	1
arahy.Tifrunner.gnm2.ann1.1Z3A91	7
arahy.Tifrunner.gnm2.ann1.1Z4Q40	1
arahy.Tifrunner.gnm2.ann1.1Z5YUN	2
arahy.Tifrunner.gnm2.ann1.1Z6SIG	3
arahy.Tifrunner.gnm2.ann1.1Z7GQF	1
arahy.Tifrunner.gnm2.ann1.1Z7M3S	9
arahy.Tifrunner.gnm2.ann1.1Z9FJQ	2
arahy.Tifrunner.gnm2.ann1.1ZDK9Q	3
arahy.Tifrunner.gnm2.ann1.1ZE71I	2
arahy.Tifrunner.gnm2.ann1.1ZE97X	1
arahy.Tifrunner.gnm2.ann1.1ZHN64	6
arahy.Tifrunner.gnm2.ann1.1ZL8TB	1
arahy.Tifrunner.gnm2.ann1.1ZQN8W	2
arahy.Tifrunner.gnm2.ann1.1ZU96Y	14
arahy.Tifrunner.gnm2.ann1.1ZYA2W	1
arahy.Tifrunner.gnm2.ann1.1ZYH04	1
arahy.Tifrunner.gnm2.ann1.1ZZG3Z	1
arahy.Tifrunner.gnm2.ann1.20061H	5
arahy.Tifrunner.gnm2.ann1.200WTN	2
arahy.Tifrunner.gnm2.ann1.2022SK	11
arahy.Tifrunner.gnm2.ann1.2029R4	6
arahy.Tifrunner.gnm2.ann1.202QP6	8
arahy.Tifrunner.gnm2.ann1.202SR0	1
arahy.Tifrunner.gnm2.ann1.2031JR	2
arahy.Tifrunner.gnm2.ann1.204R5H	4
arahy.Tifrunner.gnm2.ann1.2055DB	1
arahy.Tifrunner.gnm2.ann1.206U1W	1
arahy.Tifrunner.gnm2.ann1.2070PF	3
arahy.Tifrunner.gnm2.ann1.207GSN	1
arahy.Tifrunner.gnm2.ann1.208RF6	8
arahy.Tifrunner.gnm2.ann1.209TGD	8
arahy.Tifrunner.gnm2.ann1.20C5U6	5
arahy.Tifrunner.gnm2.ann1.20ERFR	7
arahy.Tifrunner.gnm2.ann1.20GGS9	6
arahy.Tifrunner.gnm2.ann1.20HJGU	17
arahy.Tifrunner.gnm2.ann1.20IHL0	7
arahy.Tifrunner.gnm2.ann1.20K2MK	2
arahy.Tifrunner.gnm2.ann1.20M0Y1	1
arahy.Tifrunner.gnm2.ann1.20ME3S	1
arahy.Tifrunner.gnm2.ann1.20NM7L	3
arahy.Tifrunner.gnm2.ann1.20NWG8	2
arahy.Tifrunner.gnm2.ann1.20QRXD	5
arahy.Tifrunner.gnm2.ann1.20SHP8	3
arahy.Tifrunner.gnm2.ann1.20UT51	1
arahy.Tifrunner.gnm2.ann1.20VKS9	4
arahy.Tifrunner.gnm2.ann1.20WW32	5
arahy.Tifrunner.gnm2.ann1.20WX6S	1
arahy.Tifrunner.gnm2.ann1.20YP49	1
arahy.Tifrunner.gnm2.ann1.210EWG	2
arahy.Tifrunner.gnm2.ann1.210HIX	2
arahy.Tifrunner.gnm2.ann1.211B66	3
arahy.Tifrunner.gnm2.ann1.21431W	7
arahy.Tifrunner.gnm2.ann1.215ELL	1
arahy.Tifrunner.gnm2.ann1.2161LW	1
arahy.Tifrunner.gnm2.ann1.21976M	1
arahy.Tifrunner.gnm2.ann1.2199FB	1
arahy.Tifrunner.gnm2.ann1.21BGD2	7
arahy.Tifrunner.gnm2.ann1.21BGDZ	3
arahy.Tifrunner.gnm2.ann1.21BYTM	1
arahy.Tifrunner.gnm2.ann1.21ET8L	8
arahy.Tifrunner.gnm2.ann1.21I7WM	3
arahy.Tifrunner.gnm2.ann1.21IKS3	1
arahy.Tifrunner.gnm2.ann1.21LKMJ	3
arahy.Tifrunner.gnm2.ann1.21P17U	7
arahy.Tifrunner.gnm2.ann1.21Q806	3
arahy.Tifrunner.gnm2.ann1.21U9AI	3
arahy.Tifrunner.gnm2.ann1.21VBB5	1
arahy.Tifrunner.gnm2.ann1.21Z9DD	5
arahy.Tifrunner.gnm2.ann1.221WPX	3
arahy.Tifrunner.gnm2.ann1.223T1K	1
arahy.Tifrunner.gnm2.ann1.22510N	2
arahy.Tifrunner.gnm2.ann1.2251QZ	1
arahy.Tifrunner.gnm2.ann1.226PX6	2
arahy.Tifrunner.gnm2.ann1.227FW7	2
arahy.Tifrunner.gnm2.ann1.228PAQ	7
arahy.Tifrunner.gnm2.ann1.228WZM	2
arahy.Tifrunner.gnm2.ann1.228Z0R	1
arahy.Tifrunner.gnm2.ann1.22965Q	3
arahy.Tifrunner.gnm2.ann1.22A3IK	1
arahy.Tifrunner.gnm2.ann1.22AMRS	18
arahy.Tifrunner.gnm2.ann1.22ASJB	1
arahy.Tifrunner.gnm2.ann1.22BZB2	2
arahy.Tifrunner.gnm2.ann1.22D1A7	1
arahy.Tifrunner.gnm2.ann1.22D8Q4	13
arahy.Tifrunner.gnm2.ann1.22DQT0	5
arahy.Tifrunner.gnm2.ann1.22EHF3	10
arahy.Tifrunner.gnm2.ann1.22F4HD	3
arahy.Tifrunner.gnm2.ann1.22FLX8	1
arahy.Tifrunner.gnm2.ann1.22FU97	2
arahy.Tifrunner.gnm2.ann1.22FXNP	2
arahy.Tifrunner.gnm2.ann1.22G7N5	7
arahy.Tifrunner.gnm2.ann1.22GDSE	1
arahy.Tifrunner.gnm2.ann1.22GGTV	1
arahy.Tifrunner.gnm2.ann1.22GM2Y	1
arahy.Tifrunner.gnm2.ann1.22GNSN	2
arahy.Tifrunner.gnm2.ann1.22HSBN	7
arahy.Tifrunner.gnm2.ann1.22I0LH	3
arahy.Tifrunner.gnm2.ann1.22KD4N	4
arahy.Tifrunner.gnm2.ann1.22KFMP	6
arahy.Tifrunner.gnm2.ann1.22L1JW	3
arahy.Tifrunner.gnm2.ann1.22L7FB	3
arahy.Tifrunner.gnm2.ann1.22LF0C	4
arahy.Tifrunner.gnm2.ann1.22MEII	3
arahy.Tifrunner.gnm2.ann1.22NCG0	3
arahy.Tifrunner.gnm2.ann1.22PLV7	1
arahy.Tifrunner.gnm2.ann1.22T8QA	6
arahy.Tifrunner.gnm2.ann1.22TBTR	3
arahy.Tifrunner.gnm2.ann1.22VPXE	2
arahy.Tifrunner.gnm2.ann1.22W300	5
arahy.Tifrunner.gnm2.ann1.22X1UZ	1
arahy.Tifrunner.gnm2.ann1.22YNXL	1
arahy.Tifrunner.gnm2.ann1.230XUM	1
arahy.Tifrunner.gnm2.ann1.232HHD	3
arahy.Tifrunner.gnm2.ann1.232QQF	2
arahy.Tifrunner.gnm2.ann1.234KWJ	1
arahy.Tifrunner.gnm2.ann1.2353RE	2
arahy.Tifrunner.gnm2.ann1.236ESJ	2
arahy.Tifrunner.gnm2.ann1.237GY1	2
arahy.Tifrunner.gnm2.ann1.238S0K	2
arahy.Tifrunner.gnm2.ann1.238UV6	5
arahy.Tifrunner.gnm2.ann1.23AQDA	6
arahy.Tifrunner.gnm2.ann1.23B9T9	4
arahy.Tifrunner.gnm2.ann1.23BIS9	3
arahy.Tifrunner.gnm2.ann1.23CDJN	3
arahy.Tifrunner.gnm2.ann1.23D8N6	1
arahy.Tifrunner.gnm2.ann1.23DZNC	1
arahy.Tifrunner.gnm2.ann1.23E1K9	5
arahy.Tifrunner.gnm2.ann1.23EIYW	2
arahy.Tifrunner.gnm2.ann1.23EZU0	2
arahy.Tifrunner.gnm2.ann1.23FIWR	12
arahy.Tifrunner.gnm2.ann1.23GIHT	3
arahy.Tifrunner.gnm2.ann1.23HYFJ	21
arahy.Tifrunner.gnm2.ann1.23JTWI	1
arahy.Tifrunner.gnm2.ann1.23JWM4	8
arahy.Tifrunner.gnm2.ann1.23K5JN	5
arahy.Tifrunner.gnm2.ann1.23KKED	2
arahy.Tifrunner.gnm2.ann1.23KP9R	6
arahy.Tifrunner.gnm2.ann1.23L0XF	3
arahy.Tifrunner.gnm2.ann1.23LT4W	7
arahy.Tifrunner.gnm2.ann1.23M4YM	2
arahy.Tifrunner.gnm2.ann1.23MT5H	2
arahy.Tifrunner.gnm2.ann1.23MTW0	1
arahy.Tifrunner.gnm2.ann1.23PCL8	2
arahy.Tifrunner.gnm2.ann1.23PF6N	7
arahy.Tifrunner.gnm2.ann1.23QZVI	5
arahy.Tifrunner.gnm2.ann1.23T474	2
arahy.Tifrunner.gnm2.ann1.23VDWQ	1
arahy.Tifrunner.gnm2.ann1.23X4CC	6
arahy.Tifrunner.gnm2.ann1.23ZMCQ	1
arahy.Tifrunner.gnm2.ann1.23ZYRY	4
arahy.Tifrunner.gnm2.ann1.240DSL	3
arahy.Tifrunner.gnm2.ann1.240KDJ	1
arahy.Tifrunner.gnm2.ann1.240NKR	5
arahy.Tifrunner.gnm2.ann1.24465A	3
arahy.Tifrunner.gnm2.ann1.245RAI	2
arahy.Tifrunner.gnm2.ann1.246EX0	1
arahy.Tifrunner.gnm2.ann1.247CUK	4
arahy.Tifrunner.gnm2.ann1.247GQB	3
arahy.Tifrunner.gnm2.ann1.24AKL2	1
arahy.Tifrunner.gnm2.ann1.24C55C	5
arahy.Tifrunner.gnm2.ann1.24D4KD	2
arahy.Tifrunner.gnm2.ann1.24ECRJ	3
arahy.Tifrunner.gnm2.ann1.24GIPR	2
arahy.Tifrunner.gnm2.ann1.24HVDZ	3
arahy.Tifrunner.gnm2.ann1.24IP75	4
arahy.Tifrunner.gnm2.ann1.24IXRB	13
arahy.Tifrunner.gnm2.ann1.24KS4K	1
arahy.Tifrunner.gnm2.ann1.24L57E	12
arahy.Tifrunner.gnm2.ann1.24MCIL	1
arahy.Tifrunner.gnm2.ann1.24MIBH	5
arahy.Tifrunner.gnm2.ann1.24R365	1
arahy.Tifrunner.gnm2.ann1.24UGV0	3
arahy.Tifrunner.gnm2.ann1.24VX5E	2
arahy.Tifrunner.gnm2.ann1.24WPAI	5
arahy.Tifrunner.gnm2.ann1.24WTBT	1
arahy.Tifrunner.gnm2.ann1.24XUJ9	1
arahy.Tifrunner.gnm2.ann1.24XWVK	7
arahy.Tifrunner.gnm2.ann1.24YBJ7	1
arahy.Tifrunner.gnm2.ann1.24YPNN	1
arahy.Tifrunner.gnm2.ann1.24ZAAH	3
arahy.Tifrunner.gnm2.ann1.24ZDA8	21
arahy.Tifrunner.gnm2.ann1.2500MY	2
arahy.Tifrunner.gnm2.ann1.251ATU	1
arahy.Tifrunner.gnm2.ann1.251GCH	1
arahy.Tifrunner.gnm2.ann1.251WXQ	2
arahy.Tifrunner.gnm2.ann1.252E8Q	5
arahy.Tifrunner.gnm2.ann1.253MNK	3
arahy.Tifrunner.gnm2.ann1.253MV8	2
arahy.Tifrunner.gnm2.ann1.253UZ6	9
arahy.Tifrunner.gnm2.ann1.2547FM	3
arahy.Tifrunner.gnm2.ann1.254A05	3
arahy.Tifrunner.gnm2.ann1.254HEG	4
arahy.Tifrunner.gnm2.ann1.256EAD	2
arahy.Tifrunner.gnm2.ann1.257GI5	1
arahy.Tifrunner.gnm2.ann1.2597Q1	3
arahy.Tifrunner.gnm2.ann1.259I69	12
arahy.Tifrunner.gnm2.ann1.259MTB	1
arahy.Tifrunner.gnm2.ann1.25C3YR	1
arahy.Tifrunner.gnm2.ann1.25CQ7A	1
arahy.Tifrunner.gnm2.ann1.25DMGV	2
arahy.Tifrunner.gnm2.ann1.25ELLY	6
arahy.Tifrunner.gnm2.ann1.25F6GK	2
arahy.Tifrunner.gnm2.ann1.25HRTQ	5
arahy.Tifrunner.gnm2.ann1.25IG2V	17
arahy.Tifrunner.gnm2.ann1.25IQBC	5
arahy.Tifrunner.gnm2.ann1.25IUWM	2
arahy.Tifrunner.gnm2.ann1.25MAD8	1
arahy.Tifrunner.gnm2.ann1.25N9LT	3
arahy.Tifrunner.gnm2.ann1.25NBW7	1
arahy.Tifrunner.gnm2.ann1.25PL5E	2
arahy.Tifrunner.gnm2.ann1.25S2F8	1
arahy.Tifrunner.gnm2.ann1.25U7NT	11
arahy.Tifrunner.gnm2.ann1.25UELG	2
arahy.Tifrunner.gnm2.ann1.25V5XE	1
arahy.Tifrunner.gnm2.ann1.25VQ3T	1
arahy.Tifrunner.gnm2.ann1.25X103	2
arahy.Tifrunner.gnm2.ann1.2612I3	1
arahy.Tifrunner.gnm2.ann1.261ZZU	3
arahy.Tifrunner.gnm2.ann1.2625MI	1
arahy.Tifrunner.gnm2.ann1.262DHG	6
arahy.Tifrunner.gnm2.ann1.265AFI	4
arahy.Tifrunner.gnm2.ann1.269HHI	1
arahy.Tifrunner.gnm2.ann1.269ICV	11
arahy.Tifrunner.gnm2.ann1.26BATJ	1
arahy.Tifrunner.gnm2.ann1.26CS6I	4
arahy.Tifrunner.gnm2.ann1.26CUCK	2
arahy.Tifrunner.gnm2.ann1.26FV7C	4
arahy.Tifrunner.gnm2.ann1.26GAKU	4
arahy.Tifrunner.gnm2.ann1.26GYPH	2
arahy.Tifrunner.gnm2.ann1.26H0NE	15
arahy.Tifrunner.gnm2.ann1.26I04M	1
arahy.Tifrunner.gnm2.ann1.26I3WB	3
arahy.Tifrunner.gnm2.ann1.26IG8H	3
arahy.Tifrunner.gnm2.ann1.26J9HI	1
arahy.Tifrunner.gnm2.ann1.26JD8R	1
arahy.Tifrunner.gnm2.ann1.26JPZN	5
arahy.Tifrunner.gnm2.ann1.26KJHP	2
arahy.Tifrunner.gnm2.ann1.26KYL2	6
arahy.Tifrunner.gnm2.ann1.26LP8U	4
arahy.Tifrunner.gnm2.ann1.26R1CG	2
arahy.Tifrunner.gnm2.ann1.26UNPR	1
arahy.Tifrunner.gnm2.ann1.26USVU	4
arahy.Tifrunner.gnm2.ann1.26W00C	7
arahy.Tifrunner.gnm2.ann1.26YYGP	1
arahy.Tifrunner.gnm2.ann1.2706L4	2
arahy.Tifrunner.gnm2.ann1.271EIT	1
arahy.Tifrunner.gnm2.ann1.271GPI	1
arahy.Tifrunner.gnm2.ann1.271T1Y	7
arahy.Tifrunner.gnm2.ann1.274M2K	2
arahy.Tifrunner.gnm2.ann1.275AW9	1
arahy.Tifrunner.gnm2.ann1.275XDC	3
arahy.Tifrunner.gnm2.ann1.2762JH	1
arahy.Tifrunner.gnm2.ann1.277BC1	1
arahy.Tifrunner.gnm2.ann1.277KMD	1
arahy.Tifrunner.gnm2.ann1.2795IL	4
arahy.Tifrunner.gnm2.ann1.27A859	1
arahy.Tifrunner.gnm2.ann1.27A9HW	1
arahy.Tifrunner.gnm2.ann1.27ABMV	1
arahy.Tifrunner.gnm2.ann1.27AQJK	4
arahy.Tifrunner.gnm2.ann1.27BWBV	1
arahy.Tifrunner.gnm2.ann1.27CBEW	3
arahy.Tifrunner.gnm2.ann1.27CGVJ	2
arahy.Tifrunner.gnm2.ann1.27DD66	5
arahy.Tifrunner.gnm2.ann1.27DWCJ	2
arahy.Tifrunner.gnm2.ann1.27E6QC	4
arahy.Tifrunner.gnm2.ann1.27FFWB	1
arahy.Tifrunner.gnm2.ann1.27FSNF	3
arahy.Tifrunner.gnm2.ann1.27GD0X	14
arahy.Tifrunner.gnm2.ann1.27HM2H	2
arahy.Tifrunner.gnm2.ann1.27IQR1	3
arahy.Tifrunner.gnm2.ann1.27KESB	13
arahy.Tifrunner.gnm2.ann1.27LE56	3
arahy.Tifrunner.gnm2.ann1.27LGD1	4
arahy.Tifrunner.gnm2.ann1.27M84H	3
arahy.Tifrunner.gnm2.ann1.27MJ8C	3
arahy.Tifrunner.gnm2.ann1.27MXSE	5
arahy.Tifrunner.gnm2.ann1.27N6DD	3
arahy.Tifrunner.gnm2.ann1.27NEX2	3
arahy.Tifrunner.gnm2.ann1.27RHGS	5
arahy.Tifrunner.gnm2.ann1.27RLCF	1
arahy.Tifrunner.gnm2.ann1.27SX2S	1
arahy.Tifrunner.gnm2.ann1.27TAQT	12
[truncated: 36,984 more rows]
