# Supplementary material for: Full-length transcriptome sequencing provides insights into alternative splicing under cold stress in peanut
Source: Front Plant Sci. 2024 Mar 7;15:1362277. doi: 10.3389/fpls.2024.1362277 (PMC10954824; doi:10.3389/fpls.2024.1362277)
Supplement: Supplementary file 16 [file Table_13.xlsx]

## Sheet: summary
Table S15. Analysis of alternative splicing events during cold stress treatments.
	AS type	0 h	3 h	12 h	24 h
Number of AS in SLH	IR	3857	4267	5684	5659
	ES	1554	1995	3274	3659
	A3SS	2142	1863	2273	2600
	A5SS	1372	1306	1855	1962
	MEX	109	99	119	168
	Total	9034	9530	13205	14048
Percentage of AS in SLH (%)	IR	42.6943	44.7744	43.0443	40.2833
	ES	17.2017	20.9339	24.7936	26.0464
	A3SS	23.7104	19.5488	17.2132	18.508
	A5SS	15.1871	13.7041	14.0477	13.9664
	MEX	1.20655	1.03882	0.901174	1.1959
	Total	100	100	100	100
Number of AS in ZH12	IR	4920	2751	2824	3689
	ES	1676	1171	1486	2429
	A3SS	2289	1220	1026	1525
	A5SS	1435	800	901	1267
	MEX	94	64	60	88
	Total	10414	6006	6297	8998
Percentage of AS in ZH12 (%)	IR	47.2441	45.8042	44.8468	40.998
	ES	16.0937	19.4972	23.5985	26.9949
	A3SS	21.98	20.313	16.2935	16.9482
	A5SS	13.7795	13.32	14.3084	14.0809
	MEX	0.902631	1.0656	0.952835	0.977995
	Total	100	100	100	100
