# Supplementary material for: Full-length transcriptome sequencing provides insights into alternative splicing under cold stress in peanut
Source: Front Plant Sci. 2024 Mar 7;15:1362277. doi: 10.3389/fpls.2024.1362277 (PMC10954824; doi:10.3389/fpls.2024.1362277)
Supplement: Supplementary file 17 [file Table_14.xlsx]

## Sheet: 1
Table S16. Differential alternative splicing genes in the two peanut cultivars.
SLH_0h vs 3h (168)	SLH_0h vs 12h (79)	SLH_0h vs 24h (164)	All DAS genes in SLH (402)	ZH12_0h vs 3h (321)	ZH12_0h vs 12h (19)	ZH12_0h vs 24h (7)	All DAS genes in ZH12 (344)
arahy.Tifrunner.gnm2.ann1.NH3SHZ	arahy.Tifrunner.gnm2.ann1.I4ZNT8	arahy.Tifrunner.gnm2.ann1.25NDHM	arahy.Tifrunner.gnm2.ann1.NH3SHZ	arahy.Tifrunner.gnm2.ann1.Y5JERX	arahy.Tifrunner.gnm2.ann1.76KK00	arahy.Tifrunner.gnm2.ann1.IE4AJN	arahy.Tifrunner.gnm2.ann1.Y5JERX
arahy.Tifrunner.gnm2.ann1.Q33XCW	arahy.Tifrunner.gnm2.ann1.1PI95V	arahy.Tifrunner.gnm2.ann1.T4HPZA	arahy.Tifrunner.gnm2.ann1.Q33XCW	arahy.Tifrunner.gnm2.ann1.J21882	arahy.Tifrunner.gnm2.ann1.B5S055	arahy.Tifrunner.gnm2.ann1.Q9CK1R	arahy.Tifrunner.gnm2.ann1.J21882
arahy.Tifrunner.gnm2.ann1.8SMT51	arahy.Tifrunner.gnm2.ann1.SG30IT	arahy.Tifrunner.gnm2.ann1.GS51BL	arahy.Tifrunner.gnm2.ann1.8SMT51	arahy.Tifrunner.gnm2.ann1.106C79	arahy.Tifrunner.gnm2.ann1.D80FKX	arahy.Tifrunner.gnm2.ann1.C1XPLY	arahy.Tifrunner.gnm2.ann1.106C79
ONT.5685	arahy.Tifrunner.gnm2.ann1.4Z4PAD	ONT.20559	ONT.5685	arahy.Tifrunner.gnm2.ann1.EHG7VU	arahy.Tifrunner.gnm2.ann1.3Q5F2Z	arahy.Tifrunner.gnm2.ann1.XFA1VC	arahy.Tifrunner.gnm2.ann1.EHG7VU
arahy.Tifrunner.gnm2.ann1.96LFE1	ONT.20265	arahy.Tifrunner.gnm2.ann1.V5ENPK	arahy.Tifrunner.gnm2.ann1.96LFE1	arahy.Tifrunner.gnm2.ann1.46YMZL	arahy.Tifrunner.gnm2.ann1.W8F73Z	arahy.Tifrunner.gnm2.ann1.D5Y0EF	arahy.Tifrunner.gnm2.ann1.46YMZL
arahy.Tifrunner.gnm2.ann1.KY61D2	arahy.Tifrunner.gnm2.ann1.EH6AZ8	arahy.Tifrunner.gnm2.ann1.HH7ZGN	arahy.Tifrunner.gnm2.ann1.KY61D2	arahy.Tifrunner.gnm2.ann1.N5G7QD	arahy.Tifrunner.gnm2.ann1.14GSB9	arahy.Tifrunner.gnm2.ann1.N1X7B2	arahy.Tifrunner.gnm2.ann1.N5G7QD
arahy.Tifrunner.gnm2.ann1.GKB5UV	arahy.Tifrunner.gnm2.ann1.UCSC4W	arahy.Tifrunner.gnm2.ann1.T05FEK	arahy.Tifrunner.gnm2.ann1.GKB5UV	arahy.Tifrunner.gnm2.ann1.GGR1PK	arahy.Tifrunner.gnm2.ann1.6JR7QB	arahy.Tifrunner.gnm2.ann1.NY4TXX	arahy.Tifrunner.gnm2.ann1.GGR1PK
arahy.Tifrunner.gnm2.ann1.AG833H	arahy.Tifrunner.gnm2.ann1.F7FWRZ	arahy.Tifrunner.gnm2.ann1.PWM8ST	arahy.Tifrunner.gnm2.ann1.AG833H	arahy.Tifrunner.gnm2.ann1.MAC6YY	arahy.Tifrunner.gnm2.ann1.NE53A1		arahy.Tifrunner.gnm2.ann1.MAC6YY
arahy.Tifrunner.gnm2.ann1.SPQ4E9	arahy.Tifrunner.gnm2.ann1.NEQE4P	arahy.Tifrunner.gnm2.ann1.IZX6KC	arahy.Tifrunner.gnm2.ann1.SPQ4E9	arahy.Tifrunner.gnm2.ann1.YJI1GZ	arahy.Tifrunner.gnm2.ann1.5Q7AHD		arahy.Tifrunner.gnm2.ann1.YJI1GZ
arahy.Tifrunner.gnm2.ann1.9BC44J	arahy.Tifrunner.gnm2.ann1.NL0HTV	arahy.Tifrunner.gnm2.ann1.60363P	arahy.Tifrunner.gnm2.ann1.9BC44J	arahy.Tifrunner.gnm2.ann1.6QLZ34	arahy.Tifrunner.gnm2.ann1.914CGH		arahy.Tifrunner.gnm2.ann1.6QLZ34
arahy.Tifrunner.gnm2.ann1.4H7469	arahy.Tifrunner.gnm2.ann1.TB97SW	ONT.7997	arahy.Tifrunner.gnm2.ann1.4H7469	arahy.Tifrunner.gnm2.ann1.6Y33PI	arahy.Tifrunner.gnm2.ann1.QR6FW0		arahy.Tifrunner.gnm2.ann1.6Y33PI
arahy.Tifrunner.gnm2.ann1.CX54DC	arahy.Tifrunner.gnm2.ann1.9C1VP5	arahy.Tifrunner.gnm2.ann1.6PC78S	arahy.Tifrunner.gnm2.ann1.CX54DC	arahy.Tifrunner.gnm2.ann1.9WG02M	ONT.30885		arahy.Tifrunner.gnm2.ann1.9WG02M
arahy.Tifrunner.gnm2.ann1.SSCV96	arahy.Tifrunner.gnm2.ann1.YEIN47	arahy.Tifrunner.gnm2.ann1.RTLR0M	arahy.Tifrunner.gnm2.ann1.SSCV96	arahy.Tifrunner.gnm2.ann1.F92SL8	arahy.Tifrunner.gnm2.ann1.T4HWHV		arahy.Tifrunner.gnm2.ann1.F92SL8
arahy.Tifrunner.gnm2.ann1.8JQN9V	arahy.Tifrunner.gnm2.ann1.AVC52A	arahy.Tifrunner.gnm2.ann1.IHN65J	arahy.Tifrunner.gnm2.ann1.8JQN9V	arahy.Tifrunner.gnm2.ann1.896A9W	arahy.Tifrunner.gnm2.ann1.GZPT0A		arahy.Tifrunner.gnm2.ann1.896A9W
ONT.22453	arahy.Tifrunner.gnm2.ann1.34GBRB	arahy.Tifrunner.gnm2.ann1.VA03RP	ONT.22453	arahy.Tifrunner.gnm2.ann1.G4UI7A	arahy.Tifrunner.gnm2.ann1.TM6127		arahy.Tifrunner.gnm2.ann1.G4UI7A
arahy.Tifrunner.gnm2.ann1.ER9ILG	arahy.Tifrunner.gnm2.ann1.K61U57	arahy.Tifrunner.gnm2.ann1.H6JZ6S	arahy.Tifrunner.gnm2.ann1.ER9ILG	arahy.Tifrunner.gnm2.ann1.GS51BL	arahy.Tifrunner.gnm2.ann1.BWC0QX		arahy.Tifrunner.gnm2.ann1.GS51BL
arahy.Tifrunner.gnm2.ann1.LH4NZB	arahy.Tifrunner.gnm2.ann1.U3IRLW	arahy.Tifrunner.gnm2.ann1.NV60S8	arahy.Tifrunner.gnm2.ann1.LH4NZB	ONT.6956	arahy.Tifrunner.gnm2.ann1.35PLQF		ONT.6956
arahy.Tifrunner.gnm2.ann1.1V42NR	arahy.Tifrunner.gnm2.ann1.WRW58P	arahy.Tifrunner.gnm2.ann1.NH3SHZ	arahy.Tifrunner.gnm2.ann1.1V42NR	arahy.Tifrunner.gnm2.ann1.B2FMMM	arahy.Tifrunner.gnm2.ann1.AFR4D1		arahy.Tifrunner.gnm2.ann1.B2FMMM
arahy.Tifrunner.gnm2.ann1.Q40RKA	arahy.Tifrunner.gnm2.ann1.WB7VV9	arahy.Tifrunner.gnm2.ann1.95XPH7	arahy.Tifrunner.gnm2.ann1.Q40RKA	arahy.Tifrunner.gnm2.ann1.XB5QVK	arahy.Tifrunner.gnm2.ann1.X5BQMH		arahy.Tifrunner.gnm2.ann1.XB5QVK
arahy.Tifrunner.gnm2.ann1.86EPEX	arahy.Tifrunner.gnm2.ann1.JA05KE	arahy.Tifrunner.gnm2.ann1.AAXI8T	arahy.Tifrunner.gnm2.ann1.86EPEX	arahy.Tifrunner.gnm2.ann1.S4J522			arahy.Tifrunner.gnm2.ann1.S4J522
arahy.Tifrunner.gnm2.ann1.82FJQ3	arahy.Tifrunner.gnm2.ann1.18SBFH	arahy.Tifrunner.gnm2.ann1.2GZ3LH	arahy.Tifrunner.gnm2.ann1.82FJQ3	arahy.Tifrunner.gnm2.ann1.4H3NCC			arahy.Tifrunner.gnm2.ann1.4H3NCC
ONT.27960	arahy.Tifrunner.gnm2.ann1.0E14DC	arahy.Tifrunner.gnm2.ann1.G37INR	ONT.27960	arahy.Tifrunner.gnm2.ann1.QJHX3I			arahy.Tifrunner.gnm2.ann1.QJHX3I
arahy.Tifrunner.gnm2.ann1.WFM4SD	arahy.Tifrunner.gnm2.ann1.W4JVCT	arahy.Tifrunner.gnm2.ann1.61U0KE	arahy.Tifrunner.gnm2.ann1.WFM4SD	arahy.Tifrunner.gnm2.ann1.6D88CF			arahy.Tifrunner.gnm2.ann1.6D88CF
arahy.Tifrunner.gnm2.ann1.2KW6XR	arahy.Tifrunner.gnm2.ann1.BX9H6P	arahy.Tifrunner.gnm2.ann1.5A5R3G	arahy.Tifrunner.gnm2.ann1.2KW6XR	arahy.Tifrunner.gnm2.ann1.P7BH2P			arahy.Tifrunner.gnm2.ann1.P7BH2P
arahy.Tifrunner.gnm2.ann1.2T6Q54	arahy.Tifrunner.gnm2.ann1.496WES	arahy.Tifrunner.gnm2.ann1.5A4VTA	arahy.Tifrunner.gnm2.ann1.2T6Q54	arahy.Tifrunner.gnm2.ann1.0Z7T57			arahy.Tifrunner.gnm2.ann1.0Z7T57
arahy.Tifrunner.gnm2.ann1.CD11VG	arahy.Tifrunner.gnm2.ann1.M326I4	arahy.Tifrunner.gnm2.ann1.3A06QA	arahy.Tifrunner.gnm2.ann1.CD11VG	arahy.Tifrunner.gnm2.ann1.S6CW67			arahy.Tifrunner.gnm2.ann1.S6CW67
arahy.Tifrunner.gnm2.ann1.LQ166S	arahy.Tifrunner.gnm2.ann1.J7VJ5I	arahy.Tifrunner.gnm2.ann1.183PB6	arahy.Tifrunner.gnm2.ann1.LQ166S	arahy.Tifrunner.gnm2.ann1.J4PW6C			arahy.Tifrunner.gnm2.ann1.J4PW6C
arahy.Tifrunner.gnm2.ann1.QUZ9E8	arahy.Tifrunner.gnm2.ann1.129FS0	arahy.Tifrunner.gnm2.ann1.4RSR2I	arahy.Tifrunner.gnm2.ann1.QUZ9E8	arahy.Tifrunner.gnm2.ann1.XP1NDF			arahy.Tifrunner.gnm2.ann1.XP1NDF
arahy.Tifrunner.gnm2.ann1.Q7T1PG	arahy.Tifrunner.gnm2.ann1.JFG0L8	arahy.Tifrunner.gnm2.ann1.8G5UYU	arahy.Tifrunner.gnm2.ann1.Q7T1PG	arahy.Tifrunner.gnm2.ann1.E2EBDF			arahy.Tifrunner.gnm2.ann1.E2EBDF
arahy.Tifrunner.gnm2.ann1.1WBZ5F	arahy.Tifrunner.gnm2.ann1.MW4ZUP	arahy.Tifrunner.gnm2.ann1.FYKT6P	arahy.Tifrunner.gnm2.ann1.1WBZ5F	arahy.Tifrunner.gnm2.ann1.937JDH			arahy.Tifrunner.gnm2.ann1.937JDH
arahy.Tifrunner.gnm2.ann1.YZ0HQS	arahy.Tifrunner.gnm2.ann1.CCZS04	arahy.Tifrunner.gnm2.ann1.UV0H6R	arahy.Tifrunner.gnm2.ann1.YZ0HQS	arahy.Tifrunner.gnm2.ann1.JA1HFS			arahy.Tifrunner.gnm2.ann1.JA1HFS
arahy.Tifrunner.gnm2.ann1.HMQ8K3	arahy.Tifrunner.gnm2.ann1.C7YTVY	arahy.Tifrunner.gnm2.ann1.E12FQJ	arahy.Tifrunner.gnm2.ann1.HMQ8K3	ONT.2349			ONT.2349
arahy.Tifrunner.gnm2.ann1.RD16NV	arahy.Tifrunner.gnm2.ann1.WXIR9M	arahy.Tifrunner.gnm2.ann1.CJMR3A	arahy.Tifrunner.gnm2.ann1.RD16NV	arahy.Tifrunner.gnm2.ann1.BZ57JC			arahy.Tifrunner.gnm2.ann1.BZ57JC
arahy.Tifrunner.gnm2.ann1.FYJ7L7	arahy.Tifrunner.gnm2.ann1.DG4D3F	arahy.Tifrunner.gnm2.ann1.4MFR3H	arahy.Tifrunner.gnm2.ann1.FYJ7L7	arahy.Tifrunner.gnm2.ann1.Z7H12U			arahy.Tifrunner.gnm2.ann1.Z7H12U
arahy.Tifrunner.gnm2.ann1.Q9M74Z	arahy.Tifrunner.gnm2.ann1.HPR99D	arahy.Tifrunner.gnm2.ann1.Z22D2G	arahy.Tifrunner.gnm2.ann1.Q9M74Z	arahy.Tifrunner.gnm2.ann1.41MNPY			arahy.Tifrunner.gnm2.ann1.41MNPY
arahy.Tifrunner.gnm2.ann1.W6GX7N	arahy.Tifrunner.gnm2.ann1.1U19Q5	arahy.Tifrunner.gnm2.ann1.798WTR	arahy.Tifrunner.gnm2.ann1.W6GX7N	arahy.Tifrunner.gnm2.ann1.YN8NC1			arahy.Tifrunner.gnm2.ann1.YN8NC1
arahy.Tifrunner.gnm2.ann1.Q0100G	arahy.Tifrunner.gnm2.ann1.XG0Z4E	arahy.Tifrunner.gnm2.ann1.4KG4VQ	arahy.Tifrunner.gnm2.ann1.Q0100G	ONT.11599			ONT.11599
arahy.Tifrunner.gnm2.ann1.GI2C3C	arahy.Tifrunner.gnm2.ann1.X1RCBJ	arahy.Tifrunner.gnm2.ann1.Y133TV	arahy.Tifrunner.gnm2.ann1.GI2C3C	arahy.Tifrunner.gnm2.ann1.56X5WL			arahy.Tifrunner.gnm2.ann1.56X5WL
arahy.Tifrunner.gnm2.ann1.F9T2J1	arahy.Tifrunner.gnm2.ann1.S3R8GT	ONT.13774	arahy.Tifrunner.gnm2.ann1.F9T2J1	arahy.Tifrunner.gnm2.ann1.5N4DPF			arahy.Tifrunner.gnm2.ann1.5N4DPF
arahy.Tifrunner.gnm2.ann1.Z89BXU	arahy.Tifrunner.gnm2.ann1.T1P5QB	arahy.Tifrunner.gnm2.ann1.PI996E	arahy.Tifrunner.gnm2.ann1.Z89BXU	arahy.Tifrunner.gnm2.ann1.S8SGVJ			arahy.Tifrunner.gnm2.ann1.S8SGVJ
arahy.Tifrunner.gnm2.ann1.MYU01D	arahy.Tifrunner.gnm2.ann1.M2EVQD	arahy.Tifrunner.gnm2.ann1.2NJ3DY	arahy.Tifrunner.gnm2.ann1.MYU01D	arahy.Tifrunner.gnm2.ann1.Q2XHCD			arahy.Tifrunner.gnm2.ann1.Q2XHCD
arahy.Tifrunner.gnm2.ann1.TLF144	arahy.Tifrunner.gnm2.ann1.J6931G	arahy.Tifrunner.gnm2.ann1.KVU3ZE	arahy.Tifrunner.gnm2.ann1.TLF144	arahy.Tifrunner.gnm2.ann1.R2G04T			arahy.Tifrunner.gnm2.ann1.R2G04T
ONT.28837	arahy.Tifrunner.gnm2.ann1.EU6551	arahy.Tifrunner.gnm2.ann1.W8IC6S	ONT.28837	arahy.Tifrunner.gnm2.ann1.SLUV3T			arahy.Tifrunner.gnm2.ann1.SLUV3T
arahy.Tifrunner.gnm2.ann1.P3D778	arahy.Tifrunner.gnm2.ann1.Q9CK1R	arahy.Tifrunner.gnm2.ann1.70QVEC	arahy.Tifrunner.gnm2.ann1.P3D778	arahy.Tifrunner.gnm2.ann1.52MV3Q			arahy.Tifrunner.gnm2.ann1.52MV3Q
arahy.Tifrunner.gnm2.ann1.4SGX54	arahy.Tifrunner.gnm2.ann1.PC8ILL	arahy.Tifrunner.gnm2.ann1.D5Y0EF	arahy.Tifrunner.gnm2.ann1.4SGX54	arahy.Tifrunner.gnm2.ann1.48LUDE			arahy.Tifrunner.gnm2.ann1.48LUDE
arahy.Tifrunner.gnm2.ann1.GBFD5K	arahy.Tifrunner.gnm2.ann1.JF37M9	arahy.Tifrunner.gnm2.ann1.V7MLFS	arahy.Tifrunner.gnm2.ann1.GBFD5K	arahy.Tifrunner.gnm2.ann1.X5K85D			arahy.Tifrunner.gnm2.ann1.X5K85D
arahy.Tifrunner.gnm2.ann1.1U7IT4	arahy.Tifrunner.gnm2.ann1.6YF458	ONT.7219	arahy.Tifrunner.gnm2.ann1.1U7IT4	arahy.Tifrunner.gnm2.ann1.440Q3C			arahy.Tifrunner.gnm2.ann1.440Q3C
arahy.Tifrunner.gnm2.ann1.A7E6XG	ONT.33842	arahy.Tifrunner.gnm2.ann1.V20XH1	arahy.Tifrunner.gnm2.ann1.A7E6XG	arahy.Tifrunner.gnm2.ann1.AAS7XX			arahy.Tifrunner.gnm2.ann1.AAS7XX
arahy.Tifrunner.gnm2.ann1.GYZC8Z	arahy.Tifrunner.gnm2.ann1.DL1CJS	arahy.Tifrunner.gnm2.ann1.M3PRP5	arahy.Tifrunner.gnm2.ann1.GYZC8Z	arahy.Tifrunner.gnm2.ann1.U7IYJM			arahy.Tifrunner.gnm2.ann1.U7IYJM
arahy.Tifrunner.gnm2.ann1.X4UQJ0	arahy.Tifrunner.gnm2.ann1.YN8NC1	arahy.Tifrunner.gnm2.ann1.N3JE1D	arahy.Tifrunner.gnm2.ann1.X4UQJ0	arahy.Tifrunner.gnm2.ann1.7ZK9KC			arahy.Tifrunner.gnm2.ann1.7ZK9KC
arahy.Tifrunner.gnm2.ann1.9CZI5M	arahy.Tifrunner.gnm2.ann1.YR7HYJ	arahy.Tifrunner.gnm2.ann1.8C6B4V	arahy.Tifrunner.gnm2.ann1.9CZI5M	arahy.Tifrunner.gnm2.ann1.YUA9S2			arahy.Tifrunner.gnm2.ann1.YUA9S2
arahy.Tifrunner.gnm2.ann1.MQGM12	ONT.9765	arahy.Tifrunner.gnm2.ann1.23E1K9	arahy.Tifrunner.gnm2.ann1.MQGM12	arahy.Tifrunner.gnm2.ann1.DN3U87			arahy.Tifrunner.gnm2.ann1.DN3U87
arahy.Tifrunner.gnm2.ann1.6EUV2M	arahy.Tifrunner.gnm2.ann1.TGUH8U	arahy.Tifrunner.gnm2.ann1.0BUM6B	arahy.Tifrunner.gnm2.ann1.6EUV2M	arahy.Tifrunner.gnm2.ann1.ILAW0V			arahy.Tifrunner.gnm2.ann1.ILAW0V
arahy.Tifrunner.gnm2.ann1.E5PD8B	ONT.11582	arahy.Tifrunner.gnm2.ann1.94FLXA	arahy.Tifrunner.gnm2.ann1.E5PD8B	arahy.Tifrunner.gnm2.ann1.Y6ILE8			arahy.Tifrunner.gnm2.ann1.Y6ILE8
arahy.Tifrunner.gnm2.ann1.K5ZCN3	arahy.Tifrunner.gnm2.ann1.U68WY7	arahy.Tifrunner.gnm2.ann1.7GC7Z1	arahy.Tifrunner.gnm2.ann1.K5ZCN3	arahy.Tifrunner.gnm2.ann1.Z3D6FW			arahy.Tifrunner.gnm2.ann1.Z3D6FW
arahy.Tifrunner.gnm2.ann1.JUX7JJ	ONT.4450	arahy.Tifrunner.gnm2.ann1.E31NWF	arahy.Tifrunner.gnm2.ann1.JUX7JJ	arahy.Tifrunner.gnm2.ann1.1I7GZ6			arahy.Tifrunner.gnm2.ann1.1I7GZ6
arahy.Tifrunner.gnm2.ann1.RMFD7W	arahy.Tifrunner.gnm2.ann1.JQTE0Q	arahy.Tifrunner.gnm2.ann1.GAA15C	arahy.Tifrunner.gnm2.ann1.RMFD7W	arahy.Tifrunner.gnm2.ann1.93Q1AU			arahy.Tifrunner.gnm2.ann1.93Q1AU
ONT.6956	arahy.Tifrunner.gnm2.ann1.1CC5AH	arahy.Tifrunner.gnm2.ann1.27KESB	ONT.6956	arahy.Tifrunner.gnm2.ann1.DHKF98			arahy.Tifrunner.gnm2.ann1.DHKF98
arahy.Tifrunner.gnm2.ann1.WNK5HE	arahy.Tifrunner.gnm2.ann1.NID4K0	arahy.Tifrunner.gnm2.ann1.Q27SQW	arahy.Tifrunner.gnm2.ann1.WNK5HE	arahy.Tifrunner.gnm2.ann1.QKG8XN			arahy.Tifrunner.gnm2.ann1.QKG8XN
arahy.Tifrunner.gnm2.ann1.CT3KKI	arahy.Tifrunner.gnm2.ann1.ZS3MQE	arahy.Tifrunner.gnm2.ann1.0E14DC	arahy.Tifrunner.gnm2.ann1.CT3KKI	arahy.Tifrunner.gnm2.ann1.B5Q7D5			arahy.Tifrunner.gnm2.ann1.B5Q7D5
arahy.Tifrunner.gnm2.ann1.1DJ9GZ	arahy.Tifrunner.gnm2.ann1.D51ZYB	arahy.Tifrunner.gnm2.ann1.P2RDRN	arahy.Tifrunner.gnm2.ann1.1DJ9GZ	arahy.Tifrunner.gnm2.ann1.WFL2XE			arahy.Tifrunner.gnm2.ann1.WFL2XE
arahy.Tifrunner.gnm2.ann1.TGUH8U	arahy.Tifrunner.gnm2.ann1.D8BKSU	arahy.Tifrunner.gnm2.ann1.TM6127	arahy.Tifrunner.gnm2.ann1.TGUH8U	ONT.21907			ONT.21907
arahy.Tifrunner.gnm2.ann1.M54HFV	arahy.Tifrunner.gnm2.ann1.G7WV5I	arahy.Tifrunner.gnm2.ann1.CI62AJ	arahy.Tifrunner.gnm2.ann1.M54HFV	arahy.Tifrunner.gnm2.ann1.1H6NB8			arahy.Tifrunner.gnm2.ann1.1H6NB8
arahy.Tifrunner.gnm2.ann1.QI9TW4	arahy.Tifrunner.gnm2.ann1.EHU7FT	arahy.Tifrunner.gnm2.ann1.8YT8MI	arahy.Tifrunner.gnm2.ann1.QI9TW4	arahy.Tifrunner.gnm2.ann1.8EAL4D			arahy.Tifrunner.gnm2.ann1.8EAL4D
arahy.Tifrunner.gnm2.ann1.S8SGVJ	arahy.Tifrunner.gnm2.ann1.23KP9R	ONT.20526	arahy.Tifrunner.gnm2.ann1.S8SGVJ	arahy.Tifrunner.gnm2.ann1.H67HNM			arahy.Tifrunner.gnm2.ann1.H67HNM
arahy.Tifrunner.gnm2.ann1.9VNC38	ONT.20494	arahy.Tifrunner.gnm2.ann1.Z3ZGEB	arahy.Tifrunner.gnm2.ann1.9VNC38	arahy.Tifrunner.gnm2.ann1.3KC2AA			arahy.Tifrunner.gnm2.ann1.3KC2AA
arahy.Tifrunner.gnm2.ann1.7EB76Z	arahy.Tifrunner.gnm2.ann1.F2VIBT	arahy.Tifrunner.gnm2.ann1.NT7Z8Q	arahy.Tifrunner.gnm2.ann1.7EB76Z	arahy.Tifrunner.gnm2.ann1.KDL0BF			arahy.Tifrunner.gnm2.ann1.KDL0BF
arahy.Tifrunner.gnm2.ann1.96LNJW	arahy.Tifrunner.gnm2.ann1.96LFE1	arahy.Tifrunner.gnm2.ann1.1NG2E9	arahy.Tifrunner.gnm2.ann1.96LNJW	arahy.Tifrunner.gnm2.ann1.C7YTVY			arahy.Tifrunner.gnm2.ann1.C7YTVY
arahy.Tifrunner.gnm2.ann1.D58B9N	arahy.Tifrunner.gnm2.ann1.PS1ZIG	arahy.Tifrunner.gnm2.ann1.M3DPW3	arahy.Tifrunner.gnm2.ann1.D58B9N	arahy.Tifrunner.gnm2.ann1.5IH3PY			arahy.Tifrunner.gnm2.ann1.5IH3PY
arahy.Tifrunner.gnm2.ann1.FIK9JS	arahy.Tifrunner.gnm2.ann1.Q33XCW	arahy.Tifrunner.gnm2.ann1.A2TTU8	arahy.Tifrunner.gnm2.ann1.FIK9JS	arahy.Tifrunner.gnm2.ann1.GG2EN1			arahy.Tifrunner.gnm2.ann1.GG2EN1
ONT.9537	arahy.Tifrunner.gnm2.ann1.P4LK2T	arahy.Tifrunner.gnm2.ann1.CSXK13	ONT.9537	arahy.Tifrunner.gnm2.ann1.SC0NT9			arahy.Tifrunner.gnm2.ann1.SC0NT9
arahy.Tifrunner.gnm2.ann1.SXH817	arahy.Tifrunner.gnm2.ann1.3Z7WCZ	arahy.Tifrunner.gnm2.ann1.N9YI8E	arahy.Tifrunner.gnm2.ann1.SXH817	arahy.Tifrunner.gnm2.ann1.EGDZ1U			arahy.Tifrunner.gnm2.ann1.EGDZ1U
arahy.Tifrunner.gnm2.ann1.48HX9C	arahy.Tifrunner.gnm2.ann1.0JHG5Q	arahy.Tifrunner.gnm2.ann1.KYL6KL	arahy.Tifrunner.gnm2.ann1.48HX9C	arahy.Tifrunner.gnm2.ann1.ICGL65			arahy.Tifrunner.gnm2.ann1.ICGL65
arahy.Tifrunner.gnm2.ann1.B27V0W	arahy.Tifrunner.gnm2.ann1.XFA1VC	arahy.Tifrunner.gnm2.ann1.0L2MCG	arahy.Tifrunner.gnm2.ann1.B27V0W	arahy.Tifrunner.gnm2.ann1.A6N0MA			arahy.Tifrunner.gnm2.ann1.A6N0MA
arahy.Tifrunner.gnm2.ann1.9T0HEQ	arahy.Tifrunner.gnm2.ann1.AX2CN5	arahy.Tifrunner.gnm2.ann1.3K2WNH	arahy.Tifrunner.gnm2.ann1.9T0HEQ	arahy.Tifrunner.gnm2.ann1.85NLUF			arahy.Tifrunner.gnm2.ann1.85NLUF
arahy.Tifrunner.gnm2.ann1.UV8WYD	arahy.Tifrunner.gnm2.ann1.QR6FW0	arahy.Tifrunner.gnm2.ann1.36Q8NS	arahy.Tifrunner.gnm2.ann1.UV8WYD	arahy.Tifrunner.gnm2.ann1.37QJR4			arahy.Tifrunner.gnm2.ann1.37QJR4
arahy.Tifrunner.gnm2.ann1.40ZXXI	arahy.Tifrunner.gnm2.ann1.IHZE0I	arahy.Tifrunner.gnm2.ann1.W35S2M	arahy.Tifrunner.gnm2.ann1.40ZXXI	arahy.Tifrunner.gnm2.ann1.ZA5ISV			arahy.Tifrunner.gnm2.ann1.ZA5ISV
arahy.Tifrunner.gnm2.ann1.J3GQ4Y	arahy.Tifrunner.gnm2.ann1.E0GHFU	arahy.Tifrunner.gnm2.ann1.R702JB	arahy.Tifrunner.gnm2.ann1.J3GQ4Y	arahy.Tifrunner.gnm2.ann1.T091EQ			arahy.Tifrunner.gnm2.ann1.T091EQ
arahy.Tifrunner.gnm2.ann1.LJ1MV6	arahy.Tifrunner.gnm2.ann1.Z89BXU	arahy.Tifrunner.gnm2.ann1.TNL2KY	arahy.Tifrunner.gnm2.ann1.LJ1MV6	ONT.3269			ONT.3269
arahy.Tifrunner.gnm2.ann1.9G159B		arahy.Tifrunner.gnm2.ann1.L7ML82	arahy.Tifrunner.gnm2.ann1.9G159B	arahy.Tifrunner.gnm2.ann1.AJ67NU			arahy.Tifrunner.gnm2.ann1.AJ67NU
arahy.Tifrunner.gnm2.ann1.7JZ7TP		arahy.Tifrunner.gnm2.ann1.P5534Y	arahy.Tifrunner.gnm2.ann1.7JZ7TP	arahy.Tifrunner.gnm2.ann1.XJYP81			arahy.Tifrunner.gnm2.ann1.XJYP81
arahy.Tifrunner.gnm2.ann1.L53237		arahy.Tifrunner.gnm2.ann1.YW5LIS	arahy.Tifrunner.gnm2.ann1.L53237	arahy.Tifrunner.gnm2.ann1.FTL8EY			arahy.Tifrunner.gnm2.ann1.FTL8EY
arahy.Tifrunner.gnm2.ann1.B8KEMK		arahy.Tifrunner.gnm2.ann1.HUK63J	arahy.Tifrunner.gnm2.ann1.B8KEMK	arahy.Tifrunner.gnm2.ann1.FB1FM8			arahy.Tifrunner.gnm2.ann1.FB1FM8
arahy.Tifrunner.gnm2.ann1.PT1D4B		arahy.Tifrunner.gnm2.ann1.ILAW0V	arahy.Tifrunner.gnm2.ann1.PT1D4B	arahy.Tifrunner.gnm2.ann1.4H2E4D			arahy.Tifrunner.gnm2.ann1.4H2E4D
arahy.Tifrunner.gnm2.ann1.HM2HLZ		arahy.Tifrunner.gnm2.ann1.F3SGCQ	arahy.Tifrunner.gnm2.ann1.HM2HLZ	arahy.Tifrunner.gnm2.ann1.2GZ3LH			arahy.Tifrunner.gnm2.ann1.2GZ3LH
ONT.27865		ONT.6960	ONT.27865	arahy.Tifrunner.gnm2.ann1.Z63BRR			arahy.Tifrunner.gnm2.ann1.Z63BRR
arahy.Tifrunner.gnm2.ann1.9VIW60		arahy.Tifrunner.gnm2.ann1.DV46W1	arahy.Tifrunner.gnm2.ann1.9VIW60	ONT.5766			ONT.5766
arahy.Tifrunner.gnm2.ann1.KQQ5DM		ONT.9266	arahy.Tifrunner.gnm2.ann1.KQQ5DM	arahy.Tifrunner.gnm2.ann1.7AZW9Z			arahy.Tifrunner.gnm2.ann1.7AZW9Z
arahy.Tifrunner.gnm2.ann1.SUCZ0Z		arahy.Tifrunner.gnm2.ann1.KV2TLG	arahy.Tifrunner.gnm2.ann1.SUCZ0Z	ONT.3051			ONT.3051
arahy.Tifrunner.gnm2.ann1.AXM315		arahy.Tifrunner.gnm2.ann1.UI7WMA	arahy.Tifrunner.gnm2.ann1.AXM315	arahy.Tifrunner.gnm2.ann1.H2I93T			arahy.Tifrunner.gnm2.ann1.H2I93T
arahy.Tifrunner.gnm2.ann1.7SB82T		arahy.Tifrunner.gnm2.ann1.3THH2M	arahy.Tifrunner.gnm2.ann1.7SB82T	arahy.Tifrunner.gnm2.ann1.914CGH			arahy.Tifrunner.gnm2.ann1.914CGH
arahy.Tifrunner.gnm2.ann1.L1B1MG		arahy.Tifrunner.gnm2.ann1.FA29PG	arahy.Tifrunner.gnm2.ann1.L1B1MG	arahy.Tifrunner.gnm2.ann1.46C2EF			arahy.Tifrunner.gnm2.ann1.46C2EF
arahy.Tifrunner.gnm2.ann1.ZQ919F		arahy.Tifrunner.gnm2.ann1.LIU795	arahy.Tifrunner.gnm2.ann1.ZQ919F	arahy.Tifrunner.gnm2.ann1.T06XUN			arahy.Tifrunner.gnm2.ann1.T06XUN
arahy.Tifrunner.gnm2.ann1.G8YXW0		arahy.Tifrunner.gnm2.ann1.XKSF6X	arahy.Tifrunner.gnm2.ann1.G8YXW0	arahy.Tifrunner.gnm2.ann1.5H8JFW			arahy.Tifrunner.gnm2.ann1.5H8JFW
arahy.Tifrunner.gnm2.ann1.SH3RHJ		arahy.Tifrunner.gnm2.ann1.WJZ79N	arahy.Tifrunner.gnm2.ann1.SH3RHJ	arahy.Tifrunner.gnm2.ann1.7X6UW5			arahy.Tifrunner.gnm2.ann1.7X6UW5
arahy.Tifrunner.gnm2.ann1.427FHC		arahy.Tifrunner.gnm2.ann1.IJY9PN	arahy.Tifrunner.gnm2.ann1.427FHC	arahy.Tifrunner.gnm2.ann1.G5NZ7A			arahy.Tifrunner.gnm2.ann1.G5NZ7A
arahy.Tifrunner.gnm2.ann1.G0LEXN		arahy.Tifrunner.gnm2.ann1.CDHX4V	arahy.Tifrunner.gnm2.ann1.G0LEXN	ONT.4350			ONT.4350
arahy.Tifrunner.gnm2.ann1.60363P		arahy.Tifrunner.gnm2.ann1.74EXT1	arahy.Tifrunner.gnm2.ann1.60363P	arahy.Tifrunner.gnm2.ann1.82DMKZ			arahy.Tifrunner.gnm2.ann1.82DMKZ
arahy.Tifrunner.gnm2.ann1.IAYA85		arahy.Tifrunner.gnm2.ann1.I941VF	arahy.Tifrunner.gnm2.ann1.IAYA85	arahy.Tifrunner.gnm2.ann1.A7E6XG			arahy.Tifrunner.gnm2.ann1.A7E6XG
arahy.Tifrunner.gnm2.ann1.AXV5KN		ONT.22066	arahy.Tifrunner.gnm2.ann1.AXV5KN	arahy.Tifrunner.gnm2.ann1.TGUH8U			arahy.Tifrunner.gnm2.ann1.TGUH8U
arahy.Tifrunner.gnm2.ann1.VZ818S		arahy.Tifrunner.gnm2.ann1.C412JQ	arahy.Tifrunner.gnm2.ann1.VZ818S	arahy.Tifrunner.gnm2.ann1.68MQ8I			arahy.Tifrunner.gnm2.ann1.68MQ8I
arahy.Tifrunner.gnm2.ann1.U0JFG5		arahy.Tifrunner.gnm2.ann1.NV1RRS	arahy.Tifrunner.gnm2.ann1.U0JFG5	arahy.Tifrunner.gnm2.ann1.VU0ITX			arahy.Tifrunner.gnm2.ann1.VU0ITX
arahy.Tifrunner.gnm2.ann1.1Y2NXV		arahy.Tifrunner.gnm2.ann1.EE5UNB	arahy.Tifrunner.gnm2.ann1.1Y2NXV	arahy.Tifrunner.gnm2.ann1.W1U3RA			arahy.Tifrunner.gnm2.ann1.W1U3RA
arahy.Tifrunner.gnm2.ann1.X5BQMH		arahy.Tifrunner.gnm2.ann1.NWPU6Y	arahy.Tifrunner.gnm2.ann1.X5BQMH	arahy.Tifrunner.gnm2.ann1.415AAL			arahy.Tifrunner.gnm2.ann1.415AAL
ONT.13133		arahy.Tifrunner.gnm2.ann1.9ES8Y8	ONT.13133	arahy.Tifrunner.gnm2.ann1.40BNNI			arahy.Tifrunner.gnm2.ann1.40BNNI
arahy.Tifrunner.gnm2.ann1.XSF16F		arahy.Tifrunner.gnm2.ann1.D80FKX	arahy.Tifrunner.gnm2.ann1.XSF16F	arahy.Tifrunner.gnm2.ann1.ZJN9EZ			arahy.Tifrunner.gnm2.ann1.ZJN9EZ
arahy.Tifrunner.gnm2.ann1.3E9X4W		arahy.Tifrunner.gnm2.ann1.0U7N6T	arahy.Tifrunner.gnm2.ann1.3E9X4W	arahy.Tifrunner.gnm2.ann1.Z23D3B			arahy.Tifrunner.gnm2.ann1.Z23D3B
arahy.Tifrunner.gnm2.ann1.EEUI5F		arahy.Tifrunner.gnm2.ann1.FY93PX	arahy.Tifrunner.gnm2.ann1.EEUI5F	arahy.Tifrunner.gnm2.ann1.BWTU0I			arahy.Tifrunner.gnm2.ann1.BWTU0I
arahy.Tifrunner.gnm2.ann1.65378X		ONT.4303	arahy.Tifrunner.gnm2.ann1.65378X	arahy.Tifrunner.gnm2.ann1.M33Y2K			arahy.Tifrunner.gnm2.ann1.M33Y2K
arahy.Tifrunner.gnm2.ann1.385P84		arahy.Tifrunner.gnm2.ann1.FGXA9Q	arahy.Tifrunner.gnm2.ann1.385P84	arahy.Tifrunner.gnm2.ann1.WJ3XGD			arahy.Tifrunner.gnm2.ann1.WJ3XGD
arahy.Tifrunner.gnm2.ann1.ICZ913		arahy.Tifrunner.gnm2.ann1.CV7WQS	arahy.Tifrunner.gnm2.ann1.ICZ913	ONT.19649			ONT.19649
arahy.Tifrunner.gnm2.ann1.JHS34B		arahy.Tifrunner.gnm2.ann1.59PT6M	arahy.Tifrunner.gnm2.ann1.JHS34B	arahy.Tifrunner.gnm2.ann1.2RNN62			arahy.Tifrunner.gnm2.ann1.2RNN62
arahy.Tifrunner.gnm2.ann1.D26Z0K		arahy.Tifrunner.gnm2.ann1.Y2FUU3	arahy.Tifrunner.gnm2.ann1.D26Z0K	arahy.Tifrunner.gnm2.ann1.Y4ABT1			arahy.Tifrunner.gnm2.ann1.Y4ABT1
arahy.Tifrunner.gnm2.ann1.V4S00D		arahy.Tifrunner.gnm2.ann1.GL6CS5	arahy.Tifrunner.gnm2.ann1.V4S00D	arahy.Tifrunner.gnm2.ann1.PT1JHX			arahy.Tifrunner.gnm2.ann1.PT1JHX
arahy.Tifrunner.gnm2.ann1.KDA8ZP		arahy.Tifrunner.gnm2.ann1.VUY3N3	arahy.Tifrunner.gnm2.ann1.KDA8ZP	arahy.Tifrunner.gnm2.ann1.HL5ANR			arahy.Tifrunner.gnm2.ann1.HL5ANR
arahy.Tifrunner.gnm2.ann1.N7IX60		arahy.Tifrunner.gnm2.ann1.R1S0JT	arahy.Tifrunner.gnm2.ann1.N7IX60	arahy.Tifrunner.gnm2.ann1.4P1H1K			arahy.Tifrunner.gnm2.ann1.4P1H1K
arahy.Tifrunner.gnm2.ann1.V2K6XN		arahy.Tifrunner.gnm2.ann1.68MQ8I	arahy.Tifrunner.gnm2.ann1.V2K6XN	arahy.Tifrunner.gnm2.ann1.HKZ8UA			arahy.Tifrunner.gnm2.ann1.HKZ8UA
arahy.Tifrunner.gnm2.ann1.0G7P48		arahy.Tifrunner.gnm2.ann1.581AXD	arahy.Tifrunner.gnm2.ann1.0G7P48	arahy.Tifrunner.gnm2.ann1.H1PZQD			arahy.Tifrunner.gnm2.ann1.H1PZQD
arahy.Tifrunner.gnm2.ann1.I2RKDG		arahy.Tifrunner.gnm2.ann1.YSX6Q2	arahy.Tifrunner.gnm2.ann1.I2RKDG	arahy.Tifrunner.gnm2.ann1.L3HXPU			arahy.Tifrunner.gnm2.ann1.L3HXPU
arahy.Tifrunner.gnm2.ann1.IL3HUZ		arahy.Tifrunner.gnm2.ann1.W2HKS7	arahy.Tifrunner.gnm2.ann1.IL3HUZ	arahy.Tifrunner.gnm2.ann1.XRJ977			arahy.Tifrunner.gnm2.ann1.XRJ977
arahy.Tifrunner.gnm2.ann1.85NLUF		arahy.Tifrunner.gnm2.ann1.AAS7XX	arahy.Tifrunner.gnm2.ann1.85NLUF	arahy.Tifrunner.gnm2.ann1.UIJ5I4			arahy.Tifrunner.gnm2.ann1.UIJ5I4
ONT.27896		arahy.Tifrunner.gnm2.ann1.QIVE9X	ONT.27896	arahy.Tifrunner.gnm2.ann1.UR7RZY			arahy.Tifrunner.gnm2.ann1.UR7RZY
arahy.Tifrunner.gnm2.ann1.63W3DY		arahy.Tifrunner.gnm2.ann1.3DBG0K	arahy.Tifrunner.gnm2.ann1.63W3DY	arahy.Tifrunner.gnm2.ann1.H8PRWV			arahy.Tifrunner.gnm2.ann1.H8PRWV
arahy.Tifrunner.gnm2.ann1.577AC6		arahy.Tifrunner.gnm2.ann1.N5TGRV	arahy.Tifrunner.gnm2.ann1.577AC6	arahy.Tifrunner.gnm2.ann1.18Z3WC			arahy.Tifrunner.gnm2.ann1.18Z3WC
arahy.Tifrunner.gnm2.ann1.KMZL4Z		arahy.Tifrunner.gnm2.ann1.YJI1GZ	arahy.Tifrunner.gnm2.ann1.KMZL4Z	arahy.Tifrunner.gnm2.ann1.Z9Q03Z			arahy.Tifrunner.gnm2.ann1.Z9Q03Z
arahy.Tifrunner.gnm2.ann1.H7MN3L		arahy.Tifrunner.gnm2.ann1.PT9M9B	arahy.Tifrunner.gnm2.ann1.H7MN3L	arahy.Tifrunner.gnm2.ann1.N52NJQ			arahy.Tifrunner.gnm2.ann1.N52NJQ
ONT.7672		arahy.Tifrunner.gnm2.ann1.DD2PIM	ONT.7672	arahy.Tifrunner.gnm2.ann1.D2PEHJ			arahy.Tifrunner.gnm2.ann1.D2PEHJ
arahy.Tifrunner.gnm2.ann1.7X608M		arahy.Tifrunner.gnm2.ann1.8KP8XF	arahy.Tifrunner.gnm2.ann1.7X608M	arahy.Tifrunner.gnm2.ann1.VA1NMQ			arahy.Tifrunner.gnm2.ann1.VA1NMQ
arahy.Tifrunner.gnm2.ann1.J20DWG		arahy.Tifrunner.gnm2.ann1.K65K48	arahy.Tifrunner.gnm2.ann1.J20DWG	arahy.Tifrunner.gnm2.ann1.IC5F1T			arahy.Tifrunner.gnm2.ann1.IC5F1T
arahy.Tifrunner.gnm2.ann1.BR1VS7		arahy.Tifrunner.gnm2.ann1.LCXF9S	arahy.Tifrunner.gnm2.ann1.BR1VS7	arahy.Tifrunner.gnm2.ann1.81IRQD			arahy.Tifrunner.gnm2.ann1.81IRQD
ONT.27855		arahy.Tifrunner.gnm2.ann1.1UFI8K	ONT.27855	arahy.Tifrunner.gnm2.ann1.XVLR9R			arahy.Tifrunner.gnm2.ann1.XVLR9R
arahy.Tifrunner.gnm2.ann1.E12FQJ		arahy.Tifrunner.gnm2.ann1.BWC0QX	arahy.Tifrunner.gnm2.ann1.E12FQJ	arahy.Tifrunner.gnm2.ann1.BH3JLW			arahy.Tifrunner.gnm2.ann1.BH3JLW
arahy.Tifrunner.gnm2.ann1.T4HWHV		arahy.Tifrunner.gnm2.ann1.YNH2A3	arahy.Tifrunner.gnm2.ann1.T4HWHV	arahy.Tifrunner.gnm2.ann1.T6TPBC			arahy.Tifrunner.gnm2.ann1.T6TPBC
arahy.Tifrunner.gnm2.ann1.73MM12		arahy.Tifrunner.gnm2.ann1.5C0RMJ	arahy.Tifrunner.gnm2.ann1.73MM12	arahy.Tifrunner.gnm2.ann1.ZMB1P7			arahy.Tifrunner.gnm2.ann1.ZMB1P7
arahy.Tifrunner.gnm2.ann1.RKEW7U		arahy.Tifrunner.gnm2.ann1.NMVH4Q	arahy.Tifrunner.gnm2.ann1.RKEW7U	arahy.Tifrunner.gnm2.ann1.QR6FW0			arahy.Tifrunner.gnm2.ann1.QR6FW0
arahy.Tifrunner.gnm2.ann1.CJAR2B		arahy.Tifrunner.gnm2.ann1.L114HI	arahy.Tifrunner.gnm2.ann1.CJAR2B	arahy.Tifrunner.gnm2.ann1.20IHL0			arahy.Tifrunner.gnm2.ann1.20IHL0
arahy.Tifrunner.gnm2.ann1.H8SGQ8		arahy.Tifrunner.gnm2.ann1.B2GYKK	arahy.Tifrunner.gnm2.ann1.H8SGQ8	arahy.Tifrunner.gnm2.ann1.V41UA4			arahy.Tifrunner.gnm2.ann1.V41UA4
arahy.Tifrunner.gnm2.ann1.AZD7TJ		arahy.Tifrunner.gnm2.ann1.FM64UF	arahy.Tifrunner.gnm2.ann1.AZD7TJ	arahy.Tifrunner.gnm2.ann1.EGME49			arahy.Tifrunner.gnm2.ann1.EGME49
arahy.Tifrunner.gnm2.ann1.HJB560		arahy.Tifrunner.gnm2.ann1.XA391K	arahy.Tifrunner.gnm2.ann1.HJB560	ONT.27882			ONT.27882
arahy.Tifrunner.gnm2.ann1.UQNU32		arahy.Tifrunner.gnm2.ann1.3C6LBG	arahy.Tifrunner.gnm2.ann1.UQNU32	arahy.Tifrunner.gnm2.ann1.EL2JAL			arahy.Tifrunner.gnm2.ann1.EL2JAL
arahy.Tifrunner.gnm2.ann1.S2PB51		arahy.Tifrunner.gnm2.ann1.JD9NS5	arahy.Tifrunner.gnm2.ann1.S2PB51	arahy.Tifrunner.gnm2.ann1.QYWJ3M			arahy.Tifrunner.gnm2.ann1.QYWJ3M
arahy.Tifrunner.gnm2.ann1.EBLC22		arahy.Tifrunner.gnm2.ann1.69M8FP	arahy.Tifrunner.gnm2.ann1.EBLC22	arahy.Tifrunner.gnm2.ann1.E3Z39S			arahy.Tifrunner.gnm2.ann1.E3Z39S
arahy.Tifrunner.gnm2.ann1.68EW5P		arahy.Tifrunner.gnm2.ann1.YP8DRN	arahy.Tifrunner.gnm2.ann1.68EW5P	arahy.Tifrunner.gnm2.ann1.Y7W1NJ			arahy.Tifrunner.gnm2.ann1.Y7W1NJ
arahy.Tifrunner.gnm2.ann1.S8T7D3		arahy.Tifrunner.gnm2.ann1.NJ8Y8Y	arahy.Tifrunner.gnm2.ann1.S8T7D3	arahy.Tifrunner.gnm2.ann1.QZG3GX			arahy.Tifrunner.gnm2.ann1.QZG3GX
arahy.Tifrunner.gnm2.ann1.SV7RC5		arahy.Tifrunner.gnm2.ann1.YGS75T	arahy.Tifrunner.gnm2.ann1.SV7RC5	arahy.Tifrunner.gnm2.ann1.ER4F5E			arahy.Tifrunner.gnm2.ann1.ER4F5E
arahy.Tifrunner.gnm2.ann1.24ZDA8		arahy.Tifrunner.gnm2.ann1.VJWP7R	arahy.Tifrunner.gnm2.ann1.24ZDA8	arahy.Tifrunner.gnm2.ann1.76U6XQ			arahy.Tifrunner.gnm2.ann1.76U6XQ
arahy.Tifrunner.gnm2.ann1.EC17FL		arahy.Tifrunner.gnm2.ann1.RE4L3J	arahy.Tifrunner.gnm2.ann1.EC17FL	arahy.Tifrunner.gnm2.ann1.XHUI7I			arahy.Tifrunner.gnm2.ann1.XHUI7I
arahy.Tifrunner.gnm2.ann1.J7VJ5I		arahy.Tifrunner.gnm2.ann1.PHR55S	arahy.Tifrunner.gnm2.ann1.J7VJ5I	arahy.Tifrunner.gnm2.ann1.K69D77			arahy.Tifrunner.gnm2.ann1.K69D77
arahy.Tifrunner.gnm2.ann1.BL68M3		arahy.Tifrunner.gnm2.ann1.KX913X	arahy.Tifrunner.gnm2.ann1.BL68M3	arahy.Tifrunner.gnm2.ann1.QS4CJG			arahy.Tifrunner.gnm2.ann1.QS4CJG
arahy.Tifrunner.gnm2.ann1.B2AD5C		arahy.Tifrunner.gnm2.ann1.6VZ2KG	arahy.Tifrunner.gnm2.ann1.B2AD5C	arahy.Tifrunner.gnm2.ann1.JWM5KP			arahy.Tifrunner.gnm2.ann1.JWM5KP
arahy.Tifrunner.gnm2.ann1.NM2P0U		arahy.Tifrunner.gnm2.ann1.EVIY4K	arahy.Tifrunner.gnm2.ann1.NM2P0U	arahy.Tifrunner.gnm2.ann1.SNR3S1			arahy.Tifrunner.gnm2.ann1.SNR3S1
arahy.Tifrunner.gnm2.ann1.YEZ88R		arahy.Tifrunner.gnm2.ann1.NSEE4W	arahy.Tifrunner.gnm2.ann1.YEZ88R	ONT.14406			ONT.14406
arahy.Tifrunner.gnm2.ann1.UBHF2S		arahy.Tifrunner.gnm2.ann1.LW25T7	arahy.Tifrunner.gnm2.ann1.UBHF2S	arahy.Tifrunner.gnm2.ann1.92HACZ			arahy.Tifrunner.gnm2.ann1.92HACZ
arahy.Tifrunner.gnm2.ann1.QJ8MNM		arahy.Tifrunner.gnm2.ann1.MPGE2U	arahy.Tifrunner.gnm2.ann1.QJ8MNM	arahy.Tifrunner.gnm2.ann1.20HJGU			arahy.Tifrunner.gnm2.ann1.20HJGU
arahy.Tifrunner.gnm2.ann1.ATM76I		arahy.Tifrunner.gnm2.ann1.Z72PTZ	arahy.Tifrunner.gnm2.ann1.ATM76I	arahy.Tifrunner.gnm2.ann1.JU07H9			arahy.Tifrunner.gnm2.ann1.JU07H9
arahy.Tifrunner.gnm2.ann1.NJWU98		arahy.Tifrunner.gnm2.ann1.Z8TZMB	arahy.Tifrunner.gnm2.ann1.NJWU98	arahy.Tifrunner.gnm2.ann1.HHD7G8			arahy.Tifrunner.gnm2.ann1.HHD7G8
arahy.Tifrunner.gnm2.ann1.PIVK5S		arahy.Tifrunner.gnm2.ann1.GY80IK	arahy.Tifrunner.gnm2.ann1.PIVK5S	arahy.Tifrunner.gnm2.ann1.W35S2M			arahy.Tifrunner.gnm2.ann1.W35S2M
arahy.Tifrunner.gnm2.ann1.GR5MMQ		arahy.Tifrunner.gnm2.ann1.F30MHA	arahy.Tifrunner.gnm2.ann1.GR5MMQ	arahy.Tifrunner.gnm2.ann1.LB956V			arahy.Tifrunner.gnm2.ann1.LB956V
arahy.Tifrunner.gnm2.ann1.54PB3V		arahy.Tifrunner.gnm2.ann1.F6IICX	arahy.Tifrunner.gnm2.ann1.54PB3V	arahy.Tifrunner.gnm2.ann1.78JRYT			arahy.Tifrunner.gnm2.ann1.78JRYT
arahy.Tifrunner.gnm2.ann1.UWF8Z4		arahy.Tifrunner.gnm2.ann1.Q66JQI	arahy.Tifrunner.gnm2.ann1.UWF8Z4	arahy.Tifrunner.gnm2.ann1.6Y08YU			arahy.Tifrunner.gnm2.ann1.6Y08YU
arahy.Tifrunner.gnm2.ann1.KJN3LK		arahy.Tifrunner.gnm2.ann1.C5W65I	arahy.Tifrunner.gnm2.ann1.KJN3LK	arahy.Tifrunner.gnm2.ann1.TP5BL7			arahy.Tifrunner.gnm2.ann1.TP5BL7
arahy.Tifrunner.gnm2.ann1.34AD6Z		arahy.Tifrunner.gnm2.ann1.D1ZW30	arahy.Tifrunner.gnm2.ann1.34AD6Z	arahy.Tifrunner.gnm2.ann1.A5442N			arahy.Tifrunner.gnm2.ann1.A5442N
arahy.Tifrunner.gnm2.ann1.5ZDL5Q		arahy.Tifrunner.gnm2.ann1.X4BGNP	arahy.Tifrunner.gnm2.ann1.5ZDL5Q	arahy.Tifrunner.gnm2.ann1.T01U3X			arahy.Tifrunner.gnm2.ann1.T01U3X
arahy.Tifrunner.gnm2.ann1.WQ9MHI		arahy.Tifrunner.gnm2.ann1.FV2UDU	arahy.Tifrunner.gnm2.ann1.WQ9MHI	ONT.14196			ONT.14196
arahy.Tifrunner.gnm2.ann1.A5W06F			arahy.Tifrunner.gnm2.ann1.A5W06F	arahy.Tifrunner.gnm2.ann1.6174C5			arahy.Tifrunner.gnm2.ann1.6174C5
arahy.Tifrunner.gnm2.ann1.LI7WVR			arahy.Tifrunner.gnm2.ann1.LI7WVR	ONT.27887			ONT.27887
arahy.Tifrunner.gnm2.ann1.GJ1EJQ			arahy.Tifrunner.gnm2.ann1.GJ1EJQ	arahy.Tifrunner.gnm2.ann1.1K9JH7			arahy.Tifrunner.gnm2.ann1.1K9JH7
arahy.Tifrunner.gnm2.ann1.8SCN2T			arahy.Tifrunner.gnm2.ann1.8SCN2T	arahy.Tifrunner.gnm2.ann1.Q33XCW			arahy.Tifrunner.gnm2.ann1.Q33XCW
			arahy.Tifrunner.gnm2.ann1.I4ZNT8	arahy.Tifrunner.gnm2.ann1.ILC9IN			arahy.Tifrunner.gnm2.ann1.ILC9IN
			arahy.Tifrunner.gnm2.ann1.1PI95V	arahy.Tifrunner.gnm2.ann1.6CJL2B			arahy.Tifrunner.gnm2.ann1.6CJL2B
			arahy.Tifrunner.gnm2.ann1.SG30IT	arahy.Tifrunner.gnm2.ann1.39IMTY			arahy.Tifrunner.gnm2.ann1.39IMTY
			arahy.Tifrunner.gnm2.ann1.4Z4PAD	arahy.Tifrunner.gnm2.ann1.ZW82SR			arahy.Tifrunner.gnm2.ann1.ZW82SR
			ONT.20265	arahy.Tifrunner.gnm2.ann1.59DMFX			arahy.Tifrunner.gnm2.ann1.59DMFX
			arahy.Tifrunner.gnm2.ann1.EH6AZ8	arahy.Tifrunner.gnm2.ann1.CZ32YF			arahy.Tifrunner.gnm2.ann1.CZ32YF
			arahy.Tifrunner.gnm2.ann1.UCSC4W	arahy.Tifrunner.gnm2.ann1.7H8NL8			arahy.Tifrunner.gnm2.ann1.7H8NL8
			arahy.Tifrunner.gnm2.ann1.F7FWRZ	arahy.Tifrunner.gnm2.ann1.K1U5S9			arahy.Tifrunner.gnm2.ann1.K1U5S9
			arahy.Tifrunner.gnm2.ann1.NEQE4P	arahy.Tifrunner.gnm2.ann1.Q5YAPI			arahy.Tifrunner.gnm2.ann1.Q5YAPI
			arahy.Tifrunner.gnm2.ann1.NL0HTV	arahy.Tifrunner.gnm2.ann1.49JIZL			arahy.Tifrunner.gnm2.ann1.49JIZL
			arahy.Tifrunner.gnm2.ann1.TB97SW	arahy.Tifrunner.gnm2.ann1.W7NNEU			arahy.Tifrunner.gnm2.ann1.W7NNEU
			arahy.Tifrunner.gnm2.ann1.9C1VP5	arahy.Tifrunner.gnm2.ann1.QU48A8			arahy.Tifrunner.gnm2.ann1.QU48A8
			arahy.Tifrunner.gnm2.ann1.YEIN47	arahy.Tifrunner.gnm2.ann1.4DG32P			arahy.Tifrunner.gnm2.ann1.4DG32P
			arahy.Tifrunner.gnm2.ann1.AVC52A	arahy.Tifrunner.gnm2.ann1.74EXT1			arahy.Tifrunner.gnm2.ann1.74EXT1
			arahy.Tifrunner.gnm2.ann1.34GBRB	arahy.Tifrunner.gnm2.ann1.2YSW8E			arahy.Tifrunner.gnm2.ann1.2YSW8E
			arahy.Tifrunner.gnm2.ann1.K61U57	arahy.Tifrunner.gnm2.ann1.U2ED5V			arahy.Tifrunner.gnm2.ann1.U2ED5V
			arahy.Tifrunner.gnm2.ann1.U3IRLW	arahy.Tifrunner.gnm2.ann1.U4TVD9			arahy.Tifrunner.gnm2.ann1.U4TVD9
			arahy.Tifrunner.gnm2.ann1.WRW58P	arahy.Tifrunner.gnm2.ann1.MB6KVE			arahy.Tifrunner.gnm2.ann1.MB6KVE
			arahy.Tifrunner.gnm2.ann1.WB7VV9	arahy.Tifrunner.gnm2.ann1.6NYM2I			arahy.Tifrunner.gnm2.ann1.6NYM2I
			arahy.Tifrunner.gnm2.ann1.JA05KE	arahy.Tifrunner.gnm2.ann1.XJH4AJ			arahy.Tifrunner.gnm2.ann1.XJH4AJ
			arahy.Tifrunner.gnm2.ann1.18SBFH	arahy.Tifrunner.gnm2.ann1.KL3D23			arahy.Tifrunner.gnm2.ann1.KL3D23
			arahy.Tifrunner.gnm2.ann1.0E14DC	arahy.Tifrunner.gnm2.ann1.TTP0Q7			arahy.Tifrunner.gnm2.ann1.TTP0Q7
			arahy.Tifrunner.gnm2.ann1.W4JVCT	arahy.Tifrunner.gnm2.ann1.L5LHX1			arahy.Tifrunner.gnm2.ann1.L5LHX1
			arahy.Tifrunner.gnm2.ann1.BX9H6P	arahy.Tifrunner.gnm2.ann1.5ZZ6F4			arahy.Tifrunner.gnm2.ann1.5ZZ6F4
			arahy.Tifrunner.gnm2.ann1.496WES	arahy.Tifrunner.gnm2.ann1.V4GG8W			arahy.Tifrunner.gnm2.ann1.V4GG8W
			arahy.Tifrunner.gnm2.ann1.M326I4	arahy.Tifrunner.gnm2.ann1.LVU4B6			arahy.Tifrunner.gnm2.ann1.LVU4B6
			arahy.Tifrunner.gnm2.ann1.129FS0	arahy.Tifrunner.gnm2.ann1.6YA4AW			arahy.Tifrunner.gnm2.ann1.6YA4AW
			arahy.Tifrunner.gnm2.ann1.JFG0L8	arahy.Tifrunner.gnm2.ann1.IY6P5S			arahy.Tifrunner.gnm2.ann1.IY6P5S
			arahy.Tifrunner.gnm2.ann1.MW4ZUP	arahy.Tifrunner.gnm2.ann1.X5PJK8			arahy.Tifrunner.gnm2.ann1.X5PJK8
			arahy.Tifrunner.gnm2.ann1.CCZS04	arahy.Tifrunner.gnm2.ann1.JV2CAC			arahy.Tifrunner.gnm2.ann1.JV2CAC
			arahy.Tifrunner.gnm2.ann1.C7YTVY	arahy.Tifrunner.gnm2.ann1.HW7REX			arahy.Tifrunner.gnm2.ann1.HW7REX
			arahy.Tifrunner.gnm2.ann1.WXIR9M	arahy.Tifrunner.gnm2.ann1.X978JA			arahy.Tifrunner.gnm2.ann1.X978JA
			arahy.Tifrunner.gnm2.ann1.DG4D3F	arahy.Tifrunner.gnm2.ann1.N938ZP			arahy.Tifrunner.gnm2.ann1.N938ZP
			arahy.Tifrunner.gnm2.ann1.HPR99D	arahy.Tifrunner.gnm2.ann1.ZY6HCY			arahy.Tifrunner.gnm2.ann1.ZY6HCY
			arahy.Tifrunner.gnm2.ann1.1U19Q5	arahy.Tifrunner.gnm2.ann1.P2M8BS			arahy.Tifrunner.gnm2.ann1.P2M8BS
			arahy.Tifrunner.gnm2.ann1.XG0Z4E	arahy.Tifrunner.gnm2.ann1.9TLR89			arahy.Tifrunner.gnm2.ann1.9TLR89
			arahy.Tifrunner.gnm2.ann1.X1RCBJ	arahy.Tifrunner.gnm2.ann1.M8RP0M			arahy.Tifrunner.gnm2.ann1.M8RP0M
			arahy.Tifrunner.gnm2.ann1.S3R8GT	arahy.Tifrunner.gnm2.ann1.Y7B72I			arahy.Tifrunner.gnm2.ann1.Y7B72I
			arahy.Tifrunner.gnm2.ann1.T1P5QB	ONT.2578			ONT.2578
			arahy.Tifrunner.gnm2.ann1.M2EVQD	arahy.Tifrunner.gnm2.ann1.KV2TLG			arahy.Tifrunner.gnm2.ann1.KV2TLG
			arahy.Tifrunner.gnm2.ann1.J6931G	ONT.27896			ONT.27896
			arahy.Tifrunner.gnm2.ann1.EU6551	arahy.Tifrunner.gnm2.ann1.0IR88Q			arahy.Tifrunner.gnm2.ann1.0IR88Q
			arahy.Tifrunner.gnm2.ann1.Q9CK1R	arahy.Tifrunner.gnm2.ann1.5PR57S			arahy.Tifrunner.gnm2.ann1.5PR57S
			arahy.Tifrunner.gnm2.ann1.PC8ILL	arahy.Tifrunner.gnm2.ann1.EYQI1F			arahy.Tifrunner.gnm2.ann1.EYQI1F
			arahy.Tifrunner.gnm2.ann1.JF37M9	ONT.9765			ONT.9765
			arahy.Tifrunner.gnm2.ann1.6YF458	arahy.Tifrunner.gnm2.ann1.LEG0TK			arahy.Tifrunner.gnm2.ann1.LEG0TK
			ONT.33842	arahy.Tifrunner.gnm2.ann1.8LQR2U			arahy.Tifrunner.gnm2.ann1.8LQR2U
			arahy.Tifrunner.gnm2.ann1.DL1CJS	arahy.Tifrunner.gnm2.ann1.N38075			arahy.Tifrunner.gnm2.ann1.N38075
			arahy.Tifrunner.gnm2.ann1.YN8NC1	arahy.Tifrunner.gnm2.ann1.7BJ6UQ			arahy.Tifrunner.gnm2.ann1.7BJ6UQ
			arahy.Tifrunner.gnm2.ann1.YR7HYJ	arahy.Tifrunner.gnm2.ann1.2J48HY			arahy.Tifrunner.gnm2.ann1.2J48HY
			ONT.9765	arahy.Tifrunner.gnm2.ann1.H4Q3P5			arahy.Tifrunner.gnm2.ann1.H4Q3P5
			ONT.11582	arahy.Tifrunner.gnm2.ann1.T960E2			arahy.Tifrunner.gnm2.ann1.T960E2
			arahy.Tifrunner.gnm2.ann1.U68WY7	arahy.Tifrunner.gnm2.ann1.JF37M9			arahy.Tifrunner.gnm2.ann1.JF37M9
			ONT.4450	arahy.Tifrunner.gnm2.ann1.H83J56			arahy.Tifrunner.gnm2.ann1.H83J56
			arahy.Tifrunner.gnm2.ann1.JQTE0Q	arahy.Tifrunner.gnm2.ann1.LQJ2G8			arahy.Tifrunner.gnm2.ann1.LQJ2G8
			arahy.Tifrunner.gnm2.ann1.1CC5AH	arahy.Tifrunner.gnm2.ann1.8SCN2T			arahy.Tifrunner.gnm2.ann1.8SCN2T
			arahy.Tifrunner.gnm2.ann1.NID4K0	arahy.Tifrunner.gnm2.ann1.09JGDD			arahy.Tifrunner.gnm2.ann1.09JGDD
			arahy.Tifrunner.gnm2.ann1.ZS3MQE	arahy.Tifrunner.gnm2.ann1.D17V0C			arahy.Tifrunner.gnm2.ann1.D17V0C
			arahy.Tifrunner.gnm2.ann1.D51ZYB	arahy.Tifrunner.gnm2.ann1.P9SQBF			arahy.Tifrunner.gnm2.ann1.P9SQBF
			arahy.Tifrunner.gnm2.ann1.D8BKSU	arahy.Tifrunner.gnm2.ann1.6S26PP			arahy.Tifrunner.gnm2.ann1.6S26PP
			arahy.Tifrunner.gnm2.ann1.G7WV5I	arahy.Tifrunner.gnm2.ann1.A55AF1			arahy.Tifrunner.gnm2.ann1.A55AF1
			arahy.Tifrunner.gnm2.ann1.EHU7FT	arahy.Tifrunner.gnm2.ann1.900JYR			arahy.Tifrunner.gnm2.ann1.900JYR
			arahy.Tifrunner.gnm2.ann1.23KP9R	arahy.Tifrunner.gnm2.ann1.SKI1QK			arahy.Tifrunner.gnm2.ann1.SKI1QK
			ONT.20494	arahy.Tifrunner.gnm2.ann1.IEEP0H			arahy.Tifrunner.gnm2.ann1.IEEP0H
			arahy.Tifrunner.gnm2.ann1.F2VIBT	arahy.Tifrunner.gnm2.ann1.FUU6HY			arahy.Tifrunner.gnm2.ann1.FUU6HY
			arahy.Tifrunner.gnm2.ann1.PS1ZIG	arahy.Tifrunner.gnm2.ann1.7MZ8HL			arahy.Tifrunner.gnm2.ann1.7MZ8HL
			arahy.Tifrunner.gnm2.ann1.P4LK2T	arahy.Tifrunner.gnm2.ann1.NBL2BC			arahy.Tifrunner.gnm2.ann1.NBL2BC
			arahy.Tifrunner.gnm2.ann1.3Z7WCZ	arahy.Tifrunner.gnm2.ann1.D1YXCG			arahy.Tifrunner.gnm2.ann1.D1YXCG
			arahy.Tifrunner.gnm2.ann1.0JHG5Q	arahy.Tifrunner.gnm2.ann1.SV2VKR			arahy.Tifrunner.gnm2.ann1.SV2VKR
			arahy.Tifrunner.gnm2.ann1.XFA1VC	arahy.Tifrunner.gnm2.ann1.NU7ZVQ			arahy.Tifrunner.gnm2.ann1.NU7ZVQ
			arahy.Tifrunner.gnm2.ann1.AX2CN5	arahy.Tifrunner.gnm2.ann1.86EPEX			arahy.Tifrunner.gnm2.ann1.86EPEX
			arahy.Tifrunner.gnm2.ann1.QR6FW0	arahy.Tifrunner.gnm2.ann1.HAHJ6R			arahy.Tifrunner.gnm2.ann1.HAHJ6R
			arahy.Tifrunner.gnm2.ann1.IHZE0I	arahy.Tifrunner.gnm2.ann1.YI6E2M			arahy.Tifrunner.gnm2.ann1.YI6E2M
			arahy.Tifrunner.gnm2.ann1.E0GHFU	arahy.Tifrunner.gnm2.ann1.MI9KMH			arahy.Tifrunner.gnm2.ann1.MI9KMH
			arahy.Tifrunner.gnm2.ann1.25NDHM	arahy.Tifrunner.gnm2.ann1.YP763J			arahy.Tifrunner.gnm2.ann1.YP763J
			arahy.Tifrunner.gnm2.ann1.T4HPZA	arahy.Tifrunner.gnm2.ann1.DX1GN9			arahy.Tifrunner.gnm2.ann1.DX1GN9
			arahy.Tifrunner.gnm2.ann1.GS51BL	arahy.Tifrunner.gnm2.ann1.KSX8X1			arahy.Tifrunner.gnm2.ann1.KSX8X1
			ONT.20559	arahy.Tifrunner.gnm2.ann1.9ADW36			arahy.Tifrunner.gnm2.ann1.9ADW36
			arahy.Tifrunner.gnm2.ann1.V5ENPK	arahy.Tifrunner.gnm2.ann1.JV4B91			arahy.Tifrunner.gnm2.ann1.JV4B91
			arahy.Tifrunner.gnm2.ann1.HH7ZGN	arahy.Tifrunner.gnm2.ann1.MJI1SZ			arahy.Tifrunner.gnm2.ann1.MJI1SZ
			arahy.Tifrunner.gnm2.ann1.T05FEK	arahy.Tifrunner.gnm2.ann1.W5QVW0			arahy.Tifrunner.gnm2.ann1.W5QVW0
			arahy.Tifrunner.gnm2.ann1.PWM8ST	arahy.Tifrunner.gnm2.ann1.QAL2SW			arahy.Tifrunner.gnm2.ann1.QAL2SW
			arahy.Tifrunner.gnm2.ann1.IZX6KC	arahy.Tifrunner.gnm2.ann1.Z3ZGEB			arahy.Tifrunner.gnm2.ann1.Z3ZGEB
			ONT.7997	arahy.Tifrunner.gnm2.ann1.J7VJ5I			arahy.Tifrunner.gnm2.ann1.J7VJ5I
			arahy.Tifrunner.gnm2.ann1.6PC78S	arahy.Tifrunner.gnm2.ann1.A3R4VN			arahy.Tifrunner.gnm2.ann1.A3R4VN
			arahy.Tifrunner.gnm2.ann1.RTLR0M	arahy.Tifrunner.gnm2.ann1.8AQG7F			arahy.Tifrunner.gnm2.ann1.8AQG7F
			arahy.Tifrunner.gnm2.ann1.IHN65J	arahy.Tifrunner.gnm2.ann1.H9D2WH			arahy.Tifrunner.gnm2.ann1.H9D2WH
			arahy.Tifrunner.gnm2.ann1.VA03RP	arahy.Tifrunner.gnm2.ann1.EQKV61			arahy.Tifrunner.gnm2.ann1.EQKV61
			arahy.Tifrunner.gnm2.ann1.H6JZ6S	arahy.Tifrunner.gnm2.ann1.N1CS9Q			arahy.Tifrunner.gnm2.ann1.N1CS9Q
			arahy.Tifrunner.gnm2.ann1.NV60S8	arahy.Tifrunner.gnm2.ann1.7IYA67			arahy.Tifrunner.gnm2.ann1.7IYA67
			arahy.Tifrunner.gnm2.ann1.95XPH7	arahy.Tifrunner.gnm2.ann1.D26Z0K			arahy.Tifrunner.gnm2.ann1.D26Z0K
			arahy.Tifrunner.gnm2.ann1.AAXI8T	arahy.Tifrunner.gnm2.ann1.0E87YT			arahy.Tifrunner.gnm2.ann1.0E87YT
			arahy.Tifrunner.gnm2.ann1.2GZ3LH	arahy.Tifrunner.gnm2.ann1.TM6127			arahy.Tifrunner.gnm2.ann1.TM6127
			arahy.Tifrunner.gnm2.ann1.G37INR	arahy.Tifrunner.gnm2.ann1.5R56VN			arahy.Tifrunner.gnm2.ann1.5R56VN
			arahy.Tifrunner.gnm2.ann1.61U0KE	arahy.Tifrunner.gnm2.ann1.95XPH7			arahy.Tifrunner.gnm2.ann1.95XPH7
			arahy.Tifrunner.gnm2.ann1.5A5R3G	arahy.Tifrunner.gnm2.ann1.F0MMCG			arahy.Tifrunner.gnm2.ann1.F0MMCG
			arahy.Tifrunner.gnm2.ann1.5A4VTA	arahy.Tifrunner.gnm2.ann1.WDN55T			arahy.Tifrunner.gnm2.ann1.WDN55T
			arahy.Tifrunner.gnm2.ann1.3A06QA	arahy.Tifrunner.gnm2.ann1.S1VZZB			arahy.Tifrunner.gnm2.ann1.S1VZZB
			arahy.Tifrunner.gnm2.ann1.183PB6	arahy.Tifrunner.gnm2.ann1.8JQ4E6			arahy.Tifrunner.gnm2.ann1.8JQ4E6
			arahy.Tifrunner.gnm2.ann1.4RSR2I	ONT.28566			ONT.28566
			arahy.Tifrunner.gnm2.ann1.8G5UYU	arahy.Tifrunner.gnm2.ann1.65I9D4			arahy.Tifrunner.gnm2.ann1.65I9D4
			arahy.Tifrunner.gnm2.ann1.FYKT6P	arahy.Tifrunner.gnm2.ann1.6EMS5T			arahy.Tifrunner.gnm2.ann1.6EMS5T
			arahy.Tifrunner.gnm2.ann1.UV0H6R	arahy.Tifrunner.gnm2.ann1.9UA39Y			arahy.Tifrunner.gnm2.ann1.9UA39Y
			arahy.Tifrunner.gnm2.ann1.CJMR3A	arahy.Tifrunner.gnm2.ann1.V0G4QV			arahy.Tifrunner.gnm2.ann1.V0G4QV
			arahy.Tifrunner.gnm2.ann1.4MFR3H	ONT.28822			ONT.28822
			arahy.Tifrunner.gnm2.ann1.Z22D2G	arahy.Tifrunner.gnm2.ann1.40W8ZN			arahy.Tifrunner.gnm2.ann1.40W8ZN
			arahy.Tifrunner.gnm2.ann1.798WTR	arahy.Tifrunner.gnm2.ann1.R3WVNU			arahy.Tifrunner.gnm2.ann1.R3WVNU
			arahy.Tifrunner.gnm2.ann1.4KG4VQ	arahy.Tifrunner.gnm2.ann1.XEZX8F			arahy.Tifrunner.gnm2.ann1.XEZX8F
			arahy.Tifrunner.gnm2.ann1.Y133TV	arahy.Tifrunner.gnm2.ann1.LQ9P86			arahy.Tifrunner.gnm2.ann1.LQ9P86
			ONT.13774	arahy.Tifrunner.gnm2.ann1.48EDM8			arahy.Tifrunner.gnm2.ann1.48EDM8
			arahy.Tifrunner.gnm2.ann1.PI996E	arahy.Tifrunner.gnm2.ann1.447SJP			arahy.Tifrunner.gnm2.ann1.447SJP
			arahy.Tifrunner.gnm2.ann1.2NJ3DY	arahy.Tifrunner.gnm2.ann1.RSKR16			arahy.Tifrunner.gnm2.ann1.RSKR16
			arahy.Tifrunner.gnm2.ann1.KVU3ZE	arahy.Tifrunner.gnm2.ann1.4ZYX81			arahy.Tifrunner.gnm2.ann1.4ZYX81
			arahy.Tifrunner.gnm2.ann1.W8IC6S	arahy.Tifrunner.gnm2.ann1.6E8MYZ			arahy.Tifrunner.gnm2.ann1.6E8MYZ
			arahy.Tifrunner.gnm2.ann1.70QVEC	arahy.Tifrunner.gnm2.ann1.5TZ5KK			arahy.Tifrunner.gnm2.ann1.5TZ5KK
			arahy.Tifrunner.gnm2.ann1.D5Y0EF	arahy.Tifrunner.gnm2.ann1.T8IATB			arahy.Tifrunner.gnm2.ann1.T8IATB
			arahy.Tifrunner.gnm2.ann1.V7MLFS	arahy.Tifrunner.gnm2.ann1.YQYF3H			arahy.Tifrunner.gnm2.ann1.YQYF3H
			ONT.7219	arahy.Tifrunner.gnm2.ann1.S2RLRJ			arahy.Tifrunner.gnm2.ann1.S2RLRJ
			arahy.Tifrunner.gnm2.ann1.V20XH1	arahy.Tifrunner.gnm2.ann1.JDK424			arahy.Tifrunner.gnm2.ann1.JDK424
			arahy.Tifrunner.gnm2.ann1.M3PRP5	ONT.4296			ONT.4296
			arahy.Tifrunner.gnm2.ann1.N3JE1D	arahy.Tifrunner.gnm2.ann1.EFTP1R			arahy.Tifrunner.gnm2.ann1.EFTP1R
			arahy.Tifrunner.gnm2.ann1.8C6B4V	arahy.Tifrunner.gnm2.ann1.G8XV3D			arahy.Tifrunner.gnm2.ann1.G8XV3D
			arahy.Tifrunner.gnm2.ann1.23E1K9	arahy.Tifrunner.gnm2.ann1.BVWV3N			arahy.Tifrunner.gnm2.ann1.BVWV3N
			arahy.Tifrunner.gnm2.ann1.0BUM6B	arahy.Tifrunner.gnm2.ann1.68AXRD			arahy.Tifrunner.gnm2.ann1.68AXRD
			arahy.Tifrunner.gnm2.ann1.94FLXA	arahy.Tifrunner.gnm2.ann1.GVJC4J			arahy.Tifrunner.gnm2.ann1.GVJC4J
			arahy.Tifrunner.gnm2.ann1.7GC7Z1	ONT.3490			ONT.3490
			arahy.Tifrunner.gnm2.ann1.E31NWF	arahy.Tifrunner.gnm2.ann1.6T0369			arahy.Tifrunner.gnm2.ann1.6T0369
			arahy.Tifrunner.gnm2.ann1.GAA15C	arahy.Tifrunner.gnm2.ann1.GAA15C			arahy.Tifrunner.gnm2.ann1.GAA15C
			arahy.Tifrunner.gnm2.ann1.27KESB	arahy.Tifrunner.gnm2.ann1.5NB5PV			arahy.Tifrunner.gnm2.ann1.5NB5PV
			arahy.Tifrunner.gnm2.ann1.Q27SQW	arahy.Tifrunner.gnm2.ann1.TKMT5T			arahy.Tifrunner.gnm2.ann1.TKMT5T
			arahy.Tifrunner.gnm2.ann1.P2RDRN	arahy.Tifrunner.gnm2.ann1.M466US			arahy.Tifrunner.gnm2.ann1.M466US
			arahy.Tifrunner.gnm2.ann1.TM6127	arahy.Tifrunner.gnm2.ann1.1X7ZBM			arahy.Tifrunner.gnm2.ann1.1X7ZBM
			arahy.Tifrunner.gnm2.ann1.CI62AJ	arahy.Tifrunner.gnm2.ann1.2R487I			arahy.Tifrunner.gnm2.ann1.2R487I
			arahy.Tifrunner.gnm2.ann1.8YT8MI	arahy.Tifrunner.gnm2.ann1.6IE7Q2			arahy.Tifrunner.gnm2.ann1.6IE7Q2
			ONT.20526	arahy.Tifrunner.gnm2.ann1.P3D778			arahy.Tifrunner.gnm2.ann1.P3D778
			arahy.Tifrunner.gnm2.ann1.Z3ZGEB	arahy.Tifrunner.gnm2.ann1.44XN4P			arahy.Tifrunner.gnm2.ann1.44XN4P
			arahy.Tifrunner.gnm2.ann1.NT7Z8Q	arahy.Tifrunner.gnm2.ann1.CV7WQS			arahy.Tifrunner.gnm2.ann1.CV7WQS
			arahy.Tifrunner.gnm2.ann1.1NG2E9	arahy.Tifrunner.gnm2.ann1.P9B8Q3			arahy.Tifrunner.gnm2.ann1.P9B8Q3
			arahy.Tifrunner.gnm2.ann1.M3DPW3	arahy.Tifrunner.gnm2.ann1.I9BDFC			arahy.Tifrunner.gnm2.ann1.I9BDFC
			arahy.Tifrunner.gnm2.ann1.A2TTU8	arahy.Tifrunner.gnm2.ann1.JYJ007			arahy.Tifrunner.gnm2.ann1.JYJ007
			arahy.Tifrunner.gnm2.ann1.CSXK13	ONT.33714			ONT.33714
			arahy.Tifrunner.gnm2.ann1.N9YI8E	arahy.Tifrunner.gnm2.ann1.E5IDSL			arahy.Tifrunner.gnm2.ann1.E5IDSL
			arahy.Tifrunner.gnm2.ann1.KYL6KL	arahy.Tifrunner.gnm2.ann1.FZG2LY			arahy.Tifrunner.gnm2.ann1.FZG2LY
			arahy.Tifrunner.gnm2.ann1.0L2MCG	arahy.Tifrunner.gnm2.ann1.PU29YL			arahy.Tifrunner.gnm2.ann1.PU29YL
			arahy.Tifrunner.gnm2.ann1.3K2WNH	arahy.Tifrunner.gnm2.ann1.KQC6RY			arahy.Tifrunner.gnm2.ann1.KQC6RY
			arahy.Tifrunner.gnm2.ann1.36Q8NS	arahy.Tifrunner.gnm2.ann1.M7EXEZ			arahy.Tifrunner.gnm2.ann1.M7EXEZ
			arahy.Tifrunner.gnm2.ann1.W35S2M	arahy.Tifrunner.gnm2.ann1.TQL4XD			arahy.Tifrunner.gnm2.ann1.TQL4XD
			arahy.Tifrunner.gnm2.ann1.R702JB	arahy.Tifrunner.gnm2.ann1.A7V6P3			arahy.Tifrunner.gnm2.ann1.A7V6P3
			arahy.Tifrunner.gnm2.ann1.TNL2KY	arahy.Tifrunner.gnm2.ann1.4KJ3L6			arahy.Tifrunner.gnm2.ann1.4KJ3L6
			arahy.Tifrunner.gnm2.ann1.L7ML82	arahy.Tifrunner.gnm2.ann1.8TE58T			arahy.Tifrunner.gnm2.ann1.8TE58T
			arahy.Tifrunner.gnm2.ann1.P5534Y	arahy.Tifrunner.gnm2.ann1.JU9MFG			arahy.Tifrunner.gnm2.ann1.JU9MFG
			arahy.Tifrunner.gnm2.ann1.YW5LIS	arahy.Tifrunner.gnm2.ann1.WRX76U			arahy.Tifrunner.gnm2.ann1.WRX76U
			arahy.Tifrunner.gnm2.ann1.HUK63J	arahy.Tifrunner.gnm2.ann1.85WIHV			arahy.Tifrunner.gnm2.ann1.85WIHV
			arahy.Tifrunner.gnm2.ann1.ILAW0V				arahy.Tifrunner.gnm2.ann1.76KK00
			arahy.Tifrunner.gnm2.ann1.F3SGCQ				arahy.Tifrunner.gnm2.ann1.B5S055
			ONT.6960				arahy.Tifrunner.gnm2.ann1.D80FKX
			arahy.Tifrunner.gnm2.ann1.DV46W1				arahy.Tifrunner.gnm2.ann1.3Q5F2Z
			ONT.9266				arahy.Tifrunner.gnm2.ann1.W8F73Z
			arahy.Tifrunner.gnm2.ann1.KV2TLG				arahy.Tifrunner.gnm2.ann1.14GSB9
			arahy.Tifrunner.gnm2.ann1.UI7WMA				arahy.Tifrunner.gnm2.ann1.6JR7QB
			arahy.Tifrunner.gnm2.ann1.3THH2M				arahy.Tifrunner.gnm2.ann1.NE53A1
			arahy.Tifrunner.gnm2.ann1.FA29PG				arahy.Tifrunner.gnm2.ann1.5Q7AHD
			arahy.Tifrunner.gnm2.ann1.LIU795				ONT.30885
			arahy.Tifrunner.gnm2.ann1.XKSF6X				arahy.Tifrunner.gnm2.ann1.T4HWHV
			arahy.Tifrunner.gnm2.ann1.WJZ79N				arahy.Tifrunner.gnm2.ann1.GZPT0A
			arahy.Tifrunner.gnm2.ann1.IJY9PN				arahy.Tifrunner.gnm2.ann1.BWC0QX
			arahy.Tifrunner.gnm2.ann1.CDHX4V				arahy.Tifrunner.gnm2.ann1.35PLQF
			arahy.Tifrunner.gnm2.ann1.74EXT1				arahy.Tifrunner.gnm2.ann1.AFR4D1
			arahy.Tifrunner.gnm2.ann1.I941VF				arahy.Tifrunner.gnm2.ann1.X5BQMH
			ONT.22066				arahy.Tifrunner.gnm2.ann1.IE4AJN
			arahy.Tifrunner.gnm2.ann1.C412JQ				arahy.Tifrunner.gnm2.ann1.Q9CK1R
			arahy.Tifrunner.gnm2.ann1.NV1RRS				arahy.Tifrunner.gnm2.ann1.C1XPLY
			arahy.Tifrunner.gnm2.ann1.EE5UNB				arahy.Tifrunner.gnm2.ann1.XFA1VC
			arahy.Tifrunner.gnm2.ann1.NWPU6Y				arahy.Tifrunner.gnm2.ann1.D5Y0EF
			arahy.Tifrunner.gnm2.ann1.9ES8Y8				arahy.Tifrunner.gnm2.ann1.N1X7B2
			arahy.Tifrunner.gnm2.ann1.D80FKX				arahy.Tifrunner.gnm2.ann1.NY4TXX
			arahy.Tifrunner.gnm2.ann1.0U7N6T
			arahy.Tifrunner.gnm2.ann1.FY93PX
			ONT.4303
			arahy.Tifrunner.gnm2.ann1.FGXA9Q
			arahy.Tifrunner.gnm2.ann1.CV7WQS
			arahy.Tifrunner.gnm2.ann1.59PT6M
			arahy.Tifrunner.gnm2.ann1.Y2FUU3
			arahy.Tifrunner.gnm2.ann1.GL6CS5
			arahy.Tifrunner.gnm2.ann1.VUY3N3
			arahy.Tifrunner.gnm2.ann1.R1S0JT
			arahy.Tifrunner.gnm2.ann1.68MQ8I
			arahy.Tifrunner.gnm2.ann1.581AXD
			arahy.Tifrunner.gnm2.ann1.YSX6Q2
			arahy.Tifrunner.gnm2.ann1.W2HKS7
			arahy.Tifrunner.gnm2.ann1.AAS7XX
			arahy.Tifrunner.gnm2.ann1.QIVE9X
			arahy.Tifrunner.gnm2.ann1.3DBG0K
			arahy.Tifrunner.gnm2.ann1.N5TGRV
			arahy.Tifrunner.gnm2.ann1.YJI1GZ
			arahy.Tifrunner.gnm2.ann1.PT9M9B
			arahy.Tifrunner.gnm2.ann1.DD2PIM
			arahy.Tifrunner.gnm2.ann1.8KP8XF
			arahy.Tifrunner.gnm2.ann1.K65K48
			arahy.Tifrunner.gnm2.ann1.LCXF9S
			arahy.Tifrunner.gnm2.ann1.1UFI8K
			arahy.Tifrunner.gnm2.ann1.BWC0QX
			arahy.Tifrunner.gnm2.ann1.YNH2A3
			arahy.Tifrunner.gnm2.ann1.5C0RMJ
			arahy.Tifrunner.gnm2.ann1.NMVH4Q
			arahy.Tifrunner.gnm2.ann1.L114HI
			arahy.Tifrunner.gnm2.ann1.B2GYKK
			arahy.Tifrunner.gnm2.ann1.FM64UF
			arahy.Tifrunner.gnm2.ann1.XA391K
			arahy.Tifrunner.gnm2.ann1.3C6LBG
			arahy.Tifrunner.gnm2.ann1.JD9NS5
			arahy.Tifrunner.gnm2.ann1.69M8FP
			arahy.Tifrunner.gnm2.ann1.YP8DRN
			arahy.Tifrunner.gnm2.ann1.NJ8Y8Y
			arahy.Tifrunner.gnm2.ann1.YGS75T
			arahy.Tifrunner.gnm2.ann1.VJWP7R
			arahy.Tifrunner.gnm2.ann1.RE4L3J
			arahy.Tifrunner.gnm2.ann1.PHR55S
			arahy.Tifrunner.gnm2.ann1.KX913X
			arahy.Tifrunner.gnm2.ann1.6VZ2KG
			arahy.Tifrunner.gnm2.ann1.EVIY4K
			arahy.Tifrunner.gnm2.ann1.NSEE4W
			arahy.Tifrunner.gnm2.ann1.LW25T7
			arahy.Tifrunner.gnm2.ann1.MPGE2U
			arahy.Tifrunner.gnm2.ann1.Z72PTZ
			arahy.Tifrunner.gnm2.ann1.Z8TZMB
			arahy.Tifrunner.gnm2.ann1.GY80IK
			arahy.Tifrunner.gnm2.ann1.F30MHA
			arahy.Tifrunner.gnm2.ann1.F6IICX
			arahy.Tifrunner.gnm2.ann1.Q66JQI
			arahy.Tifrunner.gnm2.ann1.C5W65I
			arahy.Tifrunner.gnm2.ann1.D1ZW30
			arahy.Tifrunner.gnm2.ann1.X4BGNP
			arahy.Tifrunner.gnm2.ann1.FV2UDU
