# Supplementary material for: Full-length transcriptome sequencing provides insights into alternative splicing under cold stress in peanut
Source: Front Plant Sci. 2024 Mar 7;15:1362277. doi: 10.3389/fpls.2024.1362277 (PMC10954824; doi:10.3389/fpls.2024.1362277)
Supplement: Supplementary file 18 [file Table_15.xlsx]

## Sheet: SLH
Table S17. Differentially expressed genes with DAS events in SLH.
142 DEGs with DAS events in SLH	gene name	SLH-0-A_CPM	SLH-0-B_CPM	SLH-0-C_CPM	SLH-3-A_CPM	SLH-3-B_CPM	SLH-3-C_CPM	SLH-12-A_CPM	SLH-12-B_CPM	SLH-12-C_CPM	SLH-24-A_CPM	SLH-24-B_CPM	SLH-24-C_CPM	COG_class	COG_class_annotation	GO_annotation	KEGG_annotation	KEGG_pathway_annotation	KOG_class	KOG_class_annotation	Pfam_annotation	Swiss-Prot_annotation	eggNOG_class	eggNOG_class_annotation	NR_annotation	GO_second_level_annotation
arahy.Tifrunner.gnm2.ann1.D58B9N	arahy.D58B9N	9.39258	7.98447	8.83126	6.50222	4.70957	6.36715	3.17536	1.65107	2.95086	2.75639	1.54876	1.36788	--	--	Molecular Function: molecular_function (GO:0003674);; Molecular Function: nucleic acid binding (GO:0003676);; Molecular Function: RNA binding (GO:0003723);; Molecular Function: double-stranded RNA binding (GO:0003725);; Molecular Function: catalytic activity (GO:0003824);; Molecular Function: nuclease activity (GO:0004518);; Molecular Function: endonuclease activity (GO:0004519);; Molecular Funct…	--	--	--	--	Double-stranded RNA binding motif	--	--	--	double-stranded RNA-binding protein 4 isoform X1 [Arachis duranensis]	molecular function: binding (GO:0005488);; molecular function: catalytic activity (GO:0003824);; biological process: metabolic process (GO:0008152);; biological process: cellular process (GO:0009987);; cellular component: cell (GO:0005623);; cellular component: cell part (GO:0044464);; cellular component: organelle (GO:0043226);; biological process: biological regulation (GO:0065007);; biological…
arahy.Tifrunner.gnm2.ann1.LCXF9S	arahy.LCXF9S	26.9787	20.2397	16.6028	23.377	15.0344	17.4688	2.45369	4.54044	2.25654	5.97218	11.6157	8.20727	--	--	Biological Process: response to reactive oxygen species (GO:0000302);; Molecular Function: regulatory region nucleic acid binding (GO:0001067);; Biological Process: response to hypoxia (GO:0001666);; Molecular Function: molecular_function (GO:0003674);; Molecular Function: nucleic acid binding (GO:0003676);; Molecular Function: DNA binding (GO:0003677);; Molecular Function: transcription factor a…	K09419|1.6e-13|aip:107643215|K09419 heat shock transcription factor, other eukaryote | (RefSeq) heat stress transcription factor A-2 isoform X1	--	--	--	--	--	--	--	heat shock factor protein-like [Arachis hypogaea]	biological process: response to stimulus (GO:0050896);; molecular function: binding (GO:0005488);; molecular function: nucleic acid binding transcription factor activity (GO:0001071);; biological process: biological regulation (GO:0065007);; cellular component: cell (GO:0005623);; cellular component: cell part (GO:0044464);; cellular component: organelle (GO:0043226);; biological process: cellula…
arahy.Tifrunner.gnm2.ann1.KDA8ZP	arahy.KDA8ZP	8.19353	5.19919	8.12476	4.02519	3.62275	2.93868	1.29901	1.51348	0.867899	1.3782	2.32314	2.39379	--	--	Molecular Function: molecular_function (GO:0003674);; Molecular Function: transcription factor activity, sequence-specific DNA binding (GO:0003700);; Cellular Component: cellular_component (GO:0005575);; Cellular Component: intracellular (GO:0005622);; Cellular Component: cell (GO:0005623);; Cellular Component: nucleus (GO:0005634);; Biological Process: regulation of transcription, DNA-templated …	--	--	--	--	MYB-CC type transfactor, LHEQLE motif	Myb family transcription factor PHL8 OS=Arabidopsis thaliana OX=3702 GN=PHL8 PE=2 SV=1	--	--	hypothetical protein Ahy_A06g026171 isoform A [Arachis hypogaea]	molecular function: nucleic acid binding transcription factor activity (GO:0001071);; biological process: biological regulation (GO:0065007);; cellular component: cell (GO:0005623);; cellular component: cell part (GO:0044464);; cellular component: organelle (GO:0043226);; biological process: developmental process (GO:0032502)
arahy.Tifrunner.gnm2.ann1.1U7IT4	arahy.1U7IT4	74.741	54.5915	60.9357	46.5993	30.7933	31.1827	21.3615	19.2625	34.3688	5.97218	4.64629	7.8653	--	--	Cellular Component: cellular_component (GO:0005575);; Cellular Component: intracellular (GO:0005622);; Cellular Component: cell (GO:0005623);; Cellular Component: cytoplasm (GO:0005737);; Biological Process: transport (GO:0006810);; Biological Process: endocytosis (GO:0006897);; Biological Process: receptor-mediated endocytosis (GO:0006898);; Biological Process: organelle organization (GO:0006996…	--	--	[R]	General function prediction only	--	J domain-containing protein required for chloroplast accumulation response 1 OS=Arabidopsis thaliana OX=3702 GN=JAC1 PE=1 SV=1	--	--	J domain-containing protein required for chloroplast accumulation response 1 isoform X2 [Arachis hypogaea]	cellular component: cell (GO:0005623);; cellular component: cell part (GO:0044464);; biological process: localization (GO:0051179);; biological process: cellular process (GO:0009987);; biological process: cellular component organization or biogenesis (GO:0071840);; biological process: single-organism process (GO:0044699);; biological process: response to stimulus (GO:0050896);; cellular component…
arahy.Tifrunner.gnm2.ann1.7GC7Z1	arahy.7GC7Z1	12.1904	7.79878	8.12476	2.78667	6.52094	3.10195	0.144335	1.51348	0.867899	2.45013	1.54876	0.34197	--	--	Molecular Function: DNA binding (GO:0003677);;	--	--	--	--	--	--	--	--	uncharacterized protein LOC114924994 [Arachis hypogaea]	molecular function: binding (GO:0005488)
arahy.Tifrunner.gnm2.ann1.4SGX54	arahy.4SGX54	63.35	35.0945	32.3224	23.9963	43.8352	33.1418	11.8354	16.2355	16.6637	10.7193	13.9389	9.74614	[R]	General function prediction only	Molecular Function: zinc ion binding (GO:0008270);; Molecular Function: oxidoreductase activity (GO:0016491);;	K00121|2.2e-44|gsl:Gasu_38040|K00121 S-(hydroxymethyl)glutathione dehydrogenase / alcohol dehydrogenase [EC:1.1.1.284 1.1.1.1] | (RefSeq) alcohol dehydrogenase (zinc-containing)	Glycolysis / Gluconeogenesis (ko00010);; Fatty acid degradation (ko00071);; Tyrosine metabolism (ko00350);; Carbon metabolism (ko01200)	[Q]	Secondary metabolites biosynthesis, transport and catabolism	Zinc-binding dehydrogenase	CYP enzymes assisting alcohol dehydrogenase OS=Catharanthus roseus OX=4058 GN=CYPADH PE=1 SV=1	--	--	uncharacterized protein LOC112791045 [Arachis hypogaea]	molecular function: binding (GO:0005488);; molecular function: catalytic activity (GO:0003824)
arahy.Tifrunner.gnm2.ann1.YJI1GZ	arahy.YJI1GZ	29.177	20.7968	23.6678	15.3267	18.1137	13.0608	9.23742	2.75178	7.98467	12.5569	7.12431	10.772	[G]	Carbohydrate transport and metabolism	Biological Process: cellular glucose homeostasis (GO:0001678);; Molecular Function: hexokinase activity (GO:0004396);; Molecular Function: ATP binding (GO:0005524);; Molecular Function: glucose binding (GO:0005536);; Biological Process: glycolytic process (GO:0006096);;	K00844|2.0e-49|adu:107478574|K00844 hexokinase [EC:2.7.1.1] | (RefSeq) hexokinase-1	Glycolysis / Gluconeogenesis (ko00010);; Fructose and mannose metabolism (ko00051);; Galactose metabolism (ko00052);; Starch and sucrose metabolism (ko00500);; Amino sugar and nucleotide sugar metabolism (ko00520);; Carbon metabolism (ko01200)	[G]	Carbohydrate transport and metabolism	Hexokinase	Hexokinase-1 OS=Spinacia oleracea OX=3562 GN=HXK1 PE=2 SV=1	--	--	hypothetical protein Ahy_B08g090091 isoform A [Arachis hypogaea]	biological process: cellular process (GO:0009987);; biological process: single-organism process (GO:0044699);; biological process: biological regulation (GO:0065007);; molecular function: catalytic activity (GO:0003824);; biological process: metabolic process (GO:0008152);; molecular function: binding (GO:0005488)
arahy.Tifrunner.gnm2.ann1.GJ1EJQ	arahy.GJ1EJQ	60.5522	55.1485	51.9278	55.1141	52.3487	45.2231	22.3719	20.3632	24.9955	9.18797	6.19505	3.07773	--	--	Molecular Function: DNA binding (GO:0003677);;	K05857|1.6e-15|aip:107646178|K05857 phosphatidylinositol phospholipase C, delta [EC:3.1.4.11] | (RefSeq) LOW QUALITY PROTEIN: phosphoinositide phospholipase C 8	Inositol phosphate metabolism (ko00562);; Phosphatidylinositol signaling system (ko04070)	--	--	NUMOD3 motif	--	--	--	uncharacterized protein LOC112735018 [Arachis hypogaea]	molecular function: binding (GO:0005488)
arahy.Tifrunner.gnm2.ann1.QI9TW4	arahy.QI9TW4	18.1856	15.4119	13.4235	7.12148	9.60028	10.9384	1.01034	0.963124	0.694319	0.459399	0.619505	1.36788	--	--	--	K11426|3.6e-35|aip:107632107|K11426 [histone H3]-lysine4/36 N-trimethyltransferase SMYD [EC:2.1.1.354 2.1.1.357] | (RefSeq) histone-lysine N-methyltransferase ASHR2	Lysine degradation (ko00310)	[B]	Chromatin structure and dynamics	--	Histone-lysine N-methyltransferase ASHR2 OS=Arabidopsis thaliana OX=3702 GN=ASHR2 PE=2 SV=3	--	--	uncharacterized protein LOC112720257 isoform X5 [Arachis hypogaea]	--
arahy.Tifrunner.gnm2.ann1.G0LEXN	arahy.G0LEXN	222.424	193.67	242.153	100.475	82.0552	64.8143	219.1	115.025	126.192	111.328	82.2393	128.923	--	--	Cellular Component: nucleosome (GO:0000786);; Molecular Function: DNA binding (GO:0003677);; Cellular Component: nucleus (GO:0005634);; Biological Process: nucleosome assembly (GO:0006334);; Cellular Component: host cell nucleus (GO:0042025);;	K11275|1.9e-44|adu:107473451|K11275 histone H1/5 | (RefSeq) histone H1	--	--	--	linker histone H1 and H5 family	Histone H1.2 OS=Arabidopsis thaliana OX=3702 GN=At2g30620 PE=1 SV=1	--	--	histone H1 [Arachis hypogaea]	cellular component: cell (GO:0005623);; cellular component: macromolecular complex (GO:0032991);; cellular component: organelle (GO:0043226);; cellular component: organelle part (GO:0044422);; cellular component: cell part (GO:0044464);; molecular function: binding (GO:0005488);; biological process: cellular process (GO:0009987);; biological process: cellular component organization or biogenesis …
arahy.Tifrunner.gnm2.ann1.NJ8Y8Y	arahy.NJ8Y8Y	54.7567	77.9878	83.5438	33.9045	25.3592	29.8766	42.0014	22.7022	75.6808	35.5268	6.19505	16.2436	[E]	Amino acid transport and metabolism	Molecular Function: metalloendopeptidase activity (GO:0004222);; Molecular Function: metal ion binding (GO:0046872);;	K01414|0.0e+00|adu:107487226|K01414 oligopeptidase A [EC:3.4.24.70] | (RefSeq) probable cytosolic oligopeptidase A	--	[O]	Posttranslational modification, protein turnover, chaperones	Peptidase family M3	Organellar oligopeptidase A, chloroplastic/mitochondrial OS=Arabidopsis thaliana OX=3702 GN=OOP PE=1 SV=1	--	--	probable cytosolic oligopeptidase A [Arachis hypogaea]	molecular function: catalytic activity (GO:0003824);; biological process: metabolic process (GO:0008152);; molecular function: binding (GO:0005488)
arahy.Tifrunner.gnm2.ann1.DV46W1	arahy.DV46W1	186.053	49.2066	238.621	41.0259	105.422	110.364	265.431	34.1221	69.2583	32.4642	11.1511	33.684	--	--	Cellular Component: plasma membrane (GO:0005886);; Biological Process: carbohydrate transport (GO:0008643);; Cellular Component: integral component of membrane (GO:0016021);;	K15382|1.3e-100|adu:107463603|K15382 solute carrier family 50 (sugar transporter) | (RefSeq) bidirectional sugar transporter SWEET12	--	[R]	General function prediction only	Sugar efflux transporter for intercellular exchange	Bidirectional sugar transporter SWEET14 OS=Oryza sativa subsp. indica OX=39946 GN=SWEET14 PE=2 SV=1	--	--	bidirectional sugar transporter SWEET12 [Arachis hypogaea]	cellular component: cell (GO:0005623);; cellular component: membrane (GO:0016020);; cellular component: cell part (GO:0044464);; biological process: single-organism process (GO:0044699);; biological process: localization (GO:0051179);; cellular component: membrane part (GO:0044425)
arahy.Tifrunner.gnm2.ann1.CX54DC	arahy.CX54DC	99.9211	113.639	101.206	105.119	122.992	123.588	88.7658	99.8897	104.495	43.3366	24.4705	22.57	[Q]	Secondary metabolites biosynthesis, transport and catabolism	Molecular Function: dioxygenase activity (GO:0051213);;	K00465|0.0e+00|aip:107613055|K00465 carotenoid 9,10(9',10')-cleavage dioxygenase 1 [EC:1.13.11.-] | (RefSeq) carotenoid 9,10(9',10')-cleavage dioxygenase 1 isoform X2	--	[Q]	Secondary metabolites biosynthesis, transport and catabolism	Retinal pigment epithelial membrane protein	Carotenoid 9,10(9&apos;,10&apos;)-cleavage dioxygenase 1 OS=Pisum sativum OX=3888 GN=CCD1 PE=2 SV=1	--	--	carotenoid 9,10(9&apos;,10&apos;)-cleavage dioxygenase 1 isoform X1 [Arachis ipaensis]	molecular function: catalytic activity (GO:0003824);; biological process: metabolic process (GO:0008152);; biological process: single-organism process (GO:0044699)
arahy.Tifrunner.gnm2.ann1.T05FEK	arahy.T05FEK	42.1667	68.8893	76.832	47.2185	44.5598	45.2231	41.857	24.4909	29.8557	24.8075	17.3461	13.5078	[H]	Coenzyme transport and metabolism	--	K22857|5.5e-147|aip:107628927|K22857 EEF1A lysine methyltransferase 4 [EC:2.1.1.-] | (RefSeq) methyltransferase-like protein 13	--	[E]	Amino acid transport and metabolism	Methyltransferase domain	--	--	--	EEF1A lysine methyltransferase 4 [Arachis hypogaea]	--
arahy.Tifrunner.gnm2.ann1.UQNU32	arahy.UQNU32	16.1872	21.7252	25.7873	19.5067	23.3667	24.9788	32.1866	21.8767	14.9279	7.50351	2.16827	2.56477	[E]	Amino acid transport and metabolism	Molecular Function: hydrolase activity, acting on ester bonds (GO:0016788);;	K23978|5.5e-92|aip:107632193|K23978 isoamyl acetate esterase [EC:3.1.1.112] | (RefSeq) GDSL esterase/lipase At5g62930	--	[I]	Lipid transport and metabolism	GDSL-like Lipase/Acylhydrolase	GDSL esterase/lipase At5g62930 OS=Arabidopsis thaliana OX=3702 GN=At5g62930 PE=2 SV=3	--	--	GDSL esterase/lipase At5g62930 [Arachis ipaensis]	molecular function: catalytic activity (GO:0003824)
arahy.Tifrunner.gnm2.ann1.J3GQ4Y	arahy.J3GQ4Y	64.7488	46.2356	50.3382	30.8082	27.5329	26.7747	23.3822	29.9944	39.4026	22.3574	20.4437	17.0985	--	--	--	--	--	--	--	SOUL heme-binding protein	Heme-binding-like protein At3g10130, chloroplastic OS=Arabidopsis thaliana OX=3702 GN=At3g10130 PE=1 SV=1	--	--	heme-binding-like protein At3g10130, chloroplastic isoform X2 [Arachis hypogaea]	--
arahy.Tifrunner.gnm2.ann1.N5TGRV	arahy.N5TGRV	34.3728	39.3653	26.1405	26.6282	23.0044	20.7341	20.0625	22.5646	21.5239	11.0256	11.1511	6.15546	[R]	General function prediction only	Biological Process: lipid metabolic process (GO:0006629);; Cellular Component: integral component of membrane (GO:0016021);; Molecular Function: oxidoreductase activity, acting on the CH-CH group of donors (GO:0016627);;	--	--	[R]	General function prediction only	Protein of unknown function (DUF1295)	--	--	--	hypothetical protein Ahy_A03g010743 isoform B [Arachis hypogaea]	biological process: metabolic process (GO:0008152);; biological process: single-organism process (GO:0044699);; cellular component: membrane (GO:0016020);; cellular component: membrane part (GO:0044425);; molecular function: catalytic activity (GO:0003824)
arahy.Tifrunner.gnm2.ann1.2GZ3LH	arahy.2GZ3LH	198.243	198.683	190.932	166.736	203.598	180.403	160.644	127.27	154.312	56.3529	52.6579	48.2177	[P]	Inorganic ion transport and metabolism	Biological Process: potassium ion transport (GO:0006813);; Molecular Function: solute:proton antiporter activity (GO:0015299);; Cellular Component: integral component of membrane (GO:0016021);;	K07305|4.3e-85|adu:107480533|K07305 peptide-methionine (R)-S-oxide reductase [EC:1.8.4.12] | (RefSeq) peptide methionine sulfoxide reductase B5	--	[P]	Inorganic ion transport and metabolism	Sodium/hydrogen exchanger family	K(+) efflux antiporter 3, chloroplastic OS=Arabidopsis thaliana OX=3702 GN=KEA3 PE=1 SV=2	--	--	hypothetical protein Ahy_A03g011777 isoform C [Arachis hypogaea]	biological process: localization (GO:0051179);; molecular function: transporter activity (GO:0005215);; biological process: single-organism process (GO:0044699);; cellular component: membrane (GO:0016020);; cellular component: membrane part (GO:0044425)
arahy.Tifrunner.gnm2.ann1.ILAW0V	arahy.ILAW0V	149.882	187.171	180.511	202.033	187.296	194.933	113.014	129.609	71.1677	56.1998	36.3959	18.4664	--	--	Cellular Component: cellular_component (GO:0005575);; Cellular Component: intracellular (GO:0005622);; Cellular Component: cell (GO:0005623);; Cellular Component: cytoplasm (GO:0005737);; Biological Process: coenzyme metabolic process (GO:0006732);; Biological Process: biological_process (GO:0008150);; Biological Process: metabolic process (GO:0008152);; Biological Process: biosynthetic process (…	K17637|2.7e-49|obr:102713820|K17637 exocyst complex component 2 | (RefSeq) exocyst complex component SEC5A-like	--	--	--	PAP_fibrillin	Fibrillin-5, chloroplastic OS=Arabidopsis thaliana OX=3702 GN=FBN5 PE=1 SV=1	--	--	hypothetical protein Ahy_A03g012068 isoform C [Arachis hypogaea]	cellular component: cell (GO:0005623);; cellular component: cell part (GO:0044464);; biological process: metabolic process (GO:0008152);; biological process: cellular process (GO:0009987);; cellular component: organelle (GO:0043226);; cellular component: organelle part (GO:0044422);; biological process: single-organism process (GO:0044699)
arahy.Tifrunner.gnm2.ann1.1U19Q5	arahy.1U19Q5	20.3839	27.1101	21.0184	20.7452	15.9401	18.4484	28.7226	20.088	18.7466	11.3318	4.95604	6.15546	[J]	Translation, ribosomal structure and biogenesis	Molecular Function: GTP binding (GO:0005525);;	K03665|5.0e-302|adu:107493107|K03665 GTPase | (RefSeq) uncharacterized protein LOC107493107 isoform X2	--	[R]	General function prediction only	GTP-binding GTPase N-terminal	GTP-binding protein At3g49725, chloroplastic OS=Arabidopsis thaliana OX=3702 GN=At3g49725 PE=2 SV=2	--	--	hypothetical protein Ahy_A06g026291 isoform B [Arachis hypogaea]	molecular function: binding (GO:0005488)
arahy.Tifrunner.gnm2.ann1.8KP8XF	arahy.8KP8XF	48.162	28.2242	21.7249	32.6659	36.5897	27.2645	16.3098	8.66812	21.0031	5.81905	7.43406	6.32644	--	--	--	--	--	--	--	--	--	--	--	hypothetical protein Ahy_A07g036162 isoform D [Arachis hypogaea]	--
arahy.Tifrunner.gnm2.ann1.96LFE1	arahy.96LFE1	29.9763	21.9109	21.195	14.5526	14.491	13.2241	12.1241	4.40285	6.42245	12.5569	7.89869	9.0622	--	--	Molecular Function: catalytic activity (GO:0003824);; Molecular Function: potassium ion transmembrane transporter activity (GO:0015079);; Cellular Component: integral component of membrane (GO:0016021);; Biological Process: positive regulation of growth (GO:0045927);; Molecular Function: metal ion binding (GO:0046872);;	--	--	--	--	Protein of unknown function (DUF668)	Protein PSK SIMULATOR 1 OS=Arabidopsis thaliana OX=3702 GN=PSI1 PE=1 SV=2	--	--	hypothetical protein Ahy_A08g037506 [Arachis hypogaea]	molecular function: catalytic activity (GO:0003824);; molecular function: transporter activity (GO:0005215);; biological process: localization (GO:0051179);; cellular component: membrane (GO:0016020);; cellular component: membrane part (GO:0044425);; biological process: biological regulation (GO:0065007);; molecular function: binding (GO:0005488)
arahy.Tifrunner.gnm2.ann1.BR1VS7	arahy.BR1VS7	38.3697	45.4929	39.3874	63.7837	36.0463	40.3253	31.6093	29.4441	32.633	20.2135	10.5316	12.3109	--	--	Cellular Component: cellular_component (GO:0005575);; Cellular Component: intracellular (GO:0005622);; Cellular Component: cell (GO:0005623);; Cellular Component: cytoplasm (GO:0005737);; Cellular Component: cytosol (GO:0005829);; Cellular Component: chloroplast (GO:0009507);; Cellular Component: plastid (GO:0009536);; Cellular Component: organelle (GO:0043226);; Cellular Component: membrane-boun…	--	--	[G]	Carbohydrate transport and metabolism	Histidine phosphatase superfamily (branch 1)	Phosphoglycerate mutase-like protein 1 OS=Arabidopsis thaliana OX=3702 GN=At5g64460 PE=2 SV=1	--	--	hypothetical protein Ahy_A08g038606 isoform A [Arachis hypogaea]	cellular component: cell (GO:0005623);; cellular component: cell part (GO:0044464);; cellular component: organelle (GO:0043226)
arahy.Tifrunner.gnm2.ann1.2T6Q54	arahy.2T6Q54	27.9779	18.3828	25.434	18.423	14.491	16.1628	23.0935	10.3192	19.4409	14.7008	8.5182	11.285	[V]	Defense mechanisms	Molecular Function: antiporter activity (GO:0015297);; Cellular Component: integral component of membrane (GO:0016021);; Molecular Function: xenobiotic transporter activity (GO:0042910);;	K20456|1.6e-18|smo:SELMODRAFT_417928|K20456 oxysterol-binding protein 1 | (RefSeq) hypothetical protein	--	[R]	General function prediction only	--	Protein DETOXIFICATION 44, chloroplastic OS=Arabidopsis thaliana OX=3702 GN=DTX44 PE=2 SV=1	--	--	hypothetical protein Ahy_B02g061359 isoform C [Arachis hypogaea]	molecular function: transporter activity (GO:0005215);; biological process: localization (GO:0051179);; cellular component: membrane (GO:0016020);; cellular component: membrane part (GO:0044425)
arahy.Tifrunner.gnm2.ann1.P3D778	arahy.P3D778	47.7623	44.0074	52.2811	45.5156	50.8996	40.3253	36.9497	18.7121	26.9049	25.8795	20.1339	15.9016	--	--	Molecular Function: antiporter activity (GO:0015297);; Cellular Component: integral component of membrane (GO:0016021);; Molecular Function: xenobiotic transporter activity (GO:0042910);;	K20456|1.9e-10|smo:SELMODRAFT_417928|K20456 oxysterol-binding protein 1 | (RefSeq) hypothetical protein	--	[R]	General function prediction only	--	Protein DETOXIFICATION 44, chloroplastic OS=Arabidopsis thaliana OX=3702 GN=DTX44 PE=2 SV=1	--	--	LRR receptor-like serine/threonine-protein kinase FEI 2 [Arachis hypogaea]	molecular function: transporter activity (GO:0005215);; biological process: localization (GO:0051179);; cellular component: membrane (GO:0016020);; cellular component: membrane part (GO:0044425)
arahy.Tifrunner.gnm2.ann1.V7MLFS	arahy.V7MLFS	17.9858	23.582	20.6652	22.1385	29.1631	28.0808	16.0211	20.5008	14.5807	6.58471	1.54876	2.05182	[Q]	Secondary metabolites biosynthesis, transport and catabolism	Molecular Function: nucleoside-triphosphate diphosphatase activity (GO:0047429);;	K06287|5.1e-94|aip:107613953|K06287 septum formation protein | (RefSeq) maf-like protein DDB_G0281937	--	[D]	Cell cycle control, cell division, chromosome partitioning	Maf-like protein	--	--	--	maf-like protein DDB_G0281937 [Arachis ipaensis]	molecular function: catalytic activity (GO:0003824)
arahy.Tifrunner.gnm2.ann1.PHR55S	arahy.PHR55S	23.1817	11.1411	18.1924	8.36	16.3024	11.1017	5.34038	8.53053	14.7543	6.89098	5.57555	7.18137	--	--	Molecular Function: transcription cofactor activity (GO:0003712);; Biological Process: regulation of transcription, DNA-templated (GO:0006355);;	K14972|1.0e-25|lang:109347762|K14972 PAX-interacting protein 1 | (RefSeq) mediator of RNA polymerase II transcription subunit 15a-like	--	--	--	KIX domain	Mediator of RNA polymerase II transcription subunit 15a OS=Arabidopsis thaliana OX=3702 GN=MED15A PE=1 SV=1	--	--	mediator of RNA polymerase II transcription subunit 15a isoform X1 [Arachis ipaensis]	molecular function: transcription factor activity, protein binding (GO:0000988);; biological process: biological regulation (GO:0065007)
arahy.Tifrunner.gnm2.ann1.9C1VP5	arahy.9C1VP5	24.3807	24.5105	21.195	19.6615	17.208	17.1423	18.1862	23.5277	15.4486	12.8632	10.3767	7.52334	--	--	Molecular Function: thiol-dependent ubiquitin-specific protease activity (GO:0004843);; Biological Process: protein deubiquitination (GO:0016579);; Biological Process: ubiquitin-dependent ERAD pathway (GO:0030433);;	K18342|8.4e-14|atr:105420712|K18342 OTU domain-containing protein 6 [EC:3.4.19.12] | (RefSeq) OTU domain-containing protein At3g57810-like isoform X2	--	--	--	OTU-like cysteine protease	OVARIAN TUMOR DOMAIN-containing deubiquitinating enzyme 3 OS=Arabidopsis thaliana OX=3702 GN=OTU3 PE=1 SV=1	--	--	OTU domain-containing protein At3g57810 isoform X1 [Arachis hypogaea]	molecular function: catalytic activity (GO:0003824);; biological process: metabolic process (GO:0008152);; biological process: cellular process (GO:0009987);; biological process: single-organism process (GO:0044699);; biological process: response to stimulus (GO:0050896)
arahy.Tifrunner.gnm2.ann1.F3SGCQ	arahy.F3SGCQ	53.3578	153.376	90.7854	76.1689	99.2632	61.3859	154.005	95.3493	80.0202	7.80978	1.85852	5.6425	[O]	Posttranslational modification, protein turnover, chaperones	Molecular Function: peptidyl-prolyl cis-trans isomerase activity (GO:0003755);;	K01802|8.3e-131|adu:107487088|K01802 peptidylprolyl isomerase [EC:5.2.1.8] | (RefSeq) peptidyl-prolyl cis-trans isomerase FKBP18, chloroplastic	--	[O]	Posttranslational modification, protein turnover, chaperones	FKBP-type peptidyl-prolyl cis-trans isomerase	Peptidyl-prolyl cis-trans isomerase FKBP18, chloroplastic OS=Arabidopsis thaliana OX=3702 GN=FKBP18 PE=1 SV=2	--	--	peptidyl-prolyl cis-trans isomerase FKBP18, chloroplastic [Arachis duranensis]	molecular function: catalytic activity (GO:0003824)
arahy.Tifrunner.gnm2.ann1.63W3DY	arahy.63W3DY	9.59242	18.5685	18.7223	19.8163	15.9401	13.5506	29.1556	13.071	11.4563	6.58471	1.54876	2.39379	[O]	Posttranslational modification, protein turnover, chaperones	Molecular Function: peptidyl-prolyl cis-trans isomerase activity (GO:0003755);;	K01802|5.7e-13|cre:CHLREDRAFT_79446|K01802 peptidylprolyl isomerase [EC:5.2.1.8] | (RefSeq) FKB16-3; peptidyl-prolyl cis-trans isomerase, FKBP-type	--	--	--	FKBP-type peptidyl-prolyl cis-trans isomerase	Peptidyl-prolyl cis-trans isomerase FKBP20-2, chloroplastic OS=Arabidopsis thaliana OX=3702 GN=FKBP20-2 PE=1 SV=1	--	--	peptidyl-prolyl cis-trans isomerase FKBP20-2, chloroplastic [Arachis ipaensis]	molecular function: catalytic activity (GO:0003824)
arahy.Tifrunner.gnm2.ann1.IL3HUZ	arahy.IL3HUZ	44.9645	44.5645	28.7899	29.1052	31.699	36.7336	20.3512	21.0511	25.8634	9.03484	4.95604	6.8394	--	--	Molecular Function: translation release factor activity (GO:0003747);;	K15033|8.5e-83|aip:107630544|K15033 peptidyl-tRNA hydrolase ICT1 [EC:3.1.1.29] | (RefSeq) peptidyl-tRNA hydrolase ICT1, mitochondrial isoform X2	--	[J]	Translation, ribosomal structure and biogenesis	--	--	--	--	peptidyl-tRNA hydrolase ICT1, mitochondrial isoform X2 [Arachis ipaensis]	molecular function: binding (GO:0005488);; biological process: metabolic process (GO:0008152);; biological process: cellular process (GO:0009987);; biological process: single-organism process (GO:0044699);; biological process: cellular component organization or biogenesis (GO:0071840)
arahy.Tifrunner.gnm2.ann1.J20DWG	arahy.J20DWG	28.7773	35.2802	29.3198	36.5363	30.2499	33.4684	24.3925	29.9944	28.9878	14.0882	5.11092	4.61659	[J]	Translation, ribosomal structure and biogenesis	Biological Process: tRNA threonylcarbamoyladenosine modification (GO:0002949);; Molecular Function: metalloendopeptidase activity (GO:0004222);; Cellular Component: mitochondrion (GO:0005739);; Molecular Function: metal ion binding (GO:0046872);; Molecular Function: N(6)-L-threonylcarbamoyladenine synthase (GO:0061711);;	K01409|9.1e-257|adu:107475504|K01409 N6-L-threonylcarbamoyladenine synthase [EC:2.3.1.234] | (RefSeq) probable tRNA N6-adenosine threonylcarbamoyltransferase, mitochondrial	--	[O]	Posttranslational modification, protein turnover, chaperones	tRNA N6-adenosine threonylcarbamoyltransferase	Probable tRNA N6-adenosine threonylcarbamoyltransferase, mitochondrial OS=Arabidopsis thaliana OX=3702 GN=GCP1 PE=2 SV=2	--	--	probable tRNA N6-adenosine threonylcarbamoyltransferase, mitochondrial isoform X1 [Arachis hypogaea]	biological process: metabolic process (GO:0008152);; biological process: cellular process (GO:0009987);; molecular function: catalytic activity (GO:0003824);; cellular component: cell (GO:0005623);; cellular component: organelle (GO:0043226);; cellular component: cell part (GO:0044464);; molecular function: binding (GO:0005488)
arahy.Tifrunner.gnm2.ann1.4H7469	arahy.4H7469	28.3776	128.123	121.165	34.0593	0	213.544	0	0	15.6222	0	0.619505	0	--	--	Molecular Function: hydrolase activity, hydrolyzing O-glycosyl compounds (GO:0004553);; Cellular Component: cell wall (GO:0005618);; Biological Process: xyloglucan metabolic process (GO:0010411);; Molecular Function: xyloglucan:xyloglucosyl transferase activity (GO:0016762);; Biological Process: cell wall biogenesis (GO:0042546);; Cellular Component: apoplast (GO:0048046);; Biological Process: ce…	K08235|1.4e-175|adu:107487609|K08235 xyloglucan:xyloglucosyl transferase [EC:2.4.1.207] | (RefSeq) probable xyloglucan endotransglucosylase/hydrolase protein 7	--	--	--	Glycosyl hydrolases family 16	Probable xyloglucan endotransglucosylase/hydrolase protein 6 OS=Arabidopsis thaliana OX=3702 GN=XTH6 PE=2 SV=2	--	--	probable xyloglucan endotransglucosylase/hydrolase protein 6 [Arachis hypogaea]	molecular function: catalytic activity (GO:0003824);; cellular component: cell (GO:0005623);; cellular component: cell part (GO:0044464);; biological process: metabolic process (GO:0008152);; biological process: cellular process (GO:0009987);; biological process: cellular component organization or biogenesis (GO:0071840);; cellular component: extracellular region (GO:0005576)
arahy.Tifrunner.gnm2.ann1.EU6551	arahy.EU6551	17.3863	8.35584	13.0703	10.2178	7.06435	9.30584	7.21673	6.46669	8.50541	3.36892	4.02678	2.2228	--	--	--	K11876|1.5e-155|adu:107476728|K11876 proteasome assembly chaperone 2 | (RefSeq) proteasome assembly chaperone 2 isoform X1	--	[S]	Function unknown	PAC2 family	--	--	--	proteasome assembly chaperone 2 isoform X2 [Arachis hypogaea]	--
arahy.Tifrunner.gnm2.ann1.68EW5P	arahy.68EW5P	3.797	6.3133	7.06501	4.48963	3.44161	6.36715	4.76304	2.33902	2.25654	1.68446	1.54876	1.36788	--	--	--	--	--	[S]	Function unknown	Abhydrolase domain containing 18	--	--	--	protein ABHD18 [Arachis hypogaea]	--
arahy.Tifrunner.gnm2.ann1.85NLUF	arahy.85NLUF	49.1612	69.2606	60.5825	65.0222	63.7603	61.8756	71.0126	79.8017	68.9111	33.383	28.9619	18.6374	--	--	Molecular Function: calcium ion binding (GO:0005509);; Cellular Component: photosystem II oxygen evolving complex (GO:0009654);; Biological Process: photosynthesis (GO:0015979);; Cellular Component: extrinsic component of membrane (GO:0019898);;	--	--	--	--	PsbP	PsbP domain-containing protein 4, chloroplastic OS=Arabidopsis thaliana OX=3702 GN=PPD4 PE=1 SV=2	--	--	psbP domain-containing protein 4, chloroplastic [Arachis hypogaea]	molecular function: binding (GO:0005488);; cellular component: cell (GO:0005623);; cellular component: membrane (GO:0016020);; cellular component: macromolecular complex (GO:0032991);; cellular component: membrane part (GO:0044425);; cellular component: cell part (GO:0044464);; biological process: metabolic process (GO:0008152);; biological process: cellular process (GO:0009987)
arahy.Tifrunner.gnm2.ann1.427FHC	arahy.427FHC	162.272	247.519	257.696	175.25	220.263	213.381	286.071	155.751	160.561	92.7985	20.1339	20.0052	[P]	Inorganic ion transport and metabolism	Cellular Component: cellular_component (GO:0005575);; Cellular Component: intracellular (GO:0005622);; Cellular Component: cell (GO:0005623);; Cellular Component: cytoplasm (GO:0005737);; Cellular Component: chloroplast (GO:0009507);; Cellular Component: chloroplast thylakoid (GO:0009534);; Cellular Component: chloroplast thylakoid membrane (GO:0009535);; Cellular Component: plastid (GO:0009536);…	--	--	--	--	Rhodanese-like domain	Rhodanese-like domain-containing protein 9, chloroplastic OS=Arabidopsis thaliana OX=3702 GN=STR9 PE=2 SV=1	--	--	rhodanese-like domain-containing protein 9, chloroplastic isoform X2 [Arachis duranensis]	cellular component: cell (GO:0005623);; cellular component: cell part (GO:0044464);; cellular component: organelle (GO:0043226);; cellular component: organelle part (GO:0044422);; cellular component: membrane (GO:0016020)
arahy.Tifrunner.gnm2.ann1.8C6B4V	arahy.8C6B4V	34.9724	73.7171	67.1176	43.8126	55.9714	52.7331	53.9811	30.82	23.6068	11.9444	2.32314	3.93265	[G]	Carbohydrate transport and metabolism	Molecular Function: ATP binding (GO:0005524);;	--	--	[O]	Posttranslational modification, protein turnover, chaperones	ATPase family associated with various cellular activities (AAA)	Ribulose bisphosphate carboxylase/oxygenase activase, chloroplastic OS=Oryza sativa subsp. japonica OX=39947 GN=RCA PE=1 SV=2	--	--	ribulose bisphosphate carboxylase/oxygenase activase, chloroplastic isoform X1 [Arachis ipaensis]	molecular function: binding (GO:0005488)
arahy.Tifrunner.gnm2.ann1.Z89BXU	arahy.Z89BXU	75.3405	73.3457	72.0631	47.8378	51.6241	52.4065	45.7541	39.9009	45.6515	28.4827	26.329	18.4664	[T]	Signal transduction mechanisms	Molecular Function: protein kinase activity (GO:0004672);; Molecular Function: ATP binding (GO:0005524);;	K07760|1.9e-14|ath:AT2G38620|K07760 cyclin-dependent kinase [EC:2.7.11.22] | (RefSeq) CDKB1;2; cyclin-dependent kinase B1;2	--	[R]	General function prediction only	Protein kinase domain	Serine/threonine-protein kinase STN7, chloroplastic OS=Arabidopsis thaliana OX=3702 GN=STN7 PE=1 SV=1	--	--	serine/threonine-protein kinase STN7, chloroplastic [Arachis hypogaea]	molecular function: catalytic activity (GO:0003824);; biological process: metabolic process (GO:0008152);; biological process: cellular process (GO:0009987);; molecular function: binding (GO:0005488)
arahy.Tifrunner.gnm2.ann1.Q0100G	arahy.Q0100G	24.3807	27.8528	43.8031	22.2933	40.2125	25.7951	35.6506	16.9235	19.2673	8.11604	8.36332	12.3109	[G]	Carbohydrate transport and metabolism	Cellular Component: integral component of membrane (GO:0016021);; Molecular Function: transmembrane transporter activity (GO:0022857);;	K03444|2.1e-264|aip:107631964|K03444 MFS transporter, SP family, ERD6-like sugar transporter | (RefSeq) sugar transporter ERD6-like 6 isoform X1	--	[R]	General function prediction only	Sugar (and other) transporter	Sugar transporter ERD6-like 6 OS=Arabidopsis thaliana OX=3702 GN=At1g75220 PE=1 SV=1	--	--	sugar transporter ERD6-like 6 isoform X1 [Arachis ipaensis]	cellular component: membrane (GO:0016020);; cellular component: membrane part (GO:0044425);; molecular function: transporter activity (GO:0005215);; biological process: localization (GO:0051179)
arahy.Tifrunner.gnm2.ann1.NH3SHZ	arahy.NH3SHZ	39.9684	38.0655	36.2082	34.9882	29.1631	28.244	25.9802	27.793	31.7651	16.2321	15.4876	16.5855	[H]	Coenzyme transport and metabolism	Molecular Function: methyltransferase activity (GO:0008168);;	--	--	--	--	Methyltransferase domain	Uncharacterized methyltransferase At1g78140, chloroplastic OS=Arabidopsis thaliana OX=3702 GN=At1g78140 PE=1 SV=1	--	--	uncharacterized methyltransferase At1g78140, chloroplastic isoform X1 [Arachis hypogaea]	molecular function: catalytic activity (GO:0003824)
arahy.Tifrunner.gnm2.ann1.CCZS04	arahy.CCZS04	25.7796	152.448	191.638	44.1222	79.157	146.771	183.738	57.7874	82.1032	26.0326	2.47802	1.02591	[R]	General function prediction only	Molecular Function: molecular_function (GO:0003674);; Molecular Function: binding (GO:0005488);; Molecular Function: copper ion binding (GO:0005507);; Cellular Component: cellular_component (GO:0005575);; Cellular Component: extracellular region (GO:0005576);; Cellular Component: intracellular (GO:0005622);; Cellular Component: cell (GO:0005623);; Cellular Component: cytoplasm (GO:0005737);; Biol…	K08956|1.5e-122|gra:105797721|K08956 AFG3 family protein [EC:3.4.24.-] | (RefSeq) ATP-dependent zinc metalloprotease FTSH 10, mitochondrial	--	[G]	Carbohydrate transport and metabolism	NAD(P)H-binding	Uncharacterized protein At2g37660, chloroplastic OS=Arabidopsis thaliana OX=3702 GN=At2g37660 PE=1 SV=2	--	--	uncharacterized protein At5g02240 isoform X1 [Arachis hypogaea]	molecular function: binding (GO:0005488);; cellular component: extracellular region (GO:0005576);; cellular component: cell (GO:0005623);; cellular component: cell part (GO:0044464);; biological process: response to stimulus (GO:0050896);; cellular component: organelle (GO:0043226);; cellular component: organelle part (GO:0044422);; biological process: multi-organism process (GO:0051704)
arahy.Tifrunner.gnm2.ann1.QUZ9E8	arahy.QUZ9E8	23.5814	54.5915	49.985	40.4067	48.5448	50.6107	54.2698	34.6725	30.3764	12.8632	1.39389	1.36788	[O]	Posttranslational modification, protein turnover, chaperones	Molecular Function: antioxidant activity (GO:0016209);; Molecular Function: oxidoreductase activity (GO:0016491);;	--	--	--	--	AhpC/TSA family	--	--	--	uncharacterized protein LOC107460628 [Arachis duranensis]	molecular function: antioxidant activity (GO:0016209);; molecular function: catalytic activity (GO:0003824)
arahy.Tifrunner.gnm2.ann1.1V42NR	arahy.1V42NR	24.3807	17.2687	15.543	13.0044	15.5778	16.9791	4.04137	6.74187	9.3733	6.27845	10.2218	6.66841	--	--	Cellular Component: integral component of membrane (GO:0016021);;	--	--	--	--	--	--	--	--	uncharacterized protein LOC107476864 [Arachis duranensis]	cellular component: membrane (GO:0016020);; cellular component: membrane part (GO:0044425)
arahy.Tifrunner.gnm2.ann1.GYZC8Z	arahy.GYZC8Z	106.316	238.791	213.717	162.246	181.862	203.912	282.03	219.592	182.953	88.3577	35.6216	24.2799	--	--	--	--	--	--	--	Tetratricopeptide repeat	Protein MET1, chloroplastic OS=Arabidopsis thaliana OX=3702 GN=MET1 PE=1 SV=1	--	--	uncharacterized protein LOC107480502 [Arachis duranensis]	--
arahy.Tifrunner.gnm2.ann1.IHN65J	arahy.IHN65J	10.9913	11.3268	12.5404	14.3978	13.7664	13.0608	9.38175	8.66812	8.85257	4.90025	3.2524	3.4197	--	--	Molecular Function: transcription cofactor activity (GO:0003712);; Biological Process: regulation of transcription, DNA-templated (GO:0006355);;	K14972|2.3e-14|egr:104420955|K14972 PAX-interacting protein 1 | (RefSeq) mediator of RNA polymerase II transcription subunit 15a isoform X1	--	--	--	KIX domain	Mediator of RNA polymerase II transcription subunit 15a OS=Arabidopsis thaliana OX=3702 GN=MED15A PE=1 SV=1	--	--	uncharacterized protein LOC107614045 isoform X7 [Arachis ipaensis]	molecular function: transcription factor activity, protein binding (GO:0000988);; biological process: biological regulation (GO:0065007)
arahy.Tifrunner.gnm2.ann1.RD16NV	arahy.RD16NV	26.1793	18.9399	20.1353	22.7578	21.7365	19.7545	19.7738	15.1348	21.871	12.8632	10.8413	7.52334	--	--	Molecular Function: nucleic acid binding (GO:0003676);; Molecular Function: zinc ion binding (GO:0008270);;	--	--	--	--	Zinc knuckle	--	--	--	uncharacterized protein LOC107631900 [Arachis ipaensis]	molecular function: binding (GO:0005488)
arahy.Tifrunner.gnm2.ann1.48HX9C	arahy.48HX9C	13.5893	14.2978	13.7768	11.9207	16.4835	10.2854	4.33004	7.15464	4.68665	3.67519	2.16827	1.70985	--	--	--	K11877|6.3e-79|aip:107644764|K11877 proteasome assembly chaperone 3 | (RefSeq) uncharacterized protein LOC107644764	--	[S]	Function unknown	Proteasome assembly chaperone 3	--	--	--	uncharacterized protein LOC107644764 [Arachis ipaensis]	--
ONT.22453	--	16.1872	10.9554	16.7794	14.0882	12.6796	9.4691	7.36107	6.3291	7.29035	7.65664	6.50481	4.27462	--	--	Molecular Function: catalytic activity (GO:0003824);;	K18999|9.8e-37|adu:107486465|K18999 RNA polymerase II C-terminal domain phosphatase-like 3/4 [EC:3.1.3.16] | (RefSeq) RNA polymerase II C-terminal domain phosphatase-like 3 isoform X1	--	--	--	Leucine Rich repeats (2 copies);; Leucine rich repeat;; Leucine Rich Repeat;; Leucine Rich repeat	Transcription factor bHLH7 OS=Arabidopsis thaliana OX=3702 GN=BHLH7 PE=1 SV=1	K	Transcription	uncharacterized protein LOC112728083 isoform X1 [Arachis hypogaea]	molecular function: catalytic activity (GO:0003824)
arahy.Tifrunner.gnm2.ann1.6PC78S	arahy.6PC78S	19.3847	13.9264	11.6573	11.1467	12.4985	8.16301	12.8458	7.15464	10.5884	5.20652	4.80117	3.93265	--	--	--	K03377|8.3e-06|gra:105781621|K03377 N-acetylneuraminate 9-O-acetyltransferase [EC:2.3.1.45] | (RefSeq) CAS1 domain-containing protein 1-like	--	--	--	--	--	--	--	uncharacterized protein LOC112789045 isoform X5 [Arachis hypogaea]	--
arahy.Tifrunner.gnm2.ann1.S2PB51	arahy.S2PB51	471.428	329.591	267.764	226.804	270.981	269.053	247.823	373.142	323.205	66.0003	59.1628	65.3162	[C]	Energy production and conversion	Molecular Function: hydrolase activity (GO:0016787);;	K01097|2.9e-13|atr:18432282|K01097 N-acylneuraminate-9-phosphatase [EC:3.1.3.29] | (RefSeq) N-acylneuraminate-9-phosphatase isoform X1	Amino sugar and nucleotide sugar metabolism (ko00520)	[R]	General function prediction only	Haloacid dehalogenase-like hydrolase	--	--	--	haloacid dehalogenase-like hydrolase domain-containing protein 3 [Arachis duranensis]	molecular function: catalytic activity (GO:0003824)
arahy.Tifrunner.gnm2.ann1.V4S00D	arahy.V4S00D	22.3823	16.7117	16.2495	13.3141	11.2305	8.48953	5.19605	5.36598	10.0676	5.20652	4.18166	4.61659	[J]	Translation, ribosomal structure and biogenesis	Molecular Function: arginine-tRNA ligase activity (GO:0004814);; Molecular Function: ATP binding (GO:0005524);; Cellular Component: cytoplasm (GO:0005737);; Biological Process: arginyl-tRNA aminoacylation (GO:0006420);;	K01887|0.0e+00|adu:107490332|K01887 arginyl-tRNA synthetase [EC:6.1.1.19] | (RefSeq) arginine--tRNA ligase, chloroplastic/mitochondrial	Aminoacyl-tRNA biosynthesis (ko00970)	[J]	Translation, ribosomal structure and biogenesis	tRNA synthetases class I (R)	Arginine--tRNA ligase, chloroplastic/mitochondrial OS=Arabidopsis thaliana OX=3702 GN=EMB1027 PE=1 SV=1	--	--	arginine--tRNA ligase, chloroplastic/mitochondrial [Arachis hypogaea]	molecular function: catalytic activity (GO:0003824);; molecular function: binding (GO:0005488);; cellular component: cell (GO:0005623);; cellular component: cell part (GO:0044464);; biological process: metabolic process (GO:0008152);; biological process: cellular process (GO:0009987);; biological process: single-organism process (GO:0044699)
arahy.Tifrunner.gnm2.ann1.ATM76I	arahy.ATM76I	125.901	59.605	53.3408	45.6704	42.5673	38.2029	11.2581	36.7363	35.4103	30.014	29.7363	17.9534	[E]	Amino acid transport and metabolism	Molecular Function: ornithine-oxo-acid transaminase activity (GO:0004587);; Molecular Function: pyridoxal phosphate binding (GO:0030170);; Molecular Function: ornithine(lysine) transaminase activity (GO:0050155);; Biological Process: L-proline biosynthetic process (GO:0055129);;	K00819|8.2e-205|aip:107632049|K00819 ornithine--oxo-acid transaminase [EC:2.6.1.13] | (RefSeq) ornithine aminotransferase, mitochondrial	Arginine and proline metabolism (ko00330)	[E]	Amino acid transport and metabolism	Aminotransferase class-III	Ornithine aminotransferase, mitochondrial OS=Arabidopsis thaliana OX=3702 GN=DELTA-OAT PE=1 SV=1	--	--	ornithine aminotransferase, mitochondrial [Arachis ipaensis]	molecular function: catalytic activity (GO:0003824);; molecular function: binding (GO:0005488);; biological process: metabolic process (GO:0008152);; biological process: cellular process (GO:0009987);; biological process: single-organism process (GO:0044699)
arahy.Tifrunner.gnm2.ann1.1PI95V	arahy.1PI95V	27.7781	59.4193	57.7565	38.3941	48.5448	52.7331	42.1457	21.0511	29.5086	13.0163	4.95604	6.66841	[HC]	Coenzyme transport and metabolism;; Energy production and conversion	Cellular Component: integral component of membrane (GO:0016021);; Biological Process: carotenoid biosynthetic process (GO:0016117);; Molecular Function: oxidoreductase activity, acting on paired donors, with incorporation or reduction of molecular oxygen (GO:0016705);;	K06444|3.6e-273|adu:107479054|K06444 lycopene epsilon-cyclase [EC:5.5.1.18] | (RefSeq) lycopene epsilon cyclase, chloroplastic	Carotenoid biosynthesis (ko00906)	--	--	Lycopene cyclase protein	Lycopene epsilon cyclase, chloroplastic OS=Arabidopsis thaliana OX=3702 GN=LUT2 PE=1 SV=2	--	--	lycopene epsilon cyclase, chloroplastic [Arachis duranensis]	cellular component: membrane (GO:0016020);; cellular component: membrane part (GO:0044425);; biological process: metabolic process (GO:0008152);; biological process: cellular process (GO:0009987);; biological process: single-organism process (GO:0044699);; molecular function: catalytic activity (GO:0003824)
arahy.Tifrunner.gnm2.ann1.P5534Y	arahy.P5534Y	97.3231	74.8312	94.3179	45.3607	51.8053	47.3455	71.8786	9.76883	50.6853	17.9165	6.96943	24.6218	--	--	Molecular Function: DNA binding (GO:0003677);; Cellular Component: nucleus (GO:0005634);;	K12133|0.0e+00|adu:107491892|K12133 MYB-related transcription factor LHY | (RefSeq) protein LHY isoform X1	Circadian rhythm - plant (ko04712)	[O]	Posttranslational modification, protein turnover, chaperones	Myb-like DNA-binding domain	Protein LHY OS=Arabidopsis thaliana OX=3702 GN=LHY PE=1 SV=2	--	--	hypothetical protein Ahy_B06g081616 isoform C [Arachis hypogaea]	molecular function: binding (GO:0005488);; cellular component: cell (GO:0005623);; cellular component: organelle (GO:0043226);; cellular component: cell part (GO:0044464)
arahy.Tifrunner.gnm2.ann1.J7VJ5I	arahy.J7VJ5I	135.493	110.668	143.596	69.6667	107.958	100.242	88.7658	38.525	60.7529	33.0767	28.1875	22.399	--	--	Molecular Function: DNA binding (GO:0003677);; Cellular Component: nucleus (GO:0005634);;	K12133|0.0e+00|aip:107624537|K12133 MYB-related transcription factor LHY | (RefSeq) protein LHY isoform X1	Circadian rhythm - plant (ko04712)	[O]	Posttranslational modification, protein turnover, chaperones	Myb-like DNA-binding domain	Protein LHY OS=Arabidopsis thaliana OX=3702 GN=LHY PE=1 SV=2	--	--	protein LHY isoform X1 [Arachis ipaensis]	molecular function: binding (GO:0005488);; cellular component: cell (GO:0005623);; cellular component: organelle (GO:0043226);; cellular component: cell part (GO:0044464)
arahy.Tifrunner.gnm2.ann1.3DBG0K	arahy.3DBG0K	634.499	1003.07	832.612	1119	855.511	949.195	728.312	887.45	587.567	278.702	123.591	90.451	[C]	Energy production and conversion	Biological Process: carbohydrate metabolic process (GO:0005975);; Biological Process: tricarboxylic acid cycle (GO:0006099);; Biological Process: malate metabolic process (GO:0006108);; Molecular Function: L-malate dehydrogenase activity (GO:0030060);;	K00026|8.7e-196|aip:107626268|K00026 malate dehydrogenase [EC:1.1.1.37] | (RefSeq) malate dehydrogenase 2, peroxisomal	Citrate cycle (TCA cycle) (ko00020);; Cysteine and methionine metabolism (ko00270);; Pyruvate metabolism (ko00620);; Glyoxylate and dicarboxylate metabolism (ko00630);; Carbon fixation in photosynthetic organisms (ko00710);; Carbon metabolism (ko01200)	[C]	Energy production and conversion	lactate/malate dehydrogenase, alpha/beta C-terminal domain	Malate dehydrogenase 2, glyoxysomal OS=Brassica napus OX=3708 GN=MDH2 PE=3 SV=1	--	--	malate dehydrogenase 2, peroxisomal [Arachis ipaensis]	biological process: metabolic process (GO:0008152);; biological process: cellular process (GO:0009987);; biological process: single-organism process (GO:0044699);; molecular function: catalytic activity (GO:0003824)
arahy.Tifrunner.gnm2.ann1.G7WV5I	arahy.G7WV5I	57.7544	59.0479	49.985	35.917	50.5373	47.1822	37.2383	31.5079	41.4856	17.9165	15.4876	20.1762	[E]	Amino acid transport and metabolism	Molecular Function: cysteine synthase activity (GO:0004124);; Biological Process: cysteine biosynthetic process from serine (GO:0006535);; Cellular Component: integral component of membrane (GO:0016021);;	K01738|3.9e-194|aip:107643408|K01738 cysteine synthase [EC:2.5.1.47] | (RefSeq) cysteine synthase isoform X1	Cysteine and methionine metabolism (ko00270);; Sulfur metabolism (ko00920);; Carbon metabolism (ko01200);; Biosynthesis of amino acids (ko01230)	[E]	Amino acid transport and metabolism	Pyridoxal-phosphate dependent enzyme	Cysteine synthase OS=Citrullus lanatus OX=3654 PE=1 SV=1	--	--	hypothetical protein Ahy_B05g077900 isoform A [Arachis hypogaea]	molecular function: catalytic activity (GO:0003824);; biological process: metabolic process (GO:0008152);; biological process: cellular process (GO:0009987);; biological process: single-organism process (GO:0044699);; cellular component: membrane (GO:0016020);; cellular component: membrane part (GO:0044425)
arahy.Tifrunner.gnm2.ann1.AX2CN5	arahy.AX2CN5	26.1793	21.7252	19.782	23.5319	20.1062	18.2852	11.6911	10.3192	14.06	14.0882	9.29258	8.03629	--	--	Molecular Function: N-acetylglucosaminylphosphatidylinositol deacetylase activity (GO:0000225);; Biological Process: GPI anchor biosynthetic process (GO:0006506);; Cellular Component: integral component of membrane (GO:0016021);;	K03434|1.8e-114|aip:107631546|K03434 N-acetylglucosaminylphosphatidylinositol deacetylase [EC:3.5.1.89] | (RefSeq) N-acetylglucosaminyl-phosphatidylinositol de-N-acetylase isoform X1	Glycosylphosphatidylinositol (GPI)-anchor biosynthesis (ko00563)	[M]	Cell wall/membrane/envelope biogenesis	GlcNAc-PI de-N-acetylase	--	--	--	N-acetylglucosaminyl-phosphatidylinositol de-N-acetylase isoform X1 [Arachis hypogaea]	molecular function: catalytic activity (GO:0003824);; biological process: metabolic process (GO:0008152);; biological process: cellular process (GO:0009987);; biological process: single-organism process (GO:0044699);; cellular component: membrane (GO:0016020);; cellular component: membrane part (GO:0044425)
arahy.Tifrunner.gnm2.ann1.AG833H	arahy.AG833H	142.887	235.635	196.584	378.522	183.854	256.319	92.5185	182.306	118.381	50.2276	55.136	68.9069	[P]	Inorganic ion transport and metabolism	Molecular Function: carbonate dehydratase activity (GO:0004089);; Molecular Function: zinc ion binding (GO:0008270);; Biological Process: carbon utilization (GO:0015976);;	K01673|4.1e-125|aip:107631316|K01673 carbonic anhydrase [EC:4.2.1.1] | (RefSeq) carbonic anhydrase 2 isoform X1	Nitrogen metabolism (ko00910)	[P]	Inorganic ion transport and metabolism	Carbonic anhydrase	Carbonic anhydrase, chloroplastic OS=Nicotiana tabacum OX=4097 PE=2 SV=1	--	--	carbonic anhydrase 2 isoform X2 [Arachis ipaensis]	molecular function: catalytic activity (GO:0003824);; molecular function: binding (GO:0005488);; biological process: single-organism process (GO:0044699)
arahy.Tifrunner.gnm2.ann1.QR6FW0	arahy.QR6FW0	607.92	1676	1421.13	1249.36	1409.97	1555.87	1557.08	1072.92	922.229	311.013	19.0498	18.6374	[P]	Inorganic ion transport and metabolism	Molecular Function: carbonate dehydratase activity (GO:0004089);; Molecular Function: zinc ion binding (GO:0008270);; Biological Process: carbon utilization (GO:0015976);;	K01673|1.1e-181|aip:107644047|K01673 carbonic anhydrase [EC:4.2.1.1] | (RefSeq) carbonic anhydrase, chloroplastic isoform X1	Nitrogen metabolism (ko00910)	[P]	Inorganic ion transport and metabolism	Carbonic anhydrase	Carbonic anhydrase, chloroplastic OS=Pisum sativum OX=3888 PE=1 SV=1	--	--	carbonic anhydrase, chloroplastic isoform X1 [Arachis ipaensis]	molecular function: catalytic activity (GO:0003824);; molecular function: binding (GO:0005488);; biological process: single-organism process (GO:0044699)
arahy.Tifrunner.gnm2.ann1.W8IC6S	arahy.W8IC6S	1371.72	3740.07	3090.41	2960.52	3455.56	3514.67	3159.48	2759.76	1863.03	677	61.0213	57.9639	[P]	Inorganic ion transport and metabolism	Molecular Function: carbonate dehydratase activity (GO:0004089);; Molecular Function: zinc ion binding (GO:0008270);; Biological Process: carbon utilization (GO:0015976);;	K01673|1.3e-182|adu:107490773|K01673 carbonic anhydrase [EC:4.2.1.1] | (RefSeq) carbonic anhydrase, chloroplastic isoform X1	Nitrogen metabolism (ko00910)	[P]	Inorganic ion transport and metabolism	Carbonic anhydrase	Carbonic anhydrase, chloroplastic OS=Pisum sativum OX=3888 PE=1 SV=1	--	--	carbonic anhydrase, chloroplastic isoform X2 [Arachis duranensis]	molecular function: catalytic activity (GO:0003824);; molecular function: binding (GO:0005488);; biological process: single-organism process (GO:0044699)
ONT.7672	--	37.5703	28.2242	26.3172	30.6533	27.3517	32.6521	14.5778	24.4909	19.9617	19.4479	14.5584	11.627	--	--	Cellular Component: integral component of membrane (GO:0016021);;	K02259|8.1e-07|adu:107475625|K02259 cytochrome c oxidase assembly protein subunit 15 | (RefSeq) cytochrome c oxidase assembly protein COX15	Oxidative phosphorylation (ko00190);; Porphyrin and chlorophyll metabolism (ko00860)	--	--	--	--	S	Function unknown	hypothetical protein Ahy_A04g020358 [Arachis hypogaea]	cellular component: membrane (GO:0016020);; cellular component: membrane part (GO:0044425)
arahy.Tifrunner.gnm2.ann1.S3R8GT	arahy.S3R8GT	94.5253	109.183	122.931	81.5874	101.618	104.65	117.488	68.1066	80.1938	41.3459	20.7534	16.7565	[HT]	Coenzyme transport and metabolism;; Signal transduction mechanisms	Cellular Component: integral component of membrane (GO:0016021);;	K13457|2.3e-138|vvi:100252764|K13457 disease resistance protein RPM1 | (RefSeq) uncharacterized protein sll1770	Plant-pathogen interaction (ko04626)	[R]	General function prediction only	ABC1 family	Protein ACTIVITY OF BC1 COMPLEX KINASE 8, chloroplastic OS=Arabidopsis thaliana OX=3702 GN=ABC1K8 PE=2 SV=1	--	--	protein ACTIVITY OF BC1 COMPLEX KINASE 8, chloroplastic [Arachis hypogaea]	cellular component: membrane (GO:0016020);; cellular component: membrane part (GO:0044425)
arahy.Tifrunner.gnm2.ann1.68MQ8I	arahy.68MQ8I	35.5719	28.9669	33.3822	42.4193	28.4386	33.3051	30.8876	12.5206	33.5009	17.9165	6.34993	10.0881	[C]	Energy production and conversion	Molecular Function: oxidoreductase activity (GO:0016491);;	K18010|2.0e-215|adu:107474464|K18010 7-hydroxymethyl chlorophyll a reductase [EC:1.17.7.2] | (RefSeq) 7-hydroxymethyl chlorophyll a reductase, chloroplastic isoform X1	Porphyrin and chlorophyll metabolism (ko00860)	--	--	Coenzyme F420 hydrogenase/dehydrogenase, beta subunit C terminus	7-hydroxymethyl chlorophyll a reductase, chloroplastic OS=Arabidopsis thaliana OX=3702 GN=HCAR PE=1 SV=1	--	--	7-hydroxymethyl chlorophyll a reductase, chloroplastic isoform X4 [Arachis duranensis]	molecular function: catalytic activity (GO:0003824)
arahy.Tifrunner.gnm2.ann1.QJ8MNM	arahy.QJ8MNM	41.1675	42.7076	39.9173	37.1556	36.0463	34.1214	19.0522	24.0781	20.656	10.2599	8.20844	7.35235	[H]	Coenzyme transport and metabolism	Molecular Function: ferrochelatase activity (GO:0004325);; Biological Process: heme biosynthetic process (GO:0006783);;	K01772|1.1e-113|adu:107480150|K01772 protoporphyrin/coproporphyrin ferrochelatase [EC:4.99.1.1 4.99.1.9] | (RefSeq) ferrochelatase-2, chloroplastic	Porphyrin and chlorophyll metabolism (ko00860)	[H]	Coenzyme transport and metabolism	Ferrochelatase	Ferrochelatase-2, chloroplastic OS=Oryza sativa subsp. japonica OX=39947 GN=Os05g0361200 PE=2 SV=1	--	--	hypothetical protein Ahy_A03g012284 isoform A [Arachis hypogaea]	molecular function: catalytic activity (GO:0003824);; biological process: metabolic process (GO:0008152);; biological process: cellular process (GO:0009987);; biological process: single-organism process (GO:0044699)
arahy.Tifrunner.gnm2.ann1.IAYA85	arahy.IAYA85	101.919	112.897	114.277	90.4119	74.6286	69.8754	77.9407	81.04	66.1339	59.1093	39.8032	24.9638	[U]	Intracellular trafficking, secretion, and vesicular transport	Molecular Function: GTP binding (GO:0005525);; Biological Process: SRP-dependent cotranslational protein targeting to membrane (GO:0006614);;	K03110|8.2e-205|aip:107644417|K03110 fused signal recognition particle receptor | (RefSeq) cell division protein FtsY homolog, chloroplastic	Protein export (ko03060)	[U]	Intracellular trafficking, secretion, and vesicular transport	SRP54-type protein, GTPase domain	Cell division protein FtsY homolog, chloroplastic OS=Arabidopsis thaliana OX=3702 GN=CPFTSY PE=1 SV=2	--	--	cell division protein FtsY homolog, chloroplastic [Arachis ipaensis]	molecular function: binding (GO:0005488);; biological process: localization (GO:0051179)
arahy.Tifrunner.gnm2.ann1.Z72PTZ	arahy.Z72PTZ	6.39495	6.49899	5.82863	3.40593	1.99251	3.42847	2.30935	1.37589	2.25654	1.07193	1.08413	1.02591	[U]	Intracellular trafficking, secretion, and vesicular transport	Biological Process: protein transport (GO:0015031);; Cellular Component: integral component of membrane (GO:0016021);;	K10956|3.2e-30|ppp:112293820|K10956 protein transport protein SEC61 subunit alpha | (RefSeq) preprotein translocase subunit SECY, chloroplastic-like	Protein export (ko03060);; Protein processing in endoplasmic reticulum (ko04141);; Phagosome (ko04145)	--	--	SecY translocase	Preprotein translocase subunit SCY2, chloroplastic OS=Arabidopsis thaliana OX=3702 GN=SCY2 PE=2 SV=1	--	--	preprotein translocase subunit SCY2, chloroplastic [Arachis hypogaea]	biological process: localization (GO:0051179);; cellular component: membrane (GO:0016020);; cellular component: membrane part (GO:0044425)
arahy.Tifrunner.gnm2.ann1.3Z7WCZ	arahy.3Z7WCZ	38.9692	26.3673	29.673	23.2222	19.0194	21.3871	12.9901	12.1078	16.1429	14.5476	10.3767	15.7306	[F]	Nucleotide transport and metabolism	Molecular Function: phosphoribosylaminoimidazolesuccinocarboxamide synthase activity (GO:0004639);; Biological Process: purine nucleotide biosynthetic process (GO:0006164);;	K01923|1.3e-210|aip:107623522|K01923 phosphoribosylaminoimidazole-succinocarboxamide synthase [EC:6.3.2.6] | (RefSeq) phosphoribosylaminoimidazole-succinocarboxamide synthase, chloroplastic	Purine metabolism (ko00230)	[F]	Nucleotide transport and metabolism	SAICAR synthetase	Phosphoribosylaminoimidazole-succinocarboxamide synthase, chloroplastic OS=Arabidopsis thaliana OX=3702 GN=PUR7 PE=2 SV=2	--	--	phosphoribosylaminoimidazole-succinocarboxamide synthase, chloroplastic isoform X1 [Arachis hypogaea]	molecular function: catalytic activity (GO:0003824);; biological process: metabolic process (GO:0008152);; biological process: cellular process (GO:0009987);; biological process: single-organism process (GO:0044699)
arahy.Tifrunner.gnm2.ann1.1CC5AH	arahy.1CC5AH	8.19353	6.87036	5.82863	7.43111	5.43412	6.36715	6.63939	3.02696	4.51307	1.99073	2.32314	1.70985	[F]	Nucleotide transport and metabolism	Molecular Function: dihydrofolate reductase activity (GO:0004146);; Molecular Function: thymidylate synthase activity (GO:0004799);; Biological Process: dTMP biosynthetic process (GO:0006231);; Biological Process: one-carbon metabolic process (GO:0006730);; Biological Process: methylation (GO:0032259);; Biological Process: tetrahydrofolate biosynthetic process (GO:0046654);;	K13998|3.7e-277|adu:107460028|K13998 dihydrofolate reductase / thymidylate synthase [EC:1.5.1.3 2.1.1.45] | (RefSeq) bifunctional dihydrofolate reductase-thymidylate synthase isoform X1	Pyrimidine metabolism (ko00240);; One carbon pool by folate (ko00670);; Folate biosynthesis (ko00790)	[F]	Nucleotide transport and metabolism	Thymidylate synthase	Bifunctional dihydrofolate reductase-thymidylate synthase OS=Glycine max OX=3847 PE=1 SV=1	--	--	hypothetical protein Ahy_A08g037566 [Arachis hypogaea]	molecular function: catalytic activity (GO:0003824);; biological process: metabolic process (GO:0008152);; biological process: single-organism process (GO:0044699);; biological process: cellular process (GO:0009987)
arahy.Tifrunner.gnm2.ann1.YSX6Q2	arahy.YSX6Q2	132.895	161.546	129.29	131.593	119.007	102.854	149.675	124.793	133.483	70.9005	43.83	41.7203	[Q]	Secondary metabolites biosynthesis, transport and catabolism	Molecular Function: lactoylglutathione lyase activity (GO:0004462);; Molecular Function: metal ion binding (GO:0046872);;	K01759|2.0e-195|adu:107478596|K01759 lactoylglutathione lyase [EC:4.4.1.5] | (RefSeq) probable lactoylglutathione lyase, chloroplastic	Pyruvate metabolism (ko00620)	[G]	Carbohydrate transport and metabolism	Glyoxalase/Bleomycin resistance protein/Dioxygenase superfamily	Probable lactoylglutathione lyase, chloroplastic OS=Arabidopsis thaliana OX=3702 GN=At1g67280 PE=1 SV=1	--	--	hypothetical protein Ahy_A03g014445 isoform B [Arachis hypogaea]	molecular function: catalytic activity (GO:0003824);; molecular function: binding (GO:0005488)
arahy.Tifrunner.gnm2.ann1.7JZ7TP	arahy.7JZ7TP	33.5735	69.632	72.593	56.6622	57.7828	53.0596	68.5589	42.515	44.4364	13.782	2.32314	2.05182	[J]	Translation, ribosomal structure and biogenesis	Molecular Function: nucleic acid binding (GO:0003676);;	K02945|8.7e-13|cre:CHLREDRAFT_79955|K02945 small subunit ribosomal protein S1 | (RefSeq) PRPS1; plastid ribosomal protein S1	Ribosome (ko03010)	--	--	S1 RNA binding domain	--	--	--	uncharacterized protein LOC112795642 isoform X2 [Arachis hypogaea]	molecular function: binding (GO:0005488)
arahy.Tifrunner.gnm2.ann1.EEUI5F	arahy.EEUI5F	11.9905	18.1972	16.2495	18.1133	18.476	21.0606	0.721673	17.1986	9.02614	2.75639	0.309753	1.36788	[HR]	Coenzyme transport and metabolism;; General function prediction only	Biological Process: sucrose metabolic process (GO:0005985);; Molecular Function: sucrose synthase activity (GO:0016157);; Molecular Function: sucrose-phosphate synthase activity (GO:0046524);;	K00696|0.0e+00|adu:107482790|K00696 sucrose-phosphate synthase [EC:2.4.1.14] | (RefSeq) probable sucrose-phosphate synthase 2	Starch and sucrose metabolism (ko00500)	[M]	Cell wall/membrane/envelope biogenesis	Sucrose synthase	Probable sucrose-phosphate synthase 2 OS=Craterostigma plantagineum OX=4153 GN=SPS2 PE=2 SV=1	--	--	hypothetical protein Ahy_A04g021448 isoform B [Arachis hypogaea]	biological process: metabolic process (GO:0008152);; biological process: cellular process (GO:0009987);; biological process: single-organism process (GO:0044699);; molecular function: catalytic activity (GO:0003824)
arahy.Tifrunner.gnm2.ann1.N9YI8E	arahy.N9YI8E	416.471	899.46	839.147	705.956	899.528	876.381	1031.7	671.985	570.73	376.707	103.767	99.0003	[R]	General function prediction only	Biological Process: signal transduction (GO:0007165);; Molecular Function: ADP binding (GO:0043531);;	K00695|6.7e-136|mtr:MTR_6g478030|K00695 sucrose synthase [EC:2.4.1.13] | (RefSeq) sucrose synthase	Starch and sucrose metabolism (ko00500)	--	--	TIR domain	TMV resistance protein N OS=Nicotiana glutinosa OX=35889 GN=N PE=1 SV=1	--	--	TMV resistance protein N [Arachis hypogaea]	biological process: cellular process (GO:0009987);; biological process: biological regulation (GO:0065007);; molecular function: binding (GO:0005488)
arahy.Tifrunner.gnm2.ann1.D80FKX	arahy.D80FKX	32.5743	20.4254	17.1327	15.1719	14.6721	12.8976	12.7014	11.5575	14.4071	14.2414	8.67307	5.81349	[J]	Translation, ribosomal structure and biogenesis	Molecular Function: tRNA binding (GO:0000049);; Biological Process: tRNA wobble uridine modification (GO:0002098);; Cellular Component: cytoplasm (GO:0005737);; Molecular Function: nucleotidyltransferase activity (GO:0016779);; Biological Process: protein urmylation (GO:0032447);; Biological Process: tRNA thio-modification (GO:0034227);;	K14168|1.4e-176|aip:107644808|K14168 cytoplasmic tRNA 2-thiolation protein 1 [EC:2.7.7.-] | (RefSeq) cytoplasmic tRNA 2-thiolation protein 1 isoform X1	Sulfur relay system (ko04122)	[R]	General function prediction only	Zinc-ribbon	Cytoplasmic tRNA 2-thiolation protein 1 OS=Arabidopsis thaliana OX=3702 GN=NCS6 PE=2 SV=2	--	--	cytoplasmic tRNA 2-thiolation protein 1 [Arachis hypogaea]	molecular function: binding (GO:0005488);; biological process: metabolic process (GO:0008152);; biological process: cellular process (GO:0009987);; cellular component: cell (GO:0005623);; cellular component: cell part (GO:0044464);; molecular function: catalytic activity (GO:0003824)
arahy.Tifrunner.gnm2.ann1.P4LK2T	arahy.P4LK2T	36.1714	64.9899	59.876	32.9756	31.8802	37.8764	21.6502	8.94329	20.1352	5.97218	2.6329	5.47152	[E]	Amino acid transport and metabolism	Molecular Function: carbon-sulfur lyase activity (GO:0016846);;	K16903|1.1e-235|aip:107609489|K16903 L-tryptophan---pyruvate aminotransferase [EC:2.6.1.99] | (RefSeq) tryptophan aminotransferase-related protein 2 isoform X2	Tryptophan metabolism (ko00380)	--	--	Allinase	Tryptophan aminotransferase-related protein 2 OS=Arabidopsis thaliana OX=3702 GN=TAR2 PE=2 SV=1	--	--	tryptophan aminotransferase-related protein 2 isoform X2 [Arachis ipaensis]	molecular function: catalytic activity (GO:0003824)
arahy.Tifrunner.gnm2.ann1.VUY3N3	arahy.VUY3N3	1234.82	1183.93	1055.87	765.405	530.913	806.506	369.785	544.715	564.481	158.952	93.0807	181.415	[P]	Inorganic ion transport and metabolism	Molecular Function: catalase activity (GO:0004096);; Biological Process: response to oxidative stress (GO:0006979);; Molecular Function: heme binding (GO:0020037);; Biological Process: hydrogen peroxide catabolic process (GO:0042744);; Molecular Function: metal ion binding (GO:0046872);;	K03781|1.9e-297|adu:107460207|K03781 catalase [EC:1.11.1.6] | (RefSeq) catalase isozyme 1	Tryptophan metabolism (ko00380);; Glyoxylate and dicarboxylate metabolism (ko00630);; Carbon metabolism (ko01200);; MAPK signaling pathway - plant (ko04016);; Peroxisome (ko04146)	[P]	Inorganic ion transport and metabolism	Catalase	Catalase isozyme 1 OS=Gossypium hirsutum OX=3635 GN=CAT1 PE=2 SV=2	--	--	catalase isozyme 1 [Arachis duranensis]	molecular function: catalytic activity (GO:0003824);; molecular function: antioxidant activity (GO:0016209);; biological process: metabolic process (GO:0008152);; biological process: cellular process (GO:0009987);; biological process: single-organism process (GO:0044699);; biological process: response to stimulus (GO:0050896);; biological process: detoxification (GO:0098754);; molecular function:…
arahy.Tifrunner.gnm2.ann1.5ZDL5Q	arahy.5ZDL5Q	83.1343	141.678	150.661	70.7504	72.4549	85.8749	106.23	55.7236	60.2322	16.5384	3.40728	3.76167	[H]	Coenzyme transport and metabolism	Molecular Function: methyltransferase activity (GO:0008168);; Biological Process: methylation (GO:0032259);;	K18534|2.5e-07|cvr:CHLNCDRAFT_37067|K18534 MPBQ/MSBQ methyltransferase [EC:2.1.1.295] | (RefSeq) hypothetical protein	Ubiquinone and other terpenoid-quinone biosynthesis (ko00130)	--	--	Methyltransferase domain	--	--	--	uncharacterized protein LOC107491577 isoform X1 [Arachis duranensis]	molecular function: catalytic activity (GO:0003824);; biological process: metabolic process (GO:0008152)
arahy.Tifrunner.gnm2.ann1.ICZ913	arahy.ICZ913	112.511	96.185	101.206	77.8719	80.0627	75.263	38.393	53.6598	54.1569	41.6521	31.5948	21.5441	--	--	Biological Process: ubiquitin-dependent protein catabolic process (GO:0006511);;	K03094|1.3e-82|aip:107645375|K03094 S-phase kinase-associated protein 1 | (RefSeq) uncharacterized protein LOC107645375 isoform X2	Ubiquitin mediated proteolysis (ko04120);; Protein processing in endoplasmic reticulum (ko04141)	[O]	Posttranslational modification, protein turnover, chaperones	Skp1 family, tetramerisation domain	SKP1-like protein 1A OS=Arabidopsis thaliana OX=3702 GN=SKP1A PE=1 SV=1	--	--	SCF ubiquitin ligase complex proteina [Arachis hypogaea]	biological process: metabolic process (GO:0008152);; biological process: cellular process (GO:0009987)
arahy.Tifrunner.gnm2.ann1.KX913X	arahy.KX913X	20.3839	13.555	14.3066	6.65704	5.79639	6.20389	4.33004	1.92625	4.51307	10.7193	6.65968	9.74614	[I]	Lipid transport and metabolism	Biological Process: acyl-CoA metabolic process (GO:0006637);; Molecular Function: acyl-CoA hydrolase activity (GO:0047617);;	K01068|6.9e-65|aip:107621346|K01068 acyl-coenzyme A thioesterase 1/2/4 [EC:3.1.2.2] | (RefSeq) uncharacterized protein LOC107621346 isoform X1	Fatty acid elongation (ko00062);; Biosynthesis of unsaturated fatty acids (ko01040)	--	--	Acyl-CoA thioesterase	Transcription factor bHLH91 OS=Arabidopsis thaliana OX=3702 GN=BHLH91 PE=2 SV=1	--	--	Transcription factor [Arachis hypogaea]	biological process: metabolic process (GO:0008152);; biological process: cellular process (GO:0009987);; molecular function: catalytic activity (GO:0003824)
arahy.Tifrunner.gnm2.ann1.S8T7D3	arahy.S8T7D3	22.1825	17.6401	16.0729	8.82445	5.61526	5.87737	3.89703	3.02696	5.20739	8.57544	8.5182	11.456	[I]	Lipid transport and metabolism	Biological Process: lipid metabolic process (GO:0006629);;	K16818|2.8e-09|egu:105054752|K16818 phospholipase A1 [EC:3.1.1.32] | (RefSeq) phospholipase A(1) DAD1, chloroplastic-like	Glycerophospholipid metabolism (ko00564);; alpha-Linolenic acid metabolism (ko00592)	[I]	Lipid transport and metabolism	Lipase (class 3)	--	--	--	lipase [Arachis hypogaea]	biological process: metabolic process (GO:0008152);; biological process: single-organism process (GO:0044699)
arahy.Tifrunner.gnm2.ann1.UWF8Z4	arahy.UWF8Z4	35.3721	31.7522	27.2003	34.2141	34.0538	28.0808	15.2995	10.5944	13.0185	24.0419	14.8681	28.5545	--	--	Molecular Function: acyl binding (GO:0000035);; Molecular Function: ACP phosphopantetheine attachment site binding involved in fatty acid biosynthetic process (GO:0000036);; Molecular Function: molecular_function (GO:0003674);; Molecular Function: binding (GO:0005488);; Cellular Component: cellular_component (GO:0005575);; Cellular Component: intracellular (GO:0005622);; Cellular Component: cell …	--	--	[CIQ]	Energy production and conversion;; Lipid transport and metabolism;; Secondary metabolites biosynthesis, transport and catabolism	--	Acyl carrier protein 1, chloroplastic OS=Casuarina glauca OX=3522 GN=ACP1 PE=2 SV=1	--	--	hypothetical protein Ahy_B01g056719 isoform B [Arachis hypogaea]	molecular function: binding (GO:0005488);; cellular component: cell (GO:0005623);; cellular component: cell part (GO:0044464);; biological process: metabolic process (GO:0008152);; biological process: cellular process (GO:0009987);; biological process: single-organism process (GO:0044699);; biological process: response to stimulus (GO:0050896);; cellular component: organelle (GO:0043226)
arahy.Tifrunner.gnm2.ann1.WQ9MHI	arahy.WQ9MHI	16.9866	11.8839	15.7196	8.97926	7.7889	4.73455	5.62905	3.57732	5.03381	11.3318	6.81456	16.2436	--	--	Molecular Function: molecular_function (GO:0003674);; Molecular Function: transcription factor activity, sequence-specific DNA binding (GO:0003700);; Biological Process: regulation of transcription, DNA-templated (GO:0006355);; Biological Process: biological_process (GO:0008150);; Biological Process: regulation of biosynthetic process (GO:0009889);; Biological Process: regulation of gene expressi…	--	--	--	--	--	Transcription factor ABORTED MICROSPORES OS=Arabidopsis thaliana OX=3702 GN=AMS PE=1 SV=2	--	--	hypothetical protein Ahy_B08g093470 [Arachis hypogaea]	molecular function: nucleic acid binding transcription factor activity (GO:0001071);; biological process: biological regulation (GO:0065007)
arahy.Tifrunner.gnm2.ann1.TGUH8U	arahy.TGUH8U	79.9368	60.7191	58.9928	51.3985	49.8127	45.7129	30.3103	22.427	32.1122	40.1208	35.7764	44.6271	--	--	Molecular Function: methyltransferase activity (GO:0008168);; Biological Process: methylation (GO:0032259);;	K01301|8.3e-33|adu:107490330|K01301 N-acetylated-alpha-linked acidic dipeptidase [EC:3.4.17.21] | (RefSeq) probable glutamate carboxypeptidase LAMP1 isoform X1	--	[AR]	RNA processing and modification;; General function prediction only	Transferrin receptor-like dimerisation domain	Probable glutamate carboxypeptidase LAMP1 OS=Arabidopsis thaliana OX=3702 GN=LAMP1 PE=2 SV=1	--	--	putative glutamate carboxypeptidase [Arachis hypogaea]	molecular function: catalytic activity (GO:0003824);; biological process: metabolic process (GO:0008152)
arahy.Tifrunner.gnm2.ann1.H7MN3L	arahy.H7MN3L	34.5727	22.4679	22.7847	14.7074	15.2155	15.5097	7.21673	8.39294	9.02614	16.5384	11.4608	18.1244	--	--	Cellular Component: integral component of membrane (GO:0016021);;	--	--	[F]	Nucleotide transport and metabolism	--	Nucleobase-ascorbate transporter 2 OS=Arabidopsis thaliana OX=3702 GN=NAT2 PE=2 SV=2	--	--	uncharacterized protein LOC112702611 isoform X1 [Arachis hypogaea]	cellular component: membrane (GO:0016020);; cellular component: membrane part (GO:0044425)
arahy.Tifrunner.gnm2.ann1.T1P5QB	arahy.T1P5QB	20.9834	16.3403	21.7249	13.0044	8.69459	11.1017	8.80441	3.8525	6.59603	10.7193	12.545	11.285	--	--	--	K20367|9.3e-19|adu:107481761|K20367 endoplasmic reticulum-Golgi intermediate compartment protein 3 | (RefSeq) endoplasmic reticulum-Golgi intermediate compartment protein 3	--	[U]	Intracellular trafficking, secretion, and vesicular transport	Endoplasmic reticulum vesicle transporter	GTP-binding protein YPTM1 OS=Zea mays OX=4577 GN=YPTM1 PE=2 SV=2	--	--	uncharacterized protein LOC112805599 [Arachis hypogaea]	--
arahy.Tifrunner.gnm2.ann1.VJWP7R	arahy.VJWP7R	87.9305	43.2647	45.7459	30.0341	38.4011	39.9988	9.38175	15.1348	16.4901	20.8261	31.1301	40.3524	--	--	Biological Process: negative regulation of transcription, DNA-templated (GO:0045892);;	K03262|2.5e-13|han:110889464|K03262 translation initiation factor 5 | (RefSeq) eukaryotic translation initiation factor 5-like	RNA transport (ko03013)	[T]	Signal transduction mechanisms	MA3 domain	MA3 DOMAIN-CONTAINING TRANSLATION REGULATORY FACTOR 1 OS=Arabidopsis thaliana OX=3702 GN=MRF1 PE=1 SV=1	--	--	uncharacterized protein LOC107630984 [Arachis ipaensis]	biological process: biological regulation (GO:0065007)
arahy.Tifrunner.gnm2.ann1.0G7P48	arahy.0G7P48	60.752	37.5084	38.8576	205.284	109.226	97.1399	32.764	42.3775	87.137	43.1835	52.9677	47.8758	--	--	--	--	--	--	--	--	--	--	--	uncharacterized protein DS421_11g340180 [Arachis hypogaea]	--
ONT.6956	--	45.3642	48.0925	48.5719	101.713	110.131	106.282	71.8786	142.267	88.1785	58.9562	55.2908	17.4405	--	--	Molecular Function: nucleic acid binding (GO:0003676);; Molecular Function: zinc ion binding (GO:0008270);;	--	--	--	--	--	--	--	--	uncharacterized protein DS421_14g466770 [Arachis hypogaea]	molecular function: binding (GO:0005488)
arahy.Tifrunner.gnm2.ann1.2KW6XR	arahy.2KW6XR	22.9818	40.8508	36.9147	159.304	60.1376	97.7929	56.8678	40.5888	32.2858	30.7797	21.9924	3.76167	[E]	Amino acid transport and metabolism	Molecular Function: asparagine synthase (glutamine-hydrolyzing) activity (GO:0004066);; Molecular Function: ATP binding (GO:0005524);; Biological Process: asparagine biosynthetic process (GO:0006529);;	K01953|0.0e+00|aip:107647834|K01953 asparagine synthase (glutamine-hydrolysing) [EC:6.3.5.4] | (RefSeq) asparagine synthetase [glutamine-hydrolyzing]	Alanine, aspartate and glutamate metabolism (ko00250);; Biosynthesis of amino acids (ko01230)	[E]	Amino acid transport and metabolism	Asparagine synthase	Asparagine synthetase [glutamine-hydrolyzing] 2 OS=Lotus japonicus OX=34305 GN=AS2 PE=2 SV=2	--	--	asparagine synthetase [glutamine-hydrolyzing] [Arachis ipaensis]	molecular function: catalytic activity (GO:0003824);; molecular function: binding (GO:0005488);; biological process: metabolic process (GO:0008152);; biological process: cellular process (GO:0009987);; biological process: single-organism process (GO:0044699)
arahy.Tifrunner.gnm2.ann1.NM2P0U	arahy.NM2P0U	2.99763	5.57056	6.53514	7.74074	5.61526	6.20389	22.0832	18.2994	13.0185	11.7912	6.96943	3.93265	[G]	Carbohydrate transport and metabolism	Cellular Component: integral component of membrane (GO:0016021);; Molecular Function: transmembrane transporter activity (GO:0022857);;	K08150|1.2e-58|cmo:103494583|K08150 MFS transporter, SP family, solute carrier family 2 (myo-inositol transporter), member 13 | (RefSeq) inositol transporter 1	--	[R]	General function prediction only	Sugar (and other) transporter	D-xylose-proton symporter-like 3, chloroplastic OS=Arabidopsis thaliana OX=3702 GN=At5g59250 PE=1 SV=2	--	--	D-xylose-proton symporter-like 3, chloroplastic isoform X2 [Arachis hypogaea]	cellular component: membrane (GO:0016020);; cellular component: membrane part (GO:0044425);; molecular function: transporter activity (GO:0005215);; biological process: localization (GO:0051179)
arahy.Tifrunner.gnm2.ann1.PC8ILL	arahy.PC8ILL	21.3831	14.1121	22.0782	17.0296	17.0269	18.6117	61.7752	28.6185	54.1569	31.2391	23.5412	30.7773	[R]	General function prediction only	Molecular Function: protein serine/threonine kinase activity (GO:0004674);; Molecular Function: ATP binding (GO:0005524);;	K02202|1.5e-239|adu:107490678|K02202 cyclin-dependent kinase 7 [EC:2.7.11.22 2.7.11.23] | (RefSeq) cyclin-dependent kinase D-3-like isoform X1	Basal transcription factors (ko03022);; Nucleotide excision repair (ko03420)	[DKL]	Cell cycle control, cell division, chromosome partitioning;; Transcription;; Replication, recombination and repair	Protein kinase domain	Cyclin-dependent kinase D-1 OS=Oryza sativa subsp. japonica OX=39947 GN=CDKD-1 PE=1 SV=1	--	--	cyclin-dependent kinase D-3 isoform X1 [Arachis hypogaea]	molecular function: catalytic activity (GO:0003824);; biological process: metabolic process (GO:0008152);; biological process: cellular process (GO:0009987);; molecular function: binding (GO:0005488)
arahy.Tifrunner.gnm2.ann1.0E14DC	arahy.0E14DC	33.7733	33.2377	32.3224	43.0385	42.5673	49.7944	68.7033	74.4357	95.9896	44.2554	42.591	36.0778	--	--	Molecular Function: protein kinase activity (GO:0004672);; Molecular Function: ATP binding (GO:0005524);;	K16240|1.0e-163|nnu:104603953|K16240 protein suppressor of PHYA-105 1 | (RefSeq) protein SPA1-RELATED 2-like	Circadian rhythm - plant (ko04712)	--	--	WD domain, G-beta repeat	Protein SPA1-RELATED 3 OS=Arabidopsis thaliana OX=3702 GN=SPA3 PE=1 SV=1	--	--	protein SPA1-RELATED 3 isoform X1 [Arachis ipaensis]	molecular function: catalytic activity (GO:0003824);; biological process: metabolic process (GO:0008152);; biological process: cellular process (GO:0009987);; molecular function: binding (GO:0005488)
arahy.Tifrunner.gnm2.ann1.X4UQJ0	arahy.X4UQJ0	2.79779	2.97097	1.413	2.32222	3.07933	3.59173	11.6911	9.63124	11.6298	4.13459	1.85852	1.02591	[I]	Lipid transport and metabolism	Biological Process: lipid catabolic process (GO:0016042);; Molecular Function: hydrolase activity, acting on ester bonds (GO:0016788);;	K01052|7.1e-242|adu:107496892|K01052 lysosomal acid lipase/cholesteryl ester hydrolase [EC:3.1.1.13] | (RefSeq) triacylglycerol lipase 2 isoform X1	Steroid biosynthesis (ko00100)	[I]	Lipid transport and metabolism	Partial alpha/beta-hydrolase lipase region	Triacylglycerol lipase 2 OS=Arabidopsis thaliana OX=3702 GN=LIP2 PE=2 SV=1	--	--	triacylglycerol lipase 2 isoform X1 [Arachis ipaensis]	biological process: metabolic process (GO:0008152);; biological process: single-organism process (GO:0044699);; molecular function: catalytic activity (GO:0003824)
arahy.Tifrunner.gnm2.ann1.C7YTVY	arahy.C7YTVY	5.99526	14.6691	4.76888	26.4733	23.3667	30.3664	51.0945	32.3335	63.3566	7.04411	9.75721	7.69432	[HC]	Coenzyme transport and metabolism;; Energy production and conversion	Molecular Function: monooxygenase activity (GO:0004497);; Molecular Function: FAD binding (GO:0071949);;	K09838|2.1e-13|ccaj:109787680|K09838 zeaxanthin epoxidase [EC:1.14.15.21] | (RefSeq) zeaxanthin epoxidase, chloroplastic-like isoform X1	Carotenoid biosynthesis (ko00906)	[CR]	Energy production and conversion;; General function prediction only	FAD binding domain	Monooxygenase 3 OS=Arabidopsis thaliana OX=3702 GN=MO3 PE=2 SV=1	--	--	monooxygenase 2-like isoform X1 [Arachis hypogaea]	molecular function: catalytic activity (GO:0003824);; biological process: metabolic process (GO:0008152);; biological process: single-organism process (GO:0044699);; molecular function: binding (GO:0005488)
arahy.Tifrunner.gnm2.ann1.KV2TLG	arahy.KV2TLG	13.9889	18.0115	15.543	106.048	55.9714	56.9778	73.322	106.219	195.798	25.7263	31.4399	40.5234	[F]	Nucleotide transport and metabolism	Molecular Function: guanylate kinase activity (GO:0004385);;	K00942|1.1e-226|adu:107492943|K00942 guanylate kinase [EC:2.7.4.8] | (RefSeq) guanylate kinase 1 isoform X1	Purine metabolism (ko00230)	[F]	Nucleotide transport and metabolism	Guanylate kinase	Guanylate kinase 2 OS=Arabidopsis thaliana OX=3702 GN=GK-2 PE=2 SV=1	--	--	guanylate kinase 1 isoform X1 [Arachis hypogaea]	molecular function: catalytic activity (GO:0003824);; biological process: metabolic process (GO:0008152);; biological process: cellular process (GO:0009987);; biological process: single-organism process (GO:0044699)
arahy.Tifrunner.gnm2.ann1.WNK5HE	arahy.WNK5HE	30.1762	22.2822	42.0368	48.457	47.0957	76.0793	41.424	44.1661	65.266	107.959	103.303	82.7567	--	--	--	--	--	--	--	--	--	--	--	--	--
arahy.Tifrunner.gnm2.ann1.LIU795	arahy.LIU795	61.3515	32.3092	37.7978	46.5993	35.8652	31.0195	44.1664	70.7208	73.0771	128.325	144.654	100.539	[P]	Inorganic ion transport and metabolism	Cellular Component: integral component of plasma membrane (GO:0005887);; Molecular Function: ammonium transmembrane transporter activity (GO:0008519);;	K03320|1.8e-276|adu:107477227|K03320 ammonium transporter, Amt family | (RefSeq) ammonium transporter 3 member 1	--	[P]	Inorganic ion transport and metabolism	Ammonium Transporter Family	Ammonium transporter 2 member 5 OS=Medicago truncatula OX=3880 GN=AMT2-5 PE=2 SV=1	--	--	ammonium transporter 3 member 1 [Arachis duranensis]	cellular component: cell (GO:0005623);; cellular component: membrane (GO:0016020);; cellular component: membrane part (GO:0044425);; cellular component: cell part (GO:0044464);; molecular function: transporter activity (GO:0005215);; biological process: localization (GO:0051179)
arahy.Tifrunner.gnm2.ann1.BX9H6P	arahy.BX9H6P	23.7812	14.1121	12.5404	16.5652	14.6721	11.4282	14.1448	25.8668	27.5992	34.1486	43.0556	33.684	--	--	--	K16302|3.3e-92|rcu:8266776|K16302 metal transporter CNNM | (RefSeq) uncharacterized protein LOC8266776	--	--	--	--	--	--	--	calponin homology domain-containing protein DDB_G0272472 [Arachis hypogaea]	--
ONT.7219	--	2.39811	4.82782	4.23901	1.85778	3.26047	1.6326	0.721673	23.2526	109.702	80.2416	68.7651	101.394	--	--	--	--	--	--	--	--	EID1-like F-box protein 1 OS=Arabidopsis thaliana OX=3702 GN=EDL1 PE=2 SV=1	S	Function unknown	EID1-like F-box protein 2 [Arachis duranensis]	--
arahy.Tifrunner.gnm2.ann1.F30MHA	arahy.F30MHA	1.99842	5.0135	2.826	3.56074	3.07933	3.59173	7.79407	5.91633	14.5807	27.1045	40.113	38.9846	--	--	Cellular Component: integral component of membrane (GO:0016021);;	--	--	--	--	Protein of unknown function (DUF1084)	Tobamovirus multiplication protein 1 OS=Arabidopsis thaliana OX=3702 GN=TOM1 PE=1 SV=1	--	--	hypothetical protein Ahy_A03g010570 isoform A [Arachis hypogaea]	cellular component: membrane (GO:0016020);; cellular component: membrane part (GO:0044425)
arahy.Tifrunner.gnm2.ann1.B2AD5C	arahy.B2AD5C	33.5735	17.0831	21.0184	26.6282	22.2799	16.326	17.6088	26.2795	44.61	79.7822	118.635	132	--	--	--	K22376|1.7e-27|sind:105156860|K22376 E3 ubiquitin-protein ligase KCMF1 [EC:2.3.2.27] | (RefSeq) protein DEHYDRATION-INDUCED 19 homolog 4-like	--	--	--	Stress-induced protein Di19, C-terminal	Protein DEHYDRATION-INDUCED 19 OS=Oryza sativa subsp. japonica OX=39947 GN=DI19-1 PE=2 SV=1	--	--	hypothetical protein Ahy_A03g011525 isoform A [Arachis hypogaea]	--
arahy.Tifrunner.gnm2.ann1.581AXD	arahy.581AXD	18.3855	12.8123	12.717	15.3267	12.6796	9.14258	17.0315	12.5206	16.3165	32.6173	30.5106	29.5804	--	--	Molecular Function: protein phosphatase binding (GO:0019903);; Biological Process: regulation of phosphoprotein phosphatase activity (GO:0043666);;	K15501|0.0e+00|ccaj:109789369|K15501 serine/threonine-protein phosphatase 6 regulatory subunit 3 | (RefSeq) serine/threonine-protein phosphatase 6 regulatory subunit 3 isoform X1	--	[D]	Cell cycle control, cell division, chromosome partitioning	SIT4 phosphatase-associated protein	--	--	--	hypothetical protein Ahy_A04g020859 isoform A [Arachis hypogaea]	molecular function: binding (GO:0005488);; biological process: biological regulation (GO:0065007)
arahy.Tifrunner.gnm2.ann1.H6JZ6S	arahy.H6JZ6S	63.35	33.052	34.7952	38.3941	39.1257	39.6722	24.9699	68.9322	75.5072	90.3484	136.291	126.529	[R]	General function prediction only	Biological Process: regionalization (GO:0003002);; Molecular Function: molecular_function (GO:0003674);; Molecular Function: catalytic activity (GO:0003824);; Cellular Component: cellular_component (GO:0005575);; Cellular Component: intracellular (GO:0005622);; Cellular Component: cell (GO:0005623);; Cellular Component: cytoplasm (GO:0005737);; Cellular Component: cytosol (GO:0005829);; Biologica…	K22419|7.8e-229|aip:107643987|K22419 Delta4-3-oxosteroid 5beta-reductase [EC:1.3.1.3] | (RefSeq) 3-oxo-Delta(4,5)-steroid 5-beta-reductase isoform X2	--	--	--	Autophagy protein Atg8 ubiquitin like	(S)-8-oxocitronellyl enol synthase CYC2 OS=Camptotheca acuminata OX=16922 GN=CYC2 PE=1 SV=1	--	--	hypothetical protein Ahy_B05g075966 [Arachis hypogaea]	biological process: multicellular organismal process (GO:0032501);; biological process: developmental process (GO:0032502);; biological process: single-organism process (GO:0044699);; molecular function: catalytic activity (GO:0003824);; cellular component: cell (GO:0005623);; cellular component: cell part (GO:0044464);; biological process: metabolic process (GO:0008152);; biological process: res…
arahy.Tifrunner.gnm2.ann1.LW25T7	arahy.LW25T7	12.9897	10.027	9.71439	11.3015	15.3967	8.16301	14.7221	9.49365	19.0938	23.5825	24.0058	22.228	[T]	Signal transduction mechanisms	Molecular Function: protein kinase activity (GO:0004672);; Molecular Function: ATP binding (GO:0005524);;	K02208|1.9e-263|adu:107463284|K02208 cyclin-dependent kinase 8/11 [EC:2.7.11.22 2.7.11.23] | (RefSeq) cyclin-dependent kinase E-1 isoform X1	--	[K]	Transcription	Protein kinase domain	Cyclin-dependent kinase E-1 OS=Oryza sativa subsp. japonica OX=39947 GN=CDKE-1 PE=2 SV=2	--	--	hypothetical protein Ahy_B08g089191 isoform B [Arachis hypogaea]	molecular function: catalytic activity (GO:0003824);; biological process: metabolic process (GO:0008152);; biological process: cellular process (GO:0009987);; molecular function: binding (GO:0005488)
arahy.Tifrunner.gnm2.ann1.M54HFV	arahy.M54HFV	6.99447	8.54153	10.7741	15.1719	10.6871	9.95888	12.1241	12.9334	12.1506	26.3389	32.3692	30.6063	--	--	Molecular Function: RNA binding (GO:0003723);;	K14945|2.1e-150|adu:107491516|K14945 protein quaking | (RefSeq) KH domain-containing protein At5g56140	--	[A]	RNA processing and modification	--	KH domain-containing protein At5g56140 OS=Arabidopsis thaliana OX=3702 GN=At5g56140 PE=2 SV=1	--	--	KH domain-containing protein At5g56140 [Arachis duranensis]	molecular function: binding (GO:0005488)
arahy.Tifrunner.gnm2.ann1.HMQ8K3	arahy.HMQ8K3	2.99763	2.97097	2.64938	3.71556	4.52843	3.59173	4.33004	6.46669	7.46393	11.0256	16.262	10.772	--	--	--	--	--	--	--	MAC/Perforin domain	MACPF domain-containing protein CAD1 OS=Arabidopsis thaliana OX=3702 GN=CAD1 PE=2 SV=1	--	--	MACPF domain-containing protein CAD1 isoform X1 [Arachis hypogaea]	--
arahy.Tifrunner.gnm2.ann1.AVC52A	arahy.AVC52A	22.782	12.998	13.9534	11.7659	11.0494	10.4487	11.4024	11.6951	16.3165	27.5639	43.5202	45.482	[K]	Transcription	--	K09539|3.1e-55|aip:107625567|K09539 DnaJ homolog subfamily C member 19 | (RefSeq) mitochondrial import inner membrane translocase subunit TIM14-3	--	[O]	Posttranslational modification, protein turnover, chaperones	--	Mitochondrial import inner membrane translocase subunit TIM14-1 OS=Arabidopsis thaliana OX=3702 GN=TIM14-1 PE=1 SV=1	--	--	mitochondrial import inner membrane translocase subunit TIM14-3 [Arachis ipaensis]	--
arahy.Tifrunner.gnm2.ann1.NMVH4Q	arahy.NMVH4Q	39.7686	30.081	22.2548	34.0593	24.8158	30.2031	37.3827	40.864	37.4932	81.6198	89.8283	60.3577	--	--	Cellular Component: nascent polypeptide-associated complex (GO:0005854);;	K21919|2.5e-10|fve:101312714|K21919 BTB/POZ domain-containing protein KCTD9 | (RefSeq) FH protein interacting protein FIP2-like	--	[K]	Transcription	NAC domain	Nascent polypeptide-associated complex subunit alpha-like protein OS=Pinus taeda OX=3352 PE=2 SV=1	--	--	nascent polypeptide-associated complex subunit alpha-like protein [Arachis duranensis]	cellular component: cell (GO:0005623);; cellular component: macromolecular complex (GO:0032991);; cellular component: cell part (GO:0044464)
arahy.Tifrunner.gnm2.ann1.KVU3ZE	arahy.KVU3ZE	9.79226	7.6131	5.65201	14.0882	12.8607	10.1221	8.66008	30.9576	28.6407	26.0326	41.5069	42.9172	--	--	Biological Process: vesicle docking involved in exocytosis (GO:0006904);;	K15292|0.0e+00|aip:107643013|K15292 syntaxin-binding protein 1 | (RefSeq) SNARE-interacting protein KEULE isoform X2	--	[U]	Intracellular trafficking, secretion, and vesicular transport	Sec1 family	SNARE-interacting protein KEULE OS=Arabidopsis thaliana OX=3702 GN=KEU PE=1 SV=2	--	--	SNARE-interacting protein KEULE isoform X2 [Arachis hypogaea]	biological process: cellular process (GO:0009987);; biological process: single-organism process (GO:0044699);; biological process: localization (GO:0051179)
arahy.Tifrunner.gnm2.ann1.9VIW60	arahy.9VIW60	9.79226	6.12762	6.18188	11.6111	6.52094	2.77542	5.48472	11.1447	10.2412	72.1256	89.8283	71.4717	[O]	Posttranslational modification, protein turnover, chaperones	Cellular Component: membrane (GO:0016020);;	K13412|1.0e-33|mng:MNEG_7244|K13412 calcium-dependent protein kinase [EC:2.7.11.1] | (RefSeq) hypothetical protein	--	[C]	Energy production and conversion	SPFH domain / Band 7 family	--	--	--	stomatin-like protein 2, mitochondrial [Arachis ipaensis]	cellular component: membrane (GO:0016020)
arahy.Tifrunner.gnm2.ann1.HM2HLZ	arahy.HM2HLZ	18.985	15.4119	16.2495	20.7452	15.9401	13.3873	16.1655	24.2157	28.1199	56.8123	57.9237	69.0779	--	--	Cellular Component: nucleus (GO:0005634);; Biological Process: tRNA methylation (GO:0030488);; Biological Process: RNA (guanine-N7)-methylation (GO:0036265);;	K15443|2.4e-240|adu:107493013|K15443 tRNA (guanine-N(7)-)-methyltransferase subunit TRM82 | (RefSeq) tRNA (guanine-N(7)-)-methyltransferase non-catalytic subunit wdr4 isoform X1	--	[S]	Function unknown	WD domain, G-beta repeat	--	--	--	tRNA (guanine-N(7)-)-methyltransferase non-catalytic subunit wdr4 [Arachis hypogaea]	cellular component: cell (GO:0005623);; cellular component: organelle (GO:0043226);; cellular component: cell part (GO:0044464);; biological process: metabolic process (GO:0008152);; biological process: cellular process (GO:0009987)
arahy.Tifrunner.gnm2.ann1.59PT6M	arahy.59PT6M	15.188	7.98447	7.06501	23.9963	13.4042	16.1628	10.5364	14.0341	18.9202	25.1138	38.7191	38.9846	--	--	--	--	--	--	--	--	Probable WRKY transcription factor 19 OS=Arabidopsis thaliana OX=3702 GN=WRKY19 PE=1 SV=1	--	--	uncharacterized protein LOC112790828 [Arachis hypogaea]	--
arahy.Tifrunner.gnm2.ann1.YNH2A3	arahy.YNH2A3	25.3799	20.2397	15.7196	18.2682	17.7515	18.9382	7.0724	33.159	38.7083	45.0211	71.2431	54.3732	--	--	--	--	--	[T]	Signal transduction mechanisms	T-complex protein 11	--	--	--	uncharacterized protein LOC112795723 isoform X1 [Arachis hypogaea]	--
arahy.Tifrunner.gnm2.ann1.6VZ2KG	arahy.6VZ2KG	7.39416	3.89939	4.76888	4.48963	5.07184	4.24477	1.44335	11.9703	12.4977	26.0326	52.3482	60.0157	[V]	Defense mechanisms	Molecular Function: ATP binding (GO:0005524);; Cellular Component: integral component of membrane (GO:0016021);; Molecular Function: ATPase activity (GO:0016887);; Molecular Function: ATPase activity, coupled to transmembrane movement of substances (GO:0042626);;	K05666|0.0e+00|adu:107475935|K05666 ATP-binding cassette, subfamily C (CFTR/MRP), member 2 | (RefSeq) ABC transporter C family member 4	ABC transporters (ko02010)	[Q]	Secondary metabolites biosynthesis, transport and catabolism	ABC transporter transmembrane region	ABC transporter C family member 4 OS=Arabidopsis thaliana OX=3702 GN=ABCC4 PE=1 SV=2	--	--	ABC transporter C family member 4 [Arachis hypogaea]	molecular function: binding (GO:0005488);; cellular component: membrane (GO:0016020);; cellular component: membrane part (GO:0044425);; molecular function: catalytic activity (GO:0003824);; molecular function: transporter activity (GO:0005215);; biological process: localization (GO:0051179)
arahy.Tifrunner.gnm2.ann1.Z8TZMB	arahy.Z8TZMB	16.5869	15.5976	13.4235	17.8037	14.491	13.3873	8.08274	14.9972	14.5807	32.1579	52.0384	45.14	[TK]	Signal transduction mechanisms;; Transcription	Biological Process: phosphorelay signal transduction system (GO:0000160);; Cellular Component: nucleus (GO:0005634);;	K12129|0.0e+00|aip:107625249|K12129 pseudo-response regulator 7 | (RefSeq) two-component response regulator-like APRR7 isoform X1	Circadian rhythm - plant (ko04712)	[K]	Transcription	Response regulator receiver domain	Two-component response regulator-like APRR7 OS=Arabidopsis thaliana OX=3702 GN=APRR7 PE=1 SV=1	--	--	hypothetical protein Ahy_A02g008034 isoform G [Arachis hypogaea]	biological process: cellular process (GO:0009987);; biological process: signaling (GO:0023052);; biological process: single-organism process (GO:0044699);; biological process: response to stimulus (GO:0050896);; biological process: biological regulation (GO:0065007);; cellular component: cell (GO:0005623);; cellular component: organelle (GO:0043226);; cellular component: cell part (GO:0044464)
arahy.Tifrunner.gnm2.ann1.D51ZYB	arahy.D51ZYB	36.9708	13.3693	15.1898	23.6867	21.1931	20.7341	23.3822	33.0214	29.5086	133.685	157.819	152.006	[C]	Energy production and conversion	Molecular Function: magnesium ion binding (GO:0000287);; Molecular Function: isocitrate dehydrogenase (NADP+) activity (GO:0004450);; Biological Process: tricarboxylic acid cycle (GO:0006099);; Biological Process: isocitrate metabolic process (GO:0006102);; Molecular Function: NAD binding (GO:0051287);;	K00031|1.0e-240|adu:107457966|K00031 isocitrate dehydrogenase [EC:1.1.1.42] | (RefSeq) isocitrate dehydrogenase [NADP]	Citrate cycle (TCA cycle) (ko00020);; Glutathione metabolism (ko00480);; Carbon metabolism (ko01200);; 2-Oxocarboxylic acid metabolism (ko01210);; Biosynthesis of amino acids (ko01230);; Peroxisome (ko04146)	[C]	Energy production and conversion	Isocitrate/isopropylmalate dehydrogenase	Isocitrate dehydrogenase [NADP] OS=Glycine max OX=3847 GN=IDH1 PE=1 SV=2	--	--	isocitrate dehydrogenase [NADP] [Arachis duranensis]	molecular function: binding (GO:0005488);; molecular function: catalytic activity (GO:0003824);; biological process: metabolic process (GO:0008152);; biological process: single-organism process (GO:0044699);; biological process: cellular process (GO:0009987)
arahy.Tifrunner.gnm2.ann1.34AD6Z	arahy.34AD6Z	14.3886	6.68467	7.59489	7.74074	6.70208	7.67323	10.6808	7.84258	7.11677	32.7704	40.7325	39.6685	--	--	Molecular Function: iron ion binding (GO:0005506);; Biological Process: lipid biosynthetic process (GO:0008610);; Cellular Component: integral component of membrane (GO:0016021);; Molecular Function: oxidoreductase activity (GO:0016491);;	K15404|2.8e-112|smo:SELMODRAFT_129942|K15404 aldehyde decarbonylase [EC:4.1.99.5] | (RefSeq) CER1-2; hypothetical protein	Cutin, suberine and wax biosynthesis (ko00073)	--	--	WAX2 C-terminal domain	Very-long-chain aldehyde decarbonylase CER3 OS=Arabidopsis thaliana OX=3702 GN=CER3 PE=1 SV=1	--	--	protein ECERIFERUM 3 [Arachis ipaensis]	molecular function: binding (GO:0005488);; biological process: metabolic process (GO:0008152);; biological process: single-organism process (GO:0044699);; cellular component: membrane (GO:0016020);; cellular component: membrane part (GO:0044425);; molecular function: catalytic activity (GO:0003824)
arahy.Tifrunner.gnm2.ann1.CD11VG	arahy.CD11VG	45.7638	23.025	22.608	36.8459	25.9026	30.8562	37.3827	64.9421	59.885	122.506	142.486	46.3369	[E]	Amino acid transport and metabolism	Biological Process: polyamine biosynthetic process (GO:0006596);; Molecular Function: transferase activity (GO:0016740);;	K00797|3.7e-172|aip:107643373|K00797 spermidine synthase [EC:2.5.1.16] | (RefSeq) spermidine synthase	Cysteine and methionine metabolism (ko00270);; Arginine and proline metabolism (ko00330);; Glutathione metabolism (ko00480)	[E]	Amino acid transport and metabolism	Spermine/spermidine synthase domain	Spermidine synthase 1 OS=Pisum sativum OX=3888 GN=SPDSYN1 PE=2 SV=1	--	--	hypothetical protein Ahy_B05g078290 isoform B [Arachis hypogaea]	biological process: metabolic process (GO:0008152);; biological process: cellular process (GO:0009987);; molecular function: catalytic activity (GO:0003824)
arahy.Tifrunner.gnm2.ann1.GL6CS5	arahy.GL6CS5	12.9897	5.94193	15.3664	5.72815	13.0419	14.0404	8.80441	9.90642	7.46393	21.5917	55.7555	73.6945	[EH]	Amino acid transport and metabolism;; Coenzyme transport and metabolism	Biological Process: branched-chain amino acid biosynthetic process (GO:0009082);; Molecular Function: L-leucine transaminase activity (GO:0052654);; Molecular Function: L-valine transaminase activity (GO:0052655);; Molecular Function: L-isoleucine transaminase activity (GO:0052656);;	K00826|7.8e-230|adu:107461220|K00826 branched-chain amino acid aminotransferase [EC:2.6.1.42] | (RefSeq) branched-chain-amino-acid aminotransferase 2, chloroplastic	Cysteine and methionine metabolism (ko00270);; Valine, leucine and isoleucine degradation (ko00280);; Valine, leucine and isoleucine biosynthesis (ko00290);; Pantothenate and CoA biosynthesis (ko00770);; Glucosinolate biosynthesis (ko00966);; 2-Oxocarboxylic acid metabolism (ko01210);; Biosynthesis of amino acids (ko01230)	[E]	Amino acid transport and metabolism	Amino-transferase class IV	Branched-chain-amino-acid aminotransferase 2, chloroplastic OS=Arabidopsis thaliana OX=3702 GN=BCAT2 PE=1 SV=1	--	--	branched-chain-amino-acid aminotransferase 2, chloroplastic [Arachis duranensis]	biological process: metabolic process (GO:0008152);; biological process: cellular process (GO:0009987);; biological process: single-organism process (GO:0044699);; molecular function: catalytic activity (GO:0003824)
arahy.Tifrunner.gnm2.ann1.JHS34B	arahy.JHS34B	58.9534	38.8082	41.8602	57.4363	51.9864	56.3248	40.2694	88.6074	94.6009	122.2	181.825	183.809	--	--	Biological Process: vacuolar transport (GO:0007034);;	K12194|3.8e-109|adu:107490157|K12194 charged multivesicular body protein 4 | (RefSeq) vacuolar protein sorting-associated protein 32 homolog 2	Endocytosis (ko04144)	[U]	Intracellular trafficking, secretion, and vesicular transport	Snf7	Vacuolar protein sorting-associated protein 32 homolog 1 OS=Arabidopsis thaliana OX=3702 GN=VPS32.1 PE=1 SV=1	--	--	vacuolar protein sorting-associated protein 32 homolog 2 [Arachis duranensis]	biological process: localization (GO:0051179)
arahy.Tifrunner.gnm2.ann1.BWC0QX	arahy.BWC0QX	20.3839	13.9264	16.7794	16.2556	19.744	18.6117	17.1758	21.4639	19.2673	39.0489	40.113	26.5027	--	--	Biological Process: polyamine biosynthetic process (GO:0006596);; Molecular Function: N-carbamoylputrescine amidase activity (GO:0050126);;	K12309|3.8e-06|ath:AT3G52840|K12309 beta-galactosidase [EC:3.2.1.23] | (RefSeq) BGAL2; beta-galactosidase 2	Galactose metabolism (ko00052);; Other glycan degradation (ko00511);; Glycosaminoglycan degradation (ko00531);; Sphingolipid metabolism (ko00600);; Glycosphingolipid biosynthesis - ganglio series (ko00604)	[G]	Carbohydrate transport and metabolism	--	Beta-galactosidase 8 OS=Arabidopsis thaliana OX=3702 GN=BGAL8 PE=2 SV=2	--	--	hypothetical protein Ahy_B02g060947 [Arachis hypogaea]	biological process: metabolic process (GO:0008152);; biological process: cellular process (GO:0009987);; molecular function: catalytic activity (GO:0003824)
arahy.Tifrunner.gnm2.ann1.Z22D2G	arahy.Z22D2G	6.39495	4.45645	4.41563	8.05037	8.69459	7.02019	7.5054	14.1717	13.3656	20.9792	32.8338	26.8446	[R]	General function prediction only	Cellular Component: nucleus (GO:0005634);; Molecular Function: zinc ion binding (GO:0008270);; Molecular Function: histone-lysine N-methyltransferase activity (GO:0018024);;	K11423|1.9e-69|olu:OSTLU_18587|K11423 [histone H3]-dimethyl-L-lysine36 N-methyltransferase [EC:2.1.1.358] | (RefSeq) SDG3502; predicted protein	Lysine degradation (ko00310)	[U]	Intracellular trafficking, secretion, and vesicular transport	SET domain	Histone-lysine N-methyltransferase ASHH2 OS=Arabidopsis thaliana OX=3702 GN=ASHH2 PE=1 SV=1	--	--	histone-lysine N-methyltransferase ASHH2 [Arachis duranensis]	cellular component: cell (GO:0005623);; cellular component: organelle (GO:0043226);; cellular component: cell part (GO:0044464);; molecular function: binding (GO:0005488);; molecular function: catalytic activity (GO:0003824);; biological process: metabolic process (GO:0008152);; biological process: cellular process (GO:0009987);; biological process: cellular component organization or biogenesis (…
arahy.Tifrunner.gnm2.ann1.EBLC22	arahy.EBLC22	37.7702	21.7252	25.0808	26.0089	25.7215	27.591	42.29	28.481	78.9788	65.5409	68.1456	73.8655	--	--	Molecular Function: DNA binding (GO:0003677);; Cellular Component: nucleus (GO:0005634);; Biological Process: regulation of transcription, DNA-templated (GO:0006355);; Biological Process: auxin-activated signaling pathway (GO:0009734);;	K14486|1.2e-174|zju:107425358|K14486 auxin response factor | (RefSeq) auxin response factor 1-like	Plant hormone signal transduction (ko04075)	--	--	Auxin response factor	Auxin response factor 2A OS=Solanum lycopersicum OX=4081 GN=ARF2A PE=1 SV=1	--	--	auxin response factor 2B [Arachis hypogaea]	molecular function: binding (GO:0005488);; cellular component: cell (GO:0005623);; cellular component: organelle (GO:0043226);; cellular component: cell part (GO:0044464);; biological process: biological regulation (GO:0065007);; biological process: cellular process (GO:0009987);; biological process: signaling (GO:0023052);; biological process: single-organism process (GO:0044699);; biological pr…
arahy.Tifrunner.gnm2.ann1.SPQ4E9	arahy.SPQ4E9	53.5577	51.8062	40.6238	48.3022	45.4655	56.8146	38.393	74.8485	122.2	109.643	138.924	205.182	[T]	Signal transduction mechanisms	Molecular Function: protein kinase activity (GO:0004672);; Molecular Function: calcium ion binding (GO:0005509);; Molecular Function: ATP binding (GO:0005524);;	K13412|4.6e-284|aip:107631945|K13412 calcium-dependent protein kinase [EC:2.7.11.1] | (RefSeq) calcium-dependent protein kinase 26 isoform X1	Plant-pathogen interaction (ko04626)	[T]	Signal transduction mechanisms	Protein kinase domain	Calcium-dependent protein kinase 4 OS=Solanum tuberosum OX=4113 GN=CPK4 PE=2 SV=1	--	--	calcium-dependent protein kinase 26 isoform X1 [Arachis ipaensis]	molecular function: catalytic activity (GO:0003824);; biological process: metabolic process (GO:0008152);; biological process: cellular process (GO:0009987);; molecular function: binding (GO:0005488)
arahy.Tifrunner.gnm2.ann1.23KP9R	arahy.23KP9R	18.5853	10.7697	8.83126	19.9711	20.4685	16.8158	17.3202	24.0781	22.3918	39.5083	57.7689	51.1245	--	--	Biological Process: lipid metabolic process (GO:0006629);; Cellular Component: integral component of membrane (GO:0016021);;	K18875|5.0e-07|pda:103713856|K18875 enhanced disease susceptibility 1 protein | (RefSeq) protein EDS1B-like	Plant-pathogen interaction (ko04626)	--	--	Lipase (class 3)	--	--	--	uncharacterized protein LOC112730758 isoform X1 [Arachis hypogaea]	biological process: metabolic process (GO:0008152);; biological process: single-organism process (GO:0044699);; cellular component: membrane (GO:0016020);; cellular component: membrane part (GO:0044425)
arahy.Tifrunner.gnm2.ann1.AAXI8T	arahy.AAXI8T	41.5672	24.3248	25.0808	40.2519	43.6541	40.4885	21.6502	66.0428	96.1632	144.251	257.404	167.565	[U]	Intracellular trafficking, secretion, and vesicular transport	Molecular Function: GTPase activity (GO:0003924);; Molecular Function: signal recognition particle binding (GO:0005047);; Molecular Function: GTP binding (GO:0005525);; Cellular Component: signal recognition particle receptor complex (GO:0005785);; Biological Process: SRP-dependent cotranslational protein targeting to membrane (GO:0006614);;	K13431|5.6e-312|aip:107641296|K13431 signal recognition particle receptor subunit alpha | (RefSeq) signal recognition particle receptor subunit alpha	Protein export (ko03060)	[U]	Intracellular trafficking, secretion, and vesicular transport	Signal recognition particle, alpha subunit, N-terminal	Signal recognition particle 54 kDa protein 1 OS=Hordeum vulgare OX=4513 GN=SRP54-1 PE=2 SV=1	--	--	signal recognition particle receptor subunit alpha [Arachis ipaensis]	molecular function: catalytic activity (GO:0003824);; molecular function: binding (GO:0005488);; cellular component: cell (GO:0005623);; cellular component: membrane (GO:0016020);; cellular component: macromolecular complex (GO:0032991);; cellular component: organelle (GO:0043226);; cellular component: organelle part (GO:0044422);; cellular component: membrane part (GO:0044425);; cellular compone…
arahy.Tifrunner.gnm2.ann1.CJAR2B	arahy.CJAR2B	11.1912	6.87036	7.06501	14.243	9.05686	6.85693	12.1241	9.63124	12.8449	22.5105	22.3022	23.083	--	--	Molecular Function: RNA binding (GO:0003723);;	K03283|2.9e-40|peq:110019053|K03283 heat shock 70kDa protein 1/2/6/8 | (RefSeq) LOW QUALITY PROTEIN: stromal 70 kDa heat shock-related protein, chloroplastic-like	Spliceosome (ko03040);; Protein processing in endoplasmic reticulum (ko04141);; Endocytosis (ko04144)	[J]	Translation, ribosomal structure and biogenesis	Nucleic acid binding protein NABP	Pumilio homolog 2 OS=Arabidopsis thaliana OX=3702 GN=APUM2 PE=1 SV=1	--	--	pumilio homolog 2 [Arachis duranensis]	molecular function: binding (GO:0005488)
arahy.Tifrunner.gnm2.ann1.NV1RRS	arahy.NV1RRS	5.99526	10.5841	6.88839	6.81185	3.26047	8.48953	20.9285	6.46669	13.8864	34.1486	51.5738	79.166	--	--	Molecular Function: hydrolase activity, hydrolyzing O-glycosyl compounds (GO:0004553);; Biological Process: carbohydrate metabolic process (GO:0005975);;	K19891|8.2e-71|ath:AT2G01630|K19891 glucan endo-1,3-beta-glucosidase 1/2/3 [EC:3.2.1.39] | (RefSeq) O-Glycosyl hydrolases family 17 protein	Starch and sucrose metabolism (ko00500)	--	--	Glycosyl hydrolases family 17	Glucan endo-1,3-beta-glucosidase 14 OS=Arabidopsis thaliana OX=3702 GN=At2g27500 PE=2 SV=2	--	--	hypothetical protein Ahy_B08g093889 [Arachis hypogaea]	molecular function: catalytic activity (GO:0003824);; biological process: metabolic process (GO:0008152)
arahy.Tifrunner.gnm2.ann1.SG30IT	arahy.SG30IT	6.99447	6.3133	3.88576	2.63185	3.07933	4.08151	5.62905	12.2454	17.7051	20.2135	27.4131	28.0415	[G]	Carbohydrate transport and metabolism	Molecular Function: hydrolase activity, hydrolyzing O-glycosyl compounds (GO:0004553);; Biological Process: carbohydrate metabolic process (GO:0005975);; Biological Process: actin filament organization (GO:0007015);; Molecular Function: actin filament binding (GO:0051015);;	K01210|8.6e-32|qsu:112019139|K01210 glucan 1,3-beta-glucosidase [EC:3.2.1.58] | (RefSeq) glucan 1,3-beta-glucosidase-like	Starch and sucrose metabolism (ko00500)	--	--	Cellulase (glycosyl hydrolase family 5)	--	--	--	probable glucan 1,3-beta-glucosidase A isoform X1 [Arachis hypogaea]	molecular function: catalytic activity (GO:0003824);; biological process: metabolic process (GO:0008152);; biological process: cellular process (GO:0009987);; biological process: single-organism process (GO:0044699);; biological process: cellular component organization or biogenesis (GO:0071840);; molecular function: binding (GO:0005488)
arahy.Tifrunner.gnm2.ann1.7SB82T	arahy.7SB82T	14.5885	11.5125	15.1898	16.2556	13.9476	15.673	16.3098	24.4909	25.3426	35.68	32.6789	33.3421	[H]	Coenzyme transport and metabolism	Molecular Function: ATP binding (GO:0005524);; Biological Process: protein sumoylation (GO:0016925);; Molecular Function: SUMO activating enzyme activity (GO:0019948);; Cellular Component: SUMO activating enzyme complex (GO:0031510);; Molecular Function: metal ion binding (GO:0046872);;	K10685|0.0e+00|adu:107462929|K10685 ubiquitin-like 1-activating enzyme E1 B [EC:6.2.1.45] | (RefSeq) SUMO-activating enzyme subunit 2	Ubiquitin mediated proteolysis (ko04120)	[O]	Posttranslational modification, protein turnover, chaperones	ThiF family	SUMO-activating enzyme subunit 2 OS=Arabidopsis thaliana OX=3702 GN=SAE2 PE=1 SV=1	--	--	hypothetical protein Ahy_B08g089835 isoform C [Arachis hypogaea]	molecular function: binding (GO:0005488);; biological process: metabolic process (GO:0008152);; biological process: cellular process (GO:0009987);; molecular function: catalytic activity (GO:0003824);; cellular component: cell (GO:0005623);; cellular component: macromolecular complex (GO:0032991);; cellular component: organelle (GO:0043226);; cellular component: organelle part (GO:0044422);; cell…
arahy.Tifrunner.gnm2.ann1.C412JQ	arahy.C412JQ	21.1833	16.3403	18.0158	17.4941	12.6796	13.7139	17.6088	21.6015	33.6745	40.5802	57.9237	83.7826	--	--	Cellular Component: integral component of membrane (GO:0016021);;	K10578|5.3e-173|aip:107639188|K10578 ubiquitin-conjugating enzyme E2 J1 [EC:2.3.2.23] | (RefSeq) ubiquitin-conjugating enzyme E2 32	Ubiquitin mediated proteolysis (ko04120);; Protein processing in endoplasmic reticulum (ko04141)	[O]	Posttranslational modification, protein turnover, chaperones	Ubiquitin-conjugating enzyme	Ubiquitin-conjugating enzyme E2 32 OS=Arabidopsis thaliana OX=3702 GN=UBC32 PE=2 SV=1	--	--	ubiquitin-conjugating enzyme E2 32 [Arachis ipaensis]	cellular component: membrane (GO:0016020);; cellular component: membrane part (GO:0044425)
arahy.Tifrunner.gnm2.ann1.C5W65I	arahy.C5W65I	2.59795	1.11411	1.58963	8.97926	10.8682	9.63236	1.15468	5.36598	32.9801	5.05339	12.0804	13.8498	[I]	Lipid transport and metabolism	--	--	--	[R]	General function prediction only	--	--	--	--	hypothetical protein Ahy_A04g019738 isoform B [Arachis hypogaea]	--
arahy.Tifrunner.gnm2.ann1.B8KEMK	arahy.B8KEMK	173.463	64.4328	90.7854	174.941	221.712	284.236	148.665	197.028	421.452	246.085	431.485	667.354	[R]	General function prediction only	Molecular Function: protein binding (GO:0005515);;	K10570|6.2e-10|qsu:112009679|K10570 DNA excision repair protein ERCC-8 | (RefSeq) DNA excision repair protein ckn1-like	Nucleotide excision repair (ko03420);; Ubiquitin mediated proteolysis (ko04120)	--	--	Anaphase-promoting complex subunit 4 WD40 domain	--	--	--	uncharacterized WD repeat-containing protein C2A9.03 isoform X1 [Arachis hypogaea]	molecular function: binding (GO:0005488)
arahy.Tifrunner.gnm2.ann1.18SBFH	arahy.18SBFH	32.7741	23.025	28.7899	38.3941	39.3068	33.9581	44.7437	69.4825	98.7669	80.2416	122.352	88.2282	--	--	Molecular Function: nucleic acid binding (GO:0003676);; Biological Process: mRNA processing (GO:0006397);; Molecular Function: zinc ion binding (GO:0008270);; Molecular Function: ubiquitin protein ligase activity (GO:0061630);;	K10624|0.0e+00|aip:107612937|K10624 E3 ubiquitin-protein ligase RBBP6 [EC:2.3.2.27] | (RefSeq) E3 ubiquitin ligase PQT3-like isoform X2	--	[O]	Posttranslational modification, protein turnover, chaperones	DWNN domain	E3 ubiquitin ligase PQT3-like OS=Arabidopsis thaliana OX=3702 GN=At5g47430 PE=1 SV=1	--	--	E3 ubiquitin ligase PQT3-like isoform X1 [Arachis hypogaea]	molecular function: binding (GO:0005488);; biological process: metabolic process (GO:0008152);; biological process: cellular process (GO:0009987);; molecular function: catalytic activity (GO:0003824)
arahy.Tifrunner.gnm2.ann1.FIK9JS	arahy.FIK9JS	11.391	11.6982	13.2469	18.1133	23.0044	26.6114	90.3535	65.7676	105.71	62.7845	63.1895	76.7722	[G]	Carbohydrate transport and metabolism	Molecular Function: trehalose-phosphatase activity (GO:0004805);; Biological Process: trehalose biosynthetic process (GO:0005992);;	K01087|5.5e-220|aip:107629726|K01087 trehalose 6-phosphate phosphatase [EC:3.1.3.12] | (RefSeq) trehalose-phosphate phosphatase A isoform X2	Starch and sucrose metabolism (ko00500)	[G]	Carbohydrate transport and metabolism	Trehalose-phosphatase	Trehalose-phosphate phosphatase A OS=Arabidopsis thaliana OX=3702 GN=TPPA PE=1 SV=1	--	--	hypothetical protein Ahy_A03g015914 isoform B [Arachis hypogaea]	molecular function: catalytic activity (GO:0003824);; biological process: metabolic process (GO:0008152);; biological process: cellular process (GO:0009987);; biological process: single-organism process (GO:0044699)
arahy.Tifrunner.gnm2.ann1.3THH2M	arahy.3THH2M	11.1912	5.0135	6.35851	11.1467	7.24549	7.83649	18.1862	18.5745	22.0446	60.6406	80.3808	83.6116	--	--	Biological Process: reproduction (GO:0000003);; Biological Process: response to hypoxia (GO:0001666);; Biological Process: developmental process involved in reproduction (GO:0003006);; Molecular Function: molecular_function (GO:0003674);; Molecular Function: nucleic acid binding (GO:0003676);; Molecular Function: DNA binding (GO:0003677);; Molecular Function: binding (GO:0005488);; Molecular Func…	K01087|8.7e-06|soe:110783464|K01087 trehalose 6-phosphate phosphatase [EC:3.1.3.12] | (RefSeq) uncharacterized protein LOC110783464 isoform X1	Starch and sucrose metabolism (ko00500)	--	--	LIM-domain binding protein	Probable transcriptional regulator SLK2 OS=Arabidopsis thaliana OX=3702 GN=SLK2 PE=1 SV=1	--	--	probable transcriptional regulator SLK2 isoform X1 [Arachis hypogaea]	biological process: reproduction (GO:0000003);; biological process: response to stimulus (GO:0050896);; biological process: reproductive process (GO:0022414);; biological process: developmental process (GO:0032502);; molecular function: binding (GO:0005488);; biological process: cellular process (GO:0009987);; biological process: multicellular organismal process (GO:0032501);; biological process:…
arahy.Tifrunner.gnm2.ann1.ER9ILG	arahy.ER9ILG	10.5916	7.98447	9.18451	12.0756	7.24549	12.2445	18.1862	21.7391	29.1614	22.8168	24.6253	31.4612	--	--	Biological Process: response to acid chemical (GO:0001101);; Molecular Function: protein binding (GO:0005515);; Cellular Component: cellular_component (GO:0005575);; Cellular Component: intracellular (GO:0005622);; Cellular Component: cell (GO:0005623);; Cellular Component: nucleus (GO:0005634);; Biological Process: regulation of transcription, DNA-templated (GO:0006355);; Biological Process: res…	K05356|3.4e-44|gra:105798922|K05356 all-trans-nonaprenyl-diphosphate synthase [EC:2.5.1.84 2.5.1.85] | (RefSeq) solanesyl diphosphate synthase 1-like	Terpenoid backbone biosynthesis (ko00900)	[K]	Transcription	Bromodomain	Transcription factor GTE10 OS=Arabidopsis thaliana OX=3702 GN=GTE10 PE=1 SV=2	--	--	transcription factor GTE10 [Arachis hypogaea]	biological process: response to stimulus (GO:0050896);; molecular function: binding (GO:0005488);; cellular component: cell (GO:0005623);; cellular component: cell part (GO:0044464);; cellular component: organelle (GO:0043226);; biological process: biological regulation (GO:0065007);; biological process: cellular process (GO:0009987)
arahy.Tifrunner.gnm2.ann1.7X608M	arahy.7X608M	9.39258	7.6131	8.12476	10.063	15.0344	8.16301	11.9798	25.3164	26.7313	34.3018	53.1226	30.4353	[DZ]	Cell cycle control, cell division, chromosome partitioning;; Cytoskeleton	--	K10615|4.8e-27|ppp:112282946|K10615 E3 ubiquitin-protein ligase HERC4 [EC:2.3.2.26] | (RefSeq) probable E3 ubiquitin-protein ligase HERC4 isoform X1	Ubiquitin mediated proteolysis (ko04120)	[S]	Function unknown	Regulator of chromosome condensation (RCC1) repeat	Ultraviolet-B receptor UVR8 OS=Arabidopsis thaliana OX=3702 GN=UVR8 PE=1 SV=1	--	--	ultraviolet-B receptor UVR8 isoform X1 [Arachis hypogaea]	--
arahy.Tifrunner.gnm2.ann1.CT3KKI	arahy.CT3KKI	11.391	11.1411	10.5975	34.0593	27.3517	26.2849	24.8256	19.8128	23.7804	24.0419	25.09	19.8342	[OT]	Posttranslational modification, protein turnover, chaperones;; Signal transduction mechanisms	Molecular Function: molecular_function (GO:0003674);; Molecular Function: binding (GO:0005488);; Cellular Component: cellular_component (GO:0005575);; Cellular Component: intracellular (GO:0005622);; Cellular Component: cell (GO:0005623);; Cellular Component: nucleus (GO:0005634);; Molecular Function: amino acid binding (GO:0016597);; Molecular Function: carboxylic acid binding (GO:0031406);; Mol…	--	--	--	--	ACT domain	ACT domain-containing protein ACR1 OS=Arabidopsis thaliana OX=3702 GN=ACR1 PE=2 SV=1	--	--	ACT domain-containing protein ACR1 isoform X1 [Arachis ipaensis]	molecular function: binding (GO:0005488);; cellular component: cell (GO:0005623);; cellular component: cell part (GO:0044464);; cellular component: organelle (GO:0043226)
arahy.Tifrunner.gnm2.ann1.E0GHFU	arahy.E0GHFU	18.1856	9.65564	9.71439	39.0133	51.443	51.1005	20.0625	43.6158	54.6776	28.3296	64.1188	31.4612	--	--	--	--	--	--	--	N-terminal C2 in EEIG1 and EHBP1 proteins	--	--	--	uncharacterized protein LOC112757445 isoform X1 [Arachis hypogaea]	--
arahy.Tifrunner.gnm2.ann1.3K2WNH	arahy.3K2WNH	52.5585	11.8839	21.3717	114.718	90.9309	66.7734	19.7738	208.31	561.878	415.603	457.505	909.811	[R]	General function prediction only	Molecular Function: chitinase activity (GO:0004568);; Biological Process: carbohydrate metabolic process (GO:0005975);; Biological Process: chitin catabolic process (GO:0006032);; Molecular Function: chitin binding (GO:0008061);; Biological Process: cell wall macromolecule catabolic process (GO:0016998);;	K01183|3.8e-123|adu:107461405|K01183 chitinase [EC:3.2.1.14] | (RefSeq) endochitinase PR4	Amino sugar and nucleotide sugar metabolism (ko00520)	[R]	General function prediction only	Chitinase class I	Endochitinase EP3 OS=Arabidopsis thaliana OX=3702 GN=EP3 PE=1 SV=1	--	--	endochitinase PR4 [Arachis hypogaea]	molecular function: catalytic activity (GO:0003824);; biological process: metabolic process (GO:0008152);; molecular function: binding (GO:0005488);; biological process: cellular process (GO:0009987)

## Sheet: ZH12
Table S17. Differentially expressed genes with DAS events in ZH12.
165 DEGs with DAS events in ZH12	gene name	ZH12-0-A_CPM	ZH12-0-B_CPM	ZH12-0-C_CPM	ZH12-3-A_CPM	ZH12-3-B_CPM	ZH12-3-C_CPM	ZH12-12-A_CPM	ZH12-12-B_CPM	ZH12-12-C_CPM	ZH12-24-A_CPM	ZH12-24-B_CPM	ZH12-24-C_CPM	COG_class	COG_class_annotation	GO_annotation	KEGG_annotation	KEGG_pathway_annotation	KOG_class	KOG_class_annotation	Pfam_annotation	Swiss-Prot_annotation	eggNOG_class	eggNOG_class_annotation	NR_annotation	GO_second_level_annotation
arahy.Tifrunner.gnm2.ann1.S2RLRJ	arahy.S2RLRJ	43.4904	36.9973	32.424	10.7472	14.2871	11.4544	5.5167	2.55515	2.2111	8.34937	3.70684	4.01455	--	--	Cellular Component: nucleus (GO:0005634);; Biological Process: intracellular protein transport (GO:0006886);; Molecular Function: Ran GTPase binding (GO:0008536);;	K15436|2.3e-18|adu:107493400|K15436 transportin-3 | (RefSeq) transportin MOS14	--	[U]	Intracellular trafficking, secretion, and vesicular transport	--	Transportin MOS14 OS=Arabidopsis thaliana OX=3702 GN=MOS14 PE=1 SV=1	--	--	transportin [Arachis hypogaea]	cellular component: cell (GO:0005623);; cellular component: organelle (GO:0043226);; cellular component: cell part (GO:0044464);; biological process: localization (GO:0051179);; molecular function: binding (GO:0005488)
arahy.Tifrunner.gnm2.ann1.Z3D6FW	arahy.Z3D6FW	21.1819	14.9094	12.0282	3.73814	2.89359	3.76584	1.18215	0.982749	0.737035	0.856346	0.185342	2.2303	[R]	General function prediction only	Cellular Component: integral component of membrane (GO:0016021);;	K10532|6.3e-279|aip:107645917|K10532 heparan-alpha-glucosaminide N-acetyltransferase [EC:2.3.1.78] | (RefSeq) heparan-alpha-glucosaminide N-acetyltransferase isoform X1	Glycosaminoglycan degradation (ko00531)	[S]	Function unknown	--	--	--	--	heparan-alpha-glucosaminide N-acetyltransferase isoform X1 [Arachis ipaensis]	cellular component: membrane (GO:0016020);; cellular component: membrane part (GO:0044425)
arahy.Tifrunner.gnm2.ann1.5R56VN	arahy.5R56VN	36.5049	27.0578	21.9646	35.9796	35.8081	29.9698	3.74348	4.12754	8.10738	2.99721	3.70684	5.1297	[I]	Lipid transport and metabolism	Molecular Function: ATP binding (GO:0005524);; Molecular Function: ligase activity (GO:0016874);; Molecular Function: metal ion binding (GO:0046872);;	K01968|0.0e+00|adu:107473390|K01968 3-methylcrotonyl-CoA carboxylase alpha subunit [EC:6.4.1.4] | (RefSeq) methylcrotonoyl-CoA carboxylase subunit alpha, mitochondrial isoform X1	Valine, leucine and isoleucine degradation (ko00280)	[IE]	Lipid transport and metabolism;; Amino acid transport and metabolism	Carbamoyl-phosphate synthase L chain, ATP binding domain	Methylcrotonoyl-CoA carboxylase subunit alpha, mitochondrial OS=Glycine max OX=3847 GN=MCCA PE=1 SV=2	--	--	methylcrotonoyl-CoA carboxylase subunit alpha, mitochondrial isoform X1 [Arachis hypogaea]	molecular function: binding (GO:0005488);; molecular function: catalytic activity (GO:0003824)
arahy.Tifrunner.gnm2.ann1.95XPH7	arahy.95XPH7	84.2768	45.2803	141.463	16.3544	60.9462	39.6982	3.74348	1.5724	7.8617	3.2113	6.48697	5.57576	[G]	Carbohydrate transport and metabolism	Molecular Function: hydrolase activity, hydrolyzing O-glycosyl compounds (GO:0004553);; Biological Process: carbohydrate metabolic process (GO:0005975);;	K19964|4.6e-230|var:108324170|K19964 hydroxyisourate hydrolase [EC:3.5.2.17] | (RefSeq) hydroxyisourate hydrolase-like	Purine metabolism (ko00230)	[G]	Carbohydrate transport and metabolism	Glycosyl hydrolase family 1	Hydroxyisourate hydrolase OS=Glycine max OX=3847 GN=HIUH PE=1 SV=1	--	--	hydroxyisourate hydrolase [Arachis hypogaea]	molecular function: catalytic activity (GO:0003824);; biological process: metabolic process (GO:0008152)
arahy.Tifrunner.gnm2.ann1.D26Z0K	arahy.D26Z0K	53.856	39.9424	30.8551	12.3047	16.2764	18.9861	8.47208	8.64819	8.10738	8.77754	8.71107	12.4897	--	--	Cellular Component: nucleus (GO:0005634);;	K14848|1.6e-216|adu:107472948|K14848 ribosome assembly protein RRB1 | (RefSeq) glutamate-rich WD repeat-containing protein 1	--	[R]	General function prediction only	Histone-binding protein RBBP4 or subunit C of CAF1 complex	--	--	--	glutamate-rich WD repeat-containing protein 1 [Arachis hypogaea]	cellular component: cell (GO:0005623);; cellular component: organelle (GO:0043226);; cellular component: cell part (GO:0044464)
arahy.Tifrunner.gnm2.ann1.D5Y0EF	arahy.D5Y0EF	54.532	42.7034	38.1766	22.5846	25.138	25.8902	7.68398	8.25509	8.35306	11.1325	10.5645	14.2739	--	--	Cellular Component: cellular_component (GO:0005575);; Cellular Component: intracellular (GO:0005622);; Cellular Component: cell (GO:0005623);; Cellular Component: cytoplasm (GO:0005737);; Cellular Component: chloroplast (GO:0009507);; Cellular Component: plastid envelope (GO:0009526);; Cellular Component: chloroplast thylakoid (GO:0009534);; Cellular Component: chloroplast thylakoid membrane (GO:…	--	--	[G]	Carbohydrate transport and metabolism	NAD(P)H-binding	Protein TIC 62, chloroplastic OS=Pisum sativum OX=3888 GN=TIC62 PE=1 SV=2	--	--	Protein TIC 62 [Arachis hypogaea]	cellular component: cell (GO:0005623);; cellular component: cell part (GO:0044464);; cellular component: organelle (GO:0043226);; cellular component: organelle part (GO:0044422);; cellular component: membrane (GO:0016020);; cellular component: macromolecular complex (GO:0032991);; cellular component: membrane part (GO:0044425)
arahy.Tifrunner.gnm2.ann1.MB6KVE	arahy.MB6KVE	46.4198	31.4753	31.6395	15.8871	20.0743	16.7894	6.10778	6.48614	9.09009	5.56625	6.11629	4.01455	--	--	--	--	--	--	--	Transcription factor IIIC subunit delta N-term	--	--	--	uncharacterized protein LOC112746013 isoform X1 [Arachis hypogaea]	--
arahy.Tifrunner.gnm2.ann1.18Z3WC	arahy.18Z3WC	97.5718	74.3628	94.9185	72.5823	57.8717	60.2535	22.0668	16.3136	29.9727	17.7692	21.129	16.2812	[I]	Lipid transport and metabolism	Molecular Function: farnesyl-diphosphate farnesyltransferase activity (GO:0004310);; Biological Process: lipid biosynthetic process (GO:0008610);; Cellular Component: integral component of membrane (GO:0016021);; Molecular Function: squalene synthase activity (GO:0051996);;	K00801|5.6e-215|aip:107628845|K00801 farnesyl-diphosphate farnesyltransferase [EC:2.5.1.21] | (RefSeq) squalene synthase	Steroid biosynthesis (ko00100);; Sesquiterpenoid and triterpenoid biosynthesis (ko00909)	[I]	Lipid transport and metabolism	Squalene/phytoene synthase	Squalene synthase 2 OS=Panax ginseng OX=4054 GN=SS2 PE=2 SV=1	--	--	squalene synthase [Arachis hypogaea]	molecular function: catalytic activity (GO:0003824);; biological process: metabolic process (GO:0008152);; biological process: single-organism process (GO:0044699);; cellular component: membrane (GO:0016020);; cellular component: membrane part (GO:0044425)
arahy.Tifrunner.gnm2.ann1.F92SL8	arahy.F92SL8	44.1664	40.8627	33.7314	21.4943	25.3189	22.9089	6.10778	10.2206	11.3012	9.63389	9.82313	10.7055	[GR]	Carbohydrate transport and metabolism;; General function prediction only	Molecular Function: riboflavin kinase activity (GO:0008531);; Biological Process: riboflavin biosynthetic process (GO:0009231);; Molecular Function: hydrolase activity (GO:0016787);;	K20884|4.0e-223|adu:107480632|K20884 riboflavin kinase / FMN hydrolase [EC:2.7.1.26 3.1.3.102] | (RefSeq) bifunctional riboflavin kinase/FMN phosphatase isoform X1	Riboflavin metabolism (ko00740)	[H]	Coenzyme transport and metabolism	Riboflavin kinase	Bifunctional riboflavin kinase/FMN phosphatase OS=Arabidopsis thaliana OX=3702 GN=FHY PE=1 SV=1	--	--	bifunctional riboflavin kinase/FMN phosphatase isoform X1 [Arachis duranensis]	molecular function: catalytic activity (GO:0003824);; biological process: metabolic process (GO:0008152);; biological process: cellular process (GO:0009987);; biological process: single-organism process (GO:0044699)
arahy.Tifrunner.gnm2.ann1.IEEP0H	arahy.IEEP0H	11.7176	12.1484	12.5512	8.56658	7.41482	5.33494	1.77323	2.16205	3.19382	2.99721	1.66808	3.56848	[P]	Inorganic ion transport and metabolism	Molecular Function: cation transmembrane transporter activity (GO:0008324);; Cellular Component: integral component of membrane (GO:0016021);;	K14689|1.2e-195|adu:107476815|K14689 solute carrier family 30 (zinc transporter), member 2 | (RefSeq) metal tolerance protein B	--	[P]	Inorganic ion transport and metabolism	Cation efflux family	Metal tolerance protein B OS=Arabidopsis thaliana OX=3702 GN=MTPB PE=2 SV=1	--	--	metal tolerance protein B [Arachis hypogaea]	molecular function: transporter activity (GO:0005215);; biological process: localization (GO:0051179);; cellular component: membrane (GO:0016020);; cellular component: membrane part (GO:0044425)
arahy.Tifrunner.gnm2.ann1.L5LHX1	arahy.L5LHX1	495.295	134	103.809	101.864	71.2546	109.994	39.405	26.9273	39.5542	39.1778	25.9479	20.9648	[E]	Amino acid transport and metabolism	Biological Process: cellular amino acid metabolic process (GO:0006520);; Molecular Function: transaminase activity (GO:0008483);; Biological Process: biosynthetic process (GO:0009058);; Molecular Function: pyridoxal phosphate binding (GO:0030170);;	K00815|5.4e-253|adu:107478521|K00815 tyrosine aminotransferase [EC:2.6.1.5] | (RefSeq) probable aminotransferase TAT2	Ubiquinone and other terpenoid-quinone biosynthesis (ko00130);; Cysteine and methionine metabolism (ko00270);; Tyrosine metabolism (ko00350);; Phenylalanine metabolism (ko00360);; Phenylalanine, tyrosine and tryptophan biosynthesis (ko00400);; Isoquinoline alkaloid biosynthesis (ko00950);; Tropane, piperidine and pyridine alkaloid biosynthesis (ko00960)	[E]	Amino acid transport and metabolism	Aminotransferase class I and II	Probable aminotransferase TAT2 OS=Arabidopsis thaliana OX=3702 GN=At5g53970 PE=2 SV=1	--	--	probable aminotransferase TAT2 [Arachis duranensis]	biological process: metabolic process (GO:0008152);; biological process: cellular process (GO:0009987);; biological process: single-organism process (GO:0044699);; molecular function: catalytic activity (GO:0003824);; molecular function: binding (GO:0005488)
arahy.Tifrunner.gnm2.ann1.TGUH8U	arahy.TGUH8U	103.205	102.709	98.5793	60.9006	68.9035	58.0567	22.6579	15.3309	28.7444	35.3243	30.0254	31.2242	--	--	Molecular Function: methyltransferase activity (GO:0008168);; Biological Process: methylation (GO:0032259);;	K01301|8.3e-33|adu:107490330|K01301 N-acetylated-alpha-linked acidic dipeptidase [EC:3.4.17.21] | (RefSeq) probable glutamate carboxypeptidase LAMP1 isoform X1	--	[AR]	RNA processing and modification;; General function prediction only	Transferrin receptor-like dimerisation domain	Probable glutamate carboxypeptidase LAMP1 OS=Arabidopsis thaliana OX=3702 GN=LAMP1 PE=2 SV=1	--	--	putative glutamate carboxypeptidase [Arachis hypogaea]	molecular function: catalytic activity (GO:0003824);; biological process: metabolic process (GO:0008152)
arahy.Tifrunner.gnm2.ann1.H1PZQD	arahy.H1PZQD	83.6008	40.6787	42.3603	21.6501	24.2338	19.7707	8.47208	13.7585	11.3012	7.06485	8.34039	10.2594	--	--	Molecular Function: RNA binding (GO:0003723);;	K14945|4.5e-152|adu:107482734|K14945 protein quaking | (RefSeq) KH domain-containing protein At1g09660/At1g09670 isoform X1	--	[A]	RNA processing and modification	--	KH domain-containing protein At1g09660/At1g09670 OS=Arabidopsis thaliana OX=3702 GN=At1g09660/At1g09670 PE=2 SV=1	--	--	hypothetical protein Ahy_A04g021381 isoform C [Arachis hypogaea]	molecular function: binding (GO:0005488)
arahy.Tifrunner.gnm2.ann1.Q2XHCD	arahy.Q2XHCD	66.475	47.4891	38.4381	25.6997	23.8721	30.4406	11.0334	12.9723	14.9864	15.4142	14.2713	21.1879	[I]	Lipid transport and metabolism	Biological Process: lipid metabolic process (GO:0006629);; Molecular Function: O-acyltransferase activity (GO:0008374);;	K22389|0.0e+00|adu:107483988|K22389 phospholipase A1 [EC:3.1.1.32] | (RefSeq) lecithin-cholesterol acyltransferase-like 4	Glycerophospholipid metabolism (ko00564);; alpha-Linolenic acid metabolism (ko00592)	[I]	Lipid transport and metabolism	Lecithin:cholesterol acyltransferase	Lecithin-cholesterol acyltransferase-like 4 OS=Arabidopsis thaliana OX=3702 GN=LCAT4 PE=1 SV=1	--	--	lecithin-cholesterol acyltransferase-like 4 [Arachis hypogaea]	biological process: metabolic process (GO:0008152);; biological process: single-organism process (GO:0044699);; molecular function: catalytic activity (GO:0003824)
arahy.Tifrunner.gnm2.ann1.XJYP81	arahy.XJYP81	20.5058	15.2775	12.0282	4.51692	6.51057	6.90404	2.95538	2.7517	2.45678	3.42538	4.44821	3.34545	--	--	--	--	--	--	--	--	--	--	--	--	--
arahy.Tifrunner.gnm2.ann1.7MZ8HL	arahy.7MZ8HL	27.0407	29.4506	30.8551	17.6004	18.2658	16.1617	8.66911	8.25509	9.09009	6.20851	6.67231	9.5903	--	--	--	K13436|1.7e-22|adu:110273670|K13436 pto-interacting protein 1 [EC:2.7.11.1] | (RefSeq) putative proline-rich receptor-like protein kinase PERK11 isoform X1	Plant-pathogen interaction (ko04626)	--	--	--	--	--	--	uncharacterized protein LOC112800958 [Arachis hypogaea]	--
arahy.Tifrunner.gnm2.ann1.9WG02M	arahy.9WG02M	15.5484	9.01925	7.58302	3.8939	5.78717	9.25769	1.77323	0.786199	0.982713	2.99721	1.85342	2.89939	--	--	Cellular Component: spindle (GO:0005819);; Cellular Component: microtubule (GO:0005874);; Biological Process: activation of protein kinase activity (GO:0032147);; Biological Process: regulation of mitotic spindle organization (GO:0060236);;	K16812|6.3e-08|brp:103843685|K16812 targeting protein for Xklp2 | (RefSeq) protein TPX2	--	--	--	--	--	--	--	uncharacterized protein DS421_5g149220 [Arachis hypogaea]	cellular component: cell (GO:0005623);; cellular component: organelle (GO:0043226);; cellular component: organelle part (GO:0044422);; cellular component: cell part (GO:0044464);; cellular component: supramolecular complex (GO:0099080);; biological process: biological regulation (GO:0065007)
arahy.Tifrunner.gnm2.ann1.H83J56	arahy.H83J56	9.2389	9.01925	9.15192	2.18058	6.14887	4.07966	1.18215	2.16205	1.22839	0	0.92671	0.446061	--	--	Molecular Function: ATP binding (GO:0005524);; Cellular Component: integral component of membrane (GO:0016021);;	K16224|4.1e-21|ath:AT2G19190|K16224 senescence-induced receptor-like serine/threonine-protein kinase | (RefSeq) FRK1; FLG22-induced receptor-like kinase 1	MAPK signaling pathway - plant (ko04016);; Plant-pathogen interaction (ko04626)	--	--	Leucine rich repeat	Putative leucine-rich repeat receptor-like protein kinase At2g19210 OS=Arabidopsis thaliana OX=3702 GN=At2g19210 PE=1 SV=1	--	--	probable LRR receptor-like serine/threonine-protein kinase At1g05700 isoform X1 [Arachis hypogaea]	molecular function: binding (GO:0005488);; cellular component: membrane (GO:0016020);; cellular component: membrane part (GO:0044425)
arahy.Tifrunner.gnm2.ann1.JF37M9	arahy.JF37M9	95.3184	80.437	73.7383	41.5869	40.1485	39.8552	20.4906	21.6205	20.8826	28.4735	22.241	27.6558	--	--	--	K13168|3.2e-237|adu:107487792|K13168 splicing factor, arginine/serine-rich 16 | (RefSeq) CLK4-associating serine/arginine rich protein	--	[A]	RNA processing and modification	Alternative splicing regulator	--	--	--	CLK4-associating serine/arginine rich protein [Arachis duranensis]	--
arahy.Tifrunner.gnm2.ann1.WRX76U	arahy.WRX76U	20.7312	1.1044	6.2756	8.41083	8.86161	7.06095	0.197025	0	0.737035	0	0.556026	1.33818	--	--	Molecular Function: metal ion binding (GO:0046872);;	--	--	[TZ]	Signal transduction mechanisms;; Cytoskeleton	Protein DA1	Protein DA1-related 1 OS=Arabidopsis thaliana OX=3702 GN=DAR1 PE=1 SV=3	--	--	protein DA1-related 1 isoform X2 [Arachis duranensis]	molecular function: binding (GO:0005488)
arahy.Tifrunner.gnm2.ann1.6E8MYZ	arahy.6E8MYZ	21.8579	14.3572	9.93637	6.07449	4.52123	3.76584	1.77323	2.55515	2.94814	2.99721	2.40945	4.01455	--	--	Molecular Function: 3-oxo-5-alpha-steroid 4-dehydrogenase activity (GO:0003865);; Biological Process: dolichol-linked oligosaccharide biosynthetic process (GO:0006488);; Cellular Component: integral component of membrane (GO:0016021);;	--	--	--	--	--	--	--	--	uncharacterized protein DS421_16g558520 [Arachis hypogaea]	molecular function: catalytic activity (GO:0003824);; biological process: metabolic process (GO:0008152);; biological process: single-organism process (GO:0044699);; biological process: cellular process (GO:0009987);; cellular component: membrane (GO:0016020);; cellular component: membrane part (GO:0044425)
arahy.Tifrunner.gnm2.ann1.SKI1QK	arahy.SKI1QK	558.615	365.74	340.974	179.742	246.497	292.794	50.2414	60.9304	98.7626	142.796	137.524	173.295	--	--	--	K02996|5.0e-47|hbr:110658166|K02996 small subunit ribosomal protein S9 | (RefSeq) uncharacterized protein LOC110658166	Ribosome (ko03010)	--	--	Development and cell death domain	B2 protein OS=Daucus carota OX=4039 PE=2 SV=1	--	--	B2 protein isoform X1 [Arachis hypogaea]	--
arahy.Tifrunner.gnm2.ann1.P9B8Q3	arahy.P9B8Q3	95.093	56.8765	38.4381	33.176	37.6166	41.7381	4.13753	4.12754	5.6506	8.77754	7.043	14.943	[E]	Amino acid transport and metabolism	Molecular Function: aminopeptidase activity (GO:0004177);; Molecular Function: metallopeptidase activity (GO:0008237);; Molecular Function: zinc ion binding (GO:0008270);;	K08776|0.0e+00|adu:107461018|K08776 puromycin-sensitive aminopeptidase [EC:3.4.11.-] | (RefSeq) LOW QUALITY PROTEIN: aminopeptidase M1	--	[EO]	Amino acid transport and metabolism;; Posttranslational modification, protein turnover, chaperones	Peptidase family M1 domain	Aminopeptidase M1 OS=Arabidopsis thaliana OX=3702 GN=APM1 PE=1 SV=1	--	--	hypothetical protein Ahy_A08g038721 isoform D [Arachis hypogaea]	molecular function: catalytic activity (GO:0003824);; biological process: metabolic process (GO:0008152);; molecular function: binding (GO:0005488)
arahy.Tifrunner.gnm2.ann1.W7NNEU	arahy.W7NNEU	88.7836	69.2089	91.5192	52.4898	48.1059	49.7405	11.8215	12.1861	17.1975	17.7692	22.0557	31.6703	--	--	Molecular Function: molecular_function (GO:0003674);; Molecular Function: catalytic activity (GO:0003824);; Molecular Function: protein kinase activity (GO:0004672);; Molecular Function: protein serine/threonine kinase activity (GO:0004674);; Cellular Component: cellular_component (GO:0005575);; Cellular Component: intracellular (GO:0005622);; Cellular Component: cell (GO:0005623);; Biological Pr…	--	--	[TR]	Signal transduction mechanisms;; General function prediction only	--	Probable serine/threonine protein kinase IREH1 OS=Arabidopsis thaliana OX=3702 GN=IREH1 PE=1 SV=1	--	--	hypothetical protein Ahy_A09g041444 isoform B [Arachis hypogaea]	molecular function: catalytic activity (GO:0003824);; biological process: metabolic process (GO:0008152);; biological process: cellular process (GO:0009987);; cellular component: cell (GO:0005623);; cellular component: cell part (GO:0044464);; biological process: biological regulation (GO:0065007);; biological process: signaling (GO:0023052);; biological process: single-organism process (GO:00446…
arahy.Tifrunner.gnm2.ann1.EQKV61	arahy.EQKV61	267.928	335.369	398.762	197.343	279.593	277.574	41.5723	19.8515	105.396	110.469	101.011	82.7442	[G]	Carbohydrate transport and metabolism	Molecular Function: RNA binding (GO:0003723);; Molecular Function: ATP binding (GO:0005524);; Biological Process: pyruvate metabolic process (GO:0006090);; Biological Process: RNA processing (GO:0006396);; Molecular Function: RNA methyltransferase activity (GO:0008173);; Molecular Function: kinase activity (GO:0016301);; Molecular Function: pyruvate, phosphate dikinase activity (GO:0050242);;	K01006|0.0e+00|aip:107638050|K01006 pyruvate, orthophosphate dikinase [EC:2.7.9.1] | (RefSeq) pyruvate, phosphate dikinase, chloroplastic	Glycolysis / Gluconeogenesis (ko00010);; Pyruvate metabolism (ko00620);; Carbon fixation in photosynthetic organisms (ko00710);; Carbon metabolism (ko01200)	--	--	PEP-utilising enzyme, PEP-binding domain	Pyruvate, phosphate dikinase, chloroplastic OS=Mesembryanthemum crystallinum OX=3544 GN=PPD PE=2 SV=1	--	--	hypothetical protein Ahy_B01g055796 isoform B [Arachis hypogaea]	molecular function: binding (GO:0005488);; biological process: metabolic process (GO:0008152);; biological process: cellular process (GO:0009987);; biological process: single-organism process (GO:0044699);; molecular function: catalytic activity (GO:0003824)
arahy.Tifrunner.gnm2.ann1.KL3D23	arahy.KL3D23	92.8397	70.6815	109.823	33.7991	63.6589	52.408	5.5167	2.55515	18.1802	6.42259	8.52573	6.24485	[T]	Signal transduction mechanisms	Molecular Function: protein serine/threonine kinase activity (GO:0004674);; Molecular Function: ATP binding (GO:0005524);; Biological Process: signal transduction (GO:0007165);;	K07198|6.8e-96|pper:18789171|K07198 5'-AMP-activated protein kinase, catalytic alpha subunit [EC:2.7.11.11] | (RefSeq) CBL-interacting serine/threonine-protein kinase 1 isoform X2	--	[T]	Signal transduction mechanisms	Protein kinase domain	CBL-interacting serine/threonine-protein kinase 21 OS=Arabidopsis thaliana OX=3702 GN=CIPK21 PE=1 SV=1	--	--	hypothetical protein Ahy_B01g055105 [Arachis hypogaea]	molecular function: catalytic activity (GO:0003824);; biological process: metabolic process (GO:0008152);; biological process: cellular process (GO:0009987);; molecular function: binding (GO:0005488);; biological process: biological regulation (GO:0065007)
arahy.Tifrunner.gnm2.ann1.I9BDFC	arahy.I9BDFC	62.1936	68.1045	49.6819	40.9638	32.372	32.9511	9.45721	10.4171	8.84442	14.9861	18.7195	16.2812	--	--	Biological Process: mRNA splicing, via spliceosome (GO:0000398);; Molecular Function: nucleic acid binding (GO:0003676);; Cellular Component: spliceosomal complex (GO:0005681);; Molecular Function: zinc ion binding (GO:0008270);;	K12848|9.3e-85|adu:107474736|K12848 U4/U6.U5 tri-snRNP component SNU23 | (RefSeq) zinc finger matrin-type protein 2	Spliceosome (ko03040)	[R]	General function prediction only	Zinc-finger double-stranded RNA-binding	17.7 kDa class I heat shock protein OS=Solanum peruvianum OX=4082 PE=2 SV=1	--	--	hypothetical protein Ahy_B02g060438 isoform C [Arachis hypogaea]	biological process: metabolic process (GO:0008152);; biological process: cellular process (GO:0009987);; molecular function: binding (GO:0005488);; cellular component: cell (GO:0005623);; cellular component: macromolecular complex (GO:0032991);; cellular component: organelle (GO:0043226);; cellular component: organelle part (GO:0044422);; cellular component: cell part (GO:0044464)
arahy.Tifrunner.gnm2.ann1.W35S2M	arahy.W35S2M	14.8724	11.7802	7.32154	3.8939	6.87227	8.63005	0.197025	0.393099	0.982713	2.14086	2.40945	2.2303	--	--	Molecular Function: AMP deaminase activity (GO:0003876);; Cellular Component: integral component of membrane (GO:0016021);; Biological Process: IMP salvage (GO:0032264);;	K01490|0.0e+00|aip:107625773|K01490 AMP deaminase [EC:3.5.4.6] | (RefSeq) AMP deaminase isoform X1	Purine metabolism (ko00230)	[F]	Nucleotide transport and metabolism	Adenosine/AMP deaminase	AMP deaminase OS=Arabidopsis thaliana OX=3702 GN=AMPD PE=1 SV=2	--	--	AMP deaminase isoform X2 [Arachis ipaensis]	molecular function: catalytic activity (GO:0003824);; cellular component: membrane (GO:0016020);; cellular component: membrane part (GO:0044425);; biological process: metabolic process (GO:0008152);; biological process: cellular process (GO:0009987);; biological process: single-organism process (GO:0044699)
arahy.Tifrunner.gnm2.ann1.X5PJK8	arahy.X5PJK8	25.914	16.3819	12.8127	8.72234	9.22331	5.02112	4.33455	2.55515	3.19382	1.92678	0.92671	2.00727	--	--	--	--	--	[TZ]	Signal transduction mechanisms;; Cytoskeleton	Formin Homology 2 Domain	Formin-like protein 20 OS=Arabidopsis thaliana OX=3702 GN=FH20 PE=2 SV=3	--	--	hypothetical protein Ahy_B02g060812 [Arachis hypogaea]	--
arahy.Tifrunner.gnm2.ann1.2J48HY	arahy.2J48HY	48.4479	37.7336	23.0105	17.4447	15.0105	13.3374	4.53158	2.3586	2.70246	3.85356	6.30163	5.35273	[I]	Lipid transport and metabolism	Molecular Function: transferase activity, transferring acyl groups other than amino-acyl groups (GO:0016747);;	K00626|2.8e-61|adu:107466024|K00626 acetyl-CoA C-acetyltransferase [EC:2.3.1.9] | (RefSeq) acetyl-CoA acetyltransferase, cytosolic 1	Fatty acid degradation (ko00071);; Synthesis and degradation of ketone bodies (ko00072);; Valine, leucine and isoleucine degradation (ko00280);; Lysine degradation (ko00310);; Tryptophan metabolism (ko00380);; Pyruvate metabolism (ko00620);; Glyoxylate and dicarboxylate metabolism (ko00630);; Propanoate metabolism (ko00640);; Butanoate metabolism (ko00650);; Terpenoid backbone biosynthesis (ko009…	[I]	Lipid transport and metabolism	Thiolase, C-terminal domain	Probable acetyl-CoA acetyltransferase, cytosolic 2 OS=Arabidopsis thaliana OX=3702 GN=At5g47720 PE=2 SV=1	--	--	hypothetical protein Ahy_B05g076470 isoform F [Arachis hypogaea]	molecular function: catalytic activity (GO:0003824)
arahy.Tifrunner.gnm2.ann1.D80FKX	arahy.D80FKX	57.4614	52.4589	49.4204	22.5846	28.3933	30.2836	10.0483	9.04129	9.58145	5.78033	3.70684	6.91394	[J]	Translation, ribosomal structure and biogenesis	Molecular Function: tRNA binding (GO:0000049);; Biological Process: tRNA wobble uridine modification (GO:0002098);; Cellular Component: cytoplasm (GO:0005737);; Molecular Function: nucleotidyltransferase activity (GO:0016779);; Biological Process: protein urmylation (GO:0032447);; Biological Process: tRNA thio-modification (GO:0034227);;	K14168|1.4e-176|aip:107644808|K14168 cytoplasmic tRNA 2-thiolation protein 1 [EC:2.7.7.-] | (RefSeq) cytoplasmic tRNA 2-thiolation protein 1 isoform X1	Sulfur relay system (ko04122)	[R]	General function prediction only	Zinc-ribbon	Cytoplasmic tRNA 2-thiolation protein 1 OS=Arabidopsis thaliana OX=3702 GN=NCS6 PE=2 SV=2	--	--	cytoplasmic tRNA 2-thiolation protein 1 [Arachis hypogaea]	molecular function: binding (GO:0005488);; biological process: metabolic process (GO:0008152);; biological process: cellular process (GO:0009987);; cellular component: cell (GO:0005623);; cellular component: cell part (GO:0044464);; molecular function: catalytic activity (GO:0003824)
arahy.Tifrunner.gnm2.ann1.JDK424	arahy.JDK424	62.6442	37.1814	84.1977	43.7674	45.9357	51.6234	12.0185	10.8102	16.7061	5.56625	11.1205	8.92121	--	--	Cellular Component: integral component of membrane (GO:0016021);; Molecular Function: transmembrane transporter activity (GO:0022857);;	K17500|7.5e-41|nto:104085001|K17500 integrin-linked kinase-associated serine/threonine phosphatase 2C [EC:3.1.3.16] | (RefSeq) WAT1-related protein At3g18200 isoform X1	--	--	--	EamA-like transporter family	WAT1-related protein At3g28050 OS=Arabidopsis thaliana OX=3702 GN=At3g28050 PE=2 SV=1	--	--	WAT1-related protein At5g40240 [Arachis hypogaea]	cellular component: membrane (GO:0016020);; cellular component: membrane part (GO:0044425);; molecular function: transporter activity (GO:0005215);; biological process: localization (GO:0051179)
arahy.Tifrunner.gnm2.ann1.JYJ007	arahy.JYJ007	53.18	27.2418	27.4558	14.018	15.3722	15.691	5.12265	4.91374	5.6506	7.49303	8.71107	10.7055	[S]	Function unknown	Molecular Function: ATP binding (GO:0005524);; Molecular Function: histone binding (GO:0042393);;	K11647|1.3e-191|cme:CYME_CMM316C|K11647 SWI/SNF-related matrix-associated actin-dependent regulator of chromatin subfamily A member 2/4 [EC:3.6.4.-] | (RefSeq) homeotic gene regulator BRAHMA	--	[BK]	Chromatin structure and dynamics;; Transcription	SNF2 family N-terminal domain	Probable ATP-dependent DNA helicase CHR12 OS=Arabidopsis thaliana OX=3702 GN=CHR12 PE=2 SV=1	--	--	probable ATP-dependent DNA helicase CHR12 isoform X1 [Arachis ipaensis]	molecular function: binding (GO:0005488)
arahy.Tifrunner.gnm2.ann1.M8RP0M	arahy.M8RP0M	13.5203	13.0687	10.9823	7.7878	4.70208	3.60893	2.56133	4.12754	2.94814	4.06764	3.15081	2.2303	--	--	--	--	--	--	--	--	--	--	--	hypothetical protein Ahy_A05g024656 isoform I [Arachis hypogaea]	--
arahy.Tifrunner.gnm2.ann1.VU0ITX	arahy.VU0ITX	76.3899	53.9314	53.8656	30.2167	35.989	32.4804	8.27506	8.84474	12.5296	8.13529	8.34039	8.92121	[Q]	Secondary metabolites biosynthesis, transport and catabolism	Molecular Function: diacylglycerol O-acyltransferase activity (GO:0004144);; Cellular Component: integral component of membrane (GO:0016021);; Biological Process: glycerolipid biosynthetic process (GO:0045017);;	K15406|9.9e-56|brp:103849660|K15406 wax-ester synthase / diacylglycerol O-acyltransferase [EC:2.3.1.75 2.3.1.20] | (RefSeq) O-acyltransferase WSD1-like	Cutin, suberine and wax biosynthesis (ko00073)	--	--	WS/DGAT C-terminal domain	O-acyltransferase WSD1 OS=Arabidopsis thaliana OX=3702 GN=WSD1 PE=2 SV=1	--	--	O-acyltransferase WSD1 isoform X1 [Arachis ipaensis]	molecular function: catalytic activity (GO:0003824);; cellular component: membrane (GO:0016020);; cellular component: membrane part (GO:0044425);; biological process: metabolic process (GO:0008152);; biological process: cellular process (GO:0009987);; biological process: single-organism process (GO:0044699)
arahy.Tifrunner.gnm2.ann1.65I9D4	arahy.65I9D4	59.0388	27.61	33.7314	45.325	24.2338	19.4568	9.45721	11.5964	11.7926	4.7099	5.93094	5.35273	--	--	--	--	--	--	--	--	--	--	--	--	--
arahy.Tifrunner.gnm2.ann1.H2I93T	arahy.H2I93T	66.475	50.9864	39.7455	26.167	34.3613	20.5552	13.7918	9.82749	13.758	18.1973	19.8316	17.3964	[C]	Energy production and conversion	Molecular Function: DNA binding (GO:0003677);; Cellular Component: nucleus (GO:0005634);; Biological Process: regulation of transcription, DNA-templated (GO:0006355);; Biological Process: response to hormone (GO:0009725);; Cellular Component: integral component of membrane (GO:0016021);; Molecular Function: transmembrane transporter activity (GO:0022857);; Biological Process: nitrogen compound tr…	K03809|3.2e-14|adu:107478335|K03809 NAD(P)H dehydrogenase (quinone) [EC:1.6.5.2] | (RefSeq) probable NAD(P)H dehydrogenase (quinone) FQR1-like 1	Ubiquinone and other terpenoid-quinone biosynthesis (ko00130)	[R]	General function prediction only	--	NAD(P)H dehydrogenase (quinone) FQR1 OS=Arabidopsis thaliana OX=3702 GN=FQR1 PE=1 SV=1	--	--	hypothetical protein Ahy_B08g091783 isoform F [Arachis hypogaea]	molecular function: binding (GO:0005488);; cellular component: cell (GO:0005623);; cellular component: organelle (GO:0043226);; cellular component: cell part (GO:0044464);; biological process: biological regulation (GO:0065007);; biological process: response to stimulus (GO:0050896);; cellular component: membrane (GO:0016020);; cellular component: membrane part (GO:0044425);; molecular function: …
arahy.Tifrunner.gnm2.ann1.UE89WV	arahy.UE89WV	78.1926	78.9645	69.0316	39.562	55.7016	49.5836	21.2787	18.0826	21.8654	18.6255	16.4954	22.08	[J]	Translation, ribosomal structure and biogenesis	Molecular Function: RNA cap binding (GO:0000339);; Cellular Component: nucleus (GO:0005634);; Cellular Component: nuclear cap binding complex (GO:0005846);; Biological Process: mRNA cis splicing, via spliceosome (GO:0045292);;	K12883|1.0e-105|aip:107612793|K12883 nuclear cap-binding protein subunit 2 | (RefSeq) nuclear cap-binding protein subunit 2	RNA transport (ko03013);; mRNA surveillance pathway (ko03015);; Spliceosome (ko03040)	[A]	RNA processing and modification	RNA recognition motif. (a.k.a. RRM, RBD, or RNP domain)	Nuclear cap-binding protein subunit 2 OS=Arabidopsis thaliana OX=3702 GN=CBP20 PE=1 SV=1	--	--	hypothetical protein Ahy_B08g093435 [Arachis hypogaea]	molecular function: binding (GO:0005488);; cellular component: cell (GO:0005623);; cellular component: organelle (GO:0043226);; cellular component: cell part (GO:0044464);; cellular component: macromolecular complex (GO:0032991);; biological process: metabolic process (GO:0008152);; biological process: cellular process (GO:0009987)
arahy.Tifrunner.gnm2.ann1.YJI1GZ	arahy.YJI1GZ	40.561	33.5001	30.0706	14.4853	24.4146	15.8479	6.30481	8.25509	8.10738	10.0621	7.22834	8.02909	[G]	Carbohydrate transport and metabolism	Biological Process: cellular glucose homeostasis (GO:0001678);; Molecular Function: hexokinase activity (GO:0004396);; Molecular Function: ATP binding (GO:0005524);; Molecular Function: glucose binding (GO:0005536);; Biological Process: glycolytic process (GO:0006096);;	K00844|2.0e-49|adu:107478574|K00844 hexokinase [EC:2.7.1.1] | (RefSeq) hexokinase-1	Glycolysis / Gluconeogenesis (ko00010);; Fructose and mannose metabolism (ko00051);; Galactose metabolism (ko00052);; Starch and sucrose metabolism (ko00500);; Amino sugar and nucleotide sugar metabolism (ko00520);; Carbon metabolism (ko01200)	[G]	Carbohydrate transport and metabolism	Hexokinase	Hexokinase-1 OS=Spinacia oleracea OX=3562 GN=HXK1 PE=2 SV=1	--	--	hypothetical protein Ahy_B08g090091 isoform A [Arachis hypogaea]	biological process: cellular process (GO:0009987);; biological process: single-organism process (GO:0044699);; biological process: biological regulation (GO:0065007);; molecular function: catalytic activity (GO:0003824);; biological process: metabolic process (GO:0008152);; molecular function: binding (GO:0005488)
ONT.21907	--	51.3773	37.3655	25.8869	15.7314	19.17	18.6723	2.95538	4.52064	8.35306	6.42259	4.26287	3.79151	[J]	Translation, ribosomal structure and biogenesis	Molecular Function: translation elongation factor activity (GO:0003746);; Molecular Function: GTPase activity (GO:0003924);; Molecular Function: GTP binding (GO:0005525);; Cellular Component: mitochondrion (GO:0005739);; Biological Process: mitochondrial translational elongation (GO:0070125);;	K02355|7.4e-145|adu:107495026|K02355 elongation factor G | (RefSeq) elongation factor G-2, mitochondrial isoform X1	--	[J]	Translation, ribosomal structure and biogenesis	Elongation factor Tu GTP binding domain	Elongation factor G-2, mitochondrial OS=Arabidopsis thaliana OX=3702 GN=MEFG2 PE=1 SV=1	J	Translation, ribosomal structure and biogenesis	elongation factor G-2, mitochondrial isoform X3 [Arachis duranensis]	molecular function: binding (GO:0005488);; biological process: metabolic process (GO:0008152);; biological process: cellular process (GO:0009987);; molecular function: catalytic activity (GO:0003824);; cellular component: cell (GO:0005623);; cellular component: organelle (GO:0043226);; cellular component: cell part (GO:0044464)
ONT.4296	--	32.8995	18.2226	23.795	9.50112	12.4786	14.9065	2.3643	4.12754	2.45678	5.35216	5.18958	4.46061	--	--	--	--	--	--	--	--	--	--	--	--	--
ONT.33714	--	28.1674	22.088	13.0742	7.7878	9.40416	5.64876	3.74348	2.55515	3.19382	1.49861	1.85342	1.56121	--	--	Cellular Component: integral component of membrane (GO:0016021);;	K19513|2.7e-12|pxb:103940258|K19513 protein CLEC16A | (RefSeq) protein CLEC16A homolog	--	--	--	--	Protein TRANSPARENT TESTA 9 OS=Arabidopsis thaliana OX=3702 GN=TT9 PE=2 SV=1	S	Function unknown	uncharacterized protein LOC112744904 isoform X3 [Arachis hypogaea]	cellular component: membrane (GO:0016020);; cellular component: membrane part (GO:0044425)
ONT.11599	--	37.4063	20.4314	25.1024	28.9706	21.3402	15.2203	6.50183	7.46889	7.8617	7.06485	9.45244	7.80606	--	--	Cellular Component: integral component of membrane (GO:0016021);; Molecular Function: transmembrane transporter activity (GO:0022857);;	K14638|6.9e-44|aip:107610190|K14638 solute carrier family 15 (peptide/histidine transporter), member 3/4 | (RefSeq) protein NRT1/ PTR FAMILY 4.5 isoform X1	--	[E]	Amino acid transport and metabolism	Chitinase W immunoglobulin-like domain	Protein NRT1/ PTR FAMILY 4.4 OS=Arabidopsis thaliana OX=3702 GN=NPF4.4 PE=2 SV=1	E	Amino acid transport and metabolism	protein NRT1/ PTR FAMILY 4.5 isoform X1 [Arachis ipaensis]	cellular component: membrane (GO:0016020);; cellular component: membrane part (GO:0044425);; molecular function: transporter activity (GO:0005215);; biological process: localization (GO:0051179)
ONT.2349	--	36.7303	27.4259	22.2261	14.3296	16.6381	16.1617	5.5167	7.07579	8.59874	10.7043	9.2671	8.69818	--	--	Molecular Function: protein binding (GO:0005515);; Cellular Component: cellular_component (GO:0005575);; Cellular Component: intracellular (GO:0005622);; Cellular Component: cell (GO:0005623);; Cellular Component: cytoplasm (GO:0005737);; Cellular Component: chloroplast (GO:0009507);; Cellular Component: plastid (GO:0009536);; Cellular Component: organelle (GO:0043226);; Cellular Component: membr…	K08332|3.3e-21|pop:7469341|K08332 vacuolar protein 8 | (RefSeq) U-box domain-containing protein 15	--	[S]	Function unknown	Armadillo/beta-catenin-like repeat	--	S	Function unknown	U-box domain-containing protein [Arachis hypogaea]	molecular function: binding (GO:0005488);; cellular component: cell (GO:0005623);; cellular component: cell part (GO:0044464);; cellular component: organelle (GO:0043226)
arahy.Tifrunner.gnm2.ann1.ZJN9EZ	arahy.ZJN9EZ	93.9663	89.8244	96.7489	78.3453	62.2121	73.9046	46.892	45.7961	52.0838	41.7469	33.1762	23.1951	[E]	Amino acid transport and metabolism	Molecular Function: catalytic activity (GO:0003824);;	K05396|2.7e-244|adu:107474401|K05396 D-cysteine desulfhydrase [EC:4.4.1.15] | (RefSeq) bifunctional D-cysteine desulfhydrase/1-aminocyclopropane-1-carboxylate deaminase, mitochondrial isoform X1	Cysteine and methionine metabolism (ko00270)	--	--	Pyridoxal-phosphate dependent enzyme	Putative D-cysteine desulfhydrase 1, mitochondrial OS=Oryza sativa subsp. japonica OX=39947 GN=Os02g0773300 PE=2 SV=2	--	--	bifunctional D-cysteine desulfhydrase/1-aminocyclopropane-1-carboxylate deaminase, mitochondrial [Arachis hypogaea]	molecular function: catalytic activity (GO:0003824)
arahy.Tifrunner.gnm2.ann1.0Z7T57	arahy.0Z7T57	19.3792	14.3572	11.7668	10.5914	13.0211	16.0048	4.33455	3.1448	5.40492	3.63947	2.59479	3.56848	[R]	General function prediction only	Molecular Function: protein binding (GO:0005515);;	K14818|1.6e-211|adu:107480113|K14818 ribosome assembly protein SQT1 | (RefSeq) angio-associated migratory cell protein isoform X2	--	[S]	Function unknown	WD domain, G-beta repeat	Ribosome biogenesis protein BOP1 homolog OS=Oryza sativa subsp. japonica OX=39947 GN=BOP1 PE=2 SV=1	--	--	angio-associated migratory cell protein isoform X1 [Arachis hypogaea]	molecular function: binding (GO:0005488)
arahy.Tifrunner.gnm2.ann1.2GZ3LH	arahy.2GZ3LH	221.734	226.954	228.537	201.237	194.051	191.901	124.52	112.033	145.196	70.8626	70.986	55.3115	[P]	Inorganic ion transport and metabolism	Biological Process: potassium ion transport (GO:0006813);; Molecular Function: solute:proton antiporter activity (GO:0015299);; Cellular Component: integral component of membrane (GO:0016021);;	K07305|4.3e-85|adu:107480533|K07305 peptide-methionine (R)-S-oxide reductase [EC:1.8.4.12] | (RefSeq) peptide methionine sulfoxide reductase B5	--	[P]	Inorganic ion transport and metabolism	Sodium/hydrogen exchanger family	K(+) efflux antiporter 3, chloroplastic OS=Arabidopsis thaliana OX=3702 GN=KEA3 PE=1 SV=2	--	--	hypothetical protein Ahy_A03g011777 isoform C [Arachis hypogaea]	biological process: localization (GO:0051179);; molecular function: transporter activity (GO:0005215);; biological process: single-organism process (GO:0044699);; cellular component: membrane (GO:0016020);; cellular component: membrane part (GO:0044425)
arahy.Tifrunner.gnm2.ann1.7AZW9Z	arahy.7AZW9Z	359.866	449.674	511.462	228.65	255.359	270.513	162.546	182.005	161.656	108.756	115.468	96.3491	[J]	Translation, ribosomal structure and biogenesis	Molecular Function: RNA binding (GO:0003723);; Molecular Function: structural constituent of ribosome (GO:0003735);; Biological Process: translation (GO:0006412);; Cellular Component: large ribosomal subunit (GO:0015934);;	K02863|6.4e-183|aip:107629681|K02863 large subunit ribosomal protein L1 | (RefSeq) 50S ribosomal protein L1, chloroplastic isoform X1	Ribosome (ko03010)	[J]	Translation, ribosomal structure and biogenesis	Ribosomal protein L1p/L10e family	50S ribosomal protein L1, chloroplastic OS=Arabidopsis thaliana OX=3702 GN=RPL1 PE=1 SV=1	--	--	50S ribosomal protein L1, chloroplastic isoform X2 [Arachis hypogaea]	molecular function: binding (GO:0005488);; molecular function: structural molecule activity (GO:0005198);; biological process: metabolic process (GO:0008152);; biological process: cellular process (GO:0009987);; cellular component: cell (GO:0005623);; cellular component: macromolecular complex (GO:0032991);; cellular component: organelle (GO:0043226);; cellular component: organelle part (GO:00444…
arahy.Tifrunner.gnm2.ann1.ILAW0V	arahy.ILAW0V	130.246	166.58	178.07	199.679	151.732	146.711	101.862	89.2336	106.133	36.3947	45.2234	42.3758	--	--	Cellular Component: cellular_component (GO:0005575);; Cellular Component: intracellular (GO:0005622);; Cellular Component: cell (GO:0005623);; Cellular Component: cytoplasm (GO:0005737);; Biological Process: coenzyme metabolic process (GO:0006732);; Biological Process: biological_process (GO:0008150);; Biological Process: metabolic process (GO:0008152);; Biological Process: biosynthetic process (…	K17637|2.7e-49|obr:102713820|K17637 exocyst complex component 2 | (RefSeq) exocyst complex component SEC5A-like	--	--	--	PAP_fibrillin	Fibrillin-5, chloroplastic OS=Arabidopsis thaliana OX=3702 GN=FBN5 PE=1 SV=1	--	--	hypothetical protein Ahy_A03g012068 isoform C [Arachis hypogaea]	cellular component: cell (GO:0005623);; cellular component: cell part (GO:0044464);; biological process: metabolic process (GO:0008152);; biological process: cellular process (GO:0009987);; cellular component: organelle (GO:0043226);; cellular component: organelle part (GO:0044422);; biological process: single-organism process (GO:0044699)
arahy.Tifrunner.gnm2.ann1.6EMS5T	arahy.6EMS5T	19.6045	12.5165	15.4275	6.85327	5.96802	6.59022	4.7286	3.73444	4.66789	3.63947	4.07752	4.46061	[J]	Translation, ribosomal structure and biogenesis	Molecular Function: molecular_function (GO:0003674);; Molecular Function: catalytic activity (GO:0003824);; Molecular Function: nuclease activity (GO:0004518);; Molecular Function: endonuclease activity (GO:0004519);; Molecular Function: endoribonuclease activity (GO:0004521);; Molecular Function: ribonuclease activity (GO:0004540);; Cellular Component: cellular_component (GO:0005575);; Cellular …	K00784|1.2e-166|adu:107483936|K00784 ribonuclease Z [EC:3.1.26.11] | (RefSeq) tRNase Z TRZ1	RNA transport (ko03013)	--	--	Beta-lactamase superfamily domain	tRNase Z TRZ1 OS=Arabidopsis thaliana OX=3702 GN=TRZ1 PE=1 SV=3	--	--	tRNase Z TRZ1 [Arachis duranensis]	molecular function: catalytic activity (GO:0003824);; biological process: metabolic process (GO:0008152);; biological process: cellular process (GO:0009987);; cellular component: cell (GO:0005623);; cellular component: cell part (GO:0044464);; cellular component: organelle (GO:0043226)
arahy.Tifrunner.gnm2.ann1.52MV3Q	arahy.52MV3Q	36.0542	54.4836	74.7843	66.5078	50.2761	46.9161	30.5389	25.5515	41.2739	13.4874	18.3489	15.6121	[E]	Amino acid transport and metabolism	Molecular Function: cysteine synthase activity (GO:0004124);; Biological Process: cysteine biosynthetic process from serine (GO:0006535);; Cellular Component: integral component of membrane (GO:0016021);;	K01738|3.9e-194|adu:107489167|K01738 cysteine synthase [EC:2.5.1.47] | (RefSeq) cysteine synthase isoform X1	Cysteine and methionine metabolism (ko00270);; Sulfur metabolism (ko00920);; Carbon metabolism (ko01200);; Biosynthesis of amino acids (ko01230)	[E]	Amino acid transport and metabolism	Pyridoxal-phosphate dependent enzyme	Cysteine synthase OS=Citrullus lanatus OX=3654 PE=1 SV=1	--	--	hypothetical protein Ahy_B05g077900 isoform A [Arachis hypogaea]	molecular function: catalytic activity (GO:0003824);; biological process: metabolic process (GO:0008152);; biological process: cellular process (GO:0009987);; biological process: single-organism process (GO:0044699);; cellular component: membrane (GO:0016020);; cellular component: membrane part (GO:0044425)
arahy.Tifrunner.gnm2.ann1.N1X7B2	arahy.N1X7B2	23.8859	15.8297	20.6572	13.7065	12.8403	12.5528	12.4126	7.07579	11.5469	5.35216	4.26287	6.46788	--	--	Cellular Component: Golgi membrane (GO:0000139);; Molecular Function: pyrimidine nucleotide-sugar transmembrane transporter activity (GO:0015165);; Cellular Component: integral component of membrane (GO:0016021);;	K15272|9.8e-190|adu:107496186|K15272 solute carrier family 35 (UDP-sugar transporter), member A1/2/3 | (RefSeq) CMP-sialic acid transporter 4 isoform X1	--	[G]	Carbohydrate transport and metabolism	Nucleotide-sugar transporter	CMP-sialic acid transporter 2 OS=Oryza sativa subsp. japonica OX=39947 GN=CSTLP2 PE=2 SV=1	--	--	hypothetical protein Ahy_A07g032083 isoform B [Arachis hypogaea]	cellular component: cell (GO:0005623);; cellular component: membrane (GO:0016020);; cellular component: organelle (GO:0043226);; cellular component: organelle part (GO:0044422);; cellular component: cell part (GO:0044464);; molecular function: transporter activity (GO:0005215);; biological process: single-organism process (GO:0044699);; biological process: localization (GO:0051179);; cellular com…
arahy.Tifrunner.gnm2.ann1.VA1NMQ	arahy.VA1NMQ	25.0126	29.6347	39.2225	21.1828	22.0636	16.7894	8.07803	11.3999	10.3185	7.27894	9.82313	9.36727	[G]	Carbohydrate transport and metabolism	Molecular Function: histidinol-phosphatase activity (GO:0004401);; Biological Process: inositol phosphate dephosphorylation (GO:0046855);;	K18649|1.1e-192|adu:107459873|K18649 inositol-phosphate phosphatase / L-galactose 1-phosphate phosphatase / histidinol-phosphatase [EC:3.1.3.25 3.1.3.93 3.1.3.15] | (RefSeq) bifunctional phosphatase IMPL2, chloroplastic	Ascorbate and aldarate metabolism (ko00053);; Histidine metabolism (ko00340);; Inositol phosphate metabolism (ko00562);; Biosynthesis of amino acids (ko01230);; Phosphatidylinositol signaling system (ko04070)	[G]	Carbohydrate transport and metabolism	Inositol monophosphatase family	Bifunctional phosphatase IMPL2, chloroplastic OS=Arabidopsis thaliana OX=3702 GN=HISN7 PE=1 SV=1	--	--	bifunctional phosphatase IMPL2, chloroplastic [Arachis hypogaea]	molecular function: catalytic activity (GO:0003824);; biological process: metabolic process (GO:0008152);; biological process: cellular process (GO:0009987);; biological process: single-organism process (GO:0044699)
arahy.Tifrunner.gnm2.ann1.D2PEHJ	arahy.D2PEHJ	99.8252	88.904	81.3214	64.9503	66.9142	60.8811	32.7062	22.6032	31.6925	32.5411	22.4264	43.4909	--	--	Molecular Function: poly(ADP-ribose) glycohydrolase activity (GO:0004649);; Biological Process: carbohydrate metabolic process (GO:0005975);;	K07759|0.0e+00|adu:107458110|K07759 poly(ADP-ribose) glycohydrolase [EC:3.2.1.143] | (RefSeq) poly(ADP-ribose) glycohydrolase 1 isoform X2	--	[T]	Signal transduction mechanisms	Poly (ADP-ribose) glycohydrolase (PARG)	Poly(ADP-ribose) glycohydrolase 1 OS=Arabidopsis thaliana OX=3702 GN=PARG1 PE=1 SV=2	--	--	Poly(ADP-ribose) glycohydrolase [Arachis hypogaea]	molecular function: catalytic activity (GO:0003824);; biological process: metabolic process (GO:0008152)
arahy.Tifrunner.gnm2.ann1.GVJC4J	arahy.GVJC4J	58.5881	52.827	54.6501	37.2257	49.5527	37.1877	25.0222	25.1584	31.9382	16.4847	21.4997	21.1879	--	--	Cellular Component: Golgi membrane (GO:0000139);; Biological Process: protein glycosylation (GO:0006486);; Cellular Component: integral component of membrane (GO:0016021);; Molecular Function: transferase activity, transferring glycosyl groups (GO:0016757);;	K20854|2.8e-196|adu:107460614|K20854 hydroxyproline O-galactosyltransferase HPGT [EC:2.4.1.-] | (RefSeq) hydroxyproline O-galactosyltransferase HPGT1 isoform X1	--	[G]	Carbohydrate transport and metabolism	Galactosyltransferase	Hydroxyproline O-galactosyltransferase HPGT1 OS=Arabidopsis thaliana OX=3702 GN=HPTG1 PE=1 SV=1	--	--	hydroxyproline O-galactosyltransferase HPGT1 isoform X1 [Arachis duranensis]	cellular component: cell (GO:0005623);; cellular component: membrane (GO:0016020);; cellular component: organelle (GO:0043226);; cellular component: organelle part (GO:0044422);; cellular component: cell part (GO:0044464);; biological process: metabolic process (GO:0008152);; biological process: cellular process (GO:0009987);; biological process: single-organism process (GO:0044699);; cellular co…
arahy.Tifrunner.gnm2.ann1.RWFH5R	arahy.RWFH5R	60.3908	62.0304	57.7879	35.0451	41.5953	41.895	18.9144	20.6377	27.2703	17.341	20.2023	23.1951	[J]	Translation, ribosomal structure and biogenesis	Molecular Function: RNA cap binding (GO:0000339);; Cellular Component: nucleus (GO:0005634);; Cellular Component: nuclear cap binding complex (GO:0005846);; Biological Process: mRNA cis splicing, via spliceosome (GO:0045292);;	K12883|1.2e-104|adu:107462223|K12883 nuclear cap-binding protein subunit 2 | (RefSeq) nuclear cap-binding protein subunit 2	RNA transport (ko03013);; mRNA surveillance pathway (ko03015);; Spliceosome (ko03040)	[A]	RNA processing and modification	RNA recognition motif. (a.k.a. RRM, RBD, or RNP domain)	Nuclear cap-binding protein subunit 2 OS=Arabidopsis thaliana OX=3702 GN=CBP20 PE=1 SV=1	--	--	hypothetical protein Ahy_A08g039853 [Arachis hypogaea]	molecular function: binding (GO:0005488);; cellular component: cell (GO:0005623);; cellular component: organelle (GO:0043226);; cellular component: cell part (GO:0044464);; cellular component: macromolecular complex (GO:0032991);; biological process: metabolic process (GO:0008152);; biological process: cellular process (GO:0009987)
arahy.Tifrunner.gnm2.ann1.46C2EF	arahy.46C2EF	15.7737	9.93958	9.67489	9.65687	5.60632	7.37477	3.9405	3.93099	3.93085	1.71269	1.85342	1.78424	[V]	Defense mechanisms	Biological Process: DNA repair (GO:0006281);; Biological Process: replication fork processing (GO:0031297);; Molecular Function: annealing helicase activity (GO:0036310);;	K14440|6.2e-26|adu:107471641|K14440 SWI/SNF-related matrix-associated actin-dependent regulator of chromatin subfamily A-like protein 1 [EC:3.6.4.12] | (RefSeq) SWI/SNF-related matrix-associated actin-dependent regulator of chromatin subfamily A-like protein 1 isoform X1	--	[B]	Chromatin structure and dynamics	--	--	--	--	SWI/SNF-related matrix-associated actin-dependent regulator of chromatin subfamily A-like protein 1 isoform X4 [Arachis hypogaea]	biological process: metabolic process (GO:0008152);; biological process: cellular process (GO:0009987);; biological process: response to stimulus (GO:0050896);; molecular function: catalytic activity (GO:0003824);; molecular function: binding (GO:0005488)
arahy.Tifrunner.gnm2.ann1.49JIZL	arahy.49JIZL	94.417	66.0798	68.5087	63.5485	61.4887	59.6258	21.0817	18.8688	32.1838	17.7692	14.8274	17.6194	--	--	Cellular Component: peroxisomal membrane (GO:0005778);; Cellular Component: integral component of membrane (GO:0016021);; Biological Process: protein import into peroxisome matrix, docking (GO:0016560);;	K13343|1.2e-111|aip:107632213|K13343 peroxin-14 | (RefSeq) peroxisomal membrane protein PEX14 isoform X1	Peroxisome (ko04146)	[MOU]	Cell wall/membrane/envelope biogenesis;; Posttranslational modification, protein turnover, chaperones;; Intracellular trafficking, secretion, and vesicular transport	--	Peroxisomal membrane protein PEX14 OS=Arabidopsis thaliana OX=3702 GN=PEX14 PE=1 SV=2	--	--	peroxisomal membrane protein PEX14 isoform X1 [Arachis ipaensis]	cellular component: cell (GO:0005623);; cellular component: membrane (GO:0016020);; cellular component: organelle (GO:0043226);; cellular component: organelle part (GO:0044422);; cellular component: cell part (GO:0044464);; cellular component: membrane part (GO:0044425);; biological process: localization (GO:0051179)
arahy.Tifrunner.gnm2.ann1.93Q1AU	arahy.93Q1AU	29.5194	27.794	22.2261	14.3296	17.3615	17.8877	8.07803	10.2206	9.58145	8.56346	8.71107	9.36727	--	--	Biological Process: spliceosomal snRNP assembly (GO:0000387);; Cellular Component: cytosol (GO:0005829);; Cellular Component: plasma membrane (GO:0005886);; Biological Process: chloride transport (GO:0006821);; Biological Process: cell volume homeostasis (GO:0006884);; Cellular Component: methylosome (GO:0034709);; Cellular Component: pICln-Sm protein complex (GO:0034715);;	K05019|6.2e-120|aip:107627642|K05019 chloride channel, nucleotide-sensitive, 1A | (RefSeq) chloride conductance regulatory protein ICln isoform X1	RNA transport (ko03013)	[P]	Inorganic ion transport and metabolism	Regulator of volume decrease after cellular swelling	Chloride conductance regulatory protein ICln OS=Arabidopsis thaliana OX=3702 GN=At5g62290 PE=2 SV=1	--	--	chloride conductance regulatory protein ICln isoform X1 [Arachis ipaensis]	biological process: cellular process (GO:0009987);; biological process: cellular component organization or biogenesis (GO:0071840);; cellular component: cell (GO:0005623);; cellular component: cell part (GO:0044464);; cellular component: membrane (GO:0016020);; biological process: localization (GO:0051179);; biological process: single-organism process (GO:0044699);; biological process: biological…
arahy.Tifrunner.gnm2.ann1.H8PRWV	arahy.H8PRWV	25.238	24.849	20.6572	14.9526	17.3615	20.2414	9.45721	8.45164	8.59874	10.0621	5.18958	6.02182	--	--	Molecular Function: RNA binding (GO:0003723);; Cellular Component: mitochondrial inner membrane (GO:0005743);; Cellular Component: respiratory chain (GO:0070469);;	K14945|3.4e-158|aip:107636560|K14945 protein quaking | (RefSeq) KH domain-containing protein At2g38610 isoform X1	--	[A]	RNA processing and modification	Homodimerisation region of STAR domain protein	KH domain-containing protein At2g38610 OS=Arabidopsis thaliana OX=3702 GN=At2g38610 PE=1 SV=1	--	--	KH domain-containing protein At2g38610 isoform X1 [Arachis ipaensis]	molecular function: binding (GO:0005488);; cellular component: cell (GO:0005623);; cellular component: membrane (GO:0016020);; cellular component: organelle (GO:0043226);; cellular component: organelle part (GO:0044422);; cellular component: cell part (GO:0044464);; cellular component: membrane part (GO:0044425)
arahy.Tifrunner.gnm2.ann1.5N4DPF	arahy.5N4DPF	65.799	48.2254	40.2685	26.4785	29.8401	29.8129	20.6876	24.3722	22.3567	14.1297	13.9007	20.7418	[G]	Carbohydrate transport and metabolism	Cellular Component: cellular_component (GO:0005575);; Cellular Component: intracellular (GO:0005622);; Cellular Component: cell (GO:0005623);; Cellular Component: cytoplasm (GO:0005737);; Cellular Component: cytosol (GO:0005829);; Cellular Component: intracellular part (GO:0044424);; Cellular Component: cytoplasmic part (GO:0044444);; Cellular Component: cell part (GO:0044464);;	--	--	[G]	Carbohydrate transport and metabolism	Histidine phosphatase superfamily (branch 1)	Phosphoglycerate mutase-like protein 1 OS=Arabidopsis thaliana OX=3702 GN=At5g64460 PE=2 SV=1	--	--	phosphoglycerate mutase-like protein 1 [Arachis ipaensis]	cellular component: cell (GO:0005623);; cellular component: cell part (GO:0044464)
arahy.Tifrunner.gnm2.ann1.5NB5PV	arahy.5NB5PV	94.8677	90.5606	108.516	67.4424	66.1908	70.1388	32.3121	25.748	37.0974	24.1918	24.8358	15.3891	[O]	Posttranslational modification, protein turnover, chaperones	Molecular Function: serine-type peptidase activity (GO:0008236);;	K03797|1.7e-290|aip:107625469|K03797 carboxyl-terminal processing protease [EC:3.4.21.102] | (RefSeq) carboxyl-terminal-processing peptidase 3, chloroplastic isoform X3	--	--	--	Peptidase family S41	Carboxyl-terminal-processing peptidase 3, chloroplastic OS=Arabidopsis thaliana OX=3702 GN=CTPA3 PE=3 SV=1	--	--	carboxyl-terminal-processing peptidase 3, chloroplastic isoform X4 [Arachis ipaensis]	molecular function: catalytic activity (GO:0003824);; biological process: metabolic process (GO:0008152)
arahy.Tifrunner.gnm2.ann1.FTL8EY	arahy.FTL8EY	25.4633	18.5907	20.3957	15.1083	17.5424	17.2601	6.30481	5.50339	9.33577	7.27894	4.63355	7.36	--	--	--	--	--	--	--	--	--	--	--	uncharacterized protein LOC112728213 [Arachis hypogaea]	--
arahy.Tifrunner.gnm2.ann1.J7VJ5I	arahy.J7VJ5I	166.525	196.215	183.038	144.697	128.584	147.809	93.981	102.206	107.853	33.8257	32.6202	24.3103	--	--	Molecular Function: DNA binding (GO:0003677);; Cellular Component: nucleus (GO:0005634);;	K12133|0.0e+00|aip:107624537|K12133 MYB-related transcription factor LHY | (RefSeq) protein LHY isoform X1	Circadian rhythm - plant (ko04712)	[O]	Posttranslational modification, protein turnover, chaperones	Myb-like DNA-binding domain	Protein LHY OS=Arabidopsis thaliana OX=3702 GN=LHY PE=1 SV=2	--	--	protein LHY isoform X1 [Arachis ipaensis]	molecular function: binding (GO:0005488);; cellular component: cell (GO:0005623);; cellular component: organelle (GO:0043226);; cellular component: cell part (GO:0044464)
arahy.Tifrunner.gnm2.ann1.P3D778	arahy.P3D778	72.5591	71.6018	54.9115	64.483	59.4994	42.3657	26.9924	27.3204	37.3431	20.9805	27.0599	22.08	--	--	Molecular Function: antiporter activity (GO:0015297);; Cellular Component: integral component of membrane (GO:0016021);; Molecular Function: xenobiotic transporter activity (GO:0042910);;	K20456|1.9e-10|smo:SELMODRAFT_417928|K20456 oxysterol-binding protein 1 | (RefSeq) hypothetical protein	--	[R]	General function prediction only	--	Protein DETOXIFICATION 44, chloroplastic OS=Arabidopsis thaliana OX=3702 GN=DTX44 PE=2 SV=1	--	--	LRR receptor-like serine/threonine-protein kinase FEI 2 [Arachis hypogaea]	molecular function: transporter activity (GO:0005215);; biological process: localization (GO:0051179);; cellular component: membrane (GO:0016020);; cellular component: membrane part (GO:0044425)
arahy.Tifrunner.gnm2.ann1.A5442N	arahy.A5442N	90.8116	66.4479	76.6147	50.1534	57.6909	57.2722	28.5686	22.6032	45.4505	21.6227	21.685	12.7127	--	--	Molecular Function: DNA binding (GO:0003677);; Cellular Component: nucleus (GO:0005634);; Biological Process: regulation of transcription, DNA-templated (GO:0006355);;	--	--	[K]	Transcription	Associated with HOX	Homeobox protein BEL1 homolog OS=Arabidopsis thaliana OX=3702 GN=BEL1 PE=1 SV=2	--	--	homeobox protein BEL1 homolog [Arachis ipaensis]	molecular function: binding (GO:0005488);; cellular component: cell (GO:0005623);; cellular component: organelle (GO:0043226);; cellular component: cell part (GO:0044464);; biological process: biological regulation (GO:0065007)
arahy.Tifrunner.gnm2.ann1.FB1FM8	arahy.FB1FM8	21.6325	19.511	15.689	7.94356	9.04246	7.37477	6.10778	3.5379	9.82713	5.13808	6.48697	4.46061	--	--	Biological Process: phospholipid biosynthetic process (GO:0008654);; Cellular Component: integral component of membrane (GO:0016021);; Molecular Function: phosphotransferase activity, for other substituted phosphate groups (GO:0016780);;	K00993|3.2e-195|aip:107643759|K00993 ethanolaminephosphotransferase [EC:2.7.8.1] | (RefSeq) choline/ethanolaminephosphotransferase 1	Phosphonate and phosphinate metabolism (ko00440);; Glycerophospholipid metabolism (ko00564);; Ether lipid metabolism (ko00565)	[I]	Lipid transport and metabolism	CDP-alcohol phosphatidyltransferase	Choline/ethanolaminephosphotransferase 1 OS=Arabidopsis thaliana OX=3702 GN=AAPT1 PE=1 SV=1	--	--	choline/ethanolaminephosphotransferase 1 [Arachis ipaensis]	biological process: metabolic process (GO:0008152);; biological process: cellular process (GO:0009987);; biological process: single-organism process (GO:0044699);; cellular component: membrane (GO:0016020);; cellular component: membrane part (GO:0044425);; molecular function: catalytic activity (GO:0003824)
arahy.Tifrunner.gnm2.ann1.914CGH	arahy.914CGH	83.6008	66.2639	60.6642	84.887	67.0951	45.5039	36.0556	31.6445	40.0455	11.5607	12.0472	11.1515	[E]	Amino acid transport and metabolism	Molecular Function: chorismate synthase activity (GO:0004107);; Biological Process: aromatic amino acid family biosynthetic process (GO:0009073);; Biological Process: chorismate biosynthetic process (GO:0009423);; Molecular Function: oxidoreductase activity (GO:0016491);;	K01736|3.1e-215|aip:107646036|K01736 chorismate synthase [EC:4.2.3.5] | (RefSeq) chorismate synthase, chloroplastic isoform X1	Phenylalanine, tyrosine and tryptophan biosynthesis (ko00400);; Biosynthesis of amino acids (ko01230)	[E]	Amino acid transport and metabolism	Chorismate synthase	Chorismate synthase, chloroplastic OS=Arabidopsis thaliana OX=3702 GN=EMB1144 PE=2 SV=2	--	--	chorismate synthase, chloroplastic isoform X2 [Arachis ipaensis]	molecular function: catalytic activity (GO:0003824);; biological process: metabolic process (GO:0008152);; biological process: cellular process (GO:0009987);; biological process: single-organism process (GO:0044699)
arahy.Tifrunner.gnm2.ann1.K1U5S9	arahy.K1U5S9	14.4217	13.6209	13.3357	6.69751	11.0318	8.47314	5.91075	4.32409	5.6506	4.92399	3.70684	6.02182	--	--	--	--	--	--	--	Domain of unknown function (DUF4602)	--	--	--	uncharacterized protein DS421_18g611650 [Arachis hypogaea]	--
arahy.Tifrunner.gnm2.ann1.QS4CJG	arahy.QS4CJG	17.5764	11.9643	12.5512	20.8713	20.436	15.3772	9.26018	11.3999	10.3185	4.28173	4.26287	4.68364	--	--	Molecular Function: actin filament binding (GO:0051015);; Biological Process: actin filament bundle assembly (GO:0051017);;	K05768|8.1e-260|cpep:111785129|K05768 gelsolin | (RefSeq) villin-4-like isoform X1	--	[Z]	Cytoskeleton	Gelsolin repeat	Villin-2 OS=Arabidopsis thaliana OX=3702 GN=VLN2 PE=1 SV=2	--	--	villin-3 [Arachis ipaensis]	molecular function: binding (GO:0005488);; biological process: cellular process (GO:0009987);; biological process: single-organism process (GO:0044699);; biological process: cellular component organization or biogenesis (GO:0071840)
arahy.Tifrunner.gnm2.ann1.U2ED5V	arahy.U2ED5V	16.6751	23.3764	28.5017	19.4695	15.9147	16.1617	7.48696	9.43439	11.7926	4.49582	4.44821	3.12242	--	--	--	--	--	--	--	--	--	--	--	hypothetical protein Ahy_B06g085560 [Arachis hypogaea]	--
arahy.Tifrunner.gnm2.ann1.48EDM8	arahy.48EDM8	8.1122	6.62639	7.06005	4.98419	3.97868	3.1382	2.3643	1.5724	2.2111	1.92678	0.92671	1.11515	--	--	--	--	--	--	--	--	--	--	--	--	--
arahy.Tifrunner.gnm2.ann1.9TLR89	arahy.9TLR89	169.23	98.1074	149.83	65.729	189.892	154.87	129.249	121.075	87.4614	19.0537	11.1205	6.46788	--	--	Cellular Component: plasma membrane (GO:0005886);; Biological Process: carbohydrate transport (GO:0008643);; Cellular Component: integral component of membrane (GO:0016021);;	K15382|2.1e-101|aip:107613456|K15382 solute carrier family 50 (sugar transporter) | (RefSeq) bidirectional sugar transporter SWEET12	--	[R]	General function prediction only	Sugar efflux transporter for intercellular exchange	Bidirectional sugar transporter SWEET14 OS=Oryza sativa subsp. indica OX=39946 GN=SWEET14 PE=2 SV=1	--	--	bidirectional sugar transporter SWEET12 [Arachis ipaensis]	cellular component: cell (GO:0005623);; cellular component: membrane (GO:0016020);; cellular component: cell part (GO:0044464);; biological process: single-organism process (GO:0044699);; biological process: localization (GO:0051179);; cellular component: membrane part (GO:0044425)
arahy.Tifrunner.gnm2.ann1.E3Z39S	arahy.E3Z39S	20.7312	14.1731	13.0742	12.772	8.49991	12.0821	3.34943	5.30684	7.12467	3.85356	4.07752	6.02182	[R]	General function prediction only	Biological Process: reproduction (GO:0000003);; Biological Process: developmental process involved in reproduction (GO:0003006);; Molecular Function: molecular_function (GO:0003674);; Molecular Function: catalytic activity (GO:0003824);; Cellular Component: cellular_component (GO:0005575);; Cellular Component: intracellular (GO:0005622);; Cellular Component: cell (GO:0005623);; Cellular Component…	K17725|2.3e-154|aip:107613512|K17725 sulfur dioxygenase [EC:1.13.11.18] | (RefSeq) persulfide dioxygenase ETHE1 homolog, mitochondrial isoform X1	Sulfur metabolism (ko00920)	[R]	General function prediction only	Metallo-beta-lactamase superfamily	Persulfide dioxygenase ETHE1 homolog, mitochondrial OS=Arabidopsis thaliana OX=3702 GN=GLY3 PE=1 SV=3	--	--	hypothetical protein Ahy_B08g091916 isoform B [Arachis hypogaea]	biological process: reproduction (GO:0000003);; biological process: reproductive process (GO:0022414);; biological process: developmental process (GO:0032502);; molecular function: catalytic activity (GO:0003824);; cellular component: cell (GO:0005623);; cellular component: cell part (GO:0044464);; cellular component: organelle (GO:0043226);; biological process: response to stimulus (GO:0050896);…
arahy.Tifrunner.gnm2.ann1.V0G4QV	arahy.V0G4QV	19.8298	15.6456	13.3357	11.0587	11.7552	11.4544	6.69886	6.28959	9.82713	4.28173	5.00423	6.69091	[HT]	Coenzyme transport and metabolism;; Signal transduction mechanisms	Cellular Component: integral component of membrane (GO:0016021);;	K08869|4.4e-114|adu:107491590|K08869 aarF domain-containing kinase | (RefSeq) uncharacterized aarF domain-containing protein kinase At1g71810, chloroplastic isoform X1	--	[R]	General function prediction only	--	Uncharacterized aarF domain-containing protein kinase At1g71810, chloroplastic OS=Arabidopsis thaliana OX=3702 GN=At1g71810 PE=1 SV=1	--	--	hypothetical protein Ahy_B08g089527 isoform C [Arachis hypogaea]	cellular component: membrane (GO:0016020);; cellular component: membrane part (GO:0044425)
ONT.3490	--	8.33754	5.33792	3.92225	2.64785	2.89359	5.02112	1.18215	1.37585	0.982713	0.642259	0.556026	1.78424	--	--	--	--	--	--	--	--	--	--	--	uncharacterized protein DS421_12g387320 [Arachis hypogaea]	--
ONT.4350	--	19.8298	9.93958	15.689	7.32053	10.4893	12.239	7.09291	6.28959	7.61602	4.7099	4.44821	2.89939	--	--	Molecular Function: peptidase activity (GO:0008233);;	--	--	--	--	--	--	--	--	Ulp1 protease family, carboxy-terminal domain protein [Arachis hypogaea]	molecular function: catalytic activity (GO:0003824)
arahy.Tifrunner.gnm2.ann1.T091EQ	arahy.T091EQ	49.5746	7.91485	13.0742	2.02483	3.61698	3.60893	1.18215	0.982749	1.96543	3.2113	5.00423	12.4897	--	--	Cellular Component: integral component of membrane (GO:0016021);;	K14209|3.4e-07|pmum:103340311|K14209 solute carrier family 36 (proton-coupled amino acid transporter) | (RefSeq) amino acid transporter ANTL1	--	[E]	Amino acid transport and metabolism	Transmembrane amino acid transporter protein	Amino acid permease 6 OS=Arabidopsis thaliana OX=3702 GN=AAP6 PE=1 SV=1	--	--	amino acid permease 6 [Arachis duranensis]	cellular component: membrane (GO:0016020);; cellular component: membrane part (GO:0044425)
arahy.Tifrunner.gnm2.ann1.56X5WL	arahy.56X5WL	27.7167	38.2858	27.4558	5.45146	9.94671	6.90404	8.27506	8.64819	9.33577	11.7748	26.8746	33.9006	[T]	Signal transduction mechanisms	Molecular Function: transmembrane receptor protein serine/threonine kinase activity (GO:0004675);; Molecular Function: ATP binding (GO:0005524);; Cellular Component: plasma membrane (GO:0005886);; Biological Process: protein phosphorylation (GO:0006468);; Cellular Component: integral component of membrane (GO:0016021);;	K01180|1.2e-66|cmax:111487562|K01180 endo-1,3(4)-beta-glucanase [EC:3.2.1.6] | (RefSeq) uncharacterized protein LOC111487562	--	--	--	Protein tyrosine and serine/threonine kinase	Leucine-rich repeat receptor protein kinase HPCA1 OS=Arabidopsis thaliana OX=3702 GN=HPCA1 PE=1 SV=1	--	--	probable leucine-rich repeat receptor-like protein kinase At5g49770 isoform X1 [Arachis ipaensis]	molecular function: catalytic activity (GO:0003824);; molecular function: signal transducer activity (GO:0004871);; molecular function: molecular transducer activity (GO:0060089);; biological process: metabolic process (GO:0008152);; biological process: cellular process (GO:0009987);; biological process: signaling (GO:0023052);; biological process: single-organism process (GO:0044699);; biologica…
arahy.Tifrunner.gnm2.ann1.74EXT1	arahy.74EXT1	238.183	190.877	168.134	63.5485	84.6374	111.406	30.9329	33.4135	35.3777	115.607	91.7443	97.6873	[I]	Lipid transport and metabolism	Molecular Function: transferase activity, transferring acyl groups other than amino-acyl groups (GO:0016747);;	K07513|3.3e-248|adu:107474314|K07513 acetyl-CoA acyltransferase 1 [EC:2.3.1.16] | (RefSeq) LOW QUALITY PROTEIN: 3-ketoacyl-CoA thiolase 2, peroxisomal-like	Fatty acid degradation (ko00071);; Valine, leucine and isoleucine degradation (ko00280);; alpha-Linolenic acid metabolism (ko00592);; Biosynthesis of unsaturated fatty acids (ko01040);; Fatty acid metabolism (ko01212);; Peroxisome (ko04146)	[I]	Lipid transport and metabolism	Thiolase, N-terminal domain	3-ketoacyl-CoA thiolase 2, peroxisomal OS=Arabidopsis thaliana OX=3702 GN=PED1 PE=1 SV=2	--	--	3-ketoacyl-CoA thiolase 2, peroxisomal [Arachis hypogaea]	molecular function: catalytic activity (GO:0003824)
arahy.Tifrunner.gnm2.ann1.IE4AJN	arahy.IE4AJN	27.942	21.5358	17.7809	9.81263	11.2126	10.8268	5.91075	5.30684	7.61602	16.4847	10.1938	17.3964	--	--	Biological Process: ubiquitin-dependent protein catabolic process (GO:0006511);; Biological Process: protein deubiquitination (GO:0016579);; Molecular Function: thiol-dependent ubiquitinyl hydrolase activity (GO:0036459);;	K11841|4.4e-303|adu:107477408|K11841 ubiquitin carboxyl-terminal hydrolase 10 [EC:3.4.19.12] | (RefSeq) ubiquitin carboxyl-terminal hydrolase 24 isoform X1	--	[O]	Posttranslational modification, protein turnover, chaperones	Ubiquitin carboxyl-terminal hydrolase	Ubiquitin carboxyl-terminal hydrolase 24 OS=Arabidopsis thaliana OX=3702 GN=UBP24 PE=1 SV=1	--	--	ubiquitin carboxyl-terminal hydrolase 24 isoform X1 [Arachis duranensis]	biological process: metabolic process (GO:0008152);; biological process: cellular process (GO:0009987);; molecular function: catalytic activity (GO:0003824)
arahy.Tifrunner.gnm2.ann1.MAC6YY	arahy.MAC6YY	99.1491	131.239	51.2508	153.264	213.221	109.68	13.7918	14.7412	23.0938	171.055	129.554	93.2267	[G]	Carbohydrate transport and metabolism	Molecular Function: hydrolase activity, hydrolyzing O-glycosyl compounds (GO:0004553);; Cellular Component: cell wall (GO:0005618);; Biological Process: xyloglucan metabolic process (GO:0010411);; Molecular Function: xyloglucan:xyloglucosyl transferase activity (GO:0016762);; Biological Process: cell wall biogenesis (GO:0042546);; Cellular Component: apoplast (GO:0048046);; Biological Process: ce…	K08235|1.2e-199|aip:107632080|K08235 xyloglucan:xyloglucosyl transferase [EC:2.4.1.207] | (RefSeq) probable xyloglucan endotransglucosylase/hydrolase protein 28	--	--	--	Glycosyl hydrolases family 16	Probable xyloglucan endotransglucosylase/hydrolase protein 28 OS=Arabidopsis thaliana OX=3702 GN=XTH28 PE=2 SV=1	--	--	probable xyloglucan endotransglucosylase/hydrolase protein 28 [Arachis ipaensis]	molecular function: catalytic activity (GO:0003824);; cellular component: cell (GO:0005623);; cellular component: cell part (GO:0044464);; biological process: metabolic process (GO:0008152);; biological process: cellular process (GO:0009987);; biological process: cellular component organization or biogenesis (GO:0071840);; cellular component: extracellular region (GO:0005576)
arahy.Tifrunner.gnm2.ann1.X978JA	arahy.X978JA	31.3221	29.8187	19.8727	14.018	18.0849	23.0658	4.53158	6.68269	9.09009	16.0565	13.53	32.7855	[T]	Signal transduction mechanisms	Molecular Function: protein kinase activity (GO:0004672);; Molecular Function: ATP binding (GO:0005524);;	K14510|1.8e-34|han:110865830|K14510 serine/threonine-protein kinase CTR1 [EC:2.7.11.1] | (RefSeq) serine/threonine-protein kinase CTR1-like	MAPK signaling pathway - plant (ko04016);; Plant hormone signal transduction (ko04075)	[T]	Signal transduction mechanisms	Protein kinase domain	Integrin-linked protein kinase 1 OS=Arabidopsis thaliana OX=3702 GN=ILK1 PE=1 SV=1	--	--	hypothetical protein Ahy_A03g010707 isoform A [Arachis hypogaea]	molecular function: catalytic activity (GO:0003824);; biological process: metabolic process (GO:0008152);; biological process: cellular process (GO:0009987);; molecular function: binding (GO:0005488)
arahy.Tifrunner.gnm2.ann1.XP1NDF	arahy.XP1NDF	3986.25	2456	3276.13	1175.96	1582.07	2388.17	25.2192	17.0998	321.838	1956.54	1238.64	1184.96	--	--	Molecular Function: molecular_function (GO:0003674);; Molecular Function: binding (GO:0005488);; Molecular Function: copper ion binding (GO:0005507);; Biological Process: cellular ion homeostasis (GO:0006873);; Biological Process: cellular metal ion homeostasis (GO:0006875);; Biological Process: cellular copper ion homeostasis (GO:0006878);; Biological Process: biological_process (GO:0008150);; M…	--	--	--	--	--	Metallothionein-like protein type 3 OS=Carica papaya OX=3649 PE=3 SV=1	--	--	metallothionein-like protein [Arachis hypogaea]	molecular function: binding (GO:0005488);; biological process: cellular process (GO:0009987);; biological process: single-organism process (GO:0044699);; biological process: biological regulation (GO:0065007)
arahy.Tifrunner.gnm2.ann1.Y7W1NJ	arahy.Y7W1NJ	28.1674	18.7748	15.166	11.5259	11.936	12.3959	4.33455	4.71719	4.42221	10.0621	9.63778	8.92121	--	--	--	--	--	--	--	SANTA (SANT Associated)	Kinetochore-associated protein KNL-2 homolog OS=Arabidopsis thaliana OX=3702 GN=KNL2 PE=1 SV=1	--	--	kinetochore-associated protein KNL-2 homolog [Arachis hypogaea]	--
arahy.Tifrunner.gnm2.ann1.6S26PP	arahy.6S26PP	15.9991	9.75552	8.36747	3.42663	4.34038	3.1382	2.95538	1.76895	2.94814	16.6987	13.9007	14.497	--	--	Molecular Function: protein binding (GO:0005515);;	K10268|1.1e-145|aip:107638548|K10268 F-box and leucine-rich repeat protein 2/20 | (RefSeq) F-box/LRR-repeat protein 4 isoform X1	--	[R]	General function prediction only	Leucine Rich repeat	F-box/LRR-repeat protein 4 OS=Arabidopsis thaliana OX=3702 GN=FBL4 PE=2 SV=1	--	--	F-box/LRR-repeat protein 4 isoform X1 [Arachis hypogaea]	molecular function: binding (GO:0005488)
arahy.Tifrunner.gnm2.ann1.XB5QVK	arahy.XB5QVK	15.0977	11.7802	9.41341	4.82844	7.23397	8.15932	3.1524	2.16205	2.45678	11.9888	9.63778	8.47515	--	--	--	--	--	--	--	--	--	--	--	uncharacterized protein LOC112797213 [Arachis hypogaea]	--
arahy.Tifrunner.gnm2.ann1.P7BH2P	arahy.P7BH2P	17.8018	19.327	18.8268	8.41083	11.2126	10.8268	5.71373	3.34135	4.66789	8.13529	10.9352	13.3818	[G]	Carbohydrate transport and metabolism	Cellular Component: integral component of membrane (GO:0016021);; Molecular Function: transmembrane transporter activity (GO:0022857);;	K03444|6.6e-53|var:108337068|K03444 MFS transporter, SP family, ERD6-like sugar transporter | (RefSeq) sugar transporter ERD6-like 6	--	[R]	General function prediction only	Sugar (and other) transporter	Probable plastidic glucose transporter 2 OS=Arabidopsis thaliana OX=3702 GN=At1g67300 PE=2 SV=1	--	--	probable plastidic glucose transporter 2 isoform X2 [Arachis hypogaea]	cellular component: membrane (GO:0016020);; cellular component: membrane part (GO:0044425);; molecular function: transporter activity (GO:0005215);; biological process: localization (GO:0051179)
arahy.Tifrunner.gnm2.ann1.QYWJ3M	arahy.QYWJ3M	46.6452	48.9616	34.7773	71.492	80.6587	31.8527	5.71373	7.66544	9.82713	45.3863	27.616	14.2739	[I]	Lipid transport and metabolism	Molecular Function: catalytic activity (GO:0003824);;	K01897|0.0e+00|adu:107488527|K01897 long-chain acyl-CoA synthetase [EC:6.2.1.3] | (RefSeq) LOW QUALITY PROTEIN: long chain acyl-CoA synthetase 6, peroxisomal	Fatty acid biosynthesis (ko00061);; Fatty acid degradation (ko00071);; Fatty acid metabolism (ko01212);; Peroxisome (ko04146)	[I]	Lipid transport and metabolism	AMP-binding enzyme	Long chain acyl-CoA synthetase 6, peroxisomal OS=Arabidopsis thaliana OX=3702 GN=LACS6 PE=1 SV=1	--	--	hypothetical protein Ahy_B05g078614 [Arachis hypogaea]	molecular function: catalytic activity (GO:0003824)
arahy.Tifrunner.gnm2.ann1.ZA5ISV	arahy.ZA5ISV	82.4741	53.9314	43.4063	0	18.2658	15.3772	20.0966	8.05854	17.6888	42.6032	49.857	32.1164	[L]	Replication, recombination and repair	Molecular Function: nucleic acid binding (GO:0003676);; Molecular Function: helicase activity (GO:0004386);; Molecular Function: ATP binding (GO:0005524);;	K14811|2.8e-286|aip:107642378|K14811 ATP-dependent RNA helicase DBP3 [EC:3.6.4.13] | (RefSeq) DEAD-box ATP-dependent RNA helicase 5	--	[A]	RNA processing and modification	DEAD/DEAH box helicase	DEAD-box ATP-dependent RNA helicase 5 OS=Oryza sativa subsp. japonica OX=39947 GN=Os07g0301200 PE=2 SV=1	--	--	DEAD-box ATP-dependent RNA helicase 5-like [Arachis hypogaea]	molecular function: binding (GO:0005488);; molecular function: catalytic activity (GO:0003824)
arahy.Tifrunner.gnm2.ann1.40BNNI	arahy.40BNNI	94.417	82.0936	120.544	32.8645	44.3081	48.0145	16.7471	15.9205	19.4086	60.5865	59.8655	62.6715	[O]	Posttranslational modification, protein turnover, chaperones	Molecular Function: metalloendopeptidase activity (GO:0004222);; Biological Process: CAAX-box protein processing (GO:0071586);;	--	--	--	--	Peptidase family M48	--	--	--	uncharacterized protein LOC107494789 isoform X1 [Arachis duranensis]	molecular function: catalytic activity (GO:0003824);; biological process: metabolic process (GO:0008152)
arahy.Tifrunner.gnm2.ann1.9ADW36	arahy.9ADW36	45.9691	43.2556	30.8551	16.1986	20.2551	22.9089	9.85126	11.793	10.8098	21.6227	21.8704	30.1091	--	--	Biological Process: mRNA splicing, via spliceosome (GO:0000398);; Molecular Function: RNA binding (GO:0003723);; Cellular Component: spliceosomal complex (GO:0005681);;	K12893|6.3e-109|adu:107491923|K12893 splicing factor, arginine/serine-rich 4/5/6 | (RefSeq) serine/arginine-rich splicing factor RS31 isoform X1	Spliceosome (ko03040)	[A]	RNA processing and modification	RNA recognition motif. (a.k.a. RRM, RBD, or RNP domain)	Serine/arginine-rich splicing factor RS31 OS=Arabidopsis thaliana OX=3702 GN=RS31 PE=1 SV=2	--	--	serine/arginine-rich splicing factor RS31 isoform X1 [Arachis duranensis]	biological process: metabolic process (GO:0008152);; biological process: cellular process (GO:0009987);; molecular function: binding (GO:0005488);; cellular component: cell (GO:0005623);; cellular component: macromolecular complex (GO:0032991);; cellular component: organelle (GO:0043226);; cellular component: organelle part (GO:0044422);; cellular component: cell part (GO:0044464)
arahy.Tifrunner.gnm2.ann1.EGME49	arahy.EGME49	113.796	101.605	91.2577	39.0948	51.7229	42.5226	22.4609	27.517	27.7616	43.6736	48.3743	51.743	--	--	Molecular Function: serine-type carboxypeptidase activity (GO:0004185);; Cellular Component: integral component of membrane (GO:0016021);;	K16297|3.6e-54|adu:107486632|K16297 serine carboxypeptidase-like clade II [EC:3.4.16.-] | (RefSeq) serine carboxypeptidase-like 25 isoform X1	--	[OE]	Posttranslational modification, protein turnover, chaperones;; Amino acid transport and metabolism	Serine carboxypeptidase	Serine carboxypeptidase-like 25 OS=Arabidopsis thaliana OX=3702 GN=SCPL25 PE=2 SV=2	--	--	hypothetical protein Ahy_B04g073161 isoform C [Arachis hypogaea]	molecular function: catalytic activity (GO:0003824);; biological process: metabolic process (GO:0008152);; cellular component: membrane (GO:0016020);; cellular component: membrane part (GO:0044425)
arahy.Tifrunner.gnm2.ann1.TKMT5T	arahy.TKMT5T	21.1819	23.3764	15.4275	10.4357	12.4786	13.0235	4.33455	5.30684	5.40492	12.417	12.2326	12.7127	--	--	Molecular Function: nucleic acid binding (GO:0003676);; Molecular Function: metal ion binding (GO:0046872);;	K13103|4.6e-07|jcu:105632496|K13103 tuftelin-interacting protein 11 | (RefSeq) septin and tuftelin-interacting protein 1 homolog 1	--	[A]	RNA processing and modification	G-patch domain	Septin and tuftelin-interacting protein 1 homolog 2 OS=Arabidopsis thaliana OX=3702 GN=STIPL2 PE=2 SV=1	--	--	G patch domain-containing protein [Arachis hypogaea]	molecular function: binding (GO:0005488)
arahy.Tifrunner.gnm2.ann1.85WIHV	arahy.85WIHV	28.8434	46.0166	24.318	15.7314	15.3722	31.382	5.71373	5.50339	9.33577	16.6987	11.1205	29.44	--	--	Molecular Function: DNA binding (GO:0003677);; Cellular Component: nucleus (GO:0005634);;	K12133|7.6e-37|ppp:112280611|K12133 MYB-related transcription factor LHY | (RefSeq) uncharacterized protein LOC112280611	Circadian rhythm - plant (ko04712)	[O]	Posttranslational modification, protein turnover, chaperones	Myb-like DNA-binding domain	Protein REVEILLE 1 OS=Arabidopsis thaliana OX=3702 GN=RVE1 PE=1 SV=1	--	--	protein REVEILLE 1-like [Arachis duranensis]	molecular function: binding (GO:0005488);; cellular component: cell (GO:0005623);; cellular component: organelle (GO:0043226);; cellular component: cell part (GO:0044464)
arahy.Tifrunner.gnm2.ann1.GS51BL	arahy.GS51BL	21.4072	24.1127	14.6431	11.5259	12.1169	13.1804	4.33455	3.5379	5.40492	10.7043	9.08176	8.02909	--	--	Molecular Function: DNA binding (GO:0003677);; Cellular Component: nucleus (GO:0005634);;	K14491|1.3e-11|sbi:8070681|K14491 two-component response regulator ARR-B family | (RefSeq) two-component response regulator ORR24	Plant hormone signal transduction (ko04075)	--	--	MYB-CC type transfactor, LHEQLE motif	Myb family transcription factor PHL7 OS=Arabidopsis thaliana OX=3702 GN=PHL7 PE=2 SV=1	--	--	myb family transcription factor PHL7 isoform X1 [Arachis ipaensis]	molecular function: binding (GO:0005488);; cellular component: cell (GO:0005623);; cellular component: organelle (GO:0043226);; cellular component: cell part (GO:0044464)
arahy.Tifrunner.gnm2.ann1.8TE58T	arahy.8TE58T	8.1122	6.25826	5.49115	4.20541	5.78717	5.33494	0.985126	0.982749	0.982713	2.35495	2.2241	2.89939	[O]	Posttranslational modification, protein turnover, chaperones	Molecular Function: ATP binding (GO:0005524);; Biological Process: protein folding (GO:0006457);; Molecular Function: unfolded protein binding (GO:0051082);;	K03544|4.8e-310|aip:107626075|K03544 ATP-dependent Clp protease ATP-binding subunit ClpX | (RefSeq) CLP protease regulatory subunit CLPX2, mitochondrial isoform X1	--	[O]	Posttranslational modification, protein turnover, chaperones	AAA domain (Cdc48 subfamily)	CLP protease regulatory subunit CLPX2, mitochondrial OS=Arabidopsis thaliana OX=3702 GN=CLPX2 PE=3 SV=1	--	--	CLP protease regulatory subunit CLPX2, mitochondrial isoform X1 [Arachis ipaensis]	molecular function: binding (GO:0005488);; biological process: cellular process (GO:0009987)
arahy.Tifrunner.gnm2.ann1.5H8JFW	arahy.5H8JFW	20.0552	20.7995	12.0282	8.41083	11.0318	8.00241	3.9405	3.93099	6.14196	4.28173	6.67231	6.91394	--	--	Molecular Function: molecular_function (GO:0003674);; Molecular Function: nucleic acid binding (GO:0003676);; Molecular Function: RNA binding (GO:0003723);; Molecular Function: catalytic activity (GO:0003824);; Molecular Function: nuclease activity (GO:0004518);; Molecular Function: endonuclease activity (GO:0004519);; Molecular Function: binding (GO:0005488);; Cellular Component: cellular_compon…	K02324|1.1e-58|adu:107476420|K02324 DNA polymerase epsilon subunit 1 [EC:2.7.7.7] | (RefSeq) DNA polymerase epsilon catalytic subunit A isoform X1	DNA replication (ko03030);; Base excision repair (ko03410);; Nucleotide excision repair (ko03420)	[L]	Replication, recombination and repair	PPR repeat family	DNA polymerase epsilon catalytic subunit A OS=Arabidopsis thaliana OX=3702 GN=POL2A PE=1 SV=1	--	--	pentatricopeptide repeat-containing protein At1g22960, mitochondrial isoform X1 [Arachis ipaensis]	molecular function: binding (GO:0005488);; molecular function: catalytic activity (GO:0003824);; biological process: metabolic process (GO:0008152);; biological process: cellular process (GO:0009987);; cellular component: cell (GO:0005623);; cellular component: cell part (GO:0044464);; cellular component: organelle (GO:0043226)
arahy.Tifrunner.gnm2.ann1.YUA9S2	arahy.YUA9S2	54.9827	65.3435	43.1448	28.3476	50.2761	42.8365	9.45721	8.05854	12.5296	37.251	26.1332	42.5988	[T]	Signal transduction mechanisms	Molecular Function: protein serine/threonine phosphatase activity (GO:0004722);; Molecular Function: metal ion binding (GO:0046872);;	K17506|8.8e-100|adu:107495598|K17506 protein phosphatase 1L [EC:3.1.3.16] | (RefSeq) probable protein phosphatase 2C 59	--	[T]	Signal transduction mechanisms	Protein phosphatase 2C	Probable protein phosphatase 2C 59 OS=Arabidopsis thaliana OX=3702 GN=WIN2 PE=1 SV=1	--	--	probable protein phosphatase 2C 59 [Arachis duranensis]	molecular function: catalytic activity (GO:0003824);; biological process: metabolic process (GO:0008152);; biological process: cellular process (GO:0009987);; molecular function: binding (GO:0005488)
arahy.Tifrunner.gnm2.ann1.6NYM2I	arahy.6NYM2I	19.6045	19.1429	12.2897	5.76297	8.68076	9.10078	3.1524	0.982749	3.43949	14.9861	10.5645	10.4824	--	--	Biological Process: multicellular organism development (GO:0007275);; Biological Process: regulation of mitotic cell cycle (GO:0007346);; Biological Process: biological_process (GO:0008150);; Biological Process: genetic transfer (GO:0009292);; Biological Process: DNA mediated transformation (GO:0009294);; Biological Process: cellular process (GO:0009987);; Biological Process: root system developm…	K11684|2.6e-13|adu:107479554|K11684 bromodomain-containing factor 1 | (RefSeq) transcription factor GTE4 isoform X1	--	[K]	Transcription	Bromodomain extra-terminal - transcription regulation	Transcription factor GTE7 OS=Arabidopsis thaliana OX=3702 GN=GTE7 PE=2 SV=1	--	--	Transcription factor [Arachis hypogaea]	biological process: multicellular organismal process (GO:0032501);; biological process: developmental process (GO:0032502);; biological process: single-organism process (GO:0044699);; biological process: biological regulation (GO:0065007);; biological process: cellular process (GO:0009987);; biological process: multi-organism process (GO:0051704)
ONT.27896	--	86.5302	52.827	63.802	29.2821	35.989	30.4406	15.959	21.4239	18.9172	37.037	48.0036	46.8364	--	--	Molecular Function: molecular_function (GO:0003674);; Molecular Function: catalytic activity (GO:0003824);; Molecular Function: binding (GO:0005488);; Biological Process: cellular protein modification process (GO:0006464);; Biological Process: proteolysis (GO:0006508);; Biological Process: nitrogen compound metabolic process (GO:0006807);; Biological Process: response to stress (GO:0006950);; Bio…	K22685|6.4e-09|aof:109851528|K22685 DNA-dependent metalloprotease WSS1 [EC:3.4.24.-] | (RefSeq) uncharacterized protein LOC109851528 isoform X1	--	[D]	Cell cycle control, cell division, chromosome partitioning	WLM domain;; PUB domain	--	D	Cell cycle control, cell division, chromosome partitioning	Ubiquitin and WLM domain-containing metalloprotease [Arachis hypogaea]	molecular function: catalytic activity (GO:0003824);; molecular function: binding (GO:0005488);; biological process: metabolic process (GO:0008152);; biological process: cellular process (GO:0009987);; biological process: response to stimulus (GO:0050896)
ONT.19649	--	24.1113	20.2473	13.3357	12.149	12.8403	12.5528	4.33455	3.1448	6.38763	6.63668	7.41368	8.69818	--	--	--	--	--	--	--	--	--	--	--	uncharacterized protein DS421_11g337440 [Arachis hypogaea]	--
ONT.27882	--	25.238	17.4863	18.8268	8.09931	11.936	12.5528	6.30481	2.94825	4.42221	6.20851	8.34039	8.92121	--	--	--	K10406|9.0e-22|adu:107479902|K10406 kinesin family member C2/C3 | (RefSeq) kinesin-like protein KIN-14J	--	--	--	--	--	L	Replication, recombination and repair	uncharacterized protein LOC114927255 [Arachis hypogaea]	--
ONT.14406	--	26.59	20.9836	12.8127	7.63205	11.936	9.72842	2.3643	1.9655	3.93085	6.63668	7.22834	9.14424	--	--	Molecular Function: nucleic acid binding (GO:0003676);; Molecular Function: RNA-DNA hybrid ribonuclease activity (GO:0004523);; Molecular Function: zinc ion binding (GO:0008270);;	K03283|2.2e-18|aip:107622488|K03283 heat shock 70kDa protein 1/2/6/8 | (RefSeq) heat shock 70 kDa protein	Spliceosome (ko03040);; Protein processing in endoplasmic reticulum (ko04141);; Endocytosis (ko04144)	[R]	General function prediction only	Reverse transcriptase-like	Putative ribonuclease H protein At1g65750 OS=Arabidopsis thaliana OX=3702 GN=At1g65750 PE=3 SV=1	O	Posttranslational modification, protein turnover, chaperones	hypothetical protein Ahy_A07g033602 [Arachis hypogaea]	molecular function: binding (GO:0005488);; molecular function: catalytic activity (GO:0003824);; biological process: metabolic process (GO:0008152);; biological process: cellular process (GO:0009987)
arahy.Tifrunner.gnm2.ann1.SV2VKR	arahy.SV2VKR	3.15475	5.52199	1.83038	17.7562	36.5315	24.0072	3.1524	3.73444	4.42221	7.06485	7.043	6.46788	[I]	Lipid transport and metabolism	--	K07393|2.3e-39|zma:103649984|K07393 glutathionyl-hydroquinone reductase [EC:1.8.5.7] | (RefSeq) uncharacterized protein LOC103649984	--	--	--	--	--	--	--	hypothetical protein Ahy_B05g078439 isoform A [Arachis hypogaea]	--
arahy.Tifrunner.gnm2.ann1.1I7GZ6	arahy.1I7GZ6	84.5021	141.547	131.526	197.031	226.785	237.876	172.594	94.737	140.528	147.934	102.123	102.371	[E]	Amino acid transport and metabolism	Biological Process: glutamate biosynthetic process (GO:0006537);; Molecular Function: glutamate synthase activity (GO:0015930);;	K00284|0.0e+00|aip:107645553|K00284 glutamate synthase (ferredoxin) [EC:1.4.7.1] | (RefSeq) ferredoxin-dependent glutamate synthase, chloroplastic	Glyoxylate and dicarboxylate metabolism (ko00630);; Nitrogen metabolism (ko00910)	[E]	Amino acid transport and metabolism	Glutamine amidotransferases class-II	Ferredoxin-dependent glutamate synthase 1, chloroplastic/mitochondrial OS=Arabidopsis thaliana OX=3702 GN=GLU1 PE=1 SV=3	--	--	ferredoxin-dependent glutamate synthase, chloroplastic [Arachis hypogaea]	biological process: metabolic process (GO:0008152);; biological process: cellular process (GO:0009987);; biological process: single-organism process (GO:0044699);; molecular function: catalytic activity (GO:0003824)
arahy.Tifrunner.gnm2.ann1.46YMZL	arahy.46YMZL	13.971	16.566	7.84451	10.4357	13.7445	19.6138	16.3531	23.7825	14.2493	11.1325	8.52573	12.2667	--	--	Molecular Function: serine-type carboxypeptidase activity (GO:0004185);;	K16296|2.6e-269|adu:107475055|K16296 serine carboxypeptidase-like clade I [EC:3.4.16.-] | (RefSeq) serine carboxypeptidase-like 11	--	[OE]	Posttranslational modification, protein turnover, chaperones;; Amino acid transport and metabolism	Serine carboxypeptidase	Serine carboxypeptidase-like 11 OS=Arabidopsis thaliana OX=3702 GN=SCPL11 PE=2 SV=2	--	--	serine carboxypeptidase-like 11 [Arachis hypogaea]	molecular function: catalytic activity (GO:0003824);; biological process: metabolic process (GO:0008152)
arahy.Tifrunner.gnm2.ann1.Q5YAPI	arahy.Q5YAPI	5.40814	4.23353	5.75264	5.76297	2.71274	5.02112	6.50183	7.07579	8.84442	3.85356	4.07752	3.34545	[P]	Inorganic ion transport and metabolism	Cellular Component: integral component of membrane (GO:0016021);;	K08994|1.2e-236|adu:107472333|K08994 ion channel-forming bestrophin family protein | (RefSeq) UPF0187 protein At3g61320, chloroplastic isoform X1	--	--	--	Bestrophin, RFP-TM, chloride channel	UPF0187 protein At3g61320, chloroplastic OS=Arabidopsis thaliana OX=3702 GN=At3g61320 PE=2 SV=2	--	--	UPF0187 protein At3g61320, chloroplastic isoform X1 [Arachis duranensis]	cellular component: membrane (GO:0016020);; cellular component: membrane part (GO:0044425)
arahy.Tifrunner.gnm2.ann1.UIJ5I4	arahy.UIJ5I4	5.85881	6.07419	6.2756	7.32053	7.41482	7.37477	12.4126	12.7757	4.66789	7.9212	7.96971	9.36727	[R]	General function prediction only	--	K06940|1.3e-83|adu:107474177|K06940 uncharacterized protein | (RefSeq) uncharacterized protein LOC107474177	--	--	--	Putative zinc- or iron-chelating domain	--	--	--	uncharacterized protein LOC107474177 [Arachis duranensis]	--
arahy.Tifrunner.gnm2.ann1.X5BQMH	arahy.X5BQMH	4.0561	3.31319	1.83038	4.20541	4.88293	4.39348	10.4423	6.28959	10.3185	5.99442	5.18958	6.24485	--	--	Cellular Component: integral component of membrane (GO:0016021);;	--	--	--	--	Glycosyl transferases group 1	--	--	--	uncharacterized protein LOC112733021 [Arachis hypogaea]	cellular component: membrane (GO:0016020);; cellular component: membrane part (GO:0044425)
arahy.Tifrunner.gnm2.ann1.Z7H12U	arahy.Z7H12U	29.0687	39.5743	38.961	31.307	35.0847	46.6023	44.5277	47.1719	52.0838	39.3919	46.7062	39.6994	[O]	Posttranslational modification, protein turnover, chaperones	Molecular Function: electron carrier activity (GO:0009055);; Molecular Function: protein disulfide oxidoreductase activity (GO:0015035);; Biological Process: cell redox homeostasis (GO:0045454);;	K03676|9.5e-93|adu:107473980|K03676 glutaredoxin 3 | (RefSeq) glutaredoxin-C5, chloroplastic	--	[O]	Posttranslational modification, protein turnover, chaperones	Glutaredoxin	Glutaredoxin-C5, chloroplastic OS=Arabidopsis thaliana OX=3702 GN=GRXC5 PE=1 SV=1	--	--	glutaredoxin-C5, chloroplastic [Arachis duranensis]	molecular function: electron carrier activity (GO:0009055);; molecular function: catalytic activity (GO:0003824);; biological process: metabolic process (GO:0008152);; biological process: single-organism process (GO:0044699);; biological process: cellular process (GO:0009987);; biological process: biological regulation (GO:0065007)
arahy.Tifrunner.gnm2.ann1.6T0369	arahy.6T0369	59.9402	68.4727	66.1553	56.3837	39.0634	76.4152	88.8583	128.347	126.279	39.606	35.771	39.6994	--	--	Molecular Function: RNA binding (GO:0003723);; Molecular Function: mRNA (guanine-N7-)-methyltransferase activity (GO:0004482);; Cellular Component: nucleus (GO:0005634);; Cellular Component: host cell nucleus (GO:0042025);;	K00565|1.6e-203|adu:107476786|K00565 mRNA (guanine-N7-)-methyltransferase [EC:2.1.1.56] | (RefSeq) mRNA cap guanine-N7 methyltransferase 1	mRNA surveillance pathway (ko03015)	[A]	RNA processing and modification	mRNA capping enzyme	mRNA cap guanine-N7 methyltransferase 1 OS=Arabidopsis thaliana OX=3702 GN=At3g20650 PE=2 SV=1	--	--	mRNA cap guanine-N7 methyltransferase 1 [Arachis duranensis]	molecular function: binding (GO:0005488);; molecular function: catalytic activity (GO:0003824);; biological process: metabolic process (GO:0008152);; biological process: cellular process (GO:0009987);; cellular component: cell (GO:0005623);; cellular component: organelle (GO:0043226);; cellular component: cell part (GO:0044464);; cellular component: other organism (GO:0044215);; cellular componen…
arahy.Tifrunner.gnm2.ann1.YN8NC1	arahy.YN8NC1	5.63347	5.70606	6.79857	8.87809	8.49991	9.4146	10.8364	13.5619	12.0382	5.56625	7.043	4.46061	[H]	Coenzyme transport and metabolism	Molecular Function: tetrahydrofolylpolyglutamate synthase activity (GO:0004326);; Molecular Function: ATP binding (GO:0005524);; Biological Process: one-carbon metabolic process (GO:0006730);; Molecular Function: metal ion binding (GO:0046872);;	K01930|0.0e+00|adu:107480877|K01930 folylpolyglutamate synthase [EC:6.3.2.17] | (RefSeq) folylpolyglutamate synthase isoform X2	Folate biosynthesis (ko00790)	[H]	Coenzyme transport and metabolism	Mur ligase middle domain	Folylpolyglutamate synthase OS=Arabidopsis thaliana OX=3702 GN=FPGS1 PE=1 SV=1	--	--	folylpolyglutamate synthase isoform X1 [Arachis duranensis]	molecular function: catalytic activity (GO:0003824);; molecular function: binding (GO:0005488);; biological process: metabolic process (GO:0008152);; biological process: cellular process (GO:0009987);; biological process: single-organism process (GO:0044699)
arahy.Tifrunner.gnm2.ann1.YQYF3H	arahy.YQYF3H	20.2805	17.6704	17.2579	30.2167	24.9572	26.9885	28.5686	18.0826	25.7962	13.2734	9.2671	6.69091	--	--	Cellular Component: integral component of membrane (GO:0016021);;	--	--	[R]	General function prediction only	PPR repeat family	Pentatricopeptide repeat-containing protein MRL1, chloroplastic OS=Arabidopsis thaliana OX=3702 GN=MRL1 PE=1 SV=2	--	--	pentatricopeptide repeat-containing protein MRL1, chloroplastic isoform X2 [Arachis hypogaea]	cellular component: membrane (GO:0016020);; cellular component: membrane part (GO:0044425)
arahy.Tifrunner.gnm2.ann1.T960E2	arahy.T960E2	150.076	155.72	116.099	82.7065	94.5841	160.205	182.839	214.239	148.144	166.987	157.17	221.915	[J]	Translation, ribosomal structure and biogenesis	Molecular Function: RNA binding (GO:0003723);; Molecular Function: structural constituent of ribosome (GO:0003735);; Cellular Component: cytosolic large ribosomal subunit (GO:0022625);;	K02908|2.4e-59|aip:107635475|K02908 large subunit ribosomal protein L30e | (RefSeq) 60S ribosomal protein L30	Ribosome (ko03010)	[J]	Translation, ribosomal structure and biogenesis	Ribosomal protein L7Ae/L30e/S12e/Gadd45 family	60S ribosomal protein L30 OS=Lupinus luteus OX=3873 GN=RPL30 PE=3 SV=1	--	--	60S ribosomal protein L30 [Glycine max]	molecular function: binding (GO:0005488);; molecular function: structural molecule activity (GO:0005198);; cellular component: cell (GO:0005623);; cellular component: macromolecular complex (GO:0032991);; cellular component: organelle (GO:0043226);; cellular component: organelle part (GO:0044422);; cellular component: cell part (GO:0044464)
arahy.Tifrunner.gnm2.ann1.XEZX8F	arahy.XEZX8F	8.78822	9.93958	11.2438	10.4357	10.851	7.8455	19.3085	16.1171	26.0419	11.9888	10.5645	8.47515	--	--	--	K23978|1.1e-124|adu:107484896|K23978 isoamyl acetate esterase [EC:3.1.1.112] | (RefSeq) GDSL esterase/lipase CPRD49 isoform X1	--	[I]	Lipid transport and metabolism	GDSL-like Lipase/Acylhydrolase family	GDSL esterase/lipase CPRD49 OS=Arabidopsis thaliana OX=3702 GN=CPRD49 PE=2 SV=1	--	--	GDSL esterase/lipase CPRD49 isoform X2 [Arachis duranensis]	--
arahy.Tifrunner.gnm2.ann1.EFTP1R	arahy.EFTP1R	37.6316	57.7968	59.3568	66.1963	65.8291	60.5673	87.0851	78.8164	77.143	31.0425	47.8182	19.6267	--	--	--	--	--	--	--	--	Protein IN CHLOROPLAST ATPASE BIOGENESIS, chloroplastic OS=Arabidopsis thaliana OX=3702 GN=PAB PE=1 SV=1	--	--	protein IN CHLOROPLAST ATPASE BIOGENESIS, chloroplastic [Arachis hypogaea]	--
arahy.Tifrunner.gnm2.ann1.GG2EN1	arahy.GG2EN1	61.9682	56.3243	61.7101	73.5168	77.2226	56.8014	75.2636	70.3648	114.486	72.5753	97.1192	66.9091	--	--	Molecular Function: protein binding (GO:0005515);; Biological Process: response to stress (GO:0006950);; Biological Process: defense response (GO:0006952);; Biological Process: biological_process (GO:0008150);; Biological Process: response to external stimulus (GO:0009605);; Biological Process: response to biotic stimulus (GO:0009607);; Biological Process: response to bacterium (GO:0009617);; Bio…	--	--	--	--	NPH3 family	BTB/POZ domain-containing protein SR1IP1 OS=Arabidopsis thaliana OX=3702 GN=SR1IP1 PE=1 SV=2	--	--	BTB/POZ domain-containing protein SR1IP1 [Arachis hypogaea]	molecular function: binding (GO:0005488);; biological process: response to stimulus (GO:0050896);; biological process: multi-organism process (GO:0051704)
arahy.Tifrunner.gnm2.ann1.UR7RZY	arahy.UR7RZY	1.57737	2.02473	3.1378	3.11512	3.79783	2.82438	7.09291	10.8102	8.10738	1.28452	2.40945	1.11515	[H]	Coenzyme transport and metabolism	Cellular Component: chloroplast (GO:0009507);; Biological Process: methylation (GO:0032259);; Biological Process: phylloquinone biosynthetic process (GO:0042372);; Molecular Function: 2-phytyl-1,4-naphthoquinone methyltransferase activity (GO:0052624);;	K23095|8.9e-134|adu:107488778|K23095 demethylphylloquinol methyltransferase [EC:2.1.1.329] | (RefSeq) 2-phytyl-1,4-beta-naphthoquinone methyltransferase, chloroplastic-like	Ubiquinone and other terpenoid-quinone biosynthesis (ko00130)	[H]	Coenzyme transport and metabolism	ubiE/COQ5 methyltransferase family	2-phytyl-1,4-beta-naphthoquinone methyltransferase, chloroplastic OS=Arabidopsis thaliana OX=3702 GN=MENG PE=1 SV=2	--	--	2-phytyl-1,4-beta-naphthoquinone methyltransferase, chloroplastic [Arachis hypogaea]	cellular component: cell (GO:0005623);; cellular component: organelle (GO:0043226);; cellular component: cell part (GO:0044464);; biological process: metabolic process (GO:0008152);; biological process: cellular process (GO:0009987);; biological process: single-organism process (GO:0044699);; molecular function: catalytic activity (GO:0003824)
arahy.Tifrunner.gnm2.ann1.4H3NCC	arahy.4H3NCC	4.28144	6.44232	5.75264	12.3047	7.05312	6.2764	10.8364	9.23784	8.35306	2.78312	3.15081	0.892121	--	--	--	--	--	--	--	Protein of unknown function (DUF1997)	--	--	--	uncharacterized protein LOC107495390 isoform X2 [Arachis duranensis]	--
arahy.Tifrunner.gnm2.ann1.900JYR	arahy.900JYR	81.5727	111.544	108.777	171.487	118.999	146.397	271.107	335.314	265.332	82.6374	114.541	73.1539	[J]	Translation, ribosomal structure and biogenesis	Molecular Function: structural constituent of ribosome (GO:0003735);; Biological Process: translation (GO:0006412);; Cellular Component: large ribosomal subunit (GO:0015934);;	K02890|3.9e-114|aip:107645420|K02890 large subunit ribosomal protein L22 | (RefSeq) 50S ribosomal protein L22, chloroplastic	Ribosome (ko03010)	[J]	Translation, ribosomal structure and biogenesis	Ribosomal protein L22p/L17e	50S ribosomal protein L22, chloroplastic OS=Medicago sativa OX=3879 GN=rpl22 PE=2 SV=1	--	--	50S ribosomal protein L22, chloroplastic [Arachis hypogaea]	molecular function: structural molecule activity (GO:0005198);; biological process: metabolic process (GO:0008152);; biological process: cellular process (GO:0009987);; cellular component: cell (GO:0005623);; cellular component: macromolecular complex (GO:0032991);; cellular component: organelle (GO:0043226);; cellular component: organelle part (GO:0044422);; cellular component: cell part (GO:004…
arahy.Tifrunner.gnm2.ann1.E5IDSL	arahy.E5IDSL	17.1258	22.272	22.2261	23.5192	24.5955	22.4381	34.2824	30.8583	31.9382	10.4902	19.4609	14.2739	[O]	Posttranslational modification, protein turnover, chaperones	Molecular Function: peptidyl-prolyl cis-trans isomerase activity (GO:0003755);;	K03768|1.5e-72|adu:107492311|K03768 peptidyl-prolyl cis-trans isomerase B (cyclophilin B) [EC:5.2.1.8] | (RefSeq) peptidyl-prolyl cis-trans isomerase, chloroplastic isoform X1	--	[O]	Posttranslational modification, protein turnover, chaperones	Cyclophilin type peptidyl-prolyl cis-trans isomerase/CLD	Peptidyl-prolyl cis-trans isomerase, chloroplastic OS=Vicia faba OX=3906 PE=1 SV=1	--	--	hypothetical protein Ahy_A06g027222 isoform B [Arachis hypogaea]	molecular function: catalytic activity (GO:0003824)
arahy.Tifrunner.gnm2.ann1.J4PW6C	arahy.J4PW6C	4.28144	3.68133	2.61484	10.2799	7.23397	5.33494	9.45721	9.82749	10.5642	7.9212	6.85765	4.68364	--	--	Cellular Component: integral component of membrane (GO:0016021);;	--	--	[S]	Function unknown	--	--	--	--	uncharacterized protein DS421_6g182450 [Arachis hypogaea]	cellular component: membrane (GO:0016020);; cellular component: membrane part (GO:0044425)
arahy.Tifrunner.gnm2.ann1.KQC6RY	arahy.KQC6RY	26.59	65.8957	63.802	101.086	83.1906	62.6071	78.8101	72.1337	96.0602	50.0962	96.7485	39.4764	[R]	General function prediction only	Molecular Function: hydrolase activity (GO:0016787);;	K20884|6.6e-16|ats:109754413|K20884 riboflavin kinase / FMN hydrolase [EC:2.7.1.26 3.1.3.102] | (RefSeq) LOC109754413; bifunctional riboflavin kinase/FMN phosphatase-like isoform X1	Riboflavin metabolism (ko00740)	[O]	Posttranslational modification, protein turnover, chaperones	NHL repeat	Protein SUPPRESSOR OF QUENCHING 1, chloroplastic OS=Arabidopsis thaliana OX=3702 GN=SOQ1 PE=1 SV=1	--	--	hypothetical protein Ahy_B06g080930 isoform A [Arachis hypogaea]	molecular function: catalytic activity (GO:0003824)
arahy.Tifrunner.gnm2.ann1.M33Y2K	arahy.M33Y2K	55.6587	52.4589	46.2826	66.9751	59.1377	70.7664	68.9588	71.9372	84.2676	42.6032	48.5596	40.8145	--	--	--	--	--	--	--	Protein of unknown function (DUF760)	--	--	--	probable serine/threonine-protein kinase roco9 isoform X1 [Arachis hypogaea]	--
arahy.Tifrunner.gnm2.ann1.N52NJQ	arahy.N52NJQ	17.5764	24.849	30.8551	26.9458	22.2445	29.3422	38.814	36.3617	40.2912	31.4707	33.5469	24.3103	[Q]	Secondary metabolites biosynthesis, transport and catabolism	Molecular Function: hydrolase activity (GO:0016787);;	K09651|9.1e-23|boe:106315955|K09651 rhomboid domain-containing protein 1 [EC:3.4.21.-] | (RefSeq) rhomboid-like protein 14, mitochondrial isoform X1	--	[R]	General function prediction only	Dienelactone hydrolase family	Endo-1,3;1,4-beta-D-glucanase OS=Zea mays OX=4577 PE=1 SV=1	--	--	hypothetical protein Ahy_B01g055832 [Arachis hypogaea]	molecular function: catalytic activity (GO:0003824)
arahy.Tifrunner.gnm2.ann1.S4J522	arahy.S4J522	47.5465	41.0468	46.0211	38.0045	27.4891	34.3633	45.7098	59.7511	62.8936	33.3975	31.6935	25.6485	--	--	Cellular Component: integral component of membrane (GO:0016021);;	--	--	--	--	Low psii accumulation1 / Rep27	--	--	--	protein LOW PSII ACCUMULATION 1, chloroplastic isoform X1 [Arachis ipaensis]	cellular component: membrane (GO:0016020);; cellular component: membrane part (GO:0044425)
arahy.Tifrunner.gnm2.ann1.LQ9P86	arahy.LQ9P86	9.01356	15.4616	8.36747	16.9774	13.0211	18.3585	37.8288	46.1892	31.9382	7.9212	13.3446	5.57576	[H]	Coenzyme transport and metabolism	Cellular Component: chloroplast (GO:0009507);; Biological Process: methylation (GO:0032259);; Biological Process: phylloquinone biosynthetic process (GO:0042372);; Molecular Function: 2-phytyl-1,4-naphthoquinone methyltransferase activity (GO:0052624);;	K23095|8.5e-140|adu:107488807|K23095 demethylphylloquinol methyltransferase [EC:2.1.1.329] | (RefSeq) 2-phytyl-1,4-beta-naphthoquinone methyltransferase, chloroplastic	Ubiquinone and other terpenoid-quinone biosynthesis (ko00130)	[H]	Coenzyme transport and metabolism	ubiE/COQ5 methyltransferase family	2-phytyl-1,4-beta-naphthoquinone methyltransferase, chloroplastic OS=Arabidopsis thaliana OX=3702 GN=MENG PE=1 SV=2	--	--	2-phytyl-1,4-beta-naphthoquinone methyltransferase, chloroplastic [Arachis hypogaea]	cellular component: cell (GO:0005623);; cellular component: organelle (GO:0043226);; cellular component: cell part (GO:0044464);; biological process: metabolic process (GO:0008152);; biological process: cellular process (GO:0009987);; biological process: single-organism process (GO:0044699);; molecular function: catalytic activity (GO:0003824)
arahy.Tifrunner.gnm2.ann1.82DMKZ	arahy.82DMKZ	3.60542	9.38738	8.89044	13.0835	10.4893	9.72842	23.446	20.0481	25.0592	5.99442	7.78436	5.35273	--	--	Molecular Function: DNA binding (GO:0003677);;	K00053|1.1e-17|psom:113302251|K00053 ketol-acid reductoisomerase [EC:1.1.1.86] | (RefSeq) ketol-acid reductoisomerase, chloroplastic-like	Valine, leucine and isoleucine biosynthesis (ko00290);; Pantothenate and CoA biosynthesis (ko00770);; 2-Oxocarboxylic acid metabolism (ko01210);; Biosynthesis of amino acids (ko01230)	--	--	NUMOD3 motif	--	--	--	hypothetical protein Ahy_B06g081668 isoform B [Arachis hypogaea]	molecular function: binding (GO:0005488)
arahy.Tifrunner.gnm2.ann1.IY6P5S	arahy.IY6P5S	5.40814	3.68133	3.92225	8.25507	8.49991	7.53168	14.7769	12.9723	18.9172	13.0593	4.81889	8.02909	[M]	Cell wall/membrane/envelope biogenesis	Molecular Function: protein kinase activity (GO:0004672);; Molecular Function: ATP binding (GO:0005524);; Cellular Component: integral component of membrane (GO:0016021);;	K01180|6.0e-70|cmax:111487562|K01180 endo-1,3(4)-beta-glucanase [EC:3.2.1.6] | (RefSeq) uncharacterized protein LOC111487562	--	[T]	Signal transduction mechanisms	Protein kinase domain	Probable serine/threonine-protein kinase At1g01540 OS=Arabidopsis thaliana OX=3702 GN=At1g01540 PE=1 SV=2	--	--	probable serine/threonine-protein kinase At1g01540 [Arachis hypogaea]	molecular function: catalytic activity (GO:0003824);; biological process: metabolic process (GO:0008152);; biological process: cellular process (GO:0009987);; molecular function: binding (GO:0005488);; cellular component: membrane (GO:0016020);; cellular component: membrane part (GO:0044425)
arahy.Tifrunner.gnm2.ann1.2R487I	arahy.2R487I	6.53483	7.36265	4.18374	123.515	93.3182	45.8177	41.3753	22.2101	36.6061	4.92399	5.18958	4.23758	[R]	General function prediction only	Molecular Function: GTPase activity (GO:0003924);; Molecular Function: GTP binding (GO:0005525);;	K07901|7.6e-99|adu:107493916|K07901 Ras-related protein Rab-8A | (RefSeq) ras-related protein RABE1d	Endocytosis (ko04144)	[TU]	Signal transduction mechanisms;; Intracellular trafficking, secretion, and vesicular transport	Ras family	Ras-related protein RABE1c OS=Arabidopsis thaliana OX=3702 GN=RABE1C PE=1 SV=1	--	--	ras-related protein RABE1d [Arachis duranensis]	molecular function: catalytic activity (GO:0003824);; molecular function: binding (GO:0005488)
arahy.Tifrunner.gnm2.ann1.937JDH	arahy.937JDH	5.40814	9.01925	4.96819	25.0767	23.3295	18.8292	12.2156	15.3309	11.5469	1.28452	1.85342	4.01455	[G]	Carbohydrate transport and metabolism	Molecular Function: beta-galactosidase activity (GO:0004565);; Biological Process: carbohydrate metabolic process (GO:0005975);;	K12309|1.1e-250|eus:EUTSA_v10010152mg|K12309 beta-galactosidase [EC:3.2.1.23] | (RefSeq) hypothetical protein	Galactose metabolism (ko00052);; Other glycan degradation (ko00511);; Glycosaminoglycan degradation (ko00531);; Sphingolipid metabolism (ko00600);; Glycosphingolipid biosynthesis - ganglio series (ko00604)	[G]	Carbohydrate transport and metabolism	Glycosyl hydrolases family 35	Beta-galactosidase 5 OS=Arabidopsis thaliana OX=3702 GN=BGAL5 PE=2 SV=1	--	--	beta-galactosidase 5 [Arachis duranensis]	molecular function: catalytic activity (GO:0003824);; biological process: metabolic process (GO:0008152)
arahy.Tifrunner.gnm2.ann1.DN3U87	arahy.DN3U87	12.619	18.5907	15.9505	21.0271	22.2445	36.56	60.8808	85.4991	43.9764	11.5607	15.3834	10.0364	[O]	Posttranslational modification, protein turnover, chaperones	Molecular Function: peptidyl-prolyl cis-trans isomerase activity (GO:0003755);;	K01802|6.5e-13|cre:CHLREDRAFT_79446|K01802 peptidylprolyl isomerase [EC:5.2.1.8] | (RefSeq) FKB16-3; peptidyl-prolyl cis-trans isomerase, FKBP-type	--	--	--	FKBP-type peptidyl-prolyl cis-trans isomerase	Peptidyl-prolyl cis-trans isomerase FKBP20-2, chloroplastic OS=Arabidopsis thaliana OX=3702 GN=FKBP20-2 PE=1 SV=1	--	--	peptidyl-prolyl cis-trans isomerase FKBP20-2, chloroplastic [Arachis ipaensis]	molecular function: catalytic activity (GO:0003824)
arahy.Tifrunner.gnm2.ann1.8LQR2U	arahy.8LQR2U	504.534	737.922	1289.64	3503.26	2561.73	1741.23	3832.14	3246.02	3492.81	1476.77	2088.06	1195.44	--	--	Cellular Component: integral component of membrane (GO:0016021);;	--	--	--	--	--	--	--	--	ATP-dependent RNA helicase glh-2 [Arachis duranensis]	cellular component: membrane (GO:0016020);; cellular component: membrane part (GO:0044425)
arahy.Tifrunner.gnm2.ann1.C7YTVY	arahy.C7YTVY	3.60542	6.25826	9.93637	17.6004	19.5317	18.9861	36.0556	49.9236	66.8245	17.1269	9.08176	6.46788	[HC]	Coenzyme transport and metabolism;; Energy production and conversion	Molecular Function: monooxygenase activity (GO:0004497);; Molecular Function: FAD binding (GO:0071949);;	K09838|2.1e-13|ccaj:109787680|K09838 zeaxanthin epoxidase [EC:1.14.15.21] | (RefSeq) zeaxanthin epoxidase, chloroplastic-like isoform X1	Carotenoid biosynthesis (ko00906)	[CR]	Energy production and conversion;; General function prediction only	FAD binding domain	Monooxygenase 3 OS=Arabidopsis thaliana OX=3702 GN=MO3 PE=2 SV=1	--	--	monooxygenase 2-like isoform X1 [Arachis hypogaea]	molecular function: catalytic activity (GO:0003824);; biological process: metabolic process (GO:0008152);; biological process: single-organism process (GO:0044699);; molecular function: binding (GO:0005488)
arahy.Tifrunner.gnm2.ann1.EYQI1F	arahy.EYQI1F	5.40814	5.89012	2.87632	26.167	39.0634	41.895	6.89588	6.68269	12.5296	11.1325	5.18958	6.46788	[MDT]	Cell wall/membrane/envelope biogenesis;; Cell cycle control, cell division, chromosome partitioning;; Signal transduction mechanisms	Molecular Function: ATP binding (GO:0005524);;	--	--	[O]	Posttranslational modification, protein turnover, chaperones	Ankyrin repeats (3 copies)	Ribulose bisphosphate carboxylase/oxygenase activase, chloroplastic OS=Cyanidioschyzon merolae (strain 10D) OX=280699 GN=Rca PE=1 SV=2	--	--	uncharacterized protein LOC107644373 [Arachis ipaensis]	molecular function: binding (GO:0005488)
arahy.Tifrunner.gnm2.ann1.7ZK9KC	arahy.7ZK9KC	22.5339	48.5935	46.5441	144.542	111.403	71.551	112.304	99.6507	134.877	30.1862	45.7795	21.1879	--	--	Molecular Function: calcium ion binding (GO:0005509);; Cellular Component: photosystem II oxygen evolving complex (GO:0009654);; Biological Process: photosynthesis (GO:0015979);; Cellular Component: extrinsic component of membrane (GO:0019898);;	--	--	--	--	PsbP	PsbP domain-containing protein 1, chloroplastic OS=Arabidopsis thaliana OX=3702 GN=PPD1 PE=1 SV=1	--	--	psbP domain-containing protein 1, chloroplastic [Arachis ipaensis]	molecular function: binding (GO:0005488);; cellular component: cell (GO:0005623);; cellular component: membrane (GO:0016020);; cellular component: macromolecular complex (GO:0032991);; cellular component: membrane part (GO:0044425);; cellular component: cell part (GO:0044464);; biological process: metabolic process (GO:0008152);; biological process: cellular process (GO:0009987)
ONT.5766	--	13.0697	22.4561	29.8091	66.8193	49.5527	40.0121	52.8027	37.3444	56.7517	11.7748	12.0472	10.0364	--	--	--	K03255|0.0e+00|adu:107479567|K03255 protein TIF31 | (RefSeq) protein TSS	--	[R]	General function prediction only	Tetratricopeptide repeat;; Tetratricopeptide repeat;; Tetratricopeptide repeat;; Mitochondrial function, CLU-N-term;; Translation initiation factor eIF3 subunit 135	Protein TSS OS=Arabidopsis thaliana OX=3702 GN=TSS PE=1 SV=1	S	Function unknown	protein TSS isoform X1 [Arachis hypogaea]	--
arahy.Tifrunner.gnm2.ann1.ILC9IN	arahy.ILC9IN	10.3656	7.54672	11.5053	2.02483	1.44679	2.66747	0.197025	0.393099	1.47407	21.1946	17.6075	12.4897	[T]	Signal transduction mechanisms	Molecular Function: protein serine/threonine phosphatase activity (GO:0004722);;	K17506|2.2e-157|adu:107460888|K17506 protein phosphatase 1L [EC:3.1.3.16] | (RefSeq) probable protein phosphatase 2C 10	--	[T]	Signal transduction mechanisms	Protein phosphatase 2C	Probable protein phosphatase 2C 10 OS=Arabidopsis thaliana OX=3702 GN=At1g34750 PE=2 SV=1	--	--	probable protein phosphatase 2C 10 [Arachis duranensis]	molecular function: catalytic activity (GO:0003824);; biological process: metabolic process (GO:0008152);; biological process: cellular process (GO:0009987)
arahy.Tifrunner.gnm2.ann1.A6N0MA	arahy.A6N0MA	5.40814	7.17859	2.35335	7.7878	6.69142	9.4146	7.68398	6.28959	8.10738	79.4261	61.5335	45.4982	[CP]	Energy production and conversion;; Inorganic ion transport and metabolism	Molecular Function: magnesium ion binding (GO:0000287);; Molecular Function: inorganic diphosphatase activity (GO:0004427);; Cellular Component: cytoplasm (GO:0005737);; Biological Process: phosphate-containing compound metabolic process (GO:0006796);;	K01507|4.7e-87|adu:107474035|K01507 inorganic pyrophosphatase [EC:3.6.1.1] | (RefSeq) soluble inorganic pyrophosphatase 4	Oxidative phosphorylation (ko00190)	[C]	Energy production and conversion	Inorganic pyrophosphatase	Soluble inorganic pyrophosphatase 4 OS=Arabidopsis thaliana OX=3702 GN=PPA4 PE=1 SV=1	--	--	soluble inorganic pyrophosphatase 4 [Arachis duranensis]	molecular function: binding (GO:0005488);; molecular function: catalytic activity (GO:0003824);; cellular component: cell (GO:0005623);; cellular component: cell part (GO:0044464);; biological process: metabolic process (GO:0008152);; biological process: cellular process (GO:0009987)
arahy.Tifrunner.gnm2.ann1.TQL4XD	arahy.TQL4XD	242.915	191.613	175.978	223.977	239.625	182.643	152.694	187.508	238.554	326.91	360.49	322.725	--	--	Molecular Function: DNA binding (GO:0003677);; Cellular Component: nucleus (GO:0005634);; Biological Process: regulation of transcription, DNA-templated (GO:0006355);; Biological Process: auxin-activated signaling pathway (GO:0009734);;	K14486|3.5e-32|mtr:MTR_2g005240|K14486 auxin response factor | (RefSeq) auxin response factor 2	Plant hormone signal transduction (ko04075)	--	--	AUX/IAA family	Auxin response factor 2A OS=Solanum lycopersicum OX=4081 GN=ARF2A PE=1 SV=1	--	--	hypothetical protein Ahy_A03g012401 isoform C [Arachis hypogaea]	molecular function: binding (GO:0005488);; cellular component: cell (GO:0005623);; cellular component: organelle (GO:0043226);; cellular component: cell part (GO:0044464);; biological process: biological regulation (GO:0065007);; biological process: cellular process (GO:0009987);; biological process: signaling (GO:0023052);; biological process: single-organism process (GO:0044699);; biological pr…
arahy.Tifrunner.gnm2.ann1.G8XV3D	arahy.G8XV3D	11.2669	7.54672	9.41341	6.386	7.41482	8.47314	6.69886	8.45164	8.10738	23.1213	20.3876	11.8206	[DZ]	Cell cycle control, cell division, chromosome partitioning;; Cytoskeleton	--	K10615|8.7e-34|ppp:112282946|K10615 E3 ubiquitin-protein ligase HERC4 [EC:2.3.2.26] | (RefSeq) probable E3 ubiquitin-protein ligase HERC4 isoform X1	Ubiquitin mediated proteolysis (ko04120)	[S]	Function unknown	Regulator of chromosome condensation (RCC1) repeat	PH, RCC1 and FYVE domains-containing protein 1 OS=Arabidopsis thaliana OX=3702 GN=PRAF1 PE=1 SV=1	--	--	probable E3 ubiquitin-protein ligase HERC4 [Arachis hypogaea]	--
arahy.Tifrunner.gnm2.ann1.L3HXPU	arahy.L3HXPU	15.0977	24.1127	16.212	4.04966	4.15953	10.513	13.5947	18.8688	8.84442	40.2483	26.1332	46.1673	--	--	Biological Process: ribosomal large subunit assembly (GO:0000027);; Molecular Function: molecular_function (GO:0003674);; Molecular Function: nucleic acid binding (GO:0003676);; Molecular Function: RNA binding (GO:0003723);; Molecular Function: binding (GO:0005488);; Cellular Component: cellular_component (GO:0005575);; Cellular Component: intracellular (GO:0005622);; Cellular Component: cell (GO…	K14820|1.3e-182|aip:107637372|K14820 ribosome biogenesis protein BRX1 | (RefSeq) ribosome biogenesis protein BRX1 homolog 1	--	[J]	Translation, ribosomal structure and biogenesis	Brix domain	Ribosome biogenesis protein BRX1 homolog 2 OS=Arabidopsis thaliana OX=3702 GN=BRIX1-2 PE=2 SV=1	--	--	ribosome biogenesis protein BRX1 homolog 2 [Arachis hypogaea]	biological process: cellular process (GO:0009987);; biological process: cellular component organization or biogenesis (GO:0071840);; molecular function: binding (GO:0005488);; cellular component: cell (GO:0005623);; cellular component: cell part (GO:0044464);; cellular component: organelle (GO:0043226);; cellular component: organelle part (GO:0044422);; biological process: metabolic process (GO:0…
arahy.Tifrunner.gnm2.ann1.BVWV3N	arahy.BVWV3N	72.7845	77.8601	68.7702	45.325	63.2972	61.3518	35.6616	40.2927	47.1702	137.229	116.765	109.062	--	--	--	--	--	--	--	Ubiquitin-2 like Rad60 SUMO-like	Membrane-anchored ubiquitin-fold protein 3 OS=Oryza sativa subsp. japonica OX=39947 GN=MUB3 PE=3 SV=1	--	--	Membrane-anchored ubiquitin-fold protein 3, partial [Mucuna pruriens]	--
arahy.Tifrunner.gnm2.ann1.JWM5KP	arahy.JWM5KP	7.66152	14.5412	14.1201	12.4605	13.7445	14.1219	8.27506	5.69994	7.8617	23.9777	16.3101	24.9794	--	--	Molecular Function: protein kinase activity (GO:0004672);; Molecular Function: ATP binding (GO:0005524);;	K20476|2.5e-41|smo:SELMODRAFT_439971|K20476 RAB6A-GEF complex partner protein 1 | (RefSeq) hypothetical protein	--	[T]	Signal transduction mechanisms	--	Casein kinase 1-like protein HD16 OS=Oryza sativa subsp. japonica OX=39947 GN=HD16 PE=1 SV=1	--	--	uncharacterized protein DS421_6g192790 [Arachis hypogaea]	molecular function: catalytic activity (GO:0003824);; biological process: metabolic process (GO:0008152);; biological process: cellular process (GO:0009987);; molecular function: binding (GO:0005488)
arahy.Tifrunner.gnm2.ann1.AFR4D1	arahy.AFR4D1	6.08415	2.94506	1.83038	1.24605	3.07444	2.82438	4.33455	6.28959	4.17653	7.9212	6.67231	9.5903	[K]	Transcription	Molecular Function: RNA binding (GO:0003723);; Biological Process: regulation of transcription, DNA-templated (GO:0006355);;	K03500|5.6e-194|aip:107609258|K03500 16S rRNA (cytosine967-C5)-methyltransferase [EC:2.1.1.176] | (RefSeq) uncharacterized protein LOC107609258	--	[A]	RNA processing and modification	NusB family	--	--	--	hypothetical protein Ahy_A07g031144 isoform B [Arachis hypogaea]	molecular function: binding (GO:0005488);; biological process: biological regulation (GO:0065007)
arahy.Tifrunner.gnm2.ann1.QAL2SW	arahy.QAL2SW	14.8724	15.0934	14.6431	8.09931	14.1062	8.78696	11.4275	10.4171	13.758	31.6848	30.0254	26.5406	--	--	Molecular Function: phosphatidylinositol binding (GO:0035091);;	K17917|3.9e-25|cvr:CHLNCDRAFT_59686|K17917 sorting nexin-1/2 | (RefSeq) hypothetical protein	Endocytosis (ko04144)	[U]	Intracellular trafficking, secretion, and vesicular transport	Vps5 C terminal like	Sorting nexin 2A OS=Arabidopsis thaliana OX=3702 GN=SNX2A PE=1 SV=1	--	--	sorting nexin 2A [Arachis hypogaea]	molecular function: binding (GO:0005488)
arahy.Tifrunner.gnm2.ann1.ICGL65	arahy.ICGL65	27.0407	18.5907	15.4275	16.0429	13.5637	16.6325	17.9293	19.2619	17.4432	47.099	40.5899	37.4691	--	--	Molecular Function: protein kinase activity (GO:0004672);; Molecular Function: ATP binding (GO:0005524);;	--	--	[R]	General function prediction only	PAP_fibrillin	Probable plastid-lipid-associated protein 14, chloroplastic OS=Arabidopsis thaliana OX=3702 GN=PAP14 PE=1 SV=1	--	--	probable plastid-lipid-associated protein 14, chloroplastic [Arachis duranensis]	molecular function: catalytic activity (GO:0003824);; biological process: metabolic process (GO:0008152);; biological process: cellular process (GO:0009987);; molecular function: binding (GO:0005488)
arahy.Tifrunner.gnm2.ann1.PT1JHX	arahy.PT1JHX	141.288	138.05	157.675	94.0766	115.924	107.483	85.5089	79.4061	87.4614	312.138	257.255	196.044	[O]	Posttranslational modification, protein turnover, chaperones	Molecular Function: ATP binding (GO:0005524);;	K03696|0.0e+00|aip:107612517|K03696 ATP-dependent Clp protease ATP-binding subunit ClpC | (RefSeq) chaperone protein ClpC, chloroplastic	--	[O]	Posttranslational modification, protein turnover, chaperones	AAA domain (Cdc48 subfamily)	Chaperone protein ClpC, chloroplastic OS=Pisum sativum OX=3888 PE=2 SV=1	--	--	hypothetical protein Ahy_A08g041178 [Arachis hypogaea]	molecular function: binding (GO:0005488)
arahy.Tifrunner.gnm2.ann1.76U6XQ	arahy.76U6XQ	35.6036	32.0275	29.5476	23.3634	28.0316	27.93	21.8698	21.6205	26.0419	59.9442	55.7879	56.4267	--	--	Cellular Component: integral component of membrane (GO:0016021);;	--	--	--	--	--	--	--	--	glutamic acid-rich protein [Arachis ipaensis]	cellular component: membrane (GO:0016020);; cellular component: membrane part (GO:0044425)
arahy.Tifrunner.gnm2.ann1.TP5BL7	arahy.TP5BL7	78.1926	101.789	102.24	86.7561	55.159	65.4315	89.4494	66.6304	99.4997	221.579	240.389	190.022	[G]	Carbohydrate transport and metabolism	Biological Process: polysaccharide catabolic process (GO:0000272);; Molecular Function: beta-amylase activity (GO:0016161);; Molecular Function: amylopectin maltohydrolase activity (GO:0102229);;	K01177|0.0e+00|aip:107644062|K01177 beta-amylase [EC:3.2.1.2] | (RefSeq) beta-amylase 1, chloroplastic	Starch and sucrose metabolism (ko00500)	--	--	Glycosyl hydrolase family 14	Beta-amylase 1, chloroplastic OS=Arabidopsis thaliana OX=3702 GN=BAM1 PE=1 SV=1	--	--	beta-amylase 1, chloroplastic [Arachis hypogaea]	biological process: metabolic process (GO:0008152);; molecular function: catalytic activity (GO:0003824)
arahy.Tifrunner.gnm2.ann1.8EAL4D	arahy.8EAL4D	47.0958	34.2363	30.3321	21.1828	18.9892	22.752	13.5947	12.9723	20.8826	65.7245	51.7104	78.2836	[OT]	Posttranslational modification, protein turnover, chaperones;; Signal transduction mechanisms	Molecular Function: molecular_function (GO:0003674);; Molecular Function: binding (GO:0005488);; Biological Process: regulation of transcription, DNA-templated (GO:0006355);; Biological Process: cellular protein modification process (GO:0006464);; Biological Process: nitrogen compound metabolic process (GO:0006807);; Biological Process: regulation of nitrogen utilization (GO:0006808);; Biological…	--	--	--	--	ACT domain	ACT domain-containing protein ACR6 OS=Arabidopsis thaliana OX=3702 GN=ACR6 PE=1 SV=1	--	--	ACT domain-containing protein ACR6 isoform X1 [Arachis hypogaea]	molecular function: binding (GO:0005488);; biological process: biological regulation (GO:0065007);; biological process: metabolic process (GO:0008152);; biological process: cellular process (GO:0009987);; biological process: response to stimulus (GO:0050896)
arahy.Tifrunner.gnm2.ann1.XRJ977	arahy.XRJ977	16.9004	17.3022	13.0742	8.25507	15.0105	16.0048	20.0966	17.4929	18.1802	103.19	89.5202	81.8521	[C]	Energy production and conversion	Molecular Function: aconitate hydratase activity (GO:0003994);; Molecular Function: citrate dehydratase activity (GO:0047780);; Molecular Function: 4 iron, 4 sulfur cluster binding (GO:0051539);;	K01681|0.0e+00|aip:107612826|K01681 aconitate hydratase [EC:4.2.1.3] | (RefSeq) aconitate hydratase, cytoplasmic	Citrate cycle (TCA cycle) (ko00020);; Glyoxylate and dicarboxylate metabolism (ko00630);; Carbon metabolism (ko01200);; 2-Oxocarboxylic acid metabolism (ko01210);; Biosynthesis of amino acids (ko01230)	[AJ]	RNA processing and modification;; Translation, ribosomal structure and biogenesis	Aconitase family (aconitate hydratase)	Aconitate hydratase 3, mitochondrial OS=Arabidopsis thaliana OX=3702 GN=ACO3 PE=1 SV=2	--	--	aconitate hydratase, cytoplasmic [Arachis ipaensis]	molecular function: catalytic activity (GO:0003824);; molecular function: binding (GO:0005488)
arahy.Tifrunner.gnm2.ann1.7IYA67	arahy.7IYA67	7.43619	5.89012	6.53709	7.32053	21.8828	18.8292	5.91075	6.28959	5.15924	16.4847	22.0557	24.5333	[A]	RNA processing and modification	Molecular Function: RNA binding (GO:0003723);; Molecular Function: polynucleotide adenylyltransferase activity (GO:0004652);; Molecular Function: ATP binding (GO:0005524);; Cellular Component: nucleus (GO:0005634);; Biological Process: mRNA processing (GO:0006397);; Biological Process: RNA 3'-end processing (GO:0031123);; Biological Process: RNA polyadenylation (GO:0043631);; Molecular Function: …	K14376|0.0e+00|adu:107483406|K14376 poly(A) polymerase [EC:2.7.7.19] | (RefSeq) nuclear poly(A) polymerase 3	mRNA surveillance pathway (ko03015)	[A]	RNA processing and modification	Poly(A) polymerase central domain	Nuclear poly(A) polymerase 3 OS=Arabidopsis thaliana OX=3702 GN=PAPS3 PE=1 SV=1	--	--	nuclear poly(A) polymerase 3 [Arachis hypogaea]	molecular function: binding (GO:0005488);; molecular function: catalytic activity (GO:0003824);; cellular component: cell (GO:0005623);; cellular component: organelle (GO:0043226);; cellular component: cell part (GO:0044464);; biological process: metabolic process (GO:0008152);; biological process: cellular process (GO:0009987)
arahy.Tifrunner.gnm2.ann1.H9D2WH	arahy.H9D2WH	5.85881	5.89012	4.96819	14.3296	19.8934	23.5365	7.28993	3.5379	9.33577	25.6904	13.9007	14.2739	--	--	Molecular Function: protein binding (GO:0005515);;	--	--	[BT]	Chromatin structure and dynamics;; Signal transduction mechanisms	F-box-like	F-box protein At1g78280 OS=Arabidopsis thaliana OX=3702 GN=At1g78280 PE=2 SV=3	--	--	F-box protein At1g78280 isoform X2 [Arachis hypogaea]	molecular function: binding (GO:0005488)
arahy.Tifrunner.gnm2.ann1.BWTU0I	arahy.BWTU0I	165.399	124.429	49.1589	406.991	607.653	534.593	21.4757	16.1171	55.769	293.513	281.905	199.166	[G]	Carbohydrate transport and metabolism	Molecular Function: hydrolase activity, hydrolyzing O-glycosyl compounds (GO:0004553);; Cellular Component: cell wall (GO:0005618);; Biological Process: xyloglucan metabolic process (GO:0010411);; Molecular Function: xyloglucan:xyloglucosyl transferase activity (GO:0016762);; Biological Process: cell wall biogenesis (GO:0042546);; Cellular Component: apoplast (GO:0048046);; Biological Process: ce…	K14504|4.8e-165|aip:107642970|K14504 xyloglucan:xyloglucosyl transferase TCH4 [EC:2.4.1.207] | (RefSeq) probable xyloglucan endotransglucosylase/hydrolase protein 23	Plant hormone signal transduction (ko04075)	--	--	Glycosyl hydrolases family 16	Probable xyloglucan endotransglucosylase/hydrolase protein 23 OS=Arabidopsis thaliana OX=3702 GN=XTH23 PE=2 SV=1	--	--	probable xyloglucan endotransglucosylase/hydrolase protein 23 [Arachis ipaensis]	molecular function: catalytic activity (GO:0003824);; cellular component: cell (GO:0005623);; cellular component: cell part (GO:0044464);; biological process: metabolic process (GO:0008152);; biological process: cellular process (GO:0009987);; biological process: cellular component organization or biogenesis (GO:0071840);; cellular component: extracellular region (GO:0005576)
arahy.Tifrunner.gnm2.ann1.GGR1PK	arahy.GGR1PK	7.43619	10.8599	9.41341	8.87809	12.8403	15.0634	11.2304	11.3999	12.5296	17.341	17.9782	13.6048	--	--	Cellular Component: integral component of membrane (GO:0016021);;	--	--	--	--	Transmembrane proteins 14C	Protein FATTY ACID EXPORT 3, chloroplastic OS=Arabidopsis thaliana OX=3702 GN=FAX3 PE=2 SV=2	--	--	hypothetical protein Ahy_A04g018754 [Arachis hypogaea]	cellular component: membrane (GO:0016020);; cellular component: membrane part (GO:0044425)
arahy.Tifrunner.gnm2.ann1.W1U3RA	arahy.W1U3RA	3.38008	4.96979	3.66077	4.82844	5.78717	4.23657	7.88101	10.2206	9.33577	192.678	173.109	143.855	--	--	--	--	--	--	--	BRO1-like domain	--	--	--	uncharacterized protein LOC107489839 isoform X1 [Arachis duranensis]	--
arahy.Tifrunner.gnm2.ann1.Y6ILE8	arahy.Y6ILE8	168.779	106.758	96.2259	97.9705	88.6161	88.0266	153.68	152.129	198.999	346.82	351.038	335.215	[TK]	Signal transduction mechanisms;; Transcription	Biological Process: phosphorelay signal transduction system (GO:0000160);; Cellular Component: nucleus (GO:0005634);; Cellular Component: integral component of membrane (GO:0016021);;	K12130|0.0e+00|adu:107491899|K12130 pseudo-response regulator 5 | (RefSeq) two-component response regulator-like APRR9 isoform X1	Circadian rhythm - plant (ko04712)	[K]	Transcription	Response regulator receiver domain	Two-component response regulator-like APRR5 OS=Arabidopsis thaliana OX=3702 GN=APRR5 PE=1 SV=2	--	--	hypothetical protein ARAX_ADH18B08-021 [Arachis duranensis]	biological process: cellular process (GO:0009987);; biological process: signaling (GO:0023052);; biological process: single-organism process (GO:0044699);; biological process: response to stimulus (GO:0050896);; biological process: biological regulation (GO:0065007);; cellular component: cell (GO:0005623);; cellular component: organelle (GO:0043226);; cellular component: cell part (GO:0044464);; …
arahy.Tifrunner.gnm2.ann1.EGDZ1U	arahy.EGDZ1U	15.9991	13.4368	12.8127	16.3544	17.1807	21.4967	20.2936	18.6722	20.637	32.113	34.2883	30.7782	--	--	Molecular Function: calcium ion binding (GO:0005509);;	K13448|2.0e-142|aip:107612872|K13448 calcium-binding protein CML | (RefSeq) probable calcium-binding protein CML48 isoform X1	Plant-pathogen interaction (ko04626)	[T]	Signal transduction mechanisms	EF hand	Probable calcium-binding protein CML48 OS=Arabidopsis thaliana OX=3702 GN=CML48 PE=2 SV=2	--	--	probable calcium-binding protein CML48 [Arachis hypogaea]	molecular function: binding (GO:0005488)
arahy.Tifrunner.gnm2.ann1.CZ32YF	arahy.CZ32YF	4.73212	4.41759	6.79857	8.25507	7.41482	6.11949	12.0185	8.45164	9.58145	12.6311	13.3446	7.58303	--	--	Cellular Component: integral component of membrane (GO:0016021);; Biological Process: vesicle-mediated transport (GO:0016192);;	K08486|2.4e-164|aip:107640140|K08486 syntaxin 1B/2/3 | (RefSeq) syntaxin-112	SNARE interactions in vesicular transport (ko04130)	[U]	Intracellular trafficking, secretion, and vesicular transport	Syntaxin	Syntaxin-112 OS=Arabidopsis thaliana OX=3702 GN=SYP112 PE=2 SV=2	--	--	syntaxin-112 [Arachis hypogaea]	cellular component: membrane (GO:0016020);; cellular component: membrane part (GO:0044425);; biological process: localization (GO:0051179)
arahy.Tifrunner.gnm2.ann1.20HJGU	arahy.20HJGU	15.9991	21.5358	22.7491	20.5598	27.3082	23.2227	43.7396	40.4892	42.011	35.9665	38.5511	30.3321	[L]	Replication, recombination and repair	Molecular Function: DNA binding (GO:0003677);; Molecular Function: DNA topoisomerase type II (ATP-hydrolyzing) activity (GO:0003918);; Molecular Function: ATP binding (GO:0005524);; Cellular Component: chromosome (GO:0005694);; Biological Process: DNA topological change (GO:0006265);;	K02470|0.0e+00|aip:107645558|K02470 DNA gyrase subunit B [EC:5.6.2.2] | (RefSeq) DNA gyrase subunit B, chloroplastic/mitochondrial	--	[B]	Chromatin structure and dynamics	DNA gyrase B	DNA gyrase subunit B, chloroplastic/mitochondrial OS=Nicotiana benthamiana OX=4100 GN=GYRB PE=2 SV=1	--	--	DNA gyrase subunit B, chloroplastic/mitochondrial [Arachis ipaensis]	molecular function: binding (GO:0005488);; molecular function: catalytic activity (GO:0003824);; cellular component: cell (GO:0005623);; cellular component: organelle (GO:0043226);; cellular component: cell part (GO:0044464);; biological process: metabolic process (GO:0008152);; biological process: cellular process (GO:0009987);; biological process: cellular component organization or biogenesis (…
arahy.Tifrunner.gnm2.ann1.N5G7QD	arahy.N5G7QD	26.59	51.3545	37.1307	107.316	135.637	136.041	605.655	656.673	430.92	121.601	196.092	111.961	[P]	Inorganic ion transport and metabolism	Molecular Function: superoxide dismutase activity (GO:0004784);; Molecular Function: metal ion binding (GO:0046872);;	K04565|5.5e-110|adu:107476456|K04565 superoxide dismutase, Cu-Zn family [EC:1.15.1.1] | (RefSeq) superoxide dismutase [Cu-Zn], chloroplastic	Peroxisome (ko04146)	[P]	Inorganic ion transport and metabolism	Copper/zinc superoxide dismutase (SODC)	Superoxide dismutase [Cu-Zn], chloroplastic OS=Pisum sativum OX=3888 GN=SODCP PE=2 SV=1	--	--	superoxide dismutase [Cu-Zn], chloroplastic [Arachis hypogaea]	molecular function: catalytic activity (GO:0003824);; molecular function: antioxidant activity (GO:0016209);; biological process: metabolic process (GO:0008152);; biological process: cellular process (GO:0009987);; biological process: single-organism process (GO:0044699);; biological process: response to stimulus (GO:0050896);; biological process: detoxification (GO:0098754);; molecular function:…
arahy.Tifrunner.gnm2.ann1.KV2TLG	arahy.KV2TLG	10.1403	13.0687	7.84451	51.3995	85.5417	120.821	162.546	171.195	182.293	46.8849	38.7365	37.023	[F]	Nucleotide transport and metabolism	Molecular Function: guanylate kinase activity (GO:0004385);;	K00942|1.1e-226|adu:107492943|K00942 guanylate kinase [EC:2.7.4.8] | (RefSeq) guanylate kinase 1 isoform X1	Purine metabolism (ko00230)	[F]	Nucleotide transport and metabolism	Guanylate kinase	Guanylate kinase 2 OS=Arabidopsis thaliana OX=3702 GN=GK-2 PE=2 SV=1	--	--	guanylate kinase 1 isoform X1 [Arachis hypogaea]	molecular function: catalytic activity (GO:0003824);; biological process: metabolic process (GO:0008152);; biological process: cellular process (GO:0009987);; biological process: single-organism process (GO:0044699)
arahy.Tifrunner.gnm2.ann1.QR6FW0	arahy.QR6FW0	13.7457	55.588	212.586	1811.29	909.129	804.478	1691.26	1682.47	1952.16	601.797	1110.2	470.371	[P]	Inorganic ion transport and metabolism	Molecular Function: carbonate dehydratase activity (GO:0004089);; Molecular Function: zinc ion binding (GO:0008270);; Biological Process: carbon utilization (GO:0015976);;	K01673|1.1e-181|aip:107644047|K01673 carbonic anhydrase [EC:4.2.1.1] | (RefSeq) carbonic anhydrase, chloroplastic isoform X1	Nitrogen metabolism (ko00910)	[P]	Inorganic ion transport and metabolism	Carbonic anhydrase	Carbonic anhydrase, chloroplastic OS=Pisum sativum OX=3888 PE=1 SV=1	--	--	carbonic anhydrase, chloroplastic isoform X1 [Arachis ipaensis]	molecular function: catalytic activity (GO:0003824);; molecular function: binding (GO:0005488);; biological process: single-organism process (GO:0044699)
